# Supplementary material for: Responses of Escherichia coli and Listeria monocytogenes to ozone treatment on non-host tomato: Efficacy of intervention and evidence of induced acclimation
Source: PLoS One. 2021 Oct 28;16(10):e0256324. doi: 10.1371/journal.pone.0256324 (PMC8553054; doi:10.1371/journal.pone.0256324)
Supplement: S1 Table — (Sheet 2) Significance (up or down-regulated based on Pearson Correlation Coefficient), propensity and RPKM of L. monocytogenes genes during treatment of 1, 2, and 3 μg of O3 after 1, 2, and 3 hour (hr). The clusters in columns AN and AQ were shown in Fig 4. (XLSX) [file pone.0256324.s002.xlsx]

## Sheet: S1 Table Sheet 1
S1 Table Sheet 1 Significance (up or down-regulated based on Pearson Correlation Coefficient), propensity and RPKM of E. coli genes during treatment of 1, 2, and 3 µg of O3 after 1, 2, and 3 hour (hr). The clusters in columns AJ and AK were shown in Fig. 4.
gene_ID	1 µg_1 hr_significance	1 µg_2 hr_significance	1 µg_3 hr_significance	2 µg_1 hr_significance	2 µg_2 hr_significance	2 µg_3 hr_significance	3 µg_1 hr_significance	3 µg_2 hr_significance	3 µg_3 hr_significance	annotation	function_category	selected_sub-category	pathway id	pathway	1 µg_1 hr_propensity	1 µg_2 hr_propensity	1 µg_3 hr_propensity	2 µg_1 hr_propensity	2 µg_2 hr_propensity	2 µg_3 hr_propensity	3 µg_1 hr_propensity	3 µg_2 hr_propensity	3 µg_3 hr_propensity	Pure_culture_RPKM	ctrl_RPKM	1 µg_1 hr_RPKM	1 µg_2 hr_RPKM	1 µg_3 hr_RPKM	2 µg_1 hr_RPKM	2 µg_2 hr_RPKM	2 µg_3 hr_RPKM	3 µg_1 hr_RPKM	3 µg_2 hr_RPKM	3 µg_3 hr_RPKM	Cluster_by_propensity	Cluster_by_RPKM
ECs4552								down	up	EscF protein	Pathogenicity	T3SS	ecs03070	Bacterial secretion system	-0.196224	1.08268	-4.67954	0.774094	-3.97879	0.409935	0.28594	-1.039	0.745067	4	0	6.5	29.5	0	12.5	0	7	13.5	3.5	19.5	16	6
ECs4556							down		up	EspA protein	Pathogenicity	T3SS			0.193737	0.705385	-0.557028	0.334578	0.298782	-0.0916173	-0.565265	0.258232	0.661118	5	0	14	29.5	9	19	17	10	13.5	30	42	2	6
ECs2715					down					EspF-like protein	Pathogenicity	T3SS	ecs05130	Pathogenic Escherichia coli infection	0.184258	0.137349	-0.115785	0.351786	-0.592328	0.0795608	0.365277	-0.0908545	-0.127095	18	32	56	67.5	56.5	79	28.5	48.5	99.5	61.5	55.5	1	6
ECs4590							up	down		EspG protein	Pathogenicity	T3SS	ecs05130	Pathogenic Escherichia coli infection	0.343855	0.515635	-0.804827	-0.116221	0.182352	-0.00592261	0.524614	-0.666792	0.0927686	13	6.5	22	33	9.5	10	12.5	9	27	8	16	3	6
ECs3730							up	down		type III secretion protein ATP synthetase EivC	Pathogenicity	T3SS			0.236829	0.577232	-0.705826	0.23555	0.120936	-0.0988376	0.608177	-1.01824	0.14679	11	7	24.5	43.5	13	26	21.5	15	36.5	7	21	3	6
ECs3731							up	down		type III secretion protein EivA	Pathogenicity	T3SS	ecs03070	Bacterial secretion system	0.32157	0.65698	-0.61597	0.886646	-4.14387	0.170747	0.598844	-0.762462	0.371793	8	0	15	26.5	8	16.5	0	6.5	22	5.5	16	14	6
ECs3732							up	down		type III secretion protein EivE	Pathogenicity	T3SS			0.2518	0.672042	-0.542639	0.848406	-4.0529	0.261719	0.684042	-0.731331	0.228901	3	0	13	25	8	14.5	0	6.5	19	4.5	11	14	6
ECs3734								down		type III secretion protein EivF	Pathogenicity	T3SS			0.525094	0.616831	-5.05684	0.63775	-4.39277	-0.00404114	0.433264	-0.863503	0.301523	9	6	19.5	27	0	16.5	0	7	22.5	6	18	16	6
ECs3733							up	down		type III secretion protein EivG	Pathogenicity	T3SS			0.534663	0.442057	-0.437562	0.458494	0.0858987	-0.0189947	0.642073	-0.618136	0.250624	8	0	16.5	19	8.5	18	11.5	9	23.5	6.5	14.5	3	6
ECs3729							down	down	up	type III secretion protein EivI	Pathogenicity	T3SS			0.256538	0.625028	-0.415299	1.21878	-2.95429	-2.81406	-2.89383	-2.86884	1.37196	3	0	11.5	21	8	7	0	0	0	0	6.5	20	6
ECs3727							up			type III secretion protein EivJ	Pathogenicity	T3SS			0.599202	0.770982	-4.65137	0.39558	-4.0288	0.856361	0.570886	-0.320416	0.20553	0	0	14	21	0	9	0	11.5	15	6	9.5	16	6
ECs3726							up	down		type III secretion protein EpaO	Pathogenicity	T3SS	ecs03070	Bacterial secretion system	0.468705	0.849387	-4.94617	-4.17485	0.688074	0.645982	0.551483	-0.834515	0.455674	5.5	0	16.5	30.5	0	0	12	10	20.5	5	17	8	6
ECs3725							up	down		type III secretion protein EpaP	Pathogenicity	T3SS			0.694512	0.701989	-4.72037	0.688152	-4.24705	0.547136	0.587415	-0.66853	0.353395	7	0	16.5	21	0	15	0	10.5	18	5	13	16	6
ECs3724							up	down		type III secretion protein EpaQ	Pathogenicity	T3SS			0.173431	0.613476	-0.790907	-0.131147	0.195598	0.0104043	0.636686	-4.89901	0.144141	7.5	9	26	51	13.5	14	18	13	26	0	14.5	10	6
ECs3719							up			type III secretion protein EprH	Pathogenicity	T3SS			1.09264	0.217097	-4.46332	0.787997	-4.00411	0.384617	0.655468	-0.392179	0.105017	4.5	0	19	10	0	13	0	7	19	6.5	10	16	6
ECs3718							up	down	up	type III secretion protein EprI	Pathogenicity	T3SS	ecs03070	Bacterial secretion system	0.555283	0.799225	-5.25491	-0.492937	0.681105	0.153505	0.551483	-1.05766	0.512832	15	0	24.5	39.5	0	6.5	19.5	10	20.5	4	18	6	6
ECs3717							up		down	type III secretion protein EprJ	Pathogenicity	T3SS			0.470947	0.848172	-4.39186	-3.09871	-3.02328	1.43444	0.8949	0.166117	-4.1495	2.5	0	9.5	17.5	0	0	0	7.5	17	8	0	18	6
ECs3721							up	down		type III secretion protein EprS	Pathogenicity	T3SS			0.714715	0.685824	-4.2947	-2.87556	-2.80013	1.43444	0.533348	-0.540276	0.373436	0	0	11	13.5	0	0	0	6	13.5	4.5	10.5	15	6
ECs4576									up	type III secretion system CesD protein	Pathogenicity	T3SS			0.429784	0.869828	-4.74668	1.21878	-2.71312	-2.57289	-0.17169	-0.347372	0.817654	0	0	13	25.5	0	5.5	0	0	5.5	4.5	13.5	19	6
ECs4575							up	down	up	type III secretion system EscC protein	Pathogenicity	T3SS	ecs03070	Bacterial secretion system	0.579399	0.783969	-4.3347	0.525633	-3.57332	0.741292	0.642475	-4.27418	0.620549	2.5	0	10	15.5	0	6.5	0	6.5	14	0	12.5	17	6
ECs4558							up	down	up	type III secretion system EscD protein	Pathogenicity	T3SS			0.185079	0.666047	-0.426134	-0.426376	0.470034	0.43591	0.637012	-4.38142	0.626632	4.5	0	11.5	23.5	8.5	5.5	12.5	10.5	15.5	0	14	10	6
ECs4573								down	up	type III secretion system EscJ protein	Pathogenicity	T3SS	ecs03070	Bacterial secretion system	0.0152539	0.64838	-0.716534	0.156536	0.118637	-0.25196	-0.439224	-4.50858	0.904942	3.5	6.5	14.5	34.5	9.5	14	12.5	7.5	6	0	21	10	6
ECs4583							up		down	type III secretion system EscR protein	Pathogenicity	T3SS	ecs03070	Bacterial secretion system	0.498106	0.474716	-0.442098	0.991723	-4.47411	-0.159495	0.649547	0.206939	-0.633369	0	0	23.5	29	12.5	25.5	0	6.5	41.5	26	10.5	14	6
ECs4581							up			type III secretion system EscT protein	Pathogenicity	T3SS	ecs03070	Bacterial secretion system	0.579784	0.384565	-0.402877	1.21878	-3.81174	-3.67151	0.567212	0.0676768	-0.142163	0	0	25.5	26.5	13	16.5	0	0	24.5	14.5	11	19	6
ECs4569								down	up	type III secretion system EscV protein	Pathogenicity	T3SS	ecs03070	Bacterial secretion system	0.293501	0.657653	-0.567499	-0.4707	0.415659	0.518148	0.473005	-0.919072	0.564407	3	0	16.5	30	9.5	6	13.5	13	16.5	4	16.5	3	6
ECs4568								down		type III secretion system protein EscN	Pathogenicity	T3SS	ecs03070	Bacterial secretion system	0.222092	0.561753	-0.603056	-0.0855406	0.220413	0.235479	0.325051	-0.807413	0.458418	14.5	8.5	31	55	18.5	27	34	30	35	11	36.5	3	6
ECs4574								down		type III secretion system protein SepD	Pathogenicity	T3SS			0.0602053	0.789331	-4.90269	0.144265	-4.0288	0.285816	0.488975	-4.46277	0.257604	2.5	7	10.5	27.5	0	7	0	6.5	14.5	0	10.5	17	6
ECs4557								down		type III secretion system SepL protein	Pathogenicity	T3SS			0.540113	0.306428	-0.707088	0.383213	-0.0319805	-0.201906	0.354321	-1.11234	0.445724	10	6	23	23	9	24.5	15	11	20	4.5	20	3	6
ECs4571									up	type III secretion system SepZ protein	Pathogenicity	T3SS			-0.027254	0.553569	0.0140169	0.425092	0.399425	-0.537904	-0.245494	-0.0107846	0.707391	17.5	0	15.5	35	22	26	23.5	8	15	18.5	35.5	2	6
ECs1420				down	up	up	up	down		curlin major subunit CsgA	Pathogenicity	Biofilm formation	ecs02026	Biofilm formation - Escherichia coli	0.369534	0.405182	-0.480995	-3.93111	0.71914	0.591984	0.518422	-0.751911	0.256545	11.5	7	27.5	36	16	46	4462.5	3415.5	42	11.5	29.5	4	16
ECs0435		up	down	down	up	up	up	down		hypothetical protein	Pathogenicity	Biofilm formation	ecs02026	Biofilm formation - Escherichia coli	0.116126	0.755715	-0.611516	-1.03626	0.566774	0.547671	0.612733	-0.623409	0.29867	15	0	19	45.5	12.5	14	64.5	55	30	8.5	20	3	6
ECs1268	up	up	down		up		up	down		hypothetical protein	Pathogenicity	Biofilm formation	ecs02026	Biofilm formation - Escherichia coli	0.506008	0.828611	-5.17356	-0.181308	0.559099	0.139712	0.562097	-0.879251	0.455674	10	0	21.5	37.5	0	9	17.5	10	19.5	4.5	16	6	6
ECs1269	up	up	down					down	up	hypothetical protein	Pathogenicity	Biofilm formation	ecs02026	Biofilm formation - Escherichia coli	0.606637	0.765995	-4.60757	0.324962	0.282609	-0.0471656	0.408074	-0.8197	0.601259	9	0	13.5	20	0	13.5	12	7.5	14	4	15.5	6	6
ECs1925		up	down							hypothetical protein	Pathogenicity	Biofilm formation	ecs02026	Biofilm formation - Escherichia coli	0.158699	0.629722	-5.52087	-0.376269	0.380332	-0.0916173	0.134483	-0.415892	0.0182466	11.5	18.5	21.5	43.5	0	21	41.5	22.5	24	13.5	19.5	6	6
ECs2524			down							hypothetical protein	Pathogenicity	Biofilm formation	ecs02026	Biofilm formation - Escherichia coli	0.219927	0.451131	-0.722728	-0.00624603	-0.0920845	0.209413	0.268961	-0.441757	0.0445109	11.5	13	24.5	39	13	23.5	20	23.5	24	11.5	17.5	2	6
ECs2660		up	down							hypothetical protein	Pathogenicity	Biofilm formation	ecs02026	Biofilm formation - Escherichia coli	-0.0265041	0.638557	-0.986023	-0.042351	0.161696	-0.0949562	0.0385174	-0.312545	0.391136	12	16	23	56.5	12	25.5	29	19.5	33.5	23	43.5	2	6
ECs1419				down	up	up	up			minor curlin subunit precursor CsgB	Pathogenicity	Biofilm formation	ecs02026	Biofilm formation - Escherichia coli	0.31152	0.278506	-0.402877	-4.03642	0.670775	0.651945	0.580089	-0.282225	-0.32914	2.5	8	18	22	12	29.5	3029.5	2584	34	14	12.5	4	16
ECs3668				up	down					positive regulator of gcv operon	Pathogenicity	Biofilm formation	ecs02026	Biofilm formation - Escherichia coli	-0.166368	0.0984707	0.241582	0.524515	-0.57536	-0.325432	0.0377315	0.108812	0.0540582	24.5	78	114.5	188.5	234.5	223.5	69	77	159	166.5	147.5	1	2
ECs1270		up	down				up	down		putative outer membrane protein	Pathogenicity	Biofilm formation	ecs02026	Biofilm formation - Escherichia coli	0.303857	0.655106	-0.577594	0.318839	0.309711	-0.0806883	0.525283	-0.54834	0.387111	15.5	0	19.5	35	11	18.5	17	10	19.5	6.5	15.5	3	6
ECs2867		up	down	down		up		down	up	putative polysaccharide export protein	Pathogenicity	Biofilm formation	ecs02026	Biofilm formation - Escherichia coli	0.307181	0.926986	-4.74668	-0.736609	0.31965	0.702826	0.241669	-0.789395	0.723938	8	0	11.5	27	0	7.5	20	25.5	11.5	4	17	6	6
ECs2119			down	down				down		putative SORC-type transcriptional regulator	Pathogenicity	Biofilm formation	ecs02026	Biofilm formation - Escherichia coli	0.131319	0.244943	-1.72942	-0.929052	0.451123	-0.0508291	-0.089085	-0.898894	-0.0167305	29	80.5	59	83.5	12.5	41.5	153	80.5	53	23	52	5	6
ECs2601				down						regulator of flagellar biosynthesis FlhC	Pathogenicity	Biofilm formation	ecs02026	Biofilm formation - Escherichia coli	-0.040108	-0.16293	-0.105417	-0.510737	-0.0709037	0.121816	-0.389963	-0.0851975	0.0776079	37.5	97.5	72.5	81	92.5	58	83.5	88	63.5	84	92.5	2	6
ECs2602				down						regulator of flagellar biosynthesis FlhD	Pathogenicity	Biofilm formation	ecs02026	Biofilm formation - Escherichia coli	-0.0363755	-0.202467	-0.15486	-0.705151	-0.161077	0.209075	-0.0541449	-0.06325	-0.346107	26	103	71.5	76.5	86.5	46	73.5	92.5	89.5	86.5	61	2	6
ECs3341				down						transcriptional regulation of gcv operon	Pathogenicity	Biofilm formation	ecs02026	Biofilm formation - Escherichia coli	0.208662	-0.174554	-0.485115	-0.624939	0.242578	0.169578	0.00182368	-0.324239	-0.134864	34	83	72	62	49	62.5	138	111.5	76	53.5	60.5	2	6
ECs1417			down	down		up	up			transcriptional regulator for 2nd curli operon	Pathogenicity	Biofilm formation	ecs02026	Biofilm formation - Escherichia coli	0.232877	0.453928	-0.628124	-1.40496	0.245269	0.843871	0.548194	-0.394401	-0.276694	0	7.5	16.5	26	9.5	23.5	113.5	179.5	25	9.5	10	5	6
ECs2690		up								transcriptional regulator for ctr capsule biosynthesis	Pathogenicity	Biofilm formation	ecs02026	Biofilm formation - Escherichia coli	0.269556	0.602266	-0.375848	0.248785	-0.022656	0.392985	0.215851	0.220638	0.223872	3	0	21	37	15	29	20.5	27	25	24.5	23	2	6
ECs2654					down				down	transcriptional regulator of ftsQAZ gene cluster	Pathogenicity	Biofilm formation	ecs02026	Biofilm formation - Escherichia coli	0.0055842	-0.0174753	-0.284389	0.13879	-0.512701	-0.380135	0.0661744	0.00840952	-0.561166	12	133	104.5	129	106.5	135.5	65.5	65	138.5	127.5	67.5	1	2
ECs1416		up	down	down		up		down		curli production assembly/transport component CsgE	Pathogenicity	flagellar/fimbrial/curli/pili-related			0.255239	0.701456	-5.30072	-1.47658	-0.0492208	0.977488	0.394511	-0.658059	0.0369637	4.5	10.5	19	37.5	0	18.5	71.5	173.5	23.5	8	15	6	6
ECs1415		up	down	down		up		down		curli production assembly/transport component CsgF	Pathogenicity	flagellar/fimbrial/curli/pili-related			-0.0939454	0.713824	-4.49722	-2.16951	0.282609	0.865691	0.268961	-0.735669	0.247035	0	7	6	17	0	6.5	70	109	14	5	12.5	6	6
ECs1414						up				curli production assembly/transport component CsgG	Pathogenicity	flagellar/fimbrial/curli/pili-related			-0.00800297	0.334595	-0.154416	-0.460539	0.13708	0.57343	0.285548	-0.153768	-0.0285142	10	21.5	34	60.5	40	52.5	88.5	119	52.5	33	35	2	6
ECs0597		up	down				down	down	up	fimbrial Z protein	Pathogenicity	flagellar/fimbrial/curli/pili-related	ecs02020	Two-component system	0.154516	0.985542	-4.06644				-3.16209	-3.1371	1.37196	2.5	0	5	14.5	0	0	0	0	0	0	8.5		6
ECs2678		up	down		up		up	down		flagellar motor switch protein FliG	Pathogenicity	flagellar/fimbrial/curli/pili-related	ecs02040	Bacterial chemotaxis	0.301569	0.929367	-5.018	0.106923	0.601063	-0.331345	0.676362	-0.663889	0.213454	10	0	15	35.5	0	12.5	19	6.5	23.5	6	13.5	6	6
ECs2684		up	down	down	up					flagellar motor switch protein FliM	Pathogenicity	flagellar/fimbrial/curli/pili-related	ecs02040	Bacterial chemotaxis	-0.0939454	0.820992	-0.569931	-0.653022	0.626381	0.335827	0.385549	-0.393835	0.476951	8.5	0	13	41	11	6	20	13	19	8.5	19	3	6
ECs2685		up		down	up		up			flagellar motor switch protein FliN	Pathogenicity	flagellar/fimbrial/curli/pili-related	ecs02040	Bacterial chemotaxis	-0.0939454	0.754175	-0.354087	-0.584814	0.612759	0.323992	0.541953	-0.486208	0.337891	11.5	0	10	29.5	10.5	7	21.5	14	21.5	7.5	16	3	6
ECs2662						down				flagellin	Pathogenicity	flagellar/fimbrial/curli/pili-related	ecs02020	Two-component system	-0.129663	0.273203	0.107949	0.484666	-0.393237	-0.612382	0.265661	0.149296	-0.116583	28.5	59	104.5	197.5	180.5	137.5	53	37	220	191	137	1	2
ECs5275								down	up	periplasmic chaperone required for type 1 fimbriae	Pathogenicity	flagellar/fimbrial/curli/pili-related			0.121166	0.658187	-0.325916	-0.188133	0.537884	0.181676	0.39636	-4.13253	0.83916	0	0	15.5	33.5	13.5	6	11.5	7	9.5	0	13.5	10	6
ECs0144		up	down		up				up	probable pilin chaperone	Pathogenicity	flagellar/fimbrial/curli/pili-related			0.199816	0.969433	-4.8096	-0.137661	0.570291	0.0779976	-0.17169	-0.0596898	0.699871	11	0	11	30	0	8.5	16	8.5	5.5	6	12	6	6
ECs1421	up	up	down	down	up	up	up	down		putative curli production protein CsgC	Pathogenicity	flagellar/fimbrial/curli/pili-related	ecs02026	Biofilm formation - Escherichia coli	0.696052	0.700778	-4.48041	-2.48588	0.64269	0.645086	0.89615	-4.15403	0.229867	8.5	0	13	16.5	0	5.5	116.5	101.5	16	0	7.5	11	6
ECs1280	up	up	down	down	up				up	putative major pilin protein	Pathogenicity	flagellar/fimbrial/curli/pili-related			0.552055	0.801222	-4.73361	-0.668289	0.688074	0.240517	-0.122262	0.19041	0.519187	3.5	0	14.5	23.5	0	5	18	10	7.5	10	13	6	6
ECs0267			down	down					down	transcriptional regulator of cryptic csgA gene for curli surface fibers	Pathogenicity	flagellar/fimbrial/curli/pili-related			-0.0278637	-0.248035	-0.595425	-0.83904	0.200199	0.276129	0.054375	-0.398194	-0.512632	47.5	557	294	298	227	318.5	835	783	438.5	272	227	2	3
ECs5272								down		type 1 fimbriae regulatory recombinase protein FimE	Pathogenicity	flagellar/fimbrial/curli/pili-related			0.0136853	0.218913	-0.0599322	0.0440442	-0.461556	0.37182	0.152097	-0.77389	0.19698	11	16.5	24.5	38	31	29.5	16.5	33	22	8.5	21	2	6
ECs0656		up	down		up	down	up	down	up	citrate lyase acyl carrier protein gamma chain	Pathogenicity	Two-component system	ecs02020	Two-component system	0.155401	0.773928	-0.748238	-0.0264356	0.954703	-4.36465	0.622506	-4.32924	0.64245	6	0	14.5	34	8	9.5	23.5	0	14.5	0	13.5	12	6
ECs0655		up	down	down	up					citrate lyase beta chain	Pathogenicity	Two-component system	ecs02020	Two-component system	0.0373906	0.794104	-0.639266	-4.485	0.913437	0.284533	0.131939	0.0343261	0.461753	8.5	0	13	35	9	0	20.5	9.5	13	11.5	16.5	4	6
ECs0657		up	down							citrate lyase synthetase (citrate (pro-3S)-lyase ligase	Pathogenicity	Two-component system	ecs02020	Two-component system	0.186357	0.600357	-0.884715	0.106375	-0.00051728	0.139712	0.264349	-0.150613	0.149416	9.5	9	22.5	43	10.5	24	20	20	29.5	19	24	2	6
ECs2071		up	down	down	up			down		cryptic nitrate reductase 2 alpha subunit	Pathogenicity	Two-component system	ecs02020	Two-component system	-0.494269	0.72348	-1.28871	-1.95167	0.78846	-0.182662	0.0234795	-1.25081	0.114882	9	20.5	13	55.5	8	5.5	79	26	16.5	4.5	16.5	5	6
ECs2070		up	down	down	up	down		down		cryptic nitrate reductase 2 beta subunit	Pathogenicity	Two-component system	ecs02020	Two-component system	-0.396895	0.820854	-5.57336	-1.56931	0.783384	-0.542724	-0.380169	-1.22018	0.293155	8	19.5	13	55.5	0	6	58.5	13.5	9.5	4	17	6	6
ECs2069		up	down	down	up			down		cryptic nitrate reductase 2 delta subunit	Pathogenicity	Two-component system	ecs02020	Two-component system	-0.00157208	0.813094	-5.4463	-1.34617	0.727356	0.0089239	0.256751	-1.13195	0.233743	10	12	17	48.5	0	8	59	25	18.5	4.5	16.5	6	6
ECs2068		up	down	down	up			down		cryptic nitrate reductase 2 gamma subunit	Pathogenicity	Two-component system	ecs02020	Two-component system	0.19248	0.856037	-5.69618	-1.26121	0.776794	0.0130533	0.215851	-0.726744	0.489576	15	8	26.5	65	0	8.5	60.5	24.5	25	9.5	30	6	6
ECs0726		up	down	down	up			down	up	high-affinity potassium-transporting ATPase A chain	Pathogenicity	Two-component system	ecs02020	Two-component system	0.26273	0.945335	-5.182	-0.627047	0.627038	0.322581	0.429786	-0.956212	0.614279	8	0	17	42.5	0	6	19.5	12.5	20.5	5	22.5	6	6
ECs0725		up	down		up					high-affinity potassium-transporting ATPase B chain	Pathogenicity	Two-component system	ecs02020	Two-component system	0.25595	0.948035	-4.70694	-0.390658	0.629234	0.181676	0.443165	-0.414235	0.425369	7	0	10.5	26.5	0	7	18	10	14.5	6	13	6	6
ECs4272								down		hypothetical membrane protein	Pathogenicity	Two-component system	ecs02020	Two-component system	-0.00348829	0.684508	-0.627501	-0.00658381	0.42822	-0.223789	0.445764	-0.872981	0.292045	13.5	6	18.5	46.5	13.5	18.5	26.5	12	23	6	18	3	6
ECs0611		up	down		up	down		down	up	hypothetical protein	Pathogenicity	Two-component system	ecs02020	Two-component system	0.143184	0.98942	-4.66556	0.422449	0.694589	-4.10682	0.18195	-4.17509	0.9665	6	0	9	26.5	0	11.5	14	0	8	0	16	12	6
ECs0652		up	down	down	up	up		down	up	hypothetical protein	Pathogenicity	Two-component system	ecs02020	Two-component system	-0.151104	1.07246	-4.90269	-4.65334	0.79273	0.503964	0.315481	-4.04156	0.892392	8.5	0	8.5	36.5	0	0	21.5	14	8	0	13	9	6
ECs2884		up	down			down				hypothetical protein	Pathogenicity	Two-component system	ecs02020	Two-component system	-0.0115744	0.568252	-0.82361	0.210552	0.0811872	-0.672402	0.134483	-0.215221	-0.00772889	8.5	16	21.5	48.5	13	27	22	9	24	16.5	19	2	6
ECs0727		up			up	down		down	up	KdpF protein of high-affinity potassium transport system	Pathogenicity	Two-component system	ecs02020	Two-component system	0.166938	0.569242	-0.179733	0.0266418	0.93242	-4.20035	-0.291835	-0.524675	0.913218	15.5	0	13.5	25.5	13	8.5	19.5	0	11	8.5	33.5	13	6
ECs3247				up	down	up	up	down		multidrug resistance protein K	Pathogenicity	Two-component system	ecs02020	Two-component system	0.628189	0.751179	-4.3347	0.586258	-3.78096	0.676753	0.587415	-0.611371	0.330511	6.5	0	10.5	15	0	8.5	0	7.5	17	5	12	16	6
ECs2078		up		down	up			down	up	nitrate-inducible formate dehydrogenase-N alpha subunit	Pathogenicity	Two-component system	ecs02020	Two-component system	0.297821	0.628666	-0.488035	-0.621769	0.706423	0.181676	0.357399	-0.587013	0.578013	9	0	14.5	25.5	9	5	17.5	9	14.5	5.5	16.5	3	6
ECs2079		up	down	down	up				up	nitrate-inducible formate dehydrogenase-N iron-sulfur beta subunit	Pathogenicity	Two-component system	ecs02020	Two-component system	-0.0531234	1.04819	-4.96723	-0.544808	0.734594	0.0763155	0.18195	-0.380848	0.641077	8	0	10	38	0	6	20	9	13.5	7.5	19.5	6	6
ECs0165					down					periplasmic serine protease Do; heat shock protein HtrA	Pathogenicity	Two-component system	ecs02020	Two-component system	-0.214852	-0.129755	0.225518	0.365681	-0.533194	-0.100957	0.0216851	-0.0668565	-0.081429	26	319	277	381	586	687.5	259.5	347.5	396	353.5	326	1	1
ECs0449				up						positive response regulator for pho regulon PhoB	Pathogenicity	Two-component system	ecs02020	Two-component system	0.148939	0.0851533	0.112137	0.50458	-0.456728	-0.206748	0.00730292	0.475565	-0.352755	22	103	243	288	319	352.5	125	139.5	272.5	424.5	173.5	1	1
ECs1134				up	down	down				probable third cytochrome oxidase subunit I	Pathogenicity	Two-component system	ecs02020	Two-component system	-0.271152	0.167691	0.277367	0.790587	-1.02537	-1.22162	0.0858425	-0.076767	0.228538	76	32	49	96	115.5	116	17.5	12.5	76	63	80	1	6
ECs4265							up	down		putative 2-component regulator	Pathogenicity	Two-component system			0.0138873	0.848737	-0.84361	0.258038	0.420479	-0.174999	0.546593	-0.52703	0.350314	15.5	0	22.5	65.5	13	22	24	11.5	30	10	22.5	3	6
ECs3353					up			down		putative 2-component regulator	Pathogenicity	Two-component system			0.26622	0.713412	-0.711761	-0.252072	0.679024	-0.0364128	0.472104	-0.670512	0.494514	12.5	0	20.5	40.5	10.5	8.5	20	8.5	22.5	7	21	3	6
ECs0608		up	down							putative 2-component sensor protein	Pathogenicity	Two-component system	ecs02020	Two-component system	0.129198	0.535172	-0.91544	-0.0339828	-0.0291706	0.061048	0.264642	-0.189942	-0.0494209	9	15	24	45.5	11.5	22	20.5	19.5	31.5	19.5	21	2	6
ECs2706	up			up	down		up			putative 2-component sensor protein	Pathogenicity	Two-component system			0.542568	-0.0693954	-0.133213	0.566791	-0.622713	-0.231169	0.549798	0.0184991	-0.300408	8.5	17	63.5	43.5	44	62	17.5	22.5	150	86	58.5	1	6
ECs2937			down	down				down		putative 2-component sensor protein	Pathogenicity	Two-component system			0.135713	-0.124289	-0.815722	-0.722357	-0.205094	0.129291	-0.0839741	-0.543665	-0.222359	33.5	113.5	77	75	40.5	45	70	85	75.5	46.5	60	2	6
ECs0609					down		down			putative 2-component transcriptional regulator	Pathogenicity	Two-component system	ecs02020	Two-component system	-0.0736057	-0.123851	-0.375848	-0.0864464	-0.731866	-0.0629939	-0.613403	0.267842	-0.2542	17	126	74.5	89.5	75	91.5	44.5	75.5	63.5	149.5	83	1	6
ECs2707				up	down					putative 2-component transcriptional regulator	Pathogenicity	Two-component system			0.365971	0.146016	-0.129901	0.755328	-0.946187	-0.410345	0.474195	0.215036	-0.391737	8.5	34	108.5	110	90	201	34	50.5	329.5	248	126.5	1	2
ECs3565					down	down				putative 2-component transcriptional regulator	Pathogenicity	Two-component system			-0.631338	0.214171	0.302831	0.47047	-0.735034	-0.578276	0.0327661	0.253949	-0.428965	19	119.5	104	306	360.5	216	60	61	173	210.5	99.5	1	2
ECs4271								down	up	putative ATP binding protein of ABC transporter	Pathogenicity	Two-component system	ecs02020	Two-component system	0.294591	0.741783	-0.8947	0.244731	0.422814	-0.154796	0.136998	-0.902723	0.812349	14	0	20.5	40.5	8.5	18.5	20.5	10	14.5	5	26	3	6
ECs3141					down					putative enzyme	Pathogenicity	Two-component system	ecs02020	Two-component system	0.349614	-0.228038	-0.119568	0.371033	-0.514169	-0.286471	0.285533	0.0131	-0.358167	25	763.5	1178.5	835.5	1004	1429.5	547	597	1582	1175	758.5	1	9
ECs0613		up	down	down	up			down	up	putative inner membrane component for iron transport	Pathogenicity	Two-component system	ecs02020	Two-component system	0.0575062	0.876343	-1.08975	-0.603751	0.724442	0.135156	0.399014	-0.724619	0.583507	11	0	18.5	53	8	8	28	13.5	20.5	6.5	22.5	3	6
ECs0651		up	down		up					putative membrane protein	Pathogenicity	Two-component system	ecs02020	Two-component system	0.373955	0.897133	-5.182	0.0239399	0.645913	-0.31247	0.39636	-0.220505	0.376537	9.5	0	19	40.5	0	16.5	28.5	9.5	28.5	15	25.5	6	6
ECs0416	down	up	down	down	up		down	down		putative regulatory protein	Pathogenicity	Two-component system	ecs02020	Two-component system	-0.779749	0.556198	-1.43496	-1.59933	0.628778	0.0961538	-0.547208	-0.823324	0.0629887	12.5	70	20.5	98.5	14.5	25.5	219.5	112	25	18.5	42	5	6
ECs0610		up			up	down	up	down		putative resistance protein	Pathogenicity	Two-component system	ecs02020	Two-component system	0.0491554	0.74124	-0.471085	0.43326	0.68562	-4.39451	0.599111	-0.939876	0.425821	5.5	0	10.5	26.5	8.5	15.5	18.5	0	21.5	4.5	16.5	13	6
ECs0612		up			up			down	up	putative resistance protein	Pathogenicity	Two-component system	ecs02020	Two-component system	0.137566	0.707377	-0.48152	-0.47895	0.745102	0.00497244	0.453884	-1.13057	0.627524	7	0	15	33.5	11	6.5	20.5	8.5	17.5	3.5	19	3	6
ECs3850							up			putative virulence-related membrane protein	Pathogenicity	Two-component system	ecs02020	Two-component system	0.100543	0.867832	-1.13638	0.196329	-0.174528	0.543016	0.579633	-0.296165	0.175714	14.5	0	21.5	58.5	8.5	25	16	28.5	32	13	19.5	2	6
ECs2314	up				down					response transcriptional regulatory protein RstB sensor	Pathogenicity	Two-component system	ecs02020	Two-component system	0.51428	-0.269194	-0.220555	0.293055	-1.02256	0.109156	0.377505	-0.0978963	-0.215882	31	255	519	299.5	339	422	105	283	715	433.5	360.5	1	4
ECs2315					down					sensor histidine protein kinase RstA regulator	Pathogenicity	Two-component system	ecs02020	Two-component system	0.488311	-0.183174	-0.272606	0.170461	-0.957082	0.254731	0.241638	-0.0880054	-0.075497	32.5	112.5	220	142	140	166.5	50	146	244.5	171.5	162.5	1	2
ECs1148		up	down					down		sensor protein torS	Pathogenicity	Two-component system	ecs02020	Two-component system	0.27873	0.582188	-0.792342	-0.305298	0.367969	0.115155	0.381816	-0.856887	0.382247	11.5	6	22.5	38.5	10.5	11	20	13.5	23	6.5	21	3	6
ECs1151		up	down	down			up	down		trimethylamine N-oxide reductase cytochrome c-type subunit	Pathogenicity	Two-component system	ecs02020	Two-component system	0.163566	0.862258	-5.36572	-0.692939	0.26285	0.496169	0.518422	-1.28472	0.345673	14	6	18.5	47	0	8.5	20.5	22.5	28	4.5	21.5	6	6
ECs1152		up	down					down	up	trimethylamine N-oxide reductase subunit	Pathogenicity	Two-component system	ecs02020	Two-component system	0.185079	0.737873	-0.656657	-0.41641	0.493817	0.401424	0.386744	-0.910023	0.641776	17.5	0	23	50.5	13.5	11.5	26.5	21	22.5	6	26.5	3	6
ECs0548		up		up						adhesin/invasin-like protein	Pathogenicity	adhesin			0.379342	0.500692	-0.302793	0.624073	-0.0920845	-0.183657	0.431411	-0.173834	0.306142	10.5	0	30.5	43.5	21	32	14.5	11.5	38.5	20.5	31	3	6
ECs0362		up	down							AidA-I adhesin-like protein	Pathogenicity	adhesin			0.165566	0.516134	-0.820765	-0.157852	0.0438712	0.200907	0.252902	-0.228379	0.00508851	13	17.5	31.5	56.5	16	26	29.5	30	36.5	22	26	2	6
ECs1396			down							AidA-I adhesin-like protein	Pathogenicity	adhesin	ecs02026	Biofilm formation - Escherichia coli	0.146005	0.471936	-0.73091	-0.146461	0.356413	-0.196505	0.0518967	-0.248537	0.309285	15	18.5	30	52.5	17	30	46	23	36	26	42.5	2	6
ECs1360			down							Iha adhesin	Pathogenicity	adhesin			0.226362	0.418509	-0.813457	0.0374139	-0.0671277	0.0731013	0.241139	-0.344328	0.174071	20	25	40.5	62	19.5	42.5	35.5	35.5	58	31.5	49.5	2	6
ECs5279								down		minor fimbrial subunit/D-mannose specific adhesin	Pathogenicity	adhesin			0.258876	0.365517	-0.48292	0.101299	0.258967	-0.405177	0.228041	-0.872981	0.397405	9.5	8.5	18.5	26	12	17.5	19	8.5	18.5	6	20	3	6
ECs2567					down					putative adhesin	Pathogenicity	adhesin	ecs02010	ABC transporters	0.0851645	-0.159065	-0.0746238	0.301154	-0.548656	-0.27947	0.112584	-0.000577015	-0.332984	29	294.5	286	283	332	449	178	202.5	387.5	337.5	226.5	1	1
ECs0350		up	down	down		up		down	up	putative adhesin	Pathogenicity	adhesin			0.137041	0.807068	-0.865037	-0.68739	0.391342	0.626881	0.13316	-0.758142	0.784178	8	0	16	39.5	8	5.5	15	16.5	10	4	17.5	3	6
ECs2107	up	up	down	up	down	down	up	down	up	putative adhesin	Pathogenicity	adhesin			0.873639	0.534593	-4.73361	1.21878	-2.80013	-2.65991	0.617268	-3.80039	0.648046	8	0	20	18	0	6	0	0	8.5	0	8	17	6
ECs2445	down		down							activator of ntrL gene	Pathogenicity	outer membrane protein			-0.972363	0.441248	-0.544808							353.5	953.5	254	1319	530.5	473.5	7468	6432.5	252	422.5	516		20
ECs0268		up	down	down				down		outer membrane pore protein PhoE	Pathogenicity	outer membrane protein			0.0703577	0.64423	-0.739349	-0.557712	0.318496	0.395546	0.338954	-0.52703	0.232531	10.5	6.5	16.5	37	10	11	24.5	23	19.5	8	16	3	6
ECs1898		up	down	down	up		up	down	up	outer membrane protein	Pathogenicity	outer membrane protein			0.183686	0.73016	-0.62602	-0.536612	0.791581	-0.0696384	0.674426	-4.31122	0.583507	8.5	0	16.5	36	10	7	24.5	9	15	0	12.5	10	6
ECs2076		up	down		down	up				putaive outer membrane porin protein	Pathogenicity	outer membrane protein			0.349741	0.908294	-4.74668	0.461094	-3.78096	0.801916	0.444314	-0.486208	0.455674	3.5	0	12	26.5	0	7.5	0	8.5	13	5	12	16	6
ECs2160		up	down					down		putative outer host membrane protein precursor	Pathogenicity	outer membrane protein			0.267348	0.75856	-5.08501	-0.429878	0.434009	-0.0890565	0.288433	-0.8805	0.379836	12	6.5	15.5	32	0	7.5	16.5	8.5	16.5	5	16.5	6	6
ECs3367				up		down				putative outer membrane lipoprotein	Pathogenicity	outer membrane protein			0.148403	0.111429	0.113474	0.649544	-0.451804	-0.806271	0.234318	-0.0215955	0.00343288	10	18	46	56	60.5	66.5	20.5	12.5	49	37	35.5	1	6
ECs4460								down	up	putative outer membrane protein	Pathogenicity	outer membrane protein			0.454621	0.856924	-5.27041	0.0193632	0.559099	-0.0834317	0.348398	-1.05373	0.702165	20.5	0	22.5	42.5	0	11	17.5	8	25	6	32.5	6	6
ECs2515					down					putative outer membrane protein	Pathogenicity	outer membrane protein			-0.218796	-0.0905004	0.149334	0.436039	-0.507442	-0.32597	0.12259	-0.0266009	-0.146191	32.5	355.5	282	405	555	789.5	285	297	550.5	462.5	384	1	1
ECs2910				up	down				up	putative outer membrane protein	Pathogenicity	outer membrane protein			0.0984265	0.417189	-0.161715	0.574127	-0.529098	-0.0360475	0.0987851	-0.331701	0.531295	24.5	13.5	40	69.5	42	84.5	26	37	61.5	39	86.5	1	6
ECs0594		up	down	down	up		up	down	up	putative outer membrane protein	Pathogenicity	outer membrane protein			0.178795	0.759618	-0.73091	-0.617431	0.615451	0.335827	0.657374	-4.53799	0.603594	9.5	0	15.5	35	8.5	5.5	17.5	11.5	18.5	0	16	10	6
ECs0814		up	down					down		putative outer membrane protein	Pathogenicity	outer membrane protein			0.280021	0.739483	-4.85722	-0.326119	0.442458	-0.11046	0.268961	-0.532728	0.328615	3	5.5	12.5	25	0	8	16	8	16	7	15.5	6	6
ECs1122		up	down	down	up			down	up	putative outer membrane protein	Pathogenicity	outer membrane protein			-0.101063	0.854836	-0.697676	-0.698142	0.835902	-0.0770185	0.27726	-4.8037	0.915206	12	0	14	46	10.5	5	21.5	7.5	16.5	0	28.5	10	6
ECs1234		up		up						putative outer membrane protein	Pathogenicity	outer membrane protein			0.0779049	0.683971	-0.342252	0.50094	0.254786	-0.407331	0.268961	-0.176053	0.478147	24	0	9.5	22	8.5	20	14.5	6.5	12	7.5	13.5	3	6
ECs1277			down							putative outer membrane protein	Pathogenicity	outer membrane protein			0.292651	0.48018	-0.792119	-0.0885869	0.00454236	0.321228	0.27172	-0.42721	0.216519	20	13	31.5	48	14.5	28	28.5	34	33	16	28.5	2	6
ECs1317	up		down		down					putative outer membrane protein	Pathogenicity	outer membrane protein	ecs01503	Cationic antimicrobial peptide (CAMP resistance	0.590152	0.098638	-1.01806	0.391155	-5.33251	0.178359	0.411782	-0.0477369	-0.336145	7	21	44	34	12	33	0	21.5	62.5	38.5	27	14	6
ECs2110			down							putative outer membrane protein	Pathogenicity	outer membrane protein			0.388307	0.453115	-0.599383	-0.225334	0.206771	0.0368451	0.229017	-0.309929	0.337514	12	8	34.5	46.5	17.5	10.5	15	11	29	16.5	29.5	2	6
ECs2232		up	down					down		putative outer membrane protein	Pathogenicity	outer membrane protein			0.243861	0.783366	-5.07571	-0.390658	0.410709	-0.0498358	0.291951	-0.846211	0.383353	12	6	15	32.5	0	7.5	15.5	8.5	16	5	16	6	6
ECs2915		up	down					down		putative outer membrane protein	Pathogenicity	outer membrane protein			0.0725028	0.612008	-0.641894	-0.403903	0.429212	-0.063081	0.380621	-1.12587	0.387466	9	6	15	32.5	10	7.5	16	8.5	18.5	4	17	3	6
ECs3221		up	down		up		up	down		putative outer membrane protein	Pathogenicity	outer membrane protein			0.207979	0.754453	-0.764247	-0.102976	0.601063	-0.0208483	0.632266	-0.613208	0.264136	12	0	16.5	36	8.5	12	22.5	10.5	28.5	8	18	3	6
ECs2942		up	down	down	up			down	up	putative outer membrane protein Lom precursor	Pathogenicity	outer membrane protein			0.255612	0.751888	-0.851827	-0.635111	0.845661	-0.151188	0.283733	-0.560316	0.630027	13	0	20	41.5	9	6.5	26.5	8.5	15.5	6.5	20	3	6
ECs0843		up	down		up			down	up	putative outer membrane protein precursor	Pathogenicity	outer membrane protein			0.225825	0.773395	-0.887479	-0.381525	0.851357	-0.423696	-0.248833	-4.39823	1.12777	16	0	19	41.5	8.5	11	35	8.5	6.5	0	23.5	10	6
ECs1807		up	down							putative outer membrane protein precursor	Pathogenicity	outer membrane protein			-0.00895218	0.779014	-0.522678	0.0701575	0.332173	0.233173	0.192761	-0.0807432	0.487762	20	0	13.5	37.5	11	19.5	23.5	18.5	15.5	11.5	19	2	6
ECs2718		up	down		up			down		putative outer membrane protein precursor	Pathogenicity	outer membrane protein			0.347887	0.75856	-5.30815	-0.461754	0.561057	-0.146011	0.391923	-0.882371	0.336722	14	6.5	21	40	0	9.5	24.5	10.5	22	6	19	6	6
ECs0540		down	down	down					down	putative outer membrane transport protein	Pathogenicity	outer membrane protein			0.466872	-0.560963	-0.675624	-0.711464	-0.0209886	0.0615877	0.327	-0.350697	-0.501058	16	221.5	229	103.5	99.5	96.5	178.5	168.5	316	156.5	126	2	2
ECs1278		up	down					down		putative outer membrane usher protein	Pathogenicity	outer membrane protein			0.156154	0.549658	-0.506418	-0.417565	0.478845	-0.0348523	0.344069	-0.689549	0.327841	14.5	7.5	23.5	44	16.5	11	25	13	24.5	8.5	22	3	6
ECs4667								down		putative outer membrane usher protein precursor	Pathogenicity	outer membrane protein			0.325908	0.490863	-0.69679	0.225528	0.0460659	-0.15665	0.487331	-0.697517	0.146601	13	7.5	24.5	36.5	12	20	15.5	11	28.5	8.5	18.5	3	6
ECs0022	up	up	down	up	down		up	down		putative outer membrane usher protein precursor	Pathogenicity	outer membrane protein			0.604932	0.767143	-4.86879	0.803265	-4.22725	0.355629	0.795054	-0.720402	-0.0034005	7.5	0	17.5	26	0	16.5	0	8.5	28	6	11.5	16	6
ECs0960			down					down		putative surface protein	Pathogenicity	outer membrane protein			0.372674	0.251107	-0.969272	-0.143984	0.15923	-0.223789	0.321712	-0.52011	-0.0597919	10	19.5	29.5	33	10.5	21.5	27	16	34.5	14.5	21.5	2	6
ECs1693		up	down		up			down	up	putative TonB dependent outer membrane receptor	Pathogenicity	outer membrane protein			0.152915	0.73016	-0.57723	-0.496018	0.517681	0.412788	0.407289	-0.566251	0.524667	11	0	16	36	10.5	9	23	18	19	7	19.5	3	6
ECs1757		up	down					down		integrase	Pathogenicity	prophage			0.39688	0.598513	-5.018	0.140577	-0.0616253	-0.0492295	0.440257	-0.540276	-0.0908697	10.5	8.5	16.5	25.5	0	16.5	12.5	11	20.5	7.5	11	6	6
ECs2097		up	down					down		acid sensitivity protein	Pathogenicity	Quorum sensing	ecs02024	Quorum sensing	0.26273	0.559673	-0.739349	0.0873781	0.162808	-0.0536381	0.469632	-0.684034	0.220709	10.5	6	20	34	10	15	15	10.5	26	8	18.5	3	6
ECs4301									up	ATP-binding component of leucine transport	Pathogenicity	Quorum sensing	ecs02024	Quorum sensing	-0.299151	0.94624	-0.895765	0.281655	0.370157	-0.119847	0.0689265	-0.0731386	0.574305	9.5	0	18	79	13.5	38	38.5	20.5	19.5	16.5	29.5	2	6
ECs2098		up	down	down				down		glutamate decarboxylase isozyme	Pathogenicity	Quorum sensing	ecs02024	Quorum sensing	-0.130759	0.8703	-4.82172	-0.658922	0.462477	0.127282	0.265331	-0.731331	0.273352	12	6	8	27.5	0	6.5	18.5	11.5	12.5	4.5	11.5	6	6
ECs2090		up	down		up		up	down		hypothetical protein	Pathogenicity	Quorum sensing	ecs02024	Quorum sensing	0.0731087	0.708462	-0.954946	-0.485968	0.519937	0.111058	0.500404	-1.28472	0.322143	11.5	7	19.5	46.5	9.5	14	35.5	20.5	27.5	4.5	21	3	6
ECs2124	down	up	down	down	up					hypothetical protein	Pathogenicity	Quorum sensing	ecs02024	Quorum sensing	-0.63627	1.00951	-1.4152	-1.40397	0.964564	-0.253331	0.38332	-0.303887	0.0307909	12	8.5	20	131	12.5	26.5	262.5	67.5	26.5	13	17	5	6
ECs2125	down	up	down	down	up	down				hypothetical protein	Pathogenicity	Quorum sensing	ecs02024	Quorum sensing	-0.744075	1.00142	-1.51254	-1.21107	0.985341	-0.566412	0.273757	-0.448468	0.128771	14.5	13.5	19	137.5	12	28	233.5	43	28.5	13.5	22.5	5	6
ECs2514			down	down				down		long-chain-fatty-acid--CoA ligase	Pathogenicity	Quorum sensing	ecs02024	Quorum sensing	-0.0239242	-0.126328	-0.553305	-0.578557	0.26903	-0.127746	-0.0354263	-0.558143	-0.417227	23.5	239	139	158.5	111.5	149	322.5	188.5	156.5	90.5	97.5	2	3
ECs1746				down						oligopeptide ABC transport system ATP-binding protein OppD	Pathogenicity	Quorum sensing	ecs02024	Quorum sensing	0.0417862	0.167657	-0.267145	-0.562413	0.401908	0.142212	-0.0761734	-0.197277	0.0900304	14	48.5	52	74.5	52	55.5	135	90.5	51.5	44.5	55.5	2	6
ECs1747				down	up					oligopeptide ABC transport system ATP-binding protein OppF	Pathogenicity	Quorum sensing	ecs02024	Quorum sensing	-0.0889949	0.376621	-0.228027	-0.548882	0.562947	0.0300965	0.106952	-0.351233	0.226006	14.5	31.5	40.5	81.5	48	52.5	148	75.5	53.5	33	55	2	6
ECs1743				down	up					oligopeptide transport periplasmic binding protein	Pathogenicity	Quorum sensing	ecs02024	Quorum sensing	0.0440921	0.0840316	-0.412245	-1.31302	0.724496	0.0661323	0.0227992	-0.228266	-0.185245	25.5	116	98.5	129.5	85	92	654.5	294.5	114	86.5	84.5	5	3
ECs1744				down						oligopeptide transport permease protein	Pathogenicity	Quorum sensing	ecs02024	Quorum sensing	0.0607029	0.122135	-0.375384	-0.637518	0.233916	0.271288	0.0385713	-0.293115	-0.00355748	7.5	35.5	33.5	45	29.5	30	66.5	60	40	28	35	2	6
ECs4305								up		periplasmic binding protein of high-affinity leucine-specific transport system	Pathogenicity	Quorum sensing	ecs02024	Quorum sensing	-0.0434615	0.642217	-0.337126	0.784566	-0.343977	-0.896896	-0.0256895	0.561111	-0.280033	7.5	7.5	32.5	81.5	33	80	24	12	32.5	57	23	1	6
ECs2045		up	down	down	up					putative ATP-binding component of a transport system	Pathogenicity	Quorum sensing	ecs02024	Quorum sensing	-0.330334	0.858643	-1.10189	-1.2886	0.883174	-0.174999	0.139838	-0.435946	0.323614	6	7.5	13.5	56	8.5	11	89.5	27	15.5	8.5	17	5	6
ECs2088		up	down		up					putative ATP-binding component of a transport system	Pathogenicity	Quorum sensing	ecs02024	Quorum sensing	0.107379	0.824671	-0.8947	-0.247557	0.594045	0.135156	0.458798	-0.189942	0.281936	11	0	17	44	8.5	16.5	35.5	19.5	25.5	13	19.5	3	6
ECs2120		up	down	down	up			down		putative ATP-binding component of a transport system	Pathogenicity	Quorum sensing	ecs02024	Quorum sensing	-0.259792	0.692691	-1.03481	-1.67381	0.838734	-0.188392	0.201368	-0.834515	-0.192737	17.5	25.5	25.5	83.5	16	12.5	143	44.5	26	9	16	5	6
ECs2091		up	down	down	up			down		putative hemin-binding lipoprotein	Pathogenicity	Quorum sensing	ecs02024	Quorum sensing	-0.106766	0.869953	-5.45912	-1.33804	0.796898	-0.059486	0.239108	-0.754472	0.180979	10	11	15.5	52	0	9.5	74.5	27.5	18	6.5	15.5	6	6
ECs2118		up	down	down	up			down		putative kinase	Pathogenicity	Quorum sensing	ecs02024	Quorum sensing	-0.0575778	0.653199	-1.09602	-0.875383	0.778501	-0.226402	0.444314	-0.891673	-0.15743	19.5	21.5	28	72	13.5	29.5	143	45.5	39	10	19.5	3	6
ECs3414					up	down	down	down	up	putative LACI-type transcriptional regulator	Pathogenicity	Quorum sensing			0.20716	0.588661	-0.264291	0.24692	0.818786	-3.78592	-3.03693	-3.01194	1.37196	8.5	0	10	18.5	8.5	7	11.5	0	0	0	7.5	20	6
ECs1899		up	down							putative LACI-type transcriptional regulator	Pathogenicity	Quorum sensing			0.495661	0.652174	-5.2069	-0.349836	0.451531	-0.277278	0.436592	-0.409247	0.0248911	6.5	6.5	22	32.5	0	7.5	15.5	6.5	21.5	9	13	6	6
ECs2123	down	up	down	down	up	down				putative LACI-type transcriptional regulator	Pathogenicity	Quorum sensing	ecs02024	Quorum sensing	-0.611202	0.919623	-1.46375	-1.20248	0.967283	-0.555035	0.0367678	-0.45954	0.063632	11	15	15.5	90.5	9	25	203	38.5	16	9.5	15	5	6
ECs1865		up	down		up		up	down		putative outer membrane channel protein	Pathogenicity	Quorum sensing	ecs02024	Quorum sensing	0.45944	0.854364	-4.63698	-0.303646	0.688074	-0.00794485	0.587415	-0.640359	0.342345	8	0	12	22.5	0	6	15	6.5	14	4	10	6	6
ECs0417			down	down				down		putative sensor histidine protein kinase	Pathogenicity	Quorum sensing	ecs02024	Quorum sensing	-0.0466925	0.268189	-1.31114	-0.815293	0.0817625	0.229059	0.0183204	-0.767621	-0.312549	20.5	64.5	39	67.5	15	31	70.5	71	45	20	29.5	5	6
ECs0418			down	down	down			down		putative transcription regulator	Pathogenicity	Quorum sensing	ecs02024	Quorum sensing	0.00779061	-0.252386	-1.00745	-0.864226	-0.55542	0.132067	-0.229095	-0.948925	-0.367151	44.5	313.5	153	149	75.5	87.5	110.5	191	139	66	110.5	2	2
ECs1911			down							putative transport periplasmic protein	Pathogenicity	Quorum sensing	ecs02024	Quorum sensing	0.230294	0.1725	-0.606705	-0.0818007	-0.363046	0.175822	0.172288	-0.263065	-0.00159055	13	32.5	39	46.5	23	35	24.5	36.5	51.5	32.5	39.5	2	6
ECs2044	down	up	down	down	up			down		putative transport protein	Pathogenicity	Quorum sensing	ecs02024	Quorum sensing	-0.650382	0.82572	-1.21063	-1.10423	0.831952	-0.211424	0.0972086	-0.634128	-0.0922911	12	25.5	18	99.5	14	31.5	202.5	62	24.5	11.5	18.5	5	6
ECs2089		up	down					down		putative transport protein	Pathogenicity	Quorum sensing	ecs02024	Quorum sensing	-0.161387	0.614413	-0.830321	-0.16304	0.121145	0.104805	0.193314	-0.723741	0.196163	12	19.5	21.5	59	15	28	34.5	29.5	29.5	11.5	27	3	6
ECs2046		up	down	down	up			down		putative transport system permease protein	Pathogenicity	Quorum sensing	ecs02024	Quorum sensing	-0.309057	0.802731	-0.792342	-0.517549	0.63669	0.000390184	0.327132	-0.693848	0.304124	5	6.5	12.5	48	10.5	17	50	23	18.5	6.5	16.5	3	6
ECs2047		up	down	down	up			down		putative transport system permease protein	Pathogenicity	Quorum sensing	ecs02024	Quorum sensing	-0.290452	0.88336	-1.11021	-1.03049	0.913784	-0.266261	0.260731	-0.608098	0.396585	7	7	17.5	71.5	10.5	26	168.5	45	22	9	23	5	6
ECs2121		up	down	down	up			down		putative transport system permease protein	Pathogenicity	Quorum sensing	ecs02024	Quorum sensing	-0.0336256	0.901919	-5.66557	-1.36312	0.784784	0.00521957	0.343218	-1.17936	0.345673	16.5	10	20.5	66	0	9	71.5	28.5	23.5	5	21.5	6	6
ECs2122		up	down	down	up		up	down		putative transport system permease protein	Pathogenicity	Quorum sensing	ecs02024	Quorum sensing	0.0731087	1.01214	-5.50882	-0.810165	0.933543	-0.329814	0.587415	-0.997034	0.455674	13	0	19.5	63	0	16.5	87.5	21.5	25	5	20	6	6
ECs0722		up	down							transcriptional regulator of kdp operon	Pathogenicity	Quorum sensing	ecs02024	Quorum sensing	-0.0580134	0.57639	-0.715252	-0.264888	-0.145007	0.155565	0.0316676	-0.258424	0.201032	18	12.5	17	40.5	12	11	11.5	13.5	18.5	13.5	20	2	6
ECs3595				down	up					sigma factor RpoS	Pathogenicity	sigma-related	ecs02026	Biofilm formation - Escherichia coli	-0.446642	0.104591	-0.113609	-0.748784	0.501082	0.139413	-0.266525	-0.184954	-0.0757608	112	962.5	476	1043.5	904.5	1005	3252.5	1969	627	663.5	692.5	2	15
ECs3436				up	down					sigma-E factor regulatory protein RseC	Pathogenicity	sigma-related			-0.188875	-0.15282	0.406699	0.51747	-0.692141	-0.212798	0.0492759	0.0567066	0.0356696	28	171.5	239	313	590.5	488	135	189.5	316	310.5	284.5	1	1
ECs4559								down		Gamma intimin	Pathogenicity		ecs05130	Pathogenic Escherichia coli infection	0.205571	0.53987	-0.633989	0.15094	0.226369	-0.239537	0.338954	-0.814712	0.377713	7	6	17	30	10	16.5	16.5	9	19.5	6	18.5	3	6
ECs1648		up	down	down	up			down	up	host specificity protein	Pathogenicity				0.248999	0.950775	-5.10336	-4.76011	0.967813	0.156034	0.369691	-0.731331	0.611376	12.5	0	15.5	39.5	0	0	28.5	11	18.5	6	21.5	8	6
ECs0226		up	down							hypothetical lipoprotein	Pathogenicity		ecs03070	Bacterial secretion system	0.080408	0.749591	-0.538678	0.177326	0.435078	-0.0637733	0.122052	0.0700797	0.443978	5.5	0	15	37	11	15	18	9.5	13.5	12.5	17	2	6
ECs0848		up	down				up	down		hypothetical protein	Pathogenicity		ecs05130	Pathogenic Escherichia coli infection	0.300709	0.569116	-0.946492	0.0239399	-0.178262	0.32661	0.542963	-0.62597	0.055629	11	7.5	23	38	9	16.5	12.5	18	33	10	18.5	3	6
ECs1812			down							hypothetical protein	Pathogenicity		ecs05130	Pathogenic Escherichia coli infection	0.26273	0.310457	-0.901868	0.0437949	-0.184458	0.0182917	0.150988	-0.462111	0.24239	12.5	15	20	26.5	8.5	21	15.5	16.5	26.5	14	26.5	2	6
ECs1814			down	down						hypothetical protein	Pathogenicity		ecs05130	Pathogenic Escherichia coli infection	0.414217	0.0343498	-1.50415	-0.503551	0.148766	0.0327766	0.0634312	-0.175269	-0.0341322	18	59	62.5	54	12.5	41	73	56.5	75.5	58	62.5	2	6
ECs0218		up	down		up			down		IcmF-like protein	Pathogenicity		ecs03070	Bacterial secretion system	0.0914578	0.804369	-0.76752	-0.321665	0.656633	0.0763155	0.476189	-0.627287	0.475219	7.5	0	13	33.5	7.5	7.5	18.5	9	17	5.5	15.5	3	6
ECs4701									down	ilvGEDA operon leader peptide	Pathogenicity				-0.19434	0.0293734	-0.142038	0.370206	-1.02712	-0.490643	-0.077096	0.177458	-0.500657	139.5	1457	963	1521.5	1382	1901.5	436	648	1412.5	1777	844	1	9
ECs1609		up	down	down	up	down	up	down		intergrase	Pathogenicity				0.452598	0.857993	-4.41021	-3.68649	1.29421	-3.47084	0.752495	-3.96745	0.480992	6	0	9.5	18	0	0	13.5	0	11.5	0	8	12	6
ECs1177	up	down	down							Kil protein	Pathogenicity				1.51549	-2.81254	-2.88778							11.5	0	6	0	0	0	0	0	0	0	0		6
ECs0079					down					leu operon leader peptide	Pathogenicity				0.221502	-0.0892728	-0.346144	0.140642	-0.653128	-0.164004	-0.0472016	0.254467	-0.444046	34.5	441.5	465	430.5	359	477	200	283.5	525.5	693	322.5	1	4
ECs5273								down		major type 1 subunit fimbrin	Pathogenicity				0.129198	0.600782	-0.597469	-0.68829	0.0802868	0.580519	0.268961	-0.910023	0.478147	11.5	6.5	20.5	41.5	13.5	7.5	15	21.5	20	6	22.5	3	6
ECs5019								down	up	maltose high-affinity receptor LamB	Pathogenicity				0.247646	0.717691	-0.692557	-0.00612583	0.352167	0.283641	0.368201	-0.766047	0.622122	17.5	0	23.5	47.5	12.5	26	34.5	28	25.5	8	30	3	6
ECs0223		up	down	down	up			down	up	putative ATP-dependent Clp proteinase ATP-binding chain	Pathogenicity		ecs03070	Bacterial secretion system	-0.0833633	1.056	-4.94617	-0.693607	0.842225	-0.0984589	0.417516	-0.77389	0.580378	9	0	9.5	37.5	0	6.5	28	9.5	13.5	4	14.5	6	6
ECs0842		up	down	down	up			down	up	putative host specificity protein	Pathogenicity				0.314226	0.923971	-5.21506	-0.639354	0.745997	0.110387	0.388964	-0.997034	0.658615	15	0	18.5	43	0	8.5	31.5	14.5	20.5	5	24.5	6	6
ECs1121		up	down							putative host specificity protein	Pathogenicity				0.00369307	0.530597	-0.665241	-0.0204141	0.0165494	0.116773	0.164855	-0.259681	0.147059	15.5	15	21.5	46	15	26.5	25.5	24.5	29	18.5	26	2	6
ECs1806		up	down		up			down		putative host specificity protein	Pathogenicity				0.122278	0.648879	-0.77444	-0.136743	0.502623	-0.198715	0.396795	-0.717651	0.337374	14	6	18	38.5	10	16.5	29	12.5	25	8	21.5	3	6
ECs1990		up	down				up			putative host specificity protein	Pathogenicity				0.234559	0.766342	-0.872881	0.0966374	0.305598	0.238188	0.528821	-0.415591	0.320981	40	0	20	43	9	21	24	19.5	29	11	21.5	2	6
ECs2161		up	down							putative host specificity protein	Pathogenicity				0.0288502	0.670634	-0.754539	-0.255034	0.38349	0.118254	0.273442	-0.378455	0.297022	18.5	9	22.5	54	14	20.5	36	24	30.5	15.5	28.5	2	6
ECs0336		up	down					down		putative invasin	Pathogenicity				0.172578	0.65995	-0.848548	-0.0869753	0.409668	-0.0826256	0.333966	-0.8197	0.405951	15	7.5	26.5	54.5	13	21	32	17	26	8	25.5	3	6
ECs0224		up	down					down	up	putative membrane protein	Pathogenicity		ecs03070	Bacterial secretion system	-0.108652	0.883615	-0.823048	0.198949	0.479173	-0.191528	0.427072	-0.891673	0.601857	13	0	13.5	46	9	22	27	12	23	6	25	3	6
ECs1560	up	up	down							putative secreted effector protein	Pathogenicity				0.722262	0.679632	-4.14055				0.261993	-0.0807432	0.427503	3	0	9.5	11.5	0	0	0	0	6.5	4.5	7		6
ECs0607		up	down	down	up			down	up	putative Vgr protein	Pathogenicity		ecs03070	Bacterial secretion system	-0.0198374	0.837122	-0.734234	-0.771255	0.593842	0.431791	0.268961	-0.938193	0.737658	14.5	0	21	62.5	14	9.5	34.5	25.5	24	7	35	3	6
ECs0595		up	down				up	down	up	SfmH protein	Pathogenicity				0.227638	0.959034	-4.86879				0.725036	-4.41476	0.519187	6	0	12	31.5	0	0	0	0	17.5	0	13		6
ECs1205			down							Shiga toxin 2 subunit A	Pathogenicity		ecs05130	Pathogenic Escherichia coli infection	0.345822	0.428475	-0.77987	-0.185999	-0.0811554	0.44994	0.393685	-0.334192	0.132545	79	17.5	43	59	19	33.5	34.5	51	69	32.5	48.5	2	6
ECs1206					down					Shiga toxin 2 subunit B	Pathogenicity		ecs05130	Pathogenic Escherichia coli infection	0.225251	0.13862	-0.0166696	0.477694	-0.764178	-0.0739028	0.316134	0.0114765	-0.0652107	77	20.5	50.5	58.5	54	56	15	26	73	52.5	45.5	1	6
ECs0001				up	down	down			down	thr operon leader peptide	Pathogenicity				0.0617543	0.0318906	0.0608178	0.823167	-0.912251	-0.861567	0.433456	0.294653	-0.80758	70	738	1066	1307	1450.5	4284	700.5	640.5	3352.5	2846	884.5	1	8
ECs4644								down		tryptophanase leader peptide	Pathogenicity				-0.113748	0.0355594	-5.43331	-1.49165	0.24201	0.5098	-0.382417	-1.21309	0.337595	44	39.5	15	22	0	14	73.5	83.5	20	8.5	37.5	6	6
ECs2060		up	down		up			down	up	VgrE protein	Pathogenicity		ecs03070	Bacterial secretion system	0.116126	0.78815	-0.739349	-0.339364	0.710625	-0.0283955	0.382621	-0.811631	0.621659	11	0	19	47	11	10	26.5	11	22	6.5	25.5	3	6
ECs0236		up	down		up			down		VgrG protein	Pathogenicity		ecs03070	Bacterial secretion system	0.160947	0.738192	-0.617988	0.00816284	0.567389	-0.0863333	0.433264	-0.534998	0.486927	14.5	0	24	54	15	22.5	36.5	16.5	27	10	26	3	6
ECs0635		up								2,3-dihydro-2,3-dihydroxybenzoate dehydrogenase	Stress response		ecs01130	Biosynthesis of antibiotics	-0.106368	0.55731	-0.496645	-0.41787	0.269945	0.225982	-0.0879698	-0.248123	0.394713	19.5	22	32	78.5	29.5	29	53.5	44.5	35.5	29.5	52.5	2	6
ECs0634		up	down							2,3-dihydro-2,3-dihydroxybenzoate synthetase	Stress response		ecs01130	Biosynthesis of antibiotics	-0.0403611	0.588661	-0.776737	-0.265495	0.140789	0.266834	-0.0287712	-0.186104	0.293155	13.5	16.5	23	54.5	15	25.5	35.5	35	27	22.5	34	2	6
ECs2400		up	down							3-dehydroquinate dehydratase	Stress response		ecs01130	Biosynthesis of antibiotics	-0.0939454	0.647368	-0.905981	-0.443768	0.484141	0.0686231	0.453884	-0.238372	-0.330183	13	16	21.5	57	13	27.5	64.5	37	42	20.5	17.5	2	6
ECs4774							down	down		3-hydroxyacyl-CoA dehydrogenase/ 3-hydroxybutyryl-CoA epimerase/ delta(3)-cis-delta(2)-trans-enoyl-CoA isomerase/ enoyl-CoA hydratase	Stress response		ecs01130	Biosynthesis of antibiotics	-0.64742	0.123981	-0.92126	-1.66343	0.764537	-0.150706	-0.628352	-0.943231	-0.270682	13.5	110	28	76.5	29	41	431	150	29.5	21	38.5	5	3
ECs2429				down						6-phosphofructokinase II	Stress response		ecs01130	Biosynthesis of antibiotics	-0.262474	0.275977	-0.125666	-0.925098	0.434147	0.317393	-0.123643	-0.42315	0.23105	20.5	43.5	36.5	79	57	38.5	139	107.5	41.5	30	54	2	6
ECs5051							down	down	down	acetyl-CoA synthetase	Stress response		ecs01130	Biosynthesis of antibiotics	-1.93058	0.924142	-3.21552	-2.99711	0.977901	-0.270376	-0.898621	-1.42752	-0.942393	13	278	34.5	757	13	55	2716	677.5	43.5	25	38	5	5
ECs1849	down		down	down	up			down		aconitate hydrase 1	Stress response		ecs01130	Biosynthesis of antibiotics	-0.742294	0.216499	-0.569388	-1.59506	0.558041	0.224351	-0.479056	-0.514236	-0.317202	18.5	191.5	52.5	173	85	70.5	563	350.5	68.5	64.5	73.5	5	3
ECs0122				down	up					aconitate hydrase B	Stress response		ecs01130	Biosynthesis of antibiotics	-0.283384	0.0335264	0.0359117	-0.927891	0.631583	0.109996	-0.0816347	-0.143657	0.00179981	40	251	175	303.5	328	288.5	1272.5	656.5	252	231	250	2	5
ECs0411				down						alcohol dehydrogenase class III	Stress response		ecs01130	Biosynthesis of antibiotics	-0.0939454	-0.0509459	-0.313265	-0.876395	0.184517	0.276235	0.392014	-0.0241059	-0.498499	15	127	80	105.5	87.5	67	179.5	171	307	197.5	115	2	2
ECs3140					down				down	aluminum-inducible protein	Stress response				0.361512	-0.354093	-0.342018	0.336089	-0.849784	-0.386899	0.228769	0.0124404	-0.5437	9.5	764.5	869.5	537	586	1029	291.5	402.5	1166	916	491.5	1	9
ECs3776									down	aminomethyltransferase	Stress response		ecs01130	Biosynthesis of antibiotics	0.0671257	-0.113789	-0.425113	-0.801426	0.0150645	0.420802	0.161127	-0.188275	-0.541926	56.5	139	101.5	107	84.5	81.5	171	223	150.5	103.5	68	2	2
ECs1835				down	up					anthranilate synthase component II	Stress response		ecs01130	Biosynthesis of antibiotics	-0.0673658	0.193246	-0.267663	-1.26613	0.586025	0.354312	-0.241278	-0.169036	0.211627	8	34	30.5	50	34	33.5	198	136.5	31	32.5	44.5	5	6
ECs3606				down				down		ATP:sulfurylase subunit 2	Stress response		ecs01130	Biosynthesis of antibiotics	0.548744	-0.574871	-0.929703	-2.0137	0.464531	0.328691	0.274415	-0.581206	-0.240081	13.5	272	299.5	123	93	55.5	613.5	465.5	351	145.5	191.5	5	3
ECs3605				down	up					ATP-sulfurylase (ATP:sulfate adenylyltransferase), subunit 1, probably a GTPase	Stress response		ecs01130	Biosynthesis of antibiotics	0.197965	-0.302524	-0.785304	-1.85643	0.51864	0.346298	-0.107308	-0.356424	-0.249354	22.5	230.5	158	121	80.5	68	678	496	158.5	120.5	125.5	5	3
ECs0637			down	down	up			down		carbon starvation protein	Stress response				-0.298115	0.332563	-1.49953	-1.71241	0.664285	0.151398	-0.363705	-0.879523	-0.153114	22	97.5	41.5	98.5	17	38	379.5	197.5	39.5	23	44.5	5	3
ECs2438		up	down	down	up					catalase HPII	Stress response		ecs01130	Biosynthesis of antibiotics	-0.175291	0.649285	-1.00641	-1.05849	0.666202	0.139952	0.172334	-0.347904	-0.18618	16	28	29.5	85	17.5	32	166.5	85.5	34.5	20	22	5	6
ECs2592						down				chemotaxis protein CheY	Stress response		ecs02020	Bacterial chemotaxis	0.0383445	0.430366	0.0116455	0.391155	0.148131	-0.587109	0.240416	0.0786294	0.197229	23.5	8.5	46	86	61	33	24	10	67.5	56	59	2	6
ECs2599						down				chemotaxis protein MotB	Stress response		ecs02040	Bacterial chemotaxis	-0.224442	0.335825	0.00435965	0.332138	-0.189248	-0.645003	0.0175427	0.0527882	0.108945	10	25.5	33	73	56.5	44.5	24.5	13.5	48.5	49	48.5	1	6
ECs0745	down			down	up					citrate synthase	Stress response		ecs01130	Biosynthesis of antibiotics	-0.555496	0.125088	-0.164569	-1.35394	0.6849	0.15629	-0.198894	-0.34174	-0.107492	38.5	360	148.5	370.5	299	271	1930.5	989	233	197	233	5	5
ECs0966				down	up					cold shock protein	Stress response				-0.210092	0.232886	-0.358278	-0.730709	0.500241	0.0755213	-0.159571	-0.132415	-0.0236224	397.5	270.5	183.5	361	215.5	259	822.5	467.5	230.5	231	241	2	3
ECs3286				down						cysteine synthase A	Stress response		ecs01130	Biosynthesis of antibiotics	0.431135	-0.62493	-0.270725	-0.996962	0.196439	0.315765	0.273065	-0.346732	-0.151627	40.5	685	812.5	357	548.5	324	991	970.5	1110	582.5	662.5	2	4
ECs3695									down	diaminopimelate decarboxylase	Stress response		ecs01130	Biosynthesis of antibiotics	0.37496	-0.168733	-0.196659	0.490257	-1.1447	-0.465824	0.478198	0.080219	-1.21274	22	387.5	619	454	476	666.5	120.5	206.5	951	623	160	1	4
ECs0015				up	down	down				DnaJ protein	Stress response				-0.349593	0.088292	0.388996	0.74728	-1.08569	-0.512183	0.0251186	0.255134	-0.0232929	66.5	197.5	304.5	596	868	876.5	130	200.5	479	588	416.5	1	4
ECs0622		up	down							enterochelin synthetase, component D	Stress response		ecs01130	Biosynthesis of antibiotics	0.156154	0.583181	-0.601728	-0.251396	0.309542	0.264368	0.451003	-0.0874772	-0.166246	8.5	7.5	23.5	45.5	15	20	32.5	27	32.5	18.5	16	2	6
ECs3317				down	up		down		up	ethanolamine utilization protein EutE	Stress response		ecs00620	Pyruvate metabolism	-0.196224	1.08268	-4.67954	-4.51779	0.995717	0.0798933	-3.82538	0.00626819	1.05351	7	0	6.5	29.5	0	0	23	8	0	4.5	12	7	6
ECs3315				down	up			down	up	ethanolamine utilization protein EutG	Stress response		ecs01130	Biosynthesis of antibiotics	0.339171	0.913044	-5.07571	-0.583342	0.726832	0.117825	0.0466085	-0.866672	0.852665	9	0	16.5	37	0	8	27.5	13	11.5	4.5	23.5	6	6
ECs3314				down	up			down	up	ethanolamine utilization protein EutH	Stress response				0.30047	0.929831	-4.91374	-4.56505	1.01164	0.0326404	0.215851	-0.808982	0.745509	12	0	13.5	32	0	0	24.5	8	10	3.5	15.5	8	6
ECs3320					up				up	ethanolamine utilization protein EutI	Stress response		ecs00620	Pyruvate metabolism	-0.276267	1.09949	-4.96723	-0.467619	0.749908	-0.0155712	-0.105732	-0.343107	0.788017	2.5	0	8	40	0	7.5	23.5	9.5	6.5	5	14.5	6	6
ECs3316				down	up			down	up	ethanolamine utilization protein EutJ	Stress response				-0.103424	1.06102	-5.06632	-0.762221	0.853653	-0.0870302	-0.0889251	-4.38142	1.07862	9	0	10.5	42.5	0	6	28	9.5	7.5	0	22	11	6
ECs0532		up	down							fosmidomycin resistance protein	Stress response				0.0990451	0.506139	-1.01066	-0.275995	0.0713686	0.24285	0.26784	-0.412741	0.123676	11	19	24.5	46.5	11	24	31.5	32.5	40.5	20	32	2	6
ECs2317	down			down			down	down		fumarase C	Stress response		ecs01130	Biosynthesis of antibiotics	-0.610528	-0.209437	-0.450745	-1.32136	0.190914	0.436327	-0.683345	-0.584853	0.0218682	24.5	189	48.5	91.5	77.5	67.5	284	315.5	59	63.5	109	5	3
ECs0890	down			down	up					global regulator protein Dps	Stress response				-0.869052	0.32108	-0.227917	-1.11159	0.501901	0.154362	-0.228912	-0.177105	-0.139776	513	662	212.5	882.5	549.5	374.5	1743.5	1070.5	441.5	453.5	440.5	5	5
ECs1738	down									glucose-1-phosphate uridylyltransferase	Stress response		ecs01130	Biosynthesis of antibiotics	-0.513073	0.0409774	0.410139	0.122415	-0.0709373	0.133279	-0.237904	0.085578	0.227415	19	61.5	63	138.5	216	148.5	113.5	121	80.5	108.5	117	1	2
ECs2022				down	up					glyceraldehyde 3-phosphate dehydrogenase C	Stress response		ecs01130	Biosynthesis of antibiotics	-0.0525602	0.292492	-0.21121	-0.507192	0.53064	-0.035237	0.0312063	-0.140515	0.0355976	24	31.5	37	66	43	44.5	116.5	57.5	42	34.5	38.5	2	6
ECs0576		up	down				up	down		glycerate kinase	Stress response		ecs01130	Biosynthesis of antibiotics	-0.0795567	0.904916	-0.990664	-0.206229	0.37475	0.414895	0.516239	-0.736433	0.467059	15	0	21	71	11.5	19	31.5	28.5	30.5	8.5	26.5	3	6
ECs1870			down							homolog of Salmonella peptide transport permease protein	Stress response		ecs01503	Cationic antimicrobial peptide (CAMP resistance	0.0956755	0.408534	-0.63015	0.0864298	0.246417	-0.3339	0.127883	-0.180273	0.113925	19	16.5	22	38	14.5	34	37	18	30	21.5	27	2	6
ECs0661					down					hypothetical protein	Stress response		ecs01503	Cationic antimicrobial peptide (CAMP resistance	0.19965	0.217279	-0.19444	0.477825	-0.843402	-0.0970374	0.267447	-0.125608	0.103958	16	38.5	73.5	94.5	67.5	97	24	44	120	79	93	1	6
ECs3144					down					hypothetical protein	Stress response		ecs01503	Cationic antimicrobial peptide (CAMP resistance	-0.0315016	0.026198	0.0817072	0.492127	-0.562661	-0.40425	0.098761	-0.0380604	-0.121087	13	140.5	168.5	225.5	257	337.5	109	111	207.5	176.5	152	1	2
ECs3145					down					hypothetical protein	Stress response		ecs01503	Cationic antimicrobial peptide (CAMP resistance	0.0905914	-0.0892502	-0.0832143	0.30822	-0.783955	-0.25196	-0.0111826	-0.242489	-0.0397393	10	112.5	117.5	124	134.5	157.5	49	72.5	115	89	102	1	2
ECs2092		up	down	down	up			down		hypothetical protein	Stress response		ecs01502	Vancomycin resistance	-0.00339997	0.688121	-1.08304	-0.897999	0.652094	0.0533666	0.00260891	-0.563767	0.386148	19	19.5	33.5	84.5	15.5	23	100.5	48	28	15.5	37.5	3	6
ECs2900	down			down	up					hypothetical protein	Stress response		ecs01130	Biosynthesis of antibiotics	-0.697861	0.391834	-0.145654	-1.66991	0.717158	0.272299	-0.194025	-0.232549	0.0404787	32	41.5	20.5	77	48.5	33	333	185.5	32.5	30.5	37.5	5	3
ECs1614	up		down				up			integral membrane drug resistance protein EmrE	Stress response				0.806216	-0.0807702	-0.880913	0.302489	-0.49755	0.164869	0.518422	0.0791055	-0.494518	14.5	16	61.5	32	15.5	42	17.5	29.5	87.5	55	29	2	6
ECs1608				down	up					isocitrate dehydrogenase	Stress response		ecs01130	Biosynthesis of antibiotics	-0.0538509	-0.258839	0.0604758	-0.954171	0.522193	0.174608	-0.0685463	-0.194237	-0.036542	42.5	428.5	343.5	353.5	524.5	347.5	1410.5	866	407.5	350.5	384	2	5
ECs3657				down				down		L-serine dehydratase	Stress response		ecs01130	Biosynthesis of antibiotics	-0.370022	-0.316025	-0.641213	-1.04558	-0.14543	0.0546171	-0.450691	-0.759904	-0.282748	17.5	125.5	39	52	40.5	32	73	77.5	44	31.5	47.5	5	6
ECs1834				down	up					N-(5-phosphoribosyl)anthranilate isomerase/indole-3-glycerolphosphate synthetase	Stress response		ecs01130	Biosynthesis of antibiotics	0.0344358	0.257108	-0.336628	-1.09698	0.633755	0.26705	-0.0714432	-0.286595	0.249822	11	36.5	41.5	65.5	39	49	256.5	154.5	44.5	35	56	5	3
ECs3675				down						N-acetylglutamate synthase	Stress response		ecs01130	Biosynthesis of antibiotics	0.349657	-0.295965	-0.278266	-0.591789	0.290343	0.135329	0.174176	-0.413682	0.0965467	13.5	190.5	232.5	154	169	158	354	263.5	299	162	252.5	2	3
ECs3306				up	down					N-acetylmuramoyl-l-alanine amidase I	Stress response		ecs01503	Cationic antimicrobial peptide (CAMP resistance	-0.175485	-0.132611	0.426551	0.604448	-0.721263	-0.359601	0.0790313	0.128118	0.088583	21	70	113	149	281	237.5	58.5	73	184.5	189	170	1	2
ECs3380				down						nucleoside diphosphate kinase	Stress response		ecs01130	Biosynthesis of antibiotics	0.0903404	-0.375967	-0.145832	-0.575476	-0.207377	0.315675	-0.178509	-0.0743824	-0.216724	16.5	171	132.5	105	142.5	100	134	196.5	127.5	138	112	2	2
ECs5231								down		ornithine carbamoyltransferase 1	Stress response		ecs01130	Biosynthesis of antibiotics	0.549923	-0.476128	-0.607334	-0.879951	0.407701	0.195605	0.382257	-0.762574	-0.0427202	12	363	487	220.5	208.5	253.5	852	599	662	205.5	395	2	3
ECs0721		up	down							ornithine decarboxylase isozyme	Stress response		ecs01130	Biosynthesis of antibiotics	0.0469601	0.561992	-0.559223	0.180272	0.12217	-0.248426	0.353014	-0.260084	0.0576439	13	8.5	17.5	37	13	20	17.5	10.5	26.5	14	18	2	6
ECs1856	down									osmotically inducible lipoprotein	Stress response				-0.684025	0.15533	0.345341	0.13802	-0.199211	0.206215	-0.401352	0.207417	0.232554	252	839	653.5	1911	2491.5	1987.5	1315.5	1715	972.5	1743.5	1673	1	11
ECs2086	down		down	down	up			down		osmotically inducible protein	Stress response				-0.872564	0.458084	-0.63145	-1.83484	0.598495	0.359814	-0.438259	-0.534385	-0.176007	83	329.5	97.5	466	169	138	1458.5	998.5	131.5	116.5	156	5	5
ECs2812			down							penicillin binding protein 6b	Stress response		ecs00550	Peptidoglycan biosynthesis	0.271168	0.371853	-0.791535	0.0780564	-0.284769	0.0984065	0.227696	-0.392834	0.146486	12	20.5	34	47.5	16	31	20	25.5	41	21.5	34.5	2	6
ECs4877								down	up	PEP-protein phosphotransferase system enzyme I	Stress response		ecs02060	Phosphotransferase system (PTS	0.359061	0.904045	-4.89151	-0.450377	0.748983	-0.0270788	0.383816	-0.722597	0.59658	13.5	0	14	30.5	0	6.5	20	8	15.5	5	17.5	6	6
ECs0673					down					peptidoglycan synthetase penicillin-binding protein 2	Stress response		ecs01501	beta-Lactam resistance	0.313696	-0.2346	-0.137083	0.145326	-0.521181	-0.121938	0.152004	-0.00156164	-0.230377	19	201	276	201.5	239.5	241.5	115	149	318	266	198	1	1
ECs0434	down	up	down	down	up				down	phosphate starvation-induced protein psiF	Stress response				-0.852639	0.57344	-1.55103	-1.73477	0.619041	0.254366	-0.452603	-0.403517	-0.578265	38.5	116	31	163	21	46	449	271	41	42	33	5	3
ECs2853		up	down	down	up			down	up	phosphomannomutase	Stress response		ecs01130	Biosynthesis of antibiotics	0.103223	1.00264	-4.75959	-4.62476	0.844293	0.419208	0.131939	-4.01746	0.990597	4.5	0	9.5	29.5	0	0	22	12.5	6.5	0	14	9	6
ECs0585									down	phosphoribosylaminoimidazole carboxylase	Stress response		ecs01130	Biosynthesis of antibiotics	0.382215	-0.21802	-0.467983	-0.294997	-0.143581	0.0047453	0.406297	-0.280076	-0.583023	10	78.5	94.5	65.5	55	57	61.5	62	138.5	68	47	1	6
ECs3147					down					polymyxin resistance protein B	Stress response		ecs01503	Cationic antimicrobial peptide (CAMP resistance	0.243057	-0.163721	-0.092722	0.186079	-1.0419	0.219416	0.0759444	0.0614546	-0.280958	25.5	57	75.5	63.5	73.5	81	22	67.5	77.5	74.5	49.5	1	6
ECs1260			down	down	up			down		proline dehydrogenase	Stress response		ecs01130	Biosynthesis of antibiotics	-0.304241	0.303275	-1.28527	-1.44048	0.671055	0.0728372	-0.302106	-1.02853	0.0675004	8	55	23.5	54.5	12	28	214.5	102.5	26.5	12.5	35	5	6
ECs2600						down				proton conductor component of motor	Stress response		ecs02040	Bacterial chemotaxis	-0.108544	0.274545	-0.0418636	0.383585	-0.357192	-0.553435	0.11994	-0.0434718	0.0350632	10.5	26	34	63	49.5	47.5	21	15	49.5	41	41.5	1	6
ECs1285		up						down	up	putative 3-oxoacyl-(acyl carrier protein) reductase	Stress response				0.0220535	0.604576	-0.41363	-0.314118	0.11271	0.324398	-0.188729	-1.47593	0.84927	10	6.5	21	47.5	18.5	9.5	13.5	14.5	13	3.5	33.5	3	6
ECs4340									up	putative 3-oxoacyl-(acyl-carrier-protein) reductase	Stress response		ecs01130	Biosynthesis of antibiotics	0.0114151	0.531502	0.0209373	0.106375	0.437738	0.0343513	-0.130425	0.0558323	0.615904	9.5	0	28	59.5	38.5	36	46.5	27	20	23.5	38.5	2	6
ECs5163								down	up	putative acyl coenzyme A dehydrogenase	Stress response				-0.103205	0.672595	-0.8775	-0.508441	0.474911	0.140082	-0.111272	-0.597109	0.555494	17.5	14.5	21.5	59	13.5	24	59.5	37	22.5	13.5	40	2	6
ECs4355								down		putative aldolase	Stress response				0.112669	0.677492	-0.824871	-0.137661	0.488945	-0.229487	0.334713	-0.556589	0.233743	12.5	7	22.5	50	12	17	29.5	12.5	20	8	16.5	3	6
ECs4804								down	up	putative aldolase	Stress response				0.372428	0.711263	-0.948104	-0.435778	0.658221	0.15937	0.482054	-0.814712	0.527995	16.5	0	22	39	8	6.5	18	9.5	22.5	6	21.5	3	6
ECs5069									up	putative aldolase	Stress response		ecs01130	Biosynthesis of antibiotics	0.0196796	0.773744	-0.946031	-0.203232	0.353501	0.253589	0.0877626	-0.410496	0.54689	20.5	7	27	72.5	14	27.5	44.5	35	27	16	39	2	6
ECs2482		up	down	down				down		putative aldolase	Stress response				0.469524	0.666622	-5.11241	-0.67834	0.377919	0.230466	0.398173	-0.5213	0.124932	11.5	6	19.5	30	0	6	16	12	18	7	12.5	6	6
ECs4802							up	down		putative aldose-1-epimerase	Stress response		ecs01130	Biosynthesis of antibiotics	0.592329	0.775538	-4.69334	-0.0159643	0.582714	-0.0879876	0.601021	-0.905467	0.41371	8	0	14.5	22	0	8	13.5	6	18.5	4	14	6	6
ECs1008				down						putative amidase	Stress response				-0.382877	0.0890082	-0.0499543	-0.686308	0.471605	0.0289133	-0.169681	-0.308321	0.0118728	45.5	70	40	81	76	62.5	184.5	103	53	45	58	2	6
ECs0664			down							putative amidase	Stress response				0.295325	0.32086	-0.521037	0.0727014	-0.196709	0.223822	0.356781	-0.349696	0.0576439	26	24	49	63.5	29.5	48	34	45	66.5	32	45	2	6
ECs0639		up				up				putative aminotransferase	Stress response				-0.0229096	0.606898	-0.0805267	-0.145853	0.087801	0.625332	0.252776	-0.0535922	0.418287	11	0	17.5	41.5	22.5	17.5	20.5	30.5	19.5	14	21	2	6
ECs3121			down							putative antibiotic resistance protein	Stress response				0.110849	0.473148	-0.721331	-0.323593	0.0121193	0.232391	0.0187219	-0.405239	0.230269	16.5	18	27	49	16	18.5	24	26	23.5	15	26.5	2	6
ECs0956			down	down						putative arylsulfatase	Stress response		ecs01130	Biosynthesis of antibiotics	-0.0862234	0.183195	-0.820038	-0.882332	0.31883	0.349603	-0.16575	-0.261125	-0.0438884	65	64.5	39	64.5	25.5	48.5	149.5	134	48.5	43	50	5	6
ECs4730							up			putative arylsulfatase regulator	Stress response				0.41688	0.438542	-0.808342	0.405005	-0.349914	0.114103	0.523993	-0.244248	-0.126542	11	8.5	27.5	35.5	11	39	17	23.5	42	19	20	2	6
ECs0375		up	down	down		up	down		up	putative ATP binding protein of a transporter	Stress response				-0.0659715	0.689757	-0.697676	-4.90152	0.249086	0.752221	-4.80621	-0.176053	0.901961	6.5	6.5	14.5	39	10.5	0	16	23	0	10	27.5	7	6
ECs1867		up	down							putative ATP-binding protein of peptide transport system	Stress response		ecs01503	Cationic antimicrobial peptide (CAMP resistance	0.180491	0.534593	-0.574727	-0.0889239	0.0319682	0.335827	0.0247643	-0.111515	0.360364	20	9	25	45	16	21.5	22.5	26.5	23.5	20	30	2	6
ECs1312		up	down							putative complement resistance protein precursor	Stress response				0.322102	0.511274	-0.985359	0.141908	0.133254	-0.0806883	0.222772	-0.167755	0.0397376	16.5	11.5	28.5	43.5	10.5	31	28.5	20	25	16.5	19	2	6
ECs4760								down		putative enzyme	Stress response		ecs01130	Biosynthesis of antibiotics	-0.488828	0.240058	-0.428013	-1.46076	0.588203	0.286902	-0.302148	-0.613631	-0.0394738	17	89.5	38	99.5	55	51	367	236	45.5	32.5	54	5	3
ECs3224				down						putative enzyme	Stress response		ecs01130	Biosynthesis of antibiotics	-0.277448	0.119837	-0.304031	-0.573737	0.326666	0.0918391	-0.207121	-0.319154	-0.10964	22	127	70.5	132.5	93.5	110	251	172.5	82	71.5	82.5	2	3
ECs0799		up	down	down	up			down	up	putative enzyme	Stress response		ecs01130	Biosynthesis of antibiotics	0.408581	0.880466	-5.19867	-0.665761	0.638334	0.323088	0.474937	-0.839848	0.542242	10	0	20	40.5	0	6	20.5	13	21	5.5	20.5	6	6
ECs0757		up	down		up			down	up	putative fumarate hydratase	Stress response		ecs01130	Biosynthesis of antibiotics	0.36809	0.899873	-4.54601	-0.285297	0.563322	0.218044	0.307113	-4.11055	0.897507	8	0	10	21.5	0	6	13	8	8.5	0	14	11	6
ECs0795				down	up					putative isomerase	Stress response		ecs01130	Biosynthesis of antibiotics	-0.186655	0.300978	-0.138911	-0.8196	0.639246	0.0300172	0.065416	-0.337788	0.0870229	19	35	35	72	50	43.5	173.5	82	44.5	29	41.5	2	6
ECs0554					down					putative metal resistance protein	Stress response				-0.0970176	0.2485	0.147051	0.459258	-0.506766	-0.0788551	-0.0451076	0.0370398	0.257604	16.5	16	32.5	58	56.5	51	18	24	34	36	42	1	6
ECs1864		up	down		up			down	up	putative multidrug-efflux transport protein	Stress response		ecs01501	beta-Lactam resistance	0.305655	0.704492	-0.757049	-0.312696	0.627731	0.126106	0.27504	-0.616261	0.654125	9	0	17	32	8	8	19	10	15	6	20	3	6
ECs1863		up	down				up			putative multidrug-efflux transport protein precursor	Stress response		ecs01501	beta-Lactam resistance	0.34431	0.910744	-5.00805	0.130979	0.485993	-0.0916173	0.523699	-0.316309	0.273352	10	0	15.5	34.5	0	15.5	20.5	10	19	8	13.5	6	6
ECs4466								down	up	putative oxidoreductase	Stress response		ecs01130	Biosynthesis of antibiotics	-0.00800297	0.662768	-0.624419	-0.572979	0.509255	0.0994379	0.0849576	-0.765522	0.600174	15	6.5	17	42	12.5	9.5	26	15	18	7.5	27.5	3	6
ECs2000				down			down			putative oxidoreductase	Stress response		ecs01130	Biosynthesis of antibiotics	-0.42156	0.0501723	-0.242139	-0.894486	0.405797	0.0978846	-0.577817	-0.337717	0.0481278	19.5	92.5	40.5	82	66	54.5	185.5	118.5	37.5	46.5	64	2	6
ECs2399		up	down	down	up	down	down		up	putative oxidoreductase	Stress response		ecs01130	Biosynthesis of antibiotics	0.160947	0.983315	-3.83686	-3.64875	1.29421	-3.4331	-3.62471	0.206939	0.9665	4	0	4	11.5	0	0	13	0	0	4.5	9	12	6
ECs4796							up			putative resistance protein	Stress response				0.377965	0.484148	-0.267439	0.534765	0.0993696	-0.212386	0.640257	-0.0577537	-0.155643	8.5	0	21	29.5	15	27.5	16.5	10.5	34	16.5	14	2	6
ECs3704							up			putative sensory transducer	Stress response				0.522241	0.581226	-0.808342	0.888538	-4.47411	0.165928	0.519464	-0.0880692	0.115546	8.5	0	25	33.5	9	23	0	9	32	17	19.5	14	6
ECs3142				up						putative sugar transferase	Stress response		ecs01503	Cationic antimicrobial peptide (CAMP resistance	-0.0663626	0.124836	0.138102	0.539394	-0.488513	-0.446724	0.036151	0.109604	-0.0917446	17	180.5	272	416	454.5	530.5	176	159.5	292	306.5	234.5	1	1
ECs1352				down						putative tellurium resistance protein TerA	Stress response				-0.470692	-0.0531934	0.171665	-0.588294	0.128015	0.315872	-0.305619	-0.42905	0.210225	15	65	36.5	70	94.5	54	102.5	107.5	43.5	37.5	66.5	2	6
ECs1353				down				down		putative tellurium resistance protein TerB	Stress response				-0.353654	0.0156576	0.0727624	-0.818102	0.0227958	0.496169	-0.149882	-0.572918	0.186643	14.5	45.5	29	53	60.5	30	64.5	90	36	23	46	2	6
ECs1355				down	up					putative tellurium resistance protein TerD	Stress response				-0.349801	0.0602686	0.0757184	-0.936889	0.514885	0.181102	-0.114466	-0.220505	0.0610199	11.5	61	41.5	79	86.5	50.5	200	124.5	57	50	62	2	6
ECs1351				down						putative tellurium resistance protein TerZ	Stress response				-0.370932	-0.128427	0.130278	-0.576033	0.0577013	0.403599	-0.176754	-0.236471	0.0386172	21	122.5	70.5	113.5	158.5	109	190.5	234	98.5	90.5	111.5	2	2
ECs1356				down						putative tellurium resistance TerE	Stress response				-0.458133	0.0648427	-0.018126	-0.865699	0.256518	0.445199	-0.154522	-0.249493	0.182381	26	59.5	30.5	65	64.5	49.5	141	148	57.5	51	73.5	2	6
ECs3143				up	down	down				putative transformylase	Stress response		ecs01503	Cationic antimicrobial peptide (CAMP resistance	-0.225426	0.0812513	0.262158	0.621559	-0.688358	-0.525656	0.000162615	0.136074	-0.0709537	10	164	213.5	366.5	473.5	527.5	132	135	260	290.5	221	1	1
ECs0118				up	down					pyruvate dehydrogenase decarboxylase component	Stress response		ecs01130	Biosynthesis of antibiotics	-0.122141	-0.107048	0.481704	0.707372	-0.608496	-0.488538	-0.138927	0.262863	0.25031	58	210.5	570	731	1420	1202	299	293	637	928.5	858	1	9
ECs0119			up	up		down				pyruvate dehydrogenase dihydrolipoyltransacetylase component	Stress response		ecs01130	Biosynthesis of antibiotics	-0.323528	-0.116157	0.522017	0.653089	-0.424259	-0.601546	-0.284484	0.268809	0.282663	58	181.5	322	500.5	1021.5	844	266.5	194	380	644.5	611.5	1	4
ECs2593		up								response regulator for chemotaxis CheA sensor	Stress response		ecs02020	Bacterial chemotaxis	0.0136853	0.551619	-0.0126793	0.19373	0.49655	-0.221883	0.303311	0.105156	0.240563	11.5	0	24.5	53	32.5	23.5	29.5	12.5	35	28	30	2	6
ECs0088	down	down	down	down			down		down	septum formation protein FtsI	Stress response		ecs01501	beta-Lactam resistance	-0.675694	-0.597878	-0.883406	-1.67165	-0.0342178	0.34708	-0.986745	-0.387461	-0.699345	302	2980.5	544.5	743.5	602.5	483.5	2305.5	2934	526.5	935	640.5	5	15
ECs0749	down			down						succinate dehydrogenase	Stress response		ecs01130	Biosynthesis of antibiotics	-0.520071	-0.331596	0.0204575	-0.678209	0.30354	0.0951986	-0.274501	-0.225194	-0.17391	44	276.5	99	151	231.5	191.5	474	334.5	162.5	166.5	164	2	3
ECs0748				down						succinate dehydrogenase flavoprotein subunit	Stress response		ecs01130	Biosynthesis of antibiotics	-0.409662	-0.400785	-0.114242	-0.531702	0.129691	0.141589	-0.306599	-0.270869	-0.15648	34.5	421	153	195	280	305	548	482	231.5	234	245.5	2	3
ECs0754					up					succinyl-CoA synthetase alpha subunit	Stress response		ecs01130	Biosynthesis of antibiotics	-0.417425	-0.0395123	0.3396	-0.40618	0.530593	0.0944342	-0.091746	0.0015623	0.201704	52	193	166	306	482	505	1195	671.5	297	318	363.5	2	5
ECs3999							down	down	up	threonine dehydratase operon activator protein	Stress response				0.633103	0.747725	-3.77017				-3.10146	-3.07648	1.37196	3	0	6	8.5	0	0	0	0	0	0	8		6
ECs3326				down	up			down		transaldolase A	Stress response		ecs01130	Biosynthesis of antibiotics	-0.511989	0.519668	-0.820921	-1.75456	0.701737	0.152774	-0.296353	-0.528409	-0.30293	26.5	81	39.5	140	39.5	35	378.5	190	37.5	29	34	5	3
ECs3327				down	up			down		transketolase 2 isozyme	Stress response		ecs01130	Biosynthesis of antibiotics	-0.909852	0.536797	-0.621967	-1.56159	0.693943	0.0778456	-0.434914	-0.575439	-0.231394	22	76.5	24.5	131.5	44.5	36	318.5	149.5	29.5	25	33	5	3
ECs1832				down	up			down		tryptophan synthase alpha protein	Stress response		ecs01130	Biosynthesis of antibiotics	-0.0686276	0.296219	-0.272199	-1.73183	0.722599	0.328105	-0.183606	-0.550096	0.432609	13.5	34	36	65.5	40	34	367	215	35.5	24	60	5	3
ECs1833				down	up					tryptophan synthase beta protein	Stress response		ecs01130	Biosynthesis of antibiotics	-0.102995	0.165013	-0.170765	-1.83831	0.747733	0.29381	-0.223515	-0.139686	0.144141	8.5	37	33	54.5	42	32	394	217.5	33	35	43.5	5	3
ECs3293				down						ATP-binding component of sulfate permease A protein; chromate resistance	Stress response	ABC transporter	ecs02010	ABC transporters	0.363842	-0.496012	-0.503818	-1.05727	0.328942	0.211112	0.06162	-0.277116	-0.18509	22	297.5	281.5	150.5	161	137.5	510	394	305	212	217.5	2	3
ECs1292		up	down	down	up			down	up	putative ATP binding protein of ABC transporter	Stress response	ABC transporter			-0.276267	1.09949	-4.67954	-4.36095	0.961504	0.172197	-0.12478	-4.27418	1.09055	3.5	0	6	30	0	0	19	7.5	6.5	0	20	9	6
ECs0526				up	down					chaperone Hsp90 HtpG	Stress response	HSP			-0.285111	0.0630511	0.401275	0.522629	-0.544841	-0.123556	0.123465	0.208896	-0.0391201	77.5	110	197	352.5	533	415.5	132.5	175.5	321	341	249	1	1
ECs3455				up	down					heat shock protein	Stress response	HSP			-0.334087	-0.0244948	0.482539	0.650972	-0.972648	-0.183505	0.0580557	0.207499	0.0757893	176	263.5	476	819.5	1467	1137.5	208	398	788.5	893	732.5	1	9
ECs0014				up	down					heat shock protein DnaK	Stress response	HSP	ecs03018	RNA degradation	-0.384878	0.0374542	0.479825	0.727839	-1.06012	-0.344437	0.00587042	0.28797	0.0476047	247	474	898.5	1731.5	2905.5	2336.5	362.5	644.5	1424	1841.5	1355	1	11
ECs3476				up	down					heat shock protein GrpE	Stress response	HSP			-0.191166	0.0459892	0.329981	0.663994	-0.982125	-0.32067	0.0712651	0.244807	-0.0158087	194	322	523	837.5	1199.5	1230.5	220	370.5	908.5	1054	760	1	9
ECs3258				up	down					putative heat shock protein	Stress response	HSP			0.069679	-0.196397	0.204367	0.581773	-0.995858	-0.377981	0.262716	0.0135268	-0.220465	41.5	631.5	878.5	850.5	1369	1616.5	309.5	499	1422	1081	800.5	1	9
ECs0992			down	up	down			down		putative heat shock protein	Stress response	HSP			0.431806	0.398792	-0.911199	0.509104	-4.4261	-0.0373776	0.142104	-0.550747	0.431958	7.5	8.5	22.5	27.5	8	15	0	7	20.5	10	25	14	6
ECs1624		up					down		up	lipoprotein Rz1 precursor	Stress response	prophage			0.267068	0.597319	-0.360317	-0.12724	0.469486	0.235022	-0.626508	-0.419198	0.976352	7	0	16.5	29	12	9.5	16	11	7.5	9	34	2	6
ECs1881				down						phage shock protein	Stress response	prophage			-0.0946408	-0.0077135	-0.180081	-0.749893	0.431552	0.218201	-0.0920762	-0.116084	-0.102719	133	1186	862.5	1188.5	1078.5	1166.5	3525.5	2475.5	1087.5	1035.5	982	2	15
ECs1884				down						phage shock protein	Stress response	prophage			-0.435294	0.00303367	0.213039	-0.500342	0.38437	0.195683	-0.0276639	-0.144712	0.128771	24.5	193.5	131.5	257.5	342.5	270	606.5	436.5	253	219.5	270	2	3
ECs0253				down						damage-inducible protein DinJ	Stress response	SOS response			0.0408147	-0.38846	0.0650754	-0.682945	0.43665	0.134645	-0.0768841	-0.0215543	-0.0876874	78.5	201	174.5	143.5	243.5	195	554	356	211	217.5	190.5	2	3
ECs2153				up	down					putative damage-inducible protein	Stress response	SOS response			0.21621	0.251515	-0.0328239	0.665679	-5.34567	0.117573	0.352171	-0.240638	0.198451	9.5	12	40.5	53	43	44	0	20.5	57.5	31	45	14	6
ECs0427					down					sbmA protein	Stress response	SOS response			-0.0213062	0.0823907	0.0815766	0.430646	-0.537159	-0.188028	0.1532	-0.0141824	-0.00492722	15.5	58	78.5	110	118.5	140.5	49.5	61	120	99	93.5	1	6
ECs2811			down	down	up					SbmC protein	Stress response	SOS response			-0.261184	0.450923	-0.820575	-1.27513	0.666368	0.0910974	-0.0539327	-0.396668	-0.118285	44.5	130	83.5	215	65	87.5	565.5	276.5	104	72	89	5	3
ECs0753	down				up					succinyl-CoA synthetase beta subunit	Stress response	SOS response	ecs01130	Biosynthesis of antibiotics	-0.51029	-0.0461947	0.375732	-0.387503	0.516681	0.117149	-0.160477	0.0647136	0.192496	55	205	161.5	324.5	533.5	571.5	1309	763	291	355.5	378	2	5
ECs2355	down	up	down	down	up					superoxide dismutase precursor (Cu-Zn)	Stress response	SOS response			-0.851631	0.654618	-0.640687	-1.61785	0.75919	0.124283	-0.124601	-0.396863	-0.143864	33	75.5	33	188	55.5	51.5	514.5	237	52.5	39	47	5	3
ECs1679		up	down	down						UmuC protein	Stress response	SOS response			0.0364164	0.514228	-0.623913	-0.52497	0.195598	0.232286	0.196134	-0.327984	0.167992	14	17.5	27	55	19	16	30.5	27.5	35.5	20.5	31.5	2	6
ECs0691				down	up					ATP-binding protein of glutamate/aspartate transport system	Stress response	Two-component system	ecs02020	Two-component system	-0.267838	-0.00665138	0.199183	-0.541988	0.552273	-0.0599998	-0.109961	-0.284388	0.24771	16	79	69.5	114	151	106.5	295	139	88.5	72.5	115.5	2	3
ECs0654		up	down	down	up			down	up	citrate lyase alpha chain	Stress response	Two-component system	ecs02020	Two-component system	0.0462012	1.02033	-5.13026	-0.663951	0.704247	0.208487	0.288433	-0.8805	0.71197	13.5	0	13	43.5	0	7	25.5	13.5	16.5	5	23	6	6
ECs0768				up	down					cytochrome d terminal oxidase polypeptide subunit I	Stress response	Two-component system	ecs02020	Two-component system	-0.355811	0.0927934	0.394966	0.677385	-0.542764	-0.482179	-0.13581	0.209159	0.216194	99.5	146.5	231.5	458	668	763.5	209	193	327.5	451	425	1	1
ECs0769				up						cytochrome d terminal oxidase polypeptide subunit II	Stress response	Two-component system	ecs02020	Two-component system	-0.363248	0.0928979	0.367325	0.527078	-0.178899	-0.452848	-0.146737	0.155607	0.243699	105	164	226.5	451.5	640.5	692.5	317	209.5	328.5	433.5	443	1	1
ECs0692				down						glutamate/aspartate transport system permease	Stress response	Two-component system	ecs02020	Two-component system	-0.444148	0.0625674	-0.0126793	-0.520653	0.379983	0.0102453	-0.0816347	-0.344328	0.10616	11	88.5	46.5	97.5	97.5	85	194	116.5	84	63	92.5	2	6
ECs0724		up	down			up	up	down		high-affinity potassium-transporting ATPase C chain	Stress response	Two-component system	ecs02020	Two-component system	0.166656	0.763319	-0.724197	-0.307276	0.206409	0.626222	0.714754	-0.691003	0.155569	6	0	17	39	9.5	10	15.5	20.5	23	5.5	12	3	6
ECs4925							up	down		hypothetical protein	Stress response	Two-component system	ecs02020	Two-component system	0.622732	0.754982	-5.05684	-0.00844948	0.491863	0.0820462	0.620567	-0.78519	0.349064	14	0	21.5	31	0	17	26	15	23	5.5	16	6	6
ECs0653		up	down	down						hypothetical protein	Stress response	Two-component system	ecs02020	Two-component system	-0.0426521	0.735264	-0.850575	-0.978444	0.48328	0.420984	0.276566	-0.237442	0.280957	15	5.5	14	38.5	8.5	7.5	30	24.5	24	14	22	3	6
ECs3246				up	down	down	up	down		multidrug resistance protein Y	Stress response	Two-component system	ecs02020	Two-component system	0.546092	0.804884	-4.46332	1.21878	-2.71312	-2.57289	0.52679	-0.546833	0.384578	2.5	0	11	18	0	5.5	0	0	12	4	9.5	19	6
ECs1729				down						nitrate reductase 1 alpha subunit	Stress response	Two-component system	ecs02020	Two-component system	-0.36456	-0.0276995	0.233526	-0.532365	0.335585	-0.0670511	-0.233271	0.0830694	-0.186989	15	42.5	32.5	57.5	80.5	33.5	74	43	34	45.5	32.5	2	6
ECs1731				down	up					nitrate reductase 1 delta subunit	Stress response	Two-component system	ecs02020	Two-component system	-0.484143	0.268667	0.19342	-0.653022	0.595128	-0.0981475	-0.353568	0.322008	-0.0224929	18	22.5	22	59	59	26	84	36.5	24	46	30.5	2	6
ECs1726				down						nitrate/nitrite response regulator protein NarL	Stress response	Two-component system	ecs02020	Two-component system	-0.030432	0.176616	-0.196263	-0.633604	0.228658	0.292902	0.0396336	-0.143922	0.0191184	15.5	32	32.5	50.5	37.5	28	61.5	57	42.5	34.5	38	2	6
ECs2080		up	down		up					nitrate-inducible formate dehydrogenase-N cytochrome B556(Fdn) gamma subunit	Stress response	Two-component system	ecs02020	Two-component system	0.280748	0.938036	-5.10336	-0.200304	0.632811	0.0153548	0.325051	-0.203346	0.441146	9.5	0	16	39	0	7.5	16	7.5	20	11.5	20.5	6	6
ECs0450				up	down					positive and negative sensor protein for pho regulon PhoR	Stress response	Two-component system	ecs02020	Two-component system	0.149802	0.14948	0.045105	0.573158	-0.785232	-0.207604	-0.0392651	0.412162	-0.170284	19	71	165.5	209	203	237	56.5	87.5	173	265	138.5	1	2
ECs3701								down		putative acyltransferase	Stress response	Two-component system	ecs02020	Two-component system	0.0933887	-0.140296	-0.805833	-0.693808	-0.10873	0.141795	-0.00652558	-0.603225	-0.315048	27.5	191	120	120	66.5	85	141.5	158	135	72.5	90.5	2	2
ECs0694				down	up					putative periplasmic binding transport protein	Stress response	Two-component system	ecs02020	Two-component system	-0.473349	0.228633	-0.308548	-1.18577	0.720947	-0.0895802	-0.221368	-0.380246	-0.0083287	19	396	184	469	295.5	279	1741.5	673	259	215.5	292.5	5	5
ECs3248				up						putative positive transcription regulator	Stress response	Two-component system	ecs02020	Two-component system	-0.122621	0.0183874	0.252462	0.500829	-0.393972	-0.438477	0.0768711	0.0674728	0.0922137	23	78	110	160	218	219	83	69	177.5	171.5	164.5	1	2
ECs2885		up								putative transport protein	Stress response	Two-component system	ecs02020	Two-component system	0.00193638	0.756198	-0.461146	0.0630095	0.325651	0.248815	0.29683	-0.00539375	0.340605	9.5	0	17.5	47	15	17	20.5	16.5	21.5	15.5	20.5	2	6
ECs1150		up	down							response transcriptional regulator for torA	Stress response	Two-component system	ecs02020	Two-component system	0.0507265	0.625702	-0.594677	0.00894226	0.00269393	0.300109	0.33519	-0.0618152	-0.0466949	23	9	24.5	55	17.5	25.5	23.5	27.5	30.5	20	19	2	6
ECs0723		up	down	down						sensor for high-affinity potassium transport system	Stress response	Two-component system	ecs02020	Two-component system	-0.0229096	0.731352	-0.796147	-0.547661	0.316226	0.385837	0.134322	-0.0577537	0.273352	17	6	17.5	47	11	10	22	20.5	20.5	16.5	21.5	2	6
ECs2886		up	down							sensor protein for BaeR	Stress response	Two-component system	ecs02020	Two-component system	0.137295	0.596758	-0.833035	0.30822	0.0471776	-0.46652	-0.120331	-0.363606	0.356734	7.5	7	15.5	31	8	17.5	12.5	6.5	8.5	6.5	12.5	2	6
ECs1602					down					transcriptional regulatory protein	Stress response	Two-component system	ecs02020	Two-component system	0.0784258	-0.138248	0.317842	0.477863	-0.677541	0.0364143	0.0611229	0.133984	0.159506	67.5	94	204	207.5	353	327	95.5	169.5	285.5	299.5	287.5	1	1
ECs4408								down		uptake of C4-dicarboxylic acids	Stress response	Two-component system	ecs02020	Two-component system	-0.0124704	-0.457913	-0.707963	-0.552644	-0.0477641	-0.0225761	-0.0903806	-0.727767	-0.373671	85.5	555.5	262	212	178	281.5	432.5	385.5	320	165	220	2	3
ECs1533		up	down					down		antirepressor protein	Transcription and RNA processing				0.16647	0.67356	-1.02282	0.200857	0.126004	-0.125809	0.446833	-0.665257	0.20553	13	7	20.5	43	8.5	21.5	18.5	12.5	26.5	8.5	19	3	6
ECs1785		up	down					down		antirepressor protein	Transcription and RNA processing				0.16647	0.685121	-1.02282	0.209296	0.134443	-0.11737	0.455063	-0.657026	0.21376	13	6.5	20.5	43.5	8.5	21.5	18.5	12.5	26.5	8.5	19	3	6
ECs3570				down				down		ascBF operon repressor	Transcription and RNA processing				-0.0316685	0.482854	-0.727373	-0.860661	0.204181	0.331507	0.00953381	-0.834515	0.416453	15	24	26.5	56	18	14.5	39	38.5	31	13	42.5	3	6
ECs1266	down		down	down	up					ATP-binding pho regulon component PhoH	Transcription and RNA processing				-0.858188	0.460716	-0.585198	-1.54157	0.701146	0.0357501	-0.42789	-0.455269	-0.267494	20	122.5	38	179.5	68	56.5	493.5	220.5	49	46.5	52.5	5	3
ECs1170							up	down		C4-type zinc finger protein (TraR family)	Transcription and RNA processing				0.0593285	0.282402	-0.223628	0.0884192	0.34078	-0.421859	0.550601	-0.54834	-0.213662	39	13	19	30	19.5	31	37	15	40	13	17	2	6
ECs1250	up	up	down							C4-type zinc finger protein (TraR family)	Transcription and RNA processing				0.50053	0.581926	-0.752863	0.0948501	0.0563355	0.479927	0.426147	-0.293305	0.384018	26.5	0	27	37	10.5	32.5	29	38.5	40	19	35	2	6
ECs0038		up	down							Carnitine operon protein CaiE	Transcription and RNA processing				0.306215	0.604409	-0.739349	-0.23823	0.440196	0.151093	0.155633	-0.330204	0.483424	35.5	8	47	80	22.5	29	53	34.5	37.5	22.5	47.5	2	6
ECs0275		up		up	down	up	up	down		Cro repressor	Transcription and RNA processing				0.436683	0.505279	-0.402877	0.591591	-4.79256	0.670674	0.803638	-0.88309	0.0523618	9.5	0	17	23	10	23.5	0	20.5	36	6.5	15.5	14	6
ECs0391		up	down							cyn operon positive regulator	Transcription and RNA processing				0.085304	0.653966	-0.751695	0.0675242	0.403237	-0.437363	0.166565	-0.135659	0.257968	10	7	19.5	43.5	11.5	18.5	24	9	21.5	15.5	21.5	2	6
ECs4824								down	up	frv operon protein	Transcription and RNA processing				0.461731	0.85314	-5.09422	0.280511	0.298782	0.00369285	0.18195	-0.53066	0.693206	13	0	19	35.5	0	18	17	11	11.5	5.5	17.5	6	6
ECs0805		up	down	up	down	down		down	up	hypothetical C4-type zinc finger protein TraR-family	Transcription and RNA processing				0.148616	0.987568	-4.3347	1.21878	-2.80013	-2.65991	0.377694	-3.9148	0.852089	4.5	0	6.5	19	0	6	0	0	7.5	0	11	17	6
ECs3043			down		down	down				mgl repressor	Transcription and RNA processing				0.135947	-0.0242703	-0.517561	0.174308	-0.592304	-0.621634	0.213587	-0.437418	-0.426963	40.5	132.5	111.5	120	79	126.5	54.5	46	144.5	73.5	69.5	1	6
ECs1709			down							peptidyl-tRNA hydrolase	Transcription and RNA processing				0.239622	0.429421	-0.675445	0.124396	-0.0264872	0.160262	0.32383	0.0343261	-0.432065	7	14	27.5	42	15	39.5	31.5	33	31.5	23	13.5	2	6
ECs3696								down		positive regulator for lys	Transcription and RNA processing				0.0926406	0.603928	-0.665241	-0.0748048	0.223768	0.140854	0.313526	-0.517957	0.348576	11.5	9.5	23.5	49.5	15	24	30	24	36.5	15.5	34.5	3	6
ECs4832								down	up	positive regulator for rhaBAD operon	Transcription and RNA processing				0.742303	0.662768	-4.75959	-4.70815	0.560241	0.780513	0.351026	-0.827958	0.652149	15.5	0	18	21	0	0	18	19.5	15	4.5	18.5	8	6
ECs0359				down	up				down	probably transcriptional repressor of bet genes	Transcription and RNA processing				0.25104	-0.0596055	-0.400555	-0.82581	0.544635	0.105	0.273248	-0.0991719	-0.504952	22	220	243	225	172.5	213.5	779.5	436.5	340	228.5	142.5	2	3
ECs4268									down	protein of glp regulon	Transcription and RNA processing		ecs00920	Sulfur metabolism	0.153327	-0.0777837	-0.439856	0.118999	-0.27909	-0.179096	0.348927	-0.0882601	-0.628318	31.5	223	194	194.5	146	285	177.5	170.5	394.5	248.5	135.5	1	2
ECs2193						down				putative ante-terminator protein	Transcription and RNA processing				-0.0939454	0.444411	-0.153222	0.298416	0.158326	-0.605157	0.229741	-0.0197073	0.00643242	13.5	18.5	33.5	72.5	43	49	39.5	16	50	38	36.5	2	6
ECs1199				up	down					putative antirepressor protein	Transcription and RNA processing				0.106725	0.0629092	0.0671267	0.601406	-1.01716	-0.292418	0.226501	0.0413333	-0.117415	39.5	31.5	55	66.5	72	92.5	17	30.5	76.5	62	49.5	1	6
ECs1214		up	down					down		putative antirepressor protein	Transcription and RNA processing				0.16647	0.685121	-1.02282	0.209296	0.134443	-0.11737	0.455063	-0.657026	0.21376	13	6.5	20.5	43.5	8.5	21.5	18.5	12.5	26.5	8.5	19	3	6
ECs1557			down					down		putative antirepressor protein	Transcription and RNA processing				0.289725	0.478312	-1.05222	-0.343866	0.183549	0.145087	0.242209	-0.885481	0.297894	16	15.5	29.5	45	10.5	17.5	27.5	23	28.5	9	27.5	3	6
ECs1965		up	down					down		putative antirepressor protein	Transcription and RNA processing				0.16647	0.685121	-1.02282	0.209296	0.134443	-0.11737	0.455063	-0.657026	0.21376	13	6.5	20.5	43.5	8.5	21.5	18.5	12.5	26.5	8.5	19	3	6
ECs2185		up	down				up	down		putative antirepressor protein	Transcription and RNA processing				0.41688	0.876343	-4.86879	0.404272	0.181209	-0.0414675	0.573992	-0.52703	0.312573	10	0	14.5	29	0	15.5	11.5	8	18.5	6	13	6	6
ECs2258		up	down					down		putative antirepressor protein	Transcription and RNA processing				0.172819	0.668213	-1.01647	0.18419	0.161981	-0.142476	0.463362	-0.709352	0.195391	13	7	20.5	42.5	8.5	21.5	19.5	12.5	26.5	8	18.5	3	6
ECs2967		up	down					down		putative antirepressor protein	Transcription and RNA processing				0.190567	0.661864	-1.02282	0.18419	0.161981	-0.142476	0.446833	-0.665257	0.20553	13	7	21	42.5	8.5	21.5	19.5	12.5	26.5	8.5	19	3	6
ECs3623							up	down		putative anti-terminator regulatory protein	Transcription and RNA processing				0.203306	0.96815	-4.75959	0.172812	0.357441	0.0748129	0.699206	-0.742142	0.206661	4.5	0	10.5	28.5	0	13	14.5	9.5	26	6	14.5	6	6
ECs4621								down	up	putative ARAC-type regulatory protein	Transcription and RNA processing				0.0526581	1.01839	-4.95675	0.120168	0.888745	-3.75852	0.0694719	-4.15403	1.01832	3	0	11	36.5	0	6	12	0	7	0	16.5	12	6
ECs4883							up			putative ARAC-type regulatory protein	Transcription and RNA processing				0.51219	0.460827	-0.436778	0.0148074	0.284393	0.342944	0.54374	-0.4121	0.29867	15.5	0	27.5	33	14.5	21	25.5	23.5	28	10.5	20	2	6
ECs5098							up	down		putative ARAC-type regulatory protein	Transcription and RNA processing				0.21621	0.557889	-0.680509	0.357641	-0.0224046	-0.2499	0.550601	-4.72273	0.387111	15.5	6	18	32	10	20.5	13	9	20	0	15.5	10	6
ECs3308				up					up	putative ARAC-type regulatory protein	Transcription and RNA processing				-0.167373	0.466443	0.216843	0.698587	-0.0851158	-0.437363	0.0194309	0.04442	0.535717	14	0	21	50	42	42.5	18	11	25.5	25.5	39	2	6
ECs0343		up	down					down		putative ARAC-type regulatory protein	Transcription and RNA processing				0.0532122	0.588661	-0.52601	-0.10962	0.284263	0.130731	0.402273	-0.877687	0.367381	11.5	7.5	19	41	14.5	20	27.5	20.5	29.5	8	26	3	6
ECs2104		up	down				up	down	down	putative ARAC-type regulatory protein	Transcription and RNA processing				0.474039	0.84649	-3.92924				1.28056	-3.01194	-2.94552	0	0	6	11	0	0	0	0	7.5	0	0		6
ECs2403		up	down	up	down			down		putative ARAC-type regulatory protein	Transcription and RNA processing				0.339919	0.576238	-4.79733	0.590172	-4.40957	-0.174999	0.314122	-0.913652	0.284163	6	8	12.5	20	0	16	0	6	17.5	5	15.5	16	6
ECs0925		up	down							putative DEOR-type transcriptional regulator	Transcription and RNA processing				0.213851	0.519163	-0.912525	-0.490155	0.492292	0.0837161	0.298554	-0.468695	0.215154	12	20	38.5	66	17	32.5	80.5	46.5	53	24	44.5	2	6
ECs2479			down							putative DEOR-type transcriptional regulator	Transcription and RNA processing				0.196407	0.327365	-0.889053	-0.0711831	-0.0163727	-0.0837829	0.221955	-0.417215	0.0256758	19.5	21	25	36	11.5	24.5	24	19.5	34	17.5	25.5	2	6
ECs4823								down	up	putative frv operon regulatory protein	Transcription and RNA processing				0.1631	0.717872	-0.551297	-0.0805028	0.538542	0.0779976	0.342292	-0.849114	0.664219	9	0	15	33	10	9	15.5	8.5	13.5	4	17	3	6
ECs0444			down							putative NAGC-like transcriptional regulator	Transcription and RNA processing		ecs00500	Starch and sucrose metabolism	0.182544	0.433368	-0.886674	-0.344138	-0.0889149	0.435457	0.0649551	-0.248658	0.238036	27	27	38.5	62.5	18	33	39.5	58	47	33.5	51	2	6
ECs5325							up	down		putative regulator	Transcription and RNA processing				0.137041	0.671727	-0.37953	0.0884192	0.195598	0.366598	0.587415	-0.629309	0.337891	0	0	16	34.5	13	15.5	16	16.5	22.5	6.5	16	3	6
ECs0324				up						putative regulator	Transcription and RNA processing				0.303045	0.43872	-0.0948339	0.703088	-0.344787	-0.132237	0.346972	0.265855	-0.00122323	6	0	47	68	43	61.5	20	21.5	74.5	67	48	1	6
ECs2864		up	down	down				down		putative regulator	Transcription and RNA processing				0.116776	0.660119	-0.936596	-0.815541	0.297876	0.458725	0.394349	-0.861596	0.325409	10.5	8	20	43.5	9.5	8.5	24	24.5	27	7.5	23	3	6
ECs2925		up	down	down	up			down	up	putative regulator	Transcription and RNA processing				-0.0275003	0.872518	-0.896048	-0.536612	0.660961	0.218044	0.426147	-0.752837	0.56634	8	0	14	43.5	8	7	21.5	12	20	6	21	3	6
ECs3136	up	up	down							putative regulator	Transcription and RNA processing				0.546755	0.551481	-0.768981	0.338421	0.353227	-0.199692	0.457362	-0.328579	0.366443	10.5	0	26	33	9.5	17	16	8	27	12	22.5	3	6
ECs0489	down		down	down			down	down	down	putative regulator of murein genes	Transcription and RNA processing				-1.31772	0.298318	-1.31349	-2.01936	0.493236	0.319337	-0.894872	-0.826938	-0.979804	161.5	1282.5	155	985.5	212	273.5	3129	2285.5	216.5	226	181.5	5	16
ECs5067								down		putative regulatory protein	Transcription and RNA processing				0.0718469	0.578776	-1.62338	-0.890614	0.377919	0.120846	0.197044	-0.899307	0.19426	22.5	32	36	75.5	9	18.5	61	41	44.5	14.5	40.5	5	6
ECs1302			down		down					putative regulatory protein	Transcription and RNA processing				0.41688	0.263238	-1.21381	0.254758	-5.08591	0.190115	0.16385	-0.169795	0.0591376	10	19.5	30	32.5	8	22.5	0	17	36.5	25.5	30	14	6
ECs1766	up	up	down							putative regulatory protein	Transcription and RNA processing				0.5243	0.817971	-4.97759	0.186417	0.437738	-0.0834317	0.385778	0.321819	-0.154092	11.5	0	18	30.5	0	13	15.5	8	23.5	21.5	12.5	6	6
ECs2208		up	down		down	up		down	up	putative regulatory protein	Transcription and RNA processing				0.129198	0.994126	-4.67954	0.363114	-4.00411	0.881054	0.453884	-3.76962	0.796601	4.5	0	9	27	0	8.5	0	11.5	7	0	9	17	6
ECs1259			down							putative tet operon regulator	Transcription and RNA processing				0.0703577	0.499048	-0.931721	-0.20074	0.11392	0.153505	0.0277992	-0.0844129	0.0665581	16	26.5	33	64	16.5	37	47	42.5	39	34	37	2	6
ECs0367	up	up	down	down	up	up	down		up	putative transcription factor	Transcription and RNA processing				0.538577	0.809448	-4.84553	-4.26186	0.790305	0.507677	-4.06655	-0.352677	1.16066	5	0	16	26.5	0	0	14.5	9.5	0	4	17	7	6
ECs0337					down					putative transcription regulator	Transcription and RNA processing				0.223017	0.295499	-0.461966	0.150149	-0.56035	0.313848	-0.0799797	-0.303887	0.376537	12.5	20	33.5	45.5	23	39.5	18	37.5	29.5	23	42.5	2	6
ECs0287		up	down				up	down		putative transcription regulator	Transcription and RNA processing				0.374321	0.516687	-0.930039	0.297849	-0.0920845	-0.0696384	0.569396	-0.77389	0.0207617	11.5	7	23	33.5	8.5	21.5	13.5	12	27.5	7	14.5	3	6
ECs0755		up	down					down		putative transcription regulator	Transcription and RNA processing				0.0839416	0.561753	-0.748238	-0.446228	0.209021	0.126106	0.336101	-4.58055	0.462594	7	7.5	13.5	27.5	8	7	12.5	10	14	0	14.5	10	6
ECs1862		up		up	down	up				putative transcription regulatory protein	Transcription and RNA processing				-0.106368	0.716	-0.243449	0.507284	-4.32256	0.75931	0.409734	0.147041	0.0531117	5.5	0	8	23	9.5	13.5	0	14	18	13.5	11.5	14	6
ECs1588		up	down					down		putative transcriptional activator	Transcription and RNA processing				0.164538	0.704043	-1.16296	-0.225193	0.478845	0.0510901	0.38625	-1.01951	0.421773	34.5	12	36	78	13	40	75	42.5	46	11	43.5	3	6
ECs0080		up	down					down		putative transcriptional activator for leuABCD operon	Transcription and RNA processing				0.155174	0.561992	-0.559223	0.232285	0.212405	-0.291723	0.493889	-0.847998	0.208814	9.5	6.5	19.5	37	13	22	20	10.5	25.5	6.5	17.5	3	6
ECs3720							up			putative transcriptional regulator	Transcription and RNA processing				1.05013	0.293196	-4.16408	0.826738	-3.92615	0.308428	0.779787	-0.486208	-0.10964	2.5	0	13.5	8	0	12.5	0	6	20	5.5	7.5	16	6
ECs4624							up	down		putative transcriptional regulator	Transcription and RNA processing				0.281079	0.655181	-0.538678	0.274319	0.242118	0.0946646	0.603415	-0.742142	0.358346	18	0	27.5	50.5	16.5	24.5	22	16.5	31.5	8	22.5	3	6
ECs4918								down	down	putative transcriptional regulator	Transcription and RNA processing				-0.169783	0.0765857	-0.82534	-0.913967	0.450171	0.0510786	0.0267415	-0.605049	-0.643996	19	102.5	49.5	80	35	60.5	219.5	128	67.5	35	31.5	5	6
ECs5085								down	up	putative transcriptional regulator	Transcription and RNA processing				-0.088804	1.05737	-5.67074	-0.860661	0.824206	0.0481446	-0.172424	-0.624359	0.895489	11	0	19.5	77.5	0	6.5	32.5	13	14.5	9	38.5	6	6
ECs0874				down	up					putative transcriptional regulator	Transcription and RNA processing				-0.164841	0.220513	-0.146085	-0.947412	0.501733	0.143715	-0.18891	-0.418155	0.273352	30.5	27.5	24.5	45.5	34	20	79	48	24.5	19	35.5	2	6
ECs2043					down					putative transcriptional regulator	Transcription and RNA processing				-0.0667755	0.206233	0.0602173	0.470234	-0.732741	-0.157194	0.222969	-0.0186708	-0.101789	12.5	32	48.5	80.5	75	79	22	34	70.5	54	46.5	1	6
ECs3525				down	up					putative transcriptional regulator	Transcription and RNA processing				-0.195506	0.657861	-0.557547	-0.607465	0.609502	0.081481	-0.124495	-0.114773	0.402226	16.5	18	29	86	27.5	38	119	61	33	32.5	51	2	6
ECs3534				up	down					putative transcriptional regulator	Transcription and RNA processing				-0.217146	0.167353	0.257317	0.506585	-0.581136	-0.0509463	0.106312	0.00994061	0.153912	14.5	27.5	45	83.5	98.5	104	32.5	48	70	62	67	1	6
ECs0333		up					up			putative transcriptional regulator	Transcription and RNA processing				-0.0189824	0.533262	-0.414925	0.314324	-0.209868	-0.0696384	0.502422	-0.42167	-0.132113	12	9.5	18	39.5	16.5	25.5	14	14	31	12	15	2	6
ECs0399		up	down							putative transcriptional regulator	Transcription and RNA processing				-0.170906	0.648559	-0.622939	0.113898	-0.0197638	0.143455	0.133497	0.021911	0.063632	9	10	15	43	13	26.5	21.5	22	23.5	20.5	20	2	6
ECs1274			down	up	down					putative transcriptional regulator	Transcription and RNA processing				0.314226	0.420867	-0.609891	0.666712	-4.50488	-0.116158	0.0105276	0.0355166	0.300381	11.5	7	18.5	26	10	19	0	7	20.5	20.5	25	14	6
ECs1388		up						down		putative transcriptional regulator	Transcription and RNA processing				-0.344506	0.586018	-0.265067	0.288396	0.195598	-0.396236	0.106442	-0.52325	0.448069	28.5	22	29.5	94.5	43.5	77.5	65.5	31.5	51	26.5	65.5	2	6
ECs2143			down							putative transcriptional regulator	Transcription and RNA processing				0.197122	-0.138346	-0.550065	-0.105587	-0.371543	-0.132874	0.25352	-0.282609	-0.459273	12.5	129	108.5	98	70	102	72.5	80	166.5	95	74.5	1	6
ECs2904		up	down							putative transcriptional regulator	Transcription and RNA processing				-0.107802	0.633511	-0.84573	-0.0805028	0.0940178	0.0016246	0.0577208	-0.299225	0.323477	13.5	16.5	21.5	57	14	24	26.5	21	31.5	21.5	37.5	2	6
ECs3055	down	up	down	up	down	down	down	down	up	putative transcriptional regulator	Transcription and RNA processing				-3.31282	1.28181	-3.62175	1.21878	-2.61781	-2.47758	-3.03693	-3.01194	1.37196	6.5	0	0	12.5	0	5	0	0	0	0	7.5	20	6
ECs3122	up		down							putative transcriptional regulator	Transcription and RNA processing				0.604092	0.226368	-1.22119	0.209115	-0.198307	-0.429641	0.225752	-0.386836	0.179534	16.5	16.5	41	35.5	9	23.5	14.5	10	35	18.5	30.5	2	6
ECs3943								down		putative transcriptional regulator LYSR-type	Transcription and RNA processing				-0.00499791	0.454464	-0.103634	-0.113447	0.313381	0.0481446	0.393259	-0.562581	0.22051	20	8	23.5	47	29	19	27	18	28	10.5	21.5	2	6
ECs4401								down	up	putative transcriptional regulator LYSR-type	Transcription and RNA processing				0.0959725	0.717278	-0.456581	-0.0751409	0.30257	0.398347	0.261993	-0.737523	0.697167	10	0	18.5	43.5	14.5	17	23	22	19.5	7	27.5	3	6
ECs0565		up	down					down		putative transcriptional regulator LYSR-type	Transcription and RNA processing				0.320866	0.768632	-5.3587	-0.294514	0.340532	0.110387	0.261199	-0.70421	0.352602	14	7	21.5	42.5	0	12	21	14.5	17.5	6.5	17.5	6	6
ECs0642		up	down	up	down		up			putative transcriptional regulator LYSR-type	Transcription and RNA processing				0.220765	0.96164	-4.69334	0.859406	-4.28552	0.236736	0.644573	-0.498043	0.18741	9	0	10	26.5	0	18.5	0	8	22.5	7	13	16	6
ECs0667			down							putative transcriptional regulator LYSR-type	Transcription and RNA processing				0.160947	0.296359	-0.646976	0.204585	-0.471973	-0.0440616	0.117411	-0.214275	0.130852	13	23	28	40.5	17	35	16.5	22	40	28	37	2	6
ECs0796		up	down	down	up			down	up	putative transcriptional regulator LYSR-type	Transcription and RNA processing				0.280021	0.938334	-4.85722	-4.32248	0.973302	0.141671	0.291951	-4.06509	0.906602	12	0	12.5	30.5	0	0	18.5	7	8	0	13.5	9	6
ECs1923			down					down		putative transcriptional regulator LYSR-type	Transcription and RNA processing				-0.167633	0.42903	-1.11255	-0.238777	-0.283975	0.162984	0.206951	-1.35915	-0.00175079	9	26.5	17	39	9	22	19.5	26.5	27	5.5	20	3	6
ECs2027			down	down						putative transcriptional regulator LYSR-type	Transcription and RNA processing				0.322664	-0.334692	-0.684583	-0.559916	0.0369385	0.00501315	0.076074	-0.387672	-0.381883	49.5	222	194	127	96.5	122	205.5	173	194	119	112	2	2
ECs2301		up		up						putative transcriptional regulator LYSR-type	Transcription and RNA processing				0.324098	0.601239	-0.454837	0.595313	0.0867947	-0.367683	0.332523	-0.303887	0.486446	9.5	0	24	40	15	26	14.5	8	15.5	8	16.5	3	6
ECs2368			down							putative transcriptional regulator LYSR-type	Transcription and RNA processing				0.267503	0.283279	-0.609413	0.0217278	-0.202085	0.147236	0.0749777	-0.265968	0.198129	13	19	30	38.5	17	29	21.5	26.5	31	21.5	32	2	6
ECs2508			down	down				down		putative transcriptional regulator LYSR-type	Transcription and RNA processing				0.234559	0.452859	-1.55028	-0.872783	0.472682	0.11794	0.276784	-0.95099	-0.0736462	12.5	28	35	55	8	20.5	73	44.5	35	10	22.5	5	6
ECs3049			down							putative transcriptional regulator LYSR-type	Transcription and RNA processing				-0.0760077	0.366648	-0.580684	-0.309788	0.381497	-0.171421	-0.163189	-0.193463	0.114113	23	50.5	45	88.5	37	60.5	112	56	46.5	44	56	2	6
ECs0686		up	down					down	up	putative tRNA ligase	Transcription and RNA processing				0.429784	0.639304	-0.785869	0.214578	0.0112939	0.402837	0.31257	-0.846211	0.68654	17.5	0	26	40.5	10.5	18.5	14	18	24.5	7.5	32.5	3	6
ECs0690				down						putative tRNA synthetase	Transcription and RNA processing				0.137856	0.0232307	-0.171075	-0.791461	0.107736	0.335827	-0.136931	-0.280277	0.180429	27	36.5	43.5	49	43.5	21.5	49	53.5	35.5	30	44.5	2	6
ECs0974				down						regulator for leucine (or lrp) regulon and high-affinity branched-chain amino acid transport system	Transcription and RNA processing				0.13661	-0.101304	-0.211037	-0.834846	0.486388	0.148762	0.079371	-0.123424	-0.0687063	44	120	118.5	118	114	103	358	222	162	129	127.5	2	3
ECs4758									up	regulator for metE and metH	Transcription and RNA processing				0.00698052	0.303924	0.116759	0.051175	0.071545	0.266834	-0.196116	-0.0443755	0.503876	12	7.5	25	42.5	38	28	26.5	28	18.5	21	34	2	6
ECs0384		up	down	down	up			down		regulator for prp operon	Transcription and RNA processing				-0.388745	0.705024	-1.48044	-2.20637	0.749279	-0.0191591	-0.126934	-1.01824	0.14679	11	26	17.5	66	8	5.5	98	39.5	17.5	7	21	5	6
ECs4935							up	down	down	regulator of acetyl CoA synthetase	Transcription and RNA processing				0.62452	0.75374	-4.06644	-3.09871	-3.02328	1.43444	1.28056	-3.76962	-3.70321	6.5	0	8	11.5	0	0	0	7.5	16	0	0	18	6
ECs0649			down							regulator of nucleoside diphosphate kinase	Transcription and RNA processing				0.200097	-0.00237971	-0.507121	-0.0254563	-0.252459	-0.0156496	0.143822	-0.14461	-0.29294	32	177.5	173.5	179	116.5	193.5	143	157.5	223	163	131.5	1	2
ECs1942	up		down	up	down	down				regulatory protein	Transcription and RNA processing				0.577223	0.305798	-4.63698	0.630994	-3.89875	-3.75852	0.343218	-0.0807432	-0.11969	8	8	13.5	13	0	10	0	0	23.5	15	13.5	19	6
ECs0276					up					regulatory protein cII	Transcription and RNA processing				-0.118895	0.445402	-0.0329433	-0.14668	0.518825	-0.286225	0.174781	-0.40397	0.437656	20.5	20	47.5	105.5	70.5	48.5	87.5	34	69.5	38	82.5	2	6
ECs1187					down					regulatory protein CII	Transcription and RNA processing				0.389481	0.055713	-0.191384	0.414159	-0.590331	0.0607234	0.302863	0.104708	-0.173719	57	17.5	42	38	32	53	18	30	60	48	34	1	6
ECs2988				up						regulatory protein CII	Transcription and RNA processing				0.1454	-0.193645	0.288454	0.521369	-0.369886	-0.311574	0.247279	0.132506	-0.041416	14	32.5	70	63	110	117	44.5	41	126.5	110	86.5	1	6
ECs1178	up	down	down	up	down	down				regulatory protein cIII	Transcription and RNA processing				1.51549	-3.65983	-3.73508	1.21878	-2.88018	-2.73995	0.160672	-0.0294499	0.48165	17.5	0	14	0	0	6.5	0	0	15.5	12.5	19.5	19	6
ECs2997	up	down	down					up	down	regulatory protein cIII	Transcription and RNA processing				1.51549	-2.72553	-2.80077				0.433264	0.745935	-4.58128	6.5	0	5.5	0	0	0	0	0	16.5	22	0		6
ECs3694									down	repressor of galETK operon	Transcription and RNA processing				0.188827	0.00744171	-0.106771	0.261593	-0.30452	-0.374209	0.297998	0.0716729	-0.502875	18.5	104.5	149	157	151	160.5	84.5	68.5	216	168	88.5	1	2
ECs2328					down					repressor of malX and Y genes	Transcription and RNA processing				0.305066	0.0520099	-0.464798	0.156501	-0.5282	-0.221844	0.248487	-0.246312	-0.138948	179	155	208.5	204.5	131.5	177.5	83	98	261.5	155.5	162	1	2
ECs2137					down					repressor of mar operon	Transcription and RNA processing				-0.03207	-0.062814	-0.0533195	-0.169378	-0.914251	0.48116	-0.0170962	-0.0146814	0.143299	12.5	68.5	60	73.5	80	67	29.5	103.5	112	109.5	120	1	6
ECs5004								down		sor-operon regulator	Transcription and RNA processing				0.044891	0.634407	-1.30859	-0.228139	-0.0248757	0.192314	0.168157	-0.587013	0.300381	20.5	19.5	27	61.5	9.5	22	25	27	36	16.5	37.5	2	6
ECs2893			down							split galactitol utilization operon repressor	Transcription and RNA processing				0.178172	0.443478	-0.85376	0.0869107	-0.265104	0.057447	-0.0941267	0.0605402	0.0995548	4.5	23	34	56	16.5	34.5	22.5	27	32.5	37	36	2	6
ECs3403				down	up		up	down		transcriptional activator of hca cluster	Transcription and RNA processing				0.41688	0.644541	-4.86879	-1.46473	0.582253	0.430572	0.531325	-4.31122	0.197845	12	6	14.5	23	0	5.5	39.5	29.5	13	0	8.5	11	6
ECs3998								down		transcriptional activator of tdc operon	Transcription and RNA processing				0.409158	0.491811	-0.952923	-0.522717	0.216006	0.386089	0.254271	-0.842883	0.496496	116	6.5	21.5	29.5	7.5	8.5	16.5	17	21.5	7	25	3	6
ECs2783			down							transcriptional regulator cys regulon	Transcription and RNA processing				0.386893	-0.30139	-0.60158	-0.398843	-0.0759116	0.106208	0.0918957	-0.301319	-0.108612	13	104	109.5	69.5	55.5	73	93.5	97.5	118.5	78	88.5	2	6
ECs0068		up	down	down	up			down		transcriptional regulator for ara operon	Transcription and RNA processing				-0.00157208	0.760171	-1.00365	-0.953443	0.522074	0.379177	0.398173	-1.05014	0.425037	12	6	17	46	8.5	9	36.5	27.5	24	5.5	22.5	3	6
ECs0401			down	down				down		transcriptional regulator for mhp operon	Transcription and RNA processing				0.160614	0.242568	-1.54497	-1.0838	0.244388	0.0855321	-0.0631726	-1.03501	0.0400645	19	61	48.5	66.5	12	21	73.5	54.5	42	15.5	42.5	5	6
ECs0207									down	transcriptional regulator for nitrite reductase (cytochrome c552)	Transcription and RNA processing				0.0518163	-0.172819	-0.29039	0.0441925	-0.281989	-0.225978	-0.0294448	0.163842	-0.581245	31	370	275	277.5	266	388.5	260	239	371	439	195	1	1
ECs0117				up	down					transcriptional regulator for pyruvate dehydrogenase complex	Transcription and RNA processing				-0.0814885	-0.117383	0.444222	0.738	-0.955341	-0.498914	-0.0466802	0.223537	0.163584	51.5	151	363.5	443	837.5	709.5	121	166	412	526.5	464	1	4
ECs3173						down				transcriptional regulator LYSR-type	Transcription and RNA processing				-0.405052	-0.0589186	0.248	0.403666	-0.377681	-0.525134	-0.26595	-0.0169213	0.205178	48	109.5	77	137.5	201.5	212	90	67.5	111.5	139.5	163	1	2
ECs3581				down	down	up	up	down	up	transcriptional repressor of hyc and hyp operons	Transcription and RNA processing				0.270277	0.54214	-0.242254	-3.38639	-3.31096	1.43444	0.657374	-4.53799	0.603594	32.5	0	19	31.5	15.5	0	0	10	18.5	0	16	4	6
ECs1506	up									putative phage repressor	Transcription and RNA processing	prophage			0.593361	-0.249253	-0.340004	0.350778	-0.299544	-0.203504	0.467336	-0.0127702	-0.401612	55.5	156	358.5	195	192	358.5	173.5	166	580	350	222	1	1
ECs4172							down			30S ribosomal subunit protein S14	Transcription and RNA processing	ribosome	ecs03010	Ribosome	-0.281793	-0.111464	0.406937	0.157119	-0.0502828	0.034188	-0.513916	0.168248	0.367609	181	1325	1609	2410	4363.5	3119.5	2351	2223.5	1500	2894	3305.5	1	7
ECs4176							down			30S ribosomal subunit protein S17	Transcription and RNA processing	ribosome	ecs03010	Ribosome	-0.163895	-0.407647	0.0390003	-0.730368	-0.0635545	0.42572	-1.03621	0.0769307	0.385914	258	1531	898.5	889.5	1499	925	1671	2369	640.5	1901.5	2423.5	2	13
ECs4181							down		up	30S ribosomal subunit protein S19	Transcription and RNA processing	ribosome	ecs03010	Ribosome	0.0141358	-0.331797	0.32459	-0.397675	0.199151	0.299445	-0.766408	0.038952	0.547931	85.5	572	777	694.5	1443.5	781	1315.5	1264	491	1071.5	1668	2	14
ECs2084	down		down	down			down	down		30S ribosomal subunit protein S22	Transcription and RNA processing	ribosome			-1.05809	0.374529	-1.09749	-1.85702	0.437225	0.405074	-0.700501	-0.704765	-0.479178	225	1149	208.5	1103.5	273	308	2832.5	2384	277.5	269.5	316	5	16
ECs4179							down			30S ribosomal subunit protein S3	Transcription and RNA processing	ribosome	ecs03010	Ribosome	-0.158792	-0.271721	0.266527	-0.336995	0.0250456	0.319885	-0.896506	0.086738	0.472708	72	796	709	800	1477.5	934	1244	1452	490	1277.5	1758.5	2	14
ECs4178							down		up	50S ribosomal subunit protein L16	Transcription and RNA processing	ribosome	ecs03010	Ribosome	-0.16594	-0.263035	0.334189	-0.327363	0.13484	0.254866	-0.796393	0.0532031	0.51102	91	700.5	714	818.5	1603.5	900	1325	1298.5	528.5	1205.5	1783	2	14
ECs4182							down			50S ribosomal subunit protein L2	Transcription and RNA processing	ribosome	ecs03010	Ribosome	-0.0956744	-0.338673	0.286995	-0.367347	0.153394	0.23121	-0.836935	0.0521049	0.470758	63	826	809	801.5	1615.5	963.5	1504	1413	528.5	1254	1783.5	2	14
ECs4180							down		up	50S ribosomal subunit protein L22	Transcription and RNA processing	ribosome	ecs03010	Ribosome	-0.0727138	-0.265378	0.263155	-0.254182	0.022919	0.300776	-0.877154	0.0215357	0.518019	77.5	667.5	704.5	734	1342.5	908.5	1111.5	1275.5	424.5	1017	1563.5	2	14
ECs4183							down		up	50S ribosomal subunit protein L23	Transcription and RNA processing	ribosome	ecs03010	Ribosome	-0.0224419	-0.328385	0.271566	-0.591762	0.273094	0.318566	-0.773101	0.00446567	0.505678	75	894.5	997	927.5	1822	984.5	2168	1972	641	1360.5	2101.5	2	13
ECs4177							down		up	50S ribosomal subunit protein L29	Transcription and RNA processing	ribosome	ecs03010	Ribosome	-0.0651863	-0.278117	0.281438	-0.609603	0.198523	0.409458	-0.859572	0.0668343	0.535978	197.5	1173	1287.5	1314.5	2480	1289	2682	2878.5	867	2135.5	3194.5	2	13
ECs4185							down			50S ribosomal subunit protein L3	Transcription and RNA processing	ribosome	ecs03010	Ribosome	-0.0527638	-0.356251	0.185983	-0.38003	0.0874811	0.210353	-0.694186	-0.0568737	0.419468	44	1053.5	927	864.5	1603	1040.5	1540	1513.5	666.5	1229.5	1852.5	2	14
ECs4184							down			50S ribosomal subunit protein L4, regulates expression of S10 operon	Transcription and RNA processing	ribosome	ecs03010	Ribosome	-0.0432549	-0.28104	0.253801	-0.30296	0.117282	0.254643	-0.722468	0.0435461	0.455109	39	564.5	611	608.5	1120	742	1047.5	1044.5	418	877	1238.5	2	14
ECs0327				up						putative ribosomal protein	Transcription and RNA processing	ribosome	ecs03010	Ribosome	0.291717	-0.199479	0.130739	0.527593	-0.458429	-0.114105	0.450214	0.0851566	-0.313854	26	86.5	185	143	214.5	383	132.5	162.5	450.5	305	191.5	1	1
ECs1037			down							ribosome modulation factor	Transcription and RNA processing	ribosome			-0.368749	0.138116	-1.0225							1119	3574	1287.5	2700	912	1432	9926.5	3845.5	1947.5	1433.5	1364.5		18
ECs1429				down	up					acidic protein MsyB	Transport				-0.225188	0.061662	-0.161715	-1.22357	0.550473	0.326587	0.0777136	-0.390796	-0.109865	127	128.5	82	138	119	104	568.5	395	133.5	81.5	101	5	3
ECs3996									up	anaerobically inducible L-threonine / L-serine permease	Transport				0.121872	0.2838	-0.216912	0.239458	-0.172127	-0.0925227	-0.341696	-0.087133	0.527847	42	19.5	34	50.5	33	41.5	25.5	24	31	39	67.5	2	6
ECs3788								down	up	ATPase component of two convergent arginine trasnporter	Transport				0.115014	0.756797	-0.613772	-0.605769	0.693436	0.197676	0.413062	-1.10239	0.658615	11	0	17.5	42	11.5	7.5	25.5	13.5	21	4.5	24.5	3	6
ECs0451					down					branched chain amino acid transport system II carrier protein	Transport				-0.0264604	-0.0607558	0.0301636	0.442394	-0.72783	-0.327146	0.0368406	0.0602128	-0.128161	21.5	215.5	213	260	307	420.5	121	157	309.5	309	239.5	1	1
ECs0660		up	down							c4-dicarboxylate anaerobic carrier DcuC	Transport				0.246255	0.740006	-0.779355	0.310522	0.111514	0.197676	0.342962	-0.222918	0.434364	19	0	21.5	44.5	10.5	25	19	18	32.5	18	32.5	2	6
ECs1722		up	down	down	up					cation transport regulator	Transport				-0.408351	0.510644	-0.745453	-1.17912	0.648987	0.135156	-0.0242392	-0.426694	0.0317615	14.5	61.5	36	114	35	50	288.5	150	57.5	37.5	55.5	5	3
ECs0394		up	down		up			down	up	cyanate transport	Transport				0.135799	0.818405	-0.920347	-0.10689	0.585314	0.0163959	0.355973	-0.657026	0.601526	13	0	19	47.5	9	17	31.5	15.5	24	8.5	28	3	6
ECs3086		up	down						up	cytochrome-c biosynthesis heme-carrier protein ccmE	Transport				-0.232696	0.822275	-0.935532	-0.0819222	0.388501	0.0179047	-0.249188	-0.142521	0.597238	19.5	9.5	21.5	78	14.5	32	47.5	28.5	23.5	25.5	50	2	6
ECs0389		up	down							cytosine permease	Transport				0.121535	0.724098	-1.18373	-0.301046	0.367448	0.108769	0.0707242	-0.211771	0.408527	15.5	11.5	32.5	75	12	21	38	25.5	34	25	43.5	2	6
ECs0626		up	down	down	down	up		down		ferric enterobactin (enterochelin) transport	Transport				0.17002	0.980139	-4.96723	-3.28103	-3.2056	1.43444	0.469632	-0.57322	0.462594	0	0	12.5	35.5	0	0	0	9	16	5.5	14.5	15	6
ECs0396		up	down	down	up		up			galactoside permease	Transport				0.143184	0.791889	-0.804827	-0.550506	0.748699	0.0481446	0.708493	-0.476356	0.0526811	9	0	18	43.5	9.5	7.5	25.5	11	28.5	8.5	13.5	3	6
ECs5280								down	up	gluconate transport system permease 3	Transport				0.0145948	0.830732	-0.758642	-0.931042	0.530682	0.56091	0.440257	-0.683376	0.53166	13	0	17.5	50	11	6	24	21.5	20.5	6.5	20.5	3	6
ECs0050				up	down	down				glutathione-regulated K+ efflux antiporter	Transport				0.0127878	-0.0440776	0.174374	0.535709	-0.650435	-0.555463	0.180211	0.0742759	-0.108077	12.5	85	121.5	145	194.5	199.5	56.5	54	191.5	168	131	1	2
ECs0360				down						high-affinity choline transport	Transport				0.0677214	0.174641	-0.495635	-0.900594	0.472096	0.259115	0.197454	-0.387117	-0.139956	15.5	74	69	97	53.5	67.5	247	173.5	97.5	53	63.5	2	3
ECs2057		up	down							L-asparagine permease	Transport				0.217926	0.535738	-0.62731	0.0918374	-0.00135562	0.236037	0.317495	-0.0489945	0.0380384	10.5	9	26.5	46	15.5	29	24.5	27	35.5	24	24.5	2	6
ECs4481								down		L-lactate permease	Transport				0.0207175	0.219897	-1.0459	-0.896168	0.24106	0.321185	-0.020287	-0.741555	0.0711156	16	69.5	48	74	22.5	41.5	120	113	58	27.5	58	5	6
ECs3227			down	down	up			down		long-chain fatty acid transport protein FadL	Transport				-0.476288	0.319646	-1.39613	-1.7656	0.730917	-0.127997	-0.451585	-0.695929	-0.374169	10.5	104.5	35	98	19	31	349	128.5	36	27.5	35.5	5	3
ECs1261			down	down				down		major sodium/proline symporter	Transport				-0.220239	-0.114708	-0.856073	-1.18559	0.267168	0.112683	-0.300133	-0.619985	-0.268835	10	132.5	52	73	37.5	42	166.5	124	60	42.5	56.5	5	6
ECs0774					down					membrane spanning protein TolA	Transport				0.137761	-0.129484	0.0339901	0.3481	-0.530073	-0.245779	0.072105	0.0245141	-0.0441982	64	350.5	454.5	439.5	558	628	242	279.5	578.5	538	470	1	4
ECs1694		up	down	down	up		down	down	up	molybdenum transport protein	Transport				-0.0222015	1.03989	-5.19867	-4.3419	0.980552	0.122253	-0.511197	-0.591569	0.991192	12	0	13	47.5	0	0	19	7	5	4.5	20.5	8	6
ECs2851		up	down	down	up			down	up	probable export protein	Transport				0.21621	0.963354	-5.19867	-0.765351	0.673383	0.310509	0.359156	-0.976831	0.678818	10	0	16.5	44	0	5.5	21.5	13	19.5	5	24.5	6	6
ECs3354								down		probable formate transporter 2	Transport				0.0673228	0.646929	-0.657769	-0.0481674	0.0995829	0.239812	0.24447	-0.646831	0.455674	12	8	23.5	53	15.5	20	21.5	21.5	27.5	11	31	3	6
ECs3656				down				down	down	probable serine transporter	Transport				-0.386435	-0.638358	-0.93982	-1.41502	-0.204939	0.142376	-0.387641	-0.76156	-0.560798	27	326.5	83	81.5	65	54.5	169.5	208.5	114	76.5	87.5	5	2
ECs4221								down	up	putative amino acid/amine transport protein	Transport				0.322693	0.643319	-0.574025	-0.321665	0.487734	0.353526	0.411524	-0.742142	0.577035	11.5	0	13.5	23.5	7.5	6	12.5	9.5	13	4	14	3	6
ECs1873			down	down	up			down		putative amino acid/amine transport protein	Transport				0.108579	0.422534	-0.936059	-0.836729	0.555037	0.0446784	0.233243	-0.891673	0.142324	13	21	24	41.5	11.5	18.5	69	36	30	9.5	25	3	6
ECs2398		up	down				down	down	up	putative amino acid/amine transport protein	Transport				0.291717	0.933501	-4.3347				-3.10146	-3.07648	1.37196	0	0	7.5	18	0	0	0	0	0	0	8		6
ECs2500		up	down							putative amino acid/amine transport protein	Transport				0.0421868	0.535172	-0.832059	0.0309368	-0.116777	0.0722422	0.0748052	-0.164357	0.166208	10.5	16	22	45.5	12.5	25	20	21	28	21.5	28	2	6
ECs1890		up	down			up	up	down	up	putative binding-protein dependent transport protein	Transport				0.1631	0.717872	-0.551297	-0.167514	0.0476775	0.66333	0.674426	-4.78122	0.583507	8.5	0	15	33	10	10	11.5	18.5	24	0	20	10	6
ECs0043		up	down		up			down	up	putative carnitine transporter	Transport				0.233098	0.743853	-0.768981	-0.411492	0.689791	0.0786038	0.430229	-0.910023	0.60331	11.5	0	19	40	9.5	9.5	26.5	12.5	23.5	6	25.5	3	6
ECs3025		up	down	down	up			down	up	putative channel/filament proteins	Transport				0.173001	0.778417	-0.800907	-0.561003	0.659559	0.234474	0.472639	-0.810704	0.536643	8	0	17.5	40.5	9	7	22	12.5	18.5	5	18	3	6
ECs4620								down	up	putative cotransporter	Transport				0.298097	0.930831	-5.23119	-0.485968	0.824206	-0.209684	0.28631	-0.997034	0.737087	13	0	18.5	44	0	8	27.5	8.5	18.5	5	26.5	6	6
ECs0987				up						putative formate transporter FocA	Transport				-0.00515527	0.101919	0.163874	0.547322	-0.485233	-0.284712	-0.0318732	0.0155168	0.253114	54	74	133	187	214.5	268	88.5	94	154.5	158	187.5	1	2
ECs0007		up	down							putative inner membrane transport protein	Transport				0.149239	0.559911	-0.90163	-0.0390719	-0.0571682	0.176587	0.0941336	-0.451422	0.382247	20	17	31.5	60	15	28	25.5	28	34.5	19.5	42	2	6
ECs3067					down					putative lipoprotein	Transport				0.24464	-0.400779	-0.353827	0.11422	-0.542271	-0.166878	0.0615093	-0.131066	-0.354778	57.5	415	360	238.5	269.5	447	215	272	424.5	341.5	255.5	1	1
ECs0254		up	down							putative lipoprotein	Transport				0.0220535	0.69509	-0.766451	0.0460599	0.140538	0.181676	0.301854	-0.492598	0.35877	14.5	7.5	21	52	13	26	26.5	24	29.5	13	28.5	3	6
ECs0798		up	down		down	up	up	down	up	putative membrane pump protein	Transport				0.254361	0.948663	-4.49722	0.42385	-3.74922	0.833665	0.651953	-4.11055	0.609825	4	0	8.5	21.5	0	7	0	8.5	12	0	10.5	17	6
ECs1866		up	down					down		putative membrane transport protein	Transport				0.271168	0.787789	-5.17356	0.136975	0.330188	-0.291723	0.403322	-0.713786	0.308139	12	6	17	36	0	20	22.5	10.5	23.5	7.5	19.5	6	6
ECs2901		up	down	down			up	down		putative nucleoside permease protein	Transport				0.170747	0.829823	-1.06617	-0.542208	0.485231	0.474229	0.556643	-0.724619	0.414431	11	0	21.5	52.5	8.5	11	28.5	24.5	24	6.5	19	3	6
ECs3424					down					putative periplasmic binding transport protein	Transport				0.238397	-0.0303787	-0.0146536	0.326962	-0.642732	-0.0562154	0.173061	-0.0777977	0.0785642	13.5	24.5	43.5	42	46	45.5	16	25	56	42.5	46.5	1	6
ECs3760							up	down	up	putative permease	Transport				0.326729	0.747725	-1.00806	-0.0600939	0.526161	0.0786038	0.508772	-0.834515	0.504864	15.5	0	26.5	51	9.5	13.5	22.5	12.5	27.5	7	25	3	6
ECs4458								down		putative permease	Transport				0.0851028	0.696371	-0.900715	-0.647512	0.452422	0.224926	0.301751	-0.910023	0.424902	17.5	10.5	30.5	71	15.5	14	39	27	31	9	32	3	6
ECs4533								down		putative permease	Transport				0.0595645	0.710918	-0.766624	-0.221581	0.337645	0.247858	0.3913	-1.11311	0.465896	16	7	26	63	15.5	22.5	36.5	29	30	6.5	29.5	3	6
ECs4798									up	putative permease	Transport				0.26273	0.945335	-4.54601	0.40785	-3.61106	0.846652	0.206047	-0.462111	0.654125	9.5	0	9	22.5	0	6	0	7.5	7	3.5	10	16	6
ECs4799								down	up	putative permease	Transport				0.525774	0.8171	-5.13026	-0.74887	0.731902	0.197676	0.416789	-0.834515	0.59714	14	0	21	35.5	0	6.5	26.5	13.5	21.5	6	23.5	6	6
ECs1750					down					putative potassium channel protein	Transport				-0.0306964	0.183195	-0.0973144	0.302489	-0.610028	-0.0548546	0.106442	-0.00715483	-0.101672	2.5	26.5	31	48.5	39.5	47	17.5	26.5	42.5	37	31.5	1	6
ECs3827								down	up	putative protein transport	Transport				0.231247	0.660404	-0.84839	-0.140115	0.43527	-0.0696384	0.224509	-0.788489	0.522249	11.5	7	33.5	65	15.5	18.5	30.5	16	24	8.5	29.5	3	6
ECs3252					up		up	down		putative receptor protein	Transport				0.434122	0.614413	-0.705158	0.00768991	0.557578	-0.0643334	0.709112	-1.19119	0.330511	10.5	0	19.5	29.5	8.5	14	22.5	10.5	24	3.5	15	3	6
ECs3034				up	down					putative seritonin transporter	Transport				-0.391258	0.135762	0.426693	0.725973	-0.621259	-0.421132	-0.0804144	0.0929946	0.366329	28	23.5	46.5	99.5	143.5	168	40.5	43	75	87	107	1	6
ECs0984					down					putative transport	Transport				0.211308	0.104374	-0.222187	0.317994	-0.74078	0.0594442	0.312387	-0.0303492	-0.283458	6	37	55.5	63	49	71.5	23	44.5	84.5	58.5	42.5	1	6
ECs3230		up	down							putative transport	Transport				0.24638	0.515799	-1.24121	-0.178564	-0.0596492	0.30797	0.246488	-0.198526	-0.0143296	14	15.5	26	43	8	22.5	23.5	29.5	32	20	22.5	2	6
ECs4388								down	up	putative transport ATPase	Transport				0.279679	0.782314	-5.16505	0.20286	0.452643	-4.23544	0.0835098	-1.17936	0.657764	7.5	6	17	35.5	0	10.5	12.5	0	14.5	4	23.5	12	6
ECs3649								down	up	putative transport protein	Transport				0.121035	0.800357	-1.30304	-0.385516	0.480699	0.191933	0.327283	-0.837312	0.515312	17.5	6.5	30.5	76	10	19.5	43	28	34.5	10.5	38	3	6
ECs4005								down	up	putative transport protein	Transport				0.0869978	1.00781	-5.19867	-0.860661	0.708693	0.289307	0.312312	-0.984455	0.716089	11.5	0	14.5	46	0	5.5	24.5	14	15	4	20.5	6	6
ECs4222									up	putative transport protein	Transport				0.0588174	0.805962	-0.720118	-0.510459	0.804662	-0.127746	0.121325	-0.42905	0.698236	3.5	0	12	32	7.5	5.5	19	6.5	8	4.5	13	3	6
ECs5293								down		putative transport protein	Transport				-0.0902348	0.387577	-0.804631	-0.981614	0.358749	0.156034	0.123963	-0.797644	-0.0575017	12.5	34.5	27	55	18	17.5	62	44	33.5	13	25.5	5	6
ECs0734				up	down					putative transport protein	Transport				0.0989984	0.110846	0.137263	0.626729	-0.599875	-0.410375	0.283909	-0.00179637	0.0274996	14	45.5	106	135.5	150	182	49.5	52	168.5	123.5	119	1	2
ECs2307				up						putative transport protein	Transport				0.100057	0.185803	0.062547	0.514248	-0.414319	-0.316649	0.284604	-0.0717745	0.0181696	16.5	20	46.5	64	61	65.5	24	23	61.5	42	43	1	6
ECs2343				up	down					putative transport protein	Transport				-0.00389911	-0.0434279	0.152948	0.546853	-0.642763	-0.438861	0.261164	0.0117763	-0.208486	18	192	252	306	401.5	512	144.5	154	435.5	331	248.5	1	1
ECs2538					down					putative transport protein	Transport				0.0102934	0.205369	0.026223	0.429052	-0.54634	-0.159251	0.234813	-0.109731	-0.0551516	11	29	49.5	76	68.5	71.5	25	32	61.5	42.5	42	1	6
ECs3266					up			down	up	putative transport protein	Transport				0.178795	0.74523	-0.673752	-0.359405	0.677436	0.063893	0.473471	-4.47827	0.781096	9.5	0	15.5	34.5	9	6.5	17	8	14.5	0	18	10	6
ECs3626					up			down	up	putative transport protein	Transport				0.358773	0.904177	-5.22316	-0.371426	0.802616	-0.255851	0.201181	-0.764228	0.744569	10.5	0	19.5	42.5	0	10.5	31.5	9.5	17.5	6.5	27.5	6	6
ECs3631				down	up			down		putative transport protein	Transport				0.234559	0.648559	-1.04782	-0.502362	0.60916	-0.15887	0.302396	-0.957813	0.475477	12.5	7	22.5	43	8.5	11	31	12.5	23.5	6.5	25.5	3	6
ECs0048		up	down							putative transport protein	Transport				0.176826	0.659278	-0.848783	0.0171357	-0.0050731	0.363415	0.163258	0.00214447	0.25466	14	6	21.5	44	10.5	21.5	19.5	24.5	26.5	22	26.5	2	6
ECs0311		up	down					down		putative transport protein	Transport				0.0941068	0.815933	-0.825734	-0.00499525	0.453427	0.141671	0.484231	-0.546833	0.435871	11	0	17.5	45.5	9.5	15	22	14	23	8	20	3	6
ECs0408		up	down	down	up			down	up	putative transport protein	Transport				-0.117662	1.06451	-5.25491	-0.704907	0.932708	-0.41514	0.262919	-0.810704	0.714324	9.5	0	12.5	51.5	0	6.5	31	7	15	5	21.5	6	6
ECs0572		up	down	down	up			down	up	putative transport protein	Transport				-0.0580134	1.04948	-4.8096	-4.36095	0.934836	0.236736	-0.0122062	-4.23571	1.05106	7.5	0	8.5	32.5	0	0	18.5	8	7	0	18.5	9	6
ECs0740			down							putative transport protein	Transport				0.224508	0.44556	-0.66316	0.2697	0.000288847	-0.39011	-0.0226656	-0.104649	0.33444	48.5	16.5	33	52	18.5	36	25.5	15	34.5	31	45	2	6
ECs0758		up	down				up	down		putative transport protein	Transport				0.382394	0.654258	-0.73091	-0.285297	0.48328	0.335827	0.587415	-0.722597	0.373436	7	0	19	31.5	8.5	7	14	10.5	19	5	14	3	6
ECs0886		up	down							putative transport protein	Transport				0.118148	0.59959	-0.63015	0.0868315	-0.00325326	0.285396	0.489617	-0.220505	-0.0985217	9.5	8	22.5	46	14.5	29.5	25	29	36.5	17.5	18.5	2	6
ECs0940	up	up	down	down	up	up	up	down	up	putative transport protein	Transport		ecs00053	Ascorbate and aldarate metabolism	0.672814	0.718714	-4.67954	-4.15186	0.751886	0.563611	0.671498	-4.34694	0.58701	3	0	15.5	20.5	0	0	12.5	9	15.5	0	13	9	6
ECs1252		up	down					down	up	putative transport protein	Transport				0.0305676	0.708283	-1.0475	-0.34303	0.425547	0.15448	-0.0239022	-0.558529	0.519486	11	9.5	20.5	51	9.5	21.5	43	28.5	17.5	10	27.5	2	6
ECs2141			down					down		putative transport protein	Transport				0.0855231	0.401198	-0.990664	-0.257126	0.187401	-0.0965273	0.158747	-0.677747	0.114604	8.5	27.5	28	48.5	13	28	40.5	26.5	35.5	15	31	3	6
ECs2302			up	up	down	down				putative transport protein	Transport				-0.255446	-0.195105	0.519583	0.63923	-0.625725	-0.504914	0.0257108	0.15264	0.129235	39	79.5	137.5	184.5	406.5	298	78	76.5	205	227	207.5	1	2
ECs2404		up	down	down	up			down	up	putative transport protein	Transport				0.0114151	1.03049	-4.67954	-0.637518	0.601063	0.366598	0.158419	-4.06509	0.978061	0	0	8	28	0	5	16	11	7	0	14.5	11	6
ECs2484		up	down	down	up			down	up	putative transport protein	Transport				-0.0338415	0.631957	-0.630455	-0.551926	0.622116	-0.218484	0.211364	-4.50858	0.633008	18	6	12	29.5	9	8	24	9	11.5	0	16	10	6
ECs2510		up	down					down		putative transport protein	Transport				0.175242	0.518171	-0.95467	-0.216304	0.0227548	0.303566	0.189385	-0.884238	0.258315	13.5	15	25	44.5	11	22.5	26.5	30.5	22.5	7.5	22	3	6
ECs3206		up	down							putative transport protein	Transport				0.0787673	0.588661	-0.923311	-0.0126802	0.126263	-0.0366943	0.264838	-0.217218	0.083596	11	17.5	29	61	14.5	30.5	32.5	24	44	26.5	33.5	2	6
ECs0446			down							putative transport protein AraJ	Transport				0.037683	0.454586	-0.810245	0.0951666	-0.1735	-0.0512893	0.088018	-0.237195	0.167992	17	26.5	30	57.5	17.5	39.5	28	27.5	44	31	43.5	2	6
ECs0780				down						putative transport system permease protein	Transport				-0.0608454	0.307368	-0.229004	-0.610578	0.245968	0.391446	0.0747043	-0.301066	0.137397	22.5	37	43	78.5	49.5	43.5	95	95.5	53	35.5	51.5	2	6
ECs2815				down						putative transport system permease protein	Transport				0.456077	-0.430149	-0.471379	-0.754793	0.0318836	0.187686	0.398213	-0.40397	-0.303918	19.5	229	277.5	144.5	149.5	109.5	223	226.5	434.5	190	196.5	2	3
ECs3412				down	up			down	up	putative transport system permease protein	Transport				0.141174	0.990101	-4.82172	-4.24081	0.909798	0.292342	-0.130425	-4.01746	1.09238	8.5	0	10.5	31	0	0	16	7.5	5	0	15.5	9	6
ECs1891		up	down	down				down		putative transport system permease protein	Transport				0.33062	0.748697	-5.19867	-0.83351	0.340532	0.431971	0.348185	-1.04052	0.384018	8.5	6.5	18.5	35.5	0	7	21	20	18.5	4.5	17.5	6	6
ECs2397		up		down	down	up		down	up	putative transport system permease protein	Transport				-0.0701347	0.734168	-0.321908	-3.16325	-3.08782	1.43444	0.389589	-3.96745	0.843897	2.5	0	8.5	24	9	0	0	8	8	0	11.5	4	6
ECs2461			down							putative transport system permease protein	Transport				0.20232	0.479461	-0.592119	-0.0902828	0.0631084	0.275658	0.260421	-0.101362	0.0951043	10	8.5	19.5	32.5	12	18.5	20	21.5	26.5	18	20.5	2	6
ECs3053		up	down		up			down	up	putative transport system permease protein	Transport				0.193737	0.971653	-5.19037	-0.492937	0.514051	0.415869	0.371192	-0.891673	0.650647	7.5	0	16	44	0	6.5	16.5	13	14.5	4	17.5	6	6
ECs3056		up	down					down		putative transport system permease protein	Transport				0.122968	0.607123	-0.69679	0.111434	-0.016735	0.123494	0.364271	-0.916991	0.368663	13.5	7.5	20	41	12	19	15.5	15.5	24	6.5	22	3	6
ECs3800									up	putative transporter	Transport				-0.0733261	0.355046	0.132641	-0.00988523	0.457023	-0.23144	-0.0513979	-0.314091	0.61055	22.5	7	24.5	47.5	41	24	35.5	15.5	26	19.5	46	2	6
ECs0346		up	down							putative transporter	Transport				-0.0184378	0.522814	-1.02052	-0.388023	-0.0282058	0.259077	-0.149695	-0.295855	0.265255	31.5	42.5	44	95.5	22	38	50.5	58.5	44.5	37.5	61.5	2	6
ECs0575		up	down		up				up	putative uracil transport protein	Transport				-0.111187	1.06293	-5.16505	-0.451282	0.743379	-0.01248	0.0136145	-0.392179	0.746871	8	0	11.5	47	0	8	24.5	10	10	6.5	19	6	6
ECs0720		up	down							putrescine transport protein	Transport				0.228405	0.642405	-1.17914	0.225528	-0.0920845	-0.0696384	0.226974	-0.221822	0.239905	25	8.5	22.5	43	7.5	20	13.5	12	26.5	16.5	24.5	2	6
ECs2778		up	down							shikimate transport protein	Transport				0.129198	0.550194	-1.01453	-0.212328	0.373927	-0.0479627	0.173439	-0.329639	0.264842	10	17	26.5	51	11.5	30	50	28.5	39	23	39	2	6
ECs3241		up	down	down	up		up			sucrose transport protein	Transport				0.298399	0.548769	-0.761949	-1.82449	0.914141	0.0468891	0.606107	-0.362156	-0.200432	18	7.5	26.5	43	12.5	19	272.5	99.5	40.5	15	16.5	5	6
ECs4137							up	down	up	transmembrane protein affects septum formation and cell membrane permeability	Transport				0.631992	0.748509	-4.72037	-0.0805028	0.422371	0.260319	0.698641	-4.52339	0.553654	11	0	15.5	22	0	7.5	11.5	8.5	19	0	15	11	6
ECs3524				down	up				up	transport permease protein of gamma-aminobutyrate	Transport				0.112669	0.999575	-5.2069	-1.21483	1.02392	-0.468546	0.261993	-0.486208	0.621659	9.5	0	15	46	0	5	43.5	8.5	13	6	17	6	6
ECs5114								down	up	transport protein of lysine/cadaverine	Transport				0.495352	0.648084	-1.01128	0.241004	0.316434	0.038928	0.483874	-0.859413	0.538236	16.5	0	26.5	39	8	20.5	20.5	13.5	27.5	7	26.5	3	6
ECs2615		up	down							tyrosine-specific transport system	Transport				0.144623	0.507754	-0.688833	-0.0399175	0.189663	-0.0318981	0.100687	-0.256259	0.339414	11.5	13	24.5	44.5	14.5	24	28	19.5	31.5	21.5	36.5	2	6
ECs2417				down						vitamin B12 transport	Transport		ecs00480	Glutathione metabolism	-0.295315	0.323777	-0.198782	-0.63781	0.475218	0.0811699	0.139025	-0.461311	-0.0869304	23	49.5	39	91.5	58.5	53.5	151	88.5	57	30.5	41.5	2	6
ECs5014							up			xylose-proton symport	Transport				0.316076	0.70492	-0.781313	-0.102976	0.320761	0.400365	0.533348	-0.357954	0.283824	10	0	22	41	10	18	25.5	24	22.5	9	16	2	6
ECs0943	up			down	up					arginine 3rd transport system periplasmic binding protein	Transport	ABC transporter	ecs02010	ABC transporters	0.52678	-0.384168	-0.29711	-0.968388	0.586934	0.140172	0.324432	-0.424663	0.0754946	11.5	400	687	349	410.5	372	1634	908.5	932.5	430	663.5	2	5
ECs0201					down					ATP-binding component of a transporter	Transport	ABC transporter	ecs02010	ABC transporters	-0.272789	0.0649767	0.3511	0.19112	-0.622713	0.350425	-0.211093	-0.0807432	0.434621	10	16	24	42.5	61	36.5	15	34.5	27	30	47	1	6
ECs3540				down		up	down		up	ATP-binding component of glycine betaine / proline transport system	Transport	ABC transporter	ecs02010	ABC transporters	-0.680097	-0.250487	0.550366	-0.927036	0.304164	0.527281	-1.14832	-0.295448	0.775667	8	47	34	66	158.5	51	162	176	26	59.5	162.5	2	6
ECs2608			down	down				down		ATP-binding component of high-affinity L-arabinose transport system	Transport	ABC transporter	ecs02010	ABC transporters	0.0794366	0.396583	-0.943261	-0.606502	0.319467	0.181676	0.340318	-1.1163	-0.0690545	11	24	24.5	42.5	12	22	51.5	39	33	7.5	20	3	6
ECs3190				down						ATP-binding component of histidine transport	Transport	ABC transporter	ecs02010	ABC transporters	0.0185763	0.0563882	-0.236771	-0.586357	0.344991	0.0448168	-0.0226317	-0.308582	-0.0213801	15.5	60	54.5	71.5	57.5	49.5	116.5	75	58	42.5	53	2	6
ECs0155				up	down					ATP-binding component of hydroxymate-dependent iron transport	Transport	ABC transporter	ecs02010	ABC transporters	-0.246286	0.0993411	0.343193	0.550024	-0.702344	-0.126797	0.13789	0.00722559	0.0841105	12	23	39.5	70.5	97	83	22	34	55.5	47.5	48	1	6
ECs3041			down		down					ATP-binding component of methyl-galactoside transport system	Transport	ABC transporter	ecs02010	ABC transporters	0.0444329	0.221328	-0.701216	0.483669	-1.12445	-0.371114	0.258111	0.076486	-0.456429	14	39	32.5	49	21	70	13	24	75	61	33.5	1	6
ECs5079							down		up	ATP-binding component of phosphonate transport	Transport	ABC transporter	ecs00440	Phosphonate and phosphinate metabolism	-0.312635	1.1066	-5.12138	-4.485	0.726226	0.598191	-4.42322	-0.223844	1.12777	3	0	9	47	0	0	17	13	0	6.5	23.5	7	6
ECs5080							down		up	ATP-binding component of phosphonate transport	Transport	ABC transporter			-0.185295	1.08025	-5.23916	-5.01563	0.931917	0.243453	-4.20008	-0.368425	1.16433	8	0	11.5	51.5	0	0	35.5	15.5	0	4.5	19.5	7	6
ECs5088									up	ATP-binding component of phosphonate transport	Transport	ABC transporter	ecs02010	ABC transporters	-0.221779	1.08822	-5.23119	-0.0220066	0.538931	0.0113306	0.18195	-0.282609	0.600565	10	0	11	51.5	0	12	19.5	10	15.5	9.5	21.5	6	6
ECs0935				down						ATP-binding component of putrescine transport system	Transport	ABC transporter	ecs02010	ABC transporters	-0.133767	0.301979	-0.284093	-0.513465	0.448483	-0.030327	-0.0804144	-0.0680042	0.0597784	8.5	34.5	32	62.5	37.5	37.5	91	49	40	39.5	42	2	6
ECs5018								down	up	ATP-binding component of transport system for maltose	Transport	ABC transporter	ecs02010	ABC transporters	0.080408	0.722192	-0.88245	-0.924083	0.397284	0.509733	0.267108	-1.20183	0.577564	17	7	25	60	13	10.5	36.5	35.5	24.5	5.5	30.5	3	6
ECs0156				up	down					ferrichrome-iron transport protein fhuD	Transport	ABC transporter	ecs02010	ABC transporters	-0.0634862	0.160254	0.226419	0.514976	-0.95004	0.00849978	0.0720127	0.0207743	0.172548	9.5	22.5	50	79	91	70	15	34	54.5	50.5	55	1	6
ECs3089			down			down				heme exporter protein B	Transport	ABC transporter	ecs02010	ABC transporters	0.175718	0.235381	-0.659306	-0.060651	0.0674224	-0.565538	0.0413679	-0.377574	0.20553	11.5	19.5	22	29.5	13	18.5	19.5	9	26.5	17	28.5	2	6
ECs3087		up	down						up	heme exporter protein C	Transport	ABC transporter	ecs02010	ABC transporters	0.292472	0.855369	-5.98261	-0.105956	0.474311	-0.000645548	-0.00426277	-0.238135	0.554948	16.5	7	39	86.5	0	33.5	55.5	30	28.5	22	45.5	6	6
ECs3088		up	down		up					heme exporter protein C	Transport	ABC transporter	ecs02010	ABC transporters	0.17002	0.852626	-1.21772	0.134767	0.555942	-0.25934	0.268961	-0.0508902	0.401186	9.5	0	25	62.5	8.5	23	32.5	12.5	24	17	25	2	6
ECs3541				down		up	down		up	high-affinity glycine betaine / proline transport system protein	Transport	ABC transporter	ecs02010	ABC transporters	-0.736756	-0.079934	0.519134	-0.838757	0.187043	0.568802	-0.781785	-0.356997	0.737412	10.5	35.5	27.5	67	131.5	37.5	97	123.5	29.5	44	123	2	6
ECs3542				down		up	down		up	high-affinity glycine betaine / proline transport system protein	Transport	ABC transporter	ecs02010	ABC transporters	-0.637854	-0.261279	0.42808	-1.31324	0.0518528	0.780942	-0.97073	-0.330555	0.65754	9.5	40	22	40.5	87	28.5	103.5	186.5	20	37	93	2	6
ECs3193				down	up					histidine transport system histidine-binding periplasmic protein	Transport	ABC transporter	ecs02010	ABC transporters	-0.122116	0.131902	-0.153416	-1.17416	0.655182	0.15092	-0.0477786	-0.18372	0.0254417	16.5	104.5	87.5	142.5	115.5	92	531.5	279	111	94.5	109	5	3
ECs3801									up	hypothetical lipoprotein	Transport	ABC transporter	ecs02010	ABC transporters	0.14766	0.700213	-0.473646	0.267221	0.367969	-0.0896391	0.0408712	-0.221822	0.665572	12.5	0	20.5	45	15	19.5	20	11	22	16.5	37.5	2	6
ECs2569				up	down	down				hypothetical protein	Transport	ABC transporter	ecs02010	ABC transporters	-0.249599	0.145944	0.298451	0.784956	-0.932389	-0.732971	0.122948	0.0677379	0.0968028	25	98.5	161.5	303	380.5	492.5	82	87	266	245.5	236.5	1	1
ECs3069			down							hypothetical protein	Transport	ABC transporter	ecs02010	ABC transporters	0.1631	0.399419	-0.98208	0.00575754	-0.347267	0.174896	0.0697634	-0.244463	0.119202	23	25	30	48	13	33	21.5	31.5	36.5	26	35	2	6
ECs2609			down	down	up			down		L-arabinose-binding periplasmic protein	Transport	ABC transporter	ecs02010	ABC transporters	-0.153034	0.273276	-0.923311	-1.34617	0.529117	0.255784	0.116567	-0.524923	-0.289433	10.5	40	23	44.5	14.5	20.5	124	82	37	19	22.5	5	6
ECs3194			down	down	up			down		lysine-, arginine-, ornithine-binding periplasmic protein	Transport	ABC transporter	ecs02010	ABC transporters	-0.181216	0.313874	-0.932556	-1.55081	0.762267	-0.0629044	0.00338592	-0.677511	-0.298098	18	168	96.5	200	62	83.5	782.5	298	118.5	58.5	80	5	3
ECs5086									up	membrane channel protein component of Pn transporter	Transport	ABC transporter	ecs02010	ABC transporters	-0.125444	1.06639	-5.26269	-0.842643	0.950438	-0.37567	0.192421	-0.303887	0.602278	9.5	0	12.5	52	0	7	39	9	16	9.5	22	6	6
ECs4690							down	down	down	membrane-associated component of D-ribose high-affinity transport system	Transport	ABC transporter	ecs02010	ABC transporters	-0.28663	-0.603323	-0.786746	-0.664986	-0.76618	-0.392471	-0.518511	-0.514465	-1.00767	230	1353	408	375.5	337	367.5	308	389	386	378	216	1	1
ECs3040					down					methyl-galactoside transport system permease protein	Transport	ABC transporter	ecs02010	ABC transporters	-0.204746	0.0353539	-0.181543	0.375992	-0.553313	-0.491336	0.206047	0.0985786	-0.473862	33.5	78.5	49.5	79.5	69	127	46.5	43	133	116.5	61.5	1	6
ECs0791			down							molybdate-binding periplasmic permease protein	Transport	ABC transporter	ecs02010	ABC transporters	-0.0426521	0.33304	-0.739349	-0.36534	0.0667647	0.0444749	-0.173084	-0.131835	0.0415509	6.5	34.5	28	51.5	19	28	40	34	30.5	31	34.5	2	6
ECs5087								down	up	periplasmic binding protein component of Pn transporter	Transport	ABC transporter	ecs02010	ABC transporters	0.111907	0.999824	-5.56766	-0.961203	0.75397	0.244855	0.258911	-0.660562	0.678818	12.5	0	21.5	66	0	6.5	33.5	17.5	18	7	25	6	6
ECs0934			down	down	up					periplasmic putrescine-binding permease protein	Transport	ABC transporter	ecs02010	ABC transporters	-0.210789	0.428645	-0.831157	-0.787148	0.557115	0.00709143	-0.243397	-0.104649	0.0242853	8	53	35.5	85	26	48.5	172.5	86.5	41.5	46.5	49.5	2	6
ECs4842								down	down	periplasmic sulfate-binding protein	Transport	ABC transporter	ecs02010	ABC transporters	0.54386	-0.581766	-0.870751	-0.893792	0.0716116	0.335827	0.435417	-0.519483	-0.520452	16.5	320	355	145.5	117.5	154	375	424.5	531.5	199.5	186.5	2	3
ECs0936			down							permease of putrescine transport protein	Transport	ABC transporter	ecs02010	ABC transporters	0.197912	0.359221	-0.868705	-0.194491	0.265351	-0.130382	0.0976427	-0.0935913	-0.0802875	7.5	25	32	47.5	15	32	47	27.5	36	29	27.5	2	6
ECs0413		up	down	down	up					putative ABC transporter ATP-binding protein	Transport	ABC transporter	ecs02010	ABC transporters	-0.21409	0.706024	-0.939182	-0.982551	0.709697	0.0644051	0.150697	-0.206248	0.0307909	14	19	23.5	74.5	15.5	27	136	62	31.5	21.5	25.5	5	6
ECs1698		up	down				up	down	up	putative ABC transporter permease protein	Transport	ABC transporter	ecs02010	ABC transporters	0.346499	0.909759	-5.03761	-0.218807	0.438544	0.348249	0.522032	-0.984455	0.528877	8.5	0	16	35.5	0	9.5	17	13.5	18.5	4	17	6	6
ECs1019		up	down	down	up		down		up	putative aliphatic sulfonates binding protein precursor	Transport	ABC transporter	ecs02010	ABC transporters	0.0322059	0.629819	-0.799974	-4.86799	0.805857	-0.0471656	-4.31786	-0.380848	0.784178	9.5	7	13.5	31	8	0	27	10	0	5	15	7	6
ECs3515								down		putative ATP-binding component of a transport system	Transport	ABC transporter			0.254968	0.588661	-0.76546	-0.0309386	0.126169	0.266398	0.489223	-0.795709	0.22168	17.5	7.5	27.5	48.5	13.5	23.5	25.5	25.5	31.5	8.5	22	3	6
ECs4359								down	up	putative ATP-binding component of a transport system	Transport	ABC transporter			0.045584	0.862883	-0.980025	-0.636158	0.685804	0.228196	0.42254	-0.883705	0.604094	18	0	21.5	61.5	10.5	11.5	40	22	26.5	7	29	3	6
ECs0553				up	down					putative ATP-binding component of a transport system	Transport	ABC transporter			-0.126735	0.0388531	0.224536	0.556092	-1.5313	-0.0839151	0.0997607	0.107848	0.000989874	18	40	54	80.5	104.5	100	11.5	42.5	89.5	88	74	1	6
ECs2389				down						putative ATP-binding component of a transport system	Transport	ABC transporter			-0.289254	0.298826	-0.0302016	-0.502476	0.463565	0.0556729	-0.3213	-0.0181076	0.265719	15	26.5	25.5	58	45	35.5	86.5	50	26.5	35	43.5	2	6
ECs2568				up	down	down				putative ATP-binding component of a transport system	Transport	ABC transporter	ecs02010	ABC transporters	-0.26071	-0.0105582	0.397711	0.747033	-0.969779	-0.557891	0.0821875	0.143718	0.081269	55.5	226	345.5	560.5	909	1038.5	173	227	618	641	563.5	1	4
ECs2655				down						putative ATP-binding component of a transport system	Transport	ABC transporter	ecs02010	ABC transporters	-0.00433324	0.12632	-0.369777	-0.79128	0.377919	0.073074	0.118396	-0.424136	-0.0392685	11.5	54	45.5	65.5	43	34.5	103	66	63.5	36	49.5	2	6
ECs3413					up			down	up	putative ATP-binding component of a transport system	Transport	ABC transporter			0.268035	0.943206	-4.94617	-0.312696	0.601063	0.174896	0.405093	-0.77389	0.591806	12	0	13.5	33.5	0	8	18.5	10.5	15	4.5	16.5	6	6
ECs0543		up	down	down	up	up		down	up	putative ATP-binding component of a transport system	Transport	ABC transporter	ecs02010	ABC transporters	-0.027254	1.04127	-5.37961	-0.736019	0.518066	0.513714	0.263628	-0.839848	0.72049	15.5	0	15.5	57	0	8	26	22.5	17	5.5	24.5	6	6
ECs0872		up		down	up					putative ATP-binding component of a transport system	Transport	ABC transporter			-0.335859	0.529068	-0.239325	-0.889649	0.519233	0.230466	-0.00729216	-0.375346	0.201894	18	16.5	19	57	28.5	17	64.5	42	20	13.5	22.5	2	6
ECs0908			down	down	up					putative ATP-binding component of a transport system	Transport	ABC transporter	ecs02010	ABC transporters	0.234559	0.48124	-1.07767	-0.778921	0.512042	0.197326	0.217943	-0.335804	0.051517	12.5	18.5	30	48.5	11	21.5	72.5	46	33	18.5	25.5	2	6
ECs1016		up	down	down				down		putative ATP-binding component of a transport system	Transport	ABC transporter	ecs02010	ABC transporters	0.124308	0.502092	-0.590088	-0.535708	0.390498	0.270444	0.257173	-0.838429	0.233507	17.5	13	25.5	47	17	20.5	48	37	23	7.5	20.5	3	6
ECs1897		up	down		up				up	putative ATP-binding component of a transport system	Transport	ABC transporter	ecs02010	ABC transporters	0.114599	0.998945	-4.63698	-0.353616	0.656122	0.103204	-0.0316243	-0.343107	0.752926	7.5	0	8.5	26	0	5.5	14	7	7	5	14	6	6
ECs2101	up	up	down	down	down	up	down	down	up	putative ATP-binding component of a transport system	Transport	ABC transporter	ecs02010	ABC transporters	0.500262	0.831891	-4.63698	-3.16325	-3.08782	1.43444	-3.27331	-3.24833	1.37196	0	0	12.5	22	0	0	0	8	0	0	9.5	7	6
ECs2462			down							putative ATP-binding component of a transport system	Transport	ABC transporter			-0.0117073	0.460827	-0.62602	-0.264506	0.203966	-0.348952	-0.00183264	-0.0590817	-0.0822802	9	16	19	38.5	14	13.5	20	10	19	17.5	16	2	6
ECs3016		up			up				up	putative ATP-binding component of a transport system	Transport	ABC transporter	ecs02010	ABC transporters	-0.149515	0.683151	-0.135673	-0.341061	0.637672	0.12949	0.214211	-0.320416	0.593295	17	0	21	61	29	31	76.5	40	31.5	18	42	2	6
ECs3116			down							putative ATP-binding component of a transport system	Transport	ABC transporter			0.214854	0.458607	-0.966566	-0.104145	0.0713686	0.000288595	0.119036	-0.371139	0.24866	18	21.5	33.5	54	14	28.5	31.5	25.5	38.5	23	40	2	6
ECs4387								down		putative ATP-binding component of hemin transport system	Transport	ABC transporter	ecs02010	ABC transporters	0.161633	0.6104	-0.63015	-0.534364	0.234212	0.461453	0.46026	-0.64785	0.235325	12.5	6.5	23.5	46.5	14.5	11	22	24	29.5	9.5	21.5	3	6
ECs5073								down		putative ATP-binding component of sugar ABC transporter	Transport	ABC transporter	ecs02010	ABC transporters	-0.0023782	0.893321	-1.069	-0.41046	0.746775	-0.0550396	0.474475	-0.556589	0.450808	10	0	16	49.5	7.5	10	29.5	11.5	23	8	20.5	3	6
ECs1699		up	down	down	up	down				putative ATP-binding protein of ABC transporter	Transport	ABC transporter	ecs02010	ABC transporters	0.0312177	1.02476	-4.72037	-3.52615	1.29421	-3.31049	0.339579	0.0768858	0.223342	3	0	8.5	29	0	0	11.5	0	8	6	6.5	12	6
ECs4450								down		putative ATP-binding protein of xylose transport system	Transport	ABC transporter	ecs02010	ABC transporters	0.047281	0.469472	-0.88418	-0.531594	0.0272623	0.455173	0.189385	-0.759075	0.0576439	11	18	20.5	39.5	11	18.5	30	40	22.5	8.5	18	3	6
ECs5072								down	up	putative carbohydrate ABC transport system permease	Transport	ABC transporter	ecs02010	ABC transporters	0.230981	0.957758	-5.12138	-0.682179	0.871353	-0.198256	0.170115	-0.739205	0.757955	11	0	15.5	40.5	0	6.5	28.5	8.5	14	5.5	23	6	6
ECs1697		up	down		up		up	down		putative ferric enterobactin transport ATP-binding protein	Transport	ABC transporter	ecs02010	ABC transporters	0.288263	0.934937	-5.15647	-0.179349	0.763582	-0.369155	0.575294	-0.916065	0.449632	7.5	0	17	41	0	10.5	25	7	20.5	4.5	16.5	6	6
ECs0414		up	down	down	up					putative ferric transport system permease	Transport	ABC transporter	ecs02010	ABC transporters	-0.302242	0.686299	-0.952923	-0.848685	0.624873	0.0113306	-0.000371716	-0.348058	0.11301	11	20	19	64.5	13.5	21	85	40	22.5	15.5	23	5	6
ECs4382							up			putative hemin binding protein	Transport	ABC transporter	ecs02010	ABC transporters	0.382747	0.647309	-0.706343	0.21114	0.0414469	0.382347	0.511042	0.0304824	0.014658	10.5	0	24	39.5	11	23	18	22	31.5	19	17.5	2	6
ECs4451								down		putative membrane component of xylose transport system	Transport	ABC transporter	ecs02010	ABC transporters	-0.272994	0.42903	-0.144303	-0.754697	0.336279	0.359708	0.085323	-0.945741	0.442429	16	22.5	25.5	65	39.5	23	63.5	56.5	34.5	12	45	2	6
ECs2659		down	down	down						putative periplasmic binding transport protein	Transport	ABC transporter	ecs02010	ABC transporters	0.489592	-0.538604	-0.600947	-1.22091	0.306884	0.221795	0.2378	-0.444092	-0.198272	42	525	596.5	269.5	273	188.5	805.5	643	696.5	343.5	411	2	3
ECs0415	down	up	down	down	up			down		putative periplasmic-iron-binding protein	Transport	ABC transporter	ecs02010	ABC transporters	-1.14903	0.853848	-1.57575	-2.1359	0.869513	-0.0696384	-0.42831	-0.66115	-0.150805	11.5	56	18	168.5	16	22	412	140	22	17	26.5	5	3
ECs0377		up	down		up			down	up	putative permease of ABC transporter	Transport	ABC transporter			0.367791	0.900012	-5.52087	-0.312696	0.516505	0.308428	0.339579	-0.616261	0.602832	19	0	26.5	57	0	16	34	24	24	9	28.5	6	6
ECs0909		up	down	down	up			down		putative transport protein	Transport	ABC transporter	ecs02010	ABC transporters	0.14345	0.534593	-1.14004	-1.30361	0.556611	0.287872	0.262919	-0.810704	0.151797	10.5	18.5	26.5	49.5	10	12	71.5	47.5	30	10	24.5	3	6
ECs2656				down						putative transport system permease protein	Transport	ABC transporter	ecs02010	ABC transporters	0.129198	0.151038	-0.344489	-0.525912	0.351468	0.227785	0.0675395	-0.283084	0.14879	8	34	39.5	51	33.5	43.5	97	74.5	49.5	34	49	2	6
ECs0910		up	down	down	up					putative transport system permease protein	Transport	ABC transporter	ecs02010	ABC transporters	0.0911386	0.609195	-0.91094	-1.05113	0.504275	0.320957	0.152622	-0.446543	0.244025	19	15.5	29	61.5	14.5	14	61.5	44.5	28	15	28	3	6
ECs0911		up	down	down	up					putative transport system permease protein	Transport	ABC transporter	ecs02010	ABC transporters	0.0274155	0.671182	-0.883691	-1.06942	0.586464	0.260603	0.219089	-0.480817	0.400104	15.5	10	21	50.5	11.5	10.5	51	32	32	15.5	35	3	6
ECs1017		up	down	down	up			down	up	putative transport system permease protein	Transport	ABC transporter	ecs02010	ABC transporters	0.385132	0.891847	-4.96723	-0.909452	0.632315	0.426798	0.268961	-0.640359	0.665746	12.5	0	15.5	32.5	0	7.5	32.5	23	14	5.5	19	6	6
ECs3017		up	down	down	up					putative transport system permease protein	Transport	ABC transporter	ecs02010	ABC transporters	0.0933887	0.698033	-0.828647	-0.552939	0.546995	0.229116	0.337059	-0.264408	0.19666	16.5	7	24	55.5	13	21	58.5	37	29	15.5	23	2	6
ECs3018		up	down	down				down		putative transport system permease protein	Transport	ABC transporter	ecs02010	ABC transporters	-0.413468	0.597171	-1.20424	-1.21668	0.49928	0.295868	-0.396787	-0.548729	0.317804	15	30.5	17	59	10.5	19	98	69.5	18.5	15.5	34.5	5	6
ECs3295				down						sulfate transport system permease T protein	Transport	ABC transporter	ecs02010	ABC transporters	0.471447	-0.553149	-0.724788	-0.838488	0.0942152	0.138141	0.304661	-0.371016	-0.490705	23	199	204	92.5	84	85.5	201.5	183	267	132.5	110	2	2
ECs3294				down						sulfate transport system permease W protein	Transport	ABC transporter	ecs02010	ABC transporters	0.428369	-0.748444	-0.589409	-0.922	0.146831	-0.0192856	0.20405	-0.328687	-0.429728	19.5	348	321	125	158	123.5	333.5	245.5	396.5	227	192	2	3
ECs0420			down	down				down		taurine ATP-binding component of a transport system	Transport	ABC transporter	ecs02010	ABC transporters	0.0920192	0.396067	-1.63398	-1.93518	0.361009	0.304864	0.0013659	-1.42448	0.210552	12.5	39.5	33	56.5	8	7	64.5	53	32	7.5	36	5	6
ECs0419			down	down				down		taurine transport system periplasmic protein	Transport	ABC transporter	ecs02010	ABC transporters	0.433547	0.067511	-1.67544	-1.46395	0.257729	0.361144	0.0471754	-0.731331	0.290594	11.5	55	60.5	53	10	16	83	80	67	30	78	5	6
ECs0421		up	down	down				down		taurine transport system permease protein	Transport	ABC transporter	ecs02010	ABC transporters	-0.0805224	0.551959	-1.42353	-1.18248	0.35929	0.342516	-0.0598225	-1.21349	0.152208	9.5	27	22.5	53.5	8	13.5	58.5	50	19.5	6	22	5	6
ECs3296				down						thiosulfate binding protein	Transport	ABC transporter	ecs02010	ABC transporters	0.805058	-0.780641	-0.878075	-1.13094	0.256677	0.271951	0.494912	-0.460718	-0.298385	13	322.5	616.5	159.5	156	129.5	481	424.5	794.5	298	328	2	3
ECs4344									up	transport of nickel, membrane protein	Transport	ABC transporter	ecs02010	ABC transporters	0.0652494	0.844879	-0.918137	-0.023966	0.433398	0.191693	0.287898	-0.303887	0.526626	22.5	0	26.5	73	13.5	21.5	31.5	21.5	31.5	17	36.5	3	6
ECs4449								down		xylose binding protein transport system	Transport	ABC transporter	ecs02010	ABC transporters	-0.207274	0.55757	-1.23834	-1.75675	0.434936	0.519423	-0.432416	-1.30125	0.305613	9	24.5	17.5	47.5	8.5	10	83	78.5	11	4.5	21	5	6
ECs1480		up	down							outer membrane receptor for ferric iron uptake	Transport	outer membrane protein			0.259695	0.570311	-0.76389	0.0219759	0.0974056	0.213537	0.338199	-0.141368	0.0702278	11.5	7	23.5	40.5	11.5	21	21	20.5	26.5	16	18.5	2	6
ECs3407				down	up			down	up	2,3-dihydroxy-2,3-dihydrophenylpropionate dehydrogenase	Amino acid and protein metabolism		ecs00360	Phenylalanine metabolism	0.144947	0.988821	-4.54601	-4.63915	0.916916	0.276986	-0.0544389	-3.94147	1.06658	8	0	8	23.5	0	0	24	11	5	0	14	9	6
ECs0403		up	down	down	up		up	down		2,3-dihydroxyphenylpropionate 1,2-dioxygenase	Amino acid and protein metabolism		ecs00360	Phenylalanine metabolism	0.212968	0.964567	-5.03761	-0.653022	0.787649	0.0221691	0.574676	-1.11799	0.499024	8.5	0	14	37.5	0	6	23.5	9.5	19.5	3.5	16.5	6	6
ECs0404		up	down	down	up			down	up	2-hydroxy-6-ketonona-2,4-dienedioic acid hydrolase	Amino acid and protein metabolism		ecs00360	Phenylalanine metabolism	0.246981	0.951566	-4.96723	-4.53379	0.864647	0.382347	-0.105732	-4.52339	1.08428	8	0	13.5	34.5	0	0	20.5	11	8.5	0	25.5	9	6
ECs0405		up	down		up			down	up	2-keto-4-pentenoate hydratase	Amino acid and protein metabolism		ecs00360	Phenylalanine metabolism	-0.0867769	0.901211	-0.955324	-0.148096	0.540438	0.141671	0.451283	-1.09234	0.622728	13.5	0	14	47.5	8	13	24	14	24	5	26	3	6
ECs0402		up	down	down	up			down	up	3-(3-hydroxyphenyl)propionate hydroxylase	Amino acid and protein metabolism		ecs00360	Phenylalanine metabolism	0.0379067	1.02279	-5.40682	-0.996794	0.897795	-0.0879876	0.247089	-0.940944	0.752926	14.5	0	17	57.5	0	6	37	12	18.5	5.5	28	6	6
ECs0407		up	down	down	up			down	up	4-hydroxy-2-ketovalerate aldolase	Amino acid and protein metabolism		ecs00360	Phenylalanine metabolism	-0.430418	0.953994	-0.783801	-4.96537	0.909154	0.293715	0.374854	-0.598686	0.56634	11	0	11.5	58	11	0	33	15.5	19	7	21	4	6
ECs0406		up	down		up			down	up	acetaldehyde dehydrogenase	Amino acid and protein metabolism		ecs00360	Phenylalanine metabolism	0.275802	0.940058	-4.73361	-0.276713	0.667754	0.0130533	-0.0133589	-0.518998	0.800178	10	0	11	27	0	6.5	15.5	7	8.5	5	17.5	6	6
ECs2454	down		down	down			down	down		acetylornithine delta-aminotransferase	Amino acid and protein metabolism		ecs00330	Arginine and proline metabolism	-1.00172	0.291973	-0.625104	-1.28419	0.411039	-0.0161098	-0.754059	-0.606967	-0.32433	22	158.5	33	152	65.5	48	242.5	137.5	38.5	43.5	54	5	3
ECs1877	down	up	down	down	up			down		aldehyde dehydrogenase	Amino acid and protein metabolism		ecs00330	Arginine and proline metabolism	-0.640489	0.902318	-6.05537	-2.42681	0.965827	-0.114502	0.18195	-1.05675	-0.464246	8.5	28.5	16.5	97.5	0	18	496.5	146.5	23	6.5	11	8	3
ECs4464								down		aldehyde dehydrogenase B	Amino acid and protein metabolism		ecs00620	Pyruvate metabolism	-0.630856	0.723235	-1.30158	-1.51083	0.807761	-0.269682	-0.0951127	-0.806443	-0.0767351	20.5	55	28	137	19.5	26	245	72.5	35.5	17	33	5	6
ECs1836				down	up					anthranilate synthase component I	Amino acid and protein metabolism		ecs01230	Biosynthesis of amino acids	0.101363	0.183195	-0.0580364	-1.16503	0.616545	0.381573	-0.308673	-0.135264	0.485827	8.5	18	31	42.5	36	32.5	179	123	25	29	50.5	5	6
ECs0704					down					asparagine synthetase B	Amino acid and protein metabolism		ecs00250	Alanine, aspartate and glutamate metabolism	0.367857	0.0928902	-0.146454	0.499185	-0.529035	-0.256538	-0.0899484	0.350153	-0.0349962	8.5	102.5	272	261	221.5	298.5	99	113	223.5	338.5	215.5	1	1
ECs0968				down						ATP-binding component of serine protease	Amino acid and protein metabolism				-0.174622	0.0457845	-0.0543185	-0.509824	0.460689	0.00775908	0.0245857	-0.134481	-0.108456	152.5	254	194	305.5	298	305	746.5	412.5	288.5	240	230.5	2	3
ECs0357				down	up					choline dehydrogenase	Amino acid and protein metabolism		ecs00260	Glycine, serine and threonine metabolism	-0.0739946	0.267685	-0.382926	-1.56981	0.649475	0.305613	0.0187219	-0.439141	0.0554662	16	45.5	40.5	72	40.5	31	264.5	163	47	29	44.5	5	3
ECs1684			down	down				down		D-amino acid dehydrogenase subunit	Amino acid and protein metabolism		ecs00360	Phenylalanine metabolism	0.0259503	-0.210987	-0.995801	-1.22696	0.414166	0.177745	-0.105024	-0.793211	-0.2276	38	300	154	153.5	75.5	121.5	581.5	399	176.5	86.5	142.5	5	3
ECs3098				down						ecotin, a serine protease inhibitor	Amino acid and protein metabolism				-0.23012	0.19341	0.183083	-0.60358	0.371046	0.398223	-0.0346829	-0.102353	0.285159	18.5	31.5	42.5	82	87.5	59	145	129.5	56.5	51.5	71	2	6
ECs1786			down							endopeptidase	Amino acid and protein metabolism				0.0185326	0.488577	-0.773251	0.0504346	-0.20728	0.103574	0.186527	-0.317744	0.130604	21.5	19.5	23.5	47.5	14.5	30	21.5	25.5	36.5	21.5	31.5	2	6
ECs0493				up	down					endopeptidase La	Amino acid and protein metabolism				-0.269578	0.0102259	0.372433	0.546875	-0.590987	-0.203213	-0.0293292	0.219371	0.0696135	76	236.5	337.5	564	873.5	844.5	251	321.5	528.5	661	532.5	1	4
ECs0619		up		down	up					hypothetical protein	Amino acid and protein metabolism		ecs00480	Glutathione metabolism	-0.433271	0.585807	-0.495342	-0.86242	0.61329	0.0877708	-0.0215142	-0.320765	0.0698885	29	31	25	87.5	32	35.5	144	74	32.5	23.5	32.5	2	6
ECs2450	down	up	down	down	up		down	down		hypothetical protein	Amino acid and protein metabolism		ecs00330	Arginine and proline metabolism	-0.758105	0.506982	-0.976065	-0.926315	0.630719	-0.481815	-0.511197	-1.13284	-0.132113	4.5	33	10.5	47	11.5	17.5	77	22	10.5	5.5	14	5	6
ECs2451		up	down	down	up			down		hypothetical protein	Amino acid and protein metabolism		ecs00330	Arginine and proline metabolism	-0.339858	0.58391	-5.75474	-0.789005	0.566175	-0.31262	-0.152252	-1.09234	0.00814328	10	36.5	16.5	52.5	0	23.5	84.5	30.5	21	8	22.5	6	6
ECs2453	down		down	down	up		down	down	down	hypothetical protein	Amino acid and protein metabolism		ecs00330	Arginine and proline metabolism	-1.17688	0.403174	-1.08035	-1.58617	0.552113	-0.335272	-1.46831	-1.32554	-0.68376	7	92	15	92	22.5	19	149.5	53.5	8	9	16	5	6
ECs0075			down	down						isopropylmalate isomerase subunit	Amino acid and protein metabolism		ecs01230	Biosynthesis of amino acids	0.173161	0.319532	-0.797169	-0.594958	0.344767	0.155243	-0.102679	0.090302	-0.183889	10.5	39.5	46.5	68	24	37.5	89	64	41	48.5	34.5	2	6
ECs5113							up	down		lysine decarboxylase 1	Amino acid and protein metabolism		ecs00310	Lysine degradation	0.590152	0.77697	-5.11241	-0.0708873	0.461301	0.196065	0.515094	-0.583847	0.414125	15.5	0	22	33.5	0	9.5	15	10	20	6.5	16.5	6	6
ECs0188		up								lysine decarboxylase 2	Amino acid and protein metabolism		ecs00310	Lysine degradation	-0.0275003	0.525648	-0.172129	-0.463908	0.495289	0.234177	0.10476	-0.145663	0.350314	22	8.5	28	61.5	33	25	60.5	40.5	27	20.5	31.5	2	6
ECs3818							down		up	methionine adenosyltransferase 1	Amino acid and protein metabolism		ecs01230	Biosynthesis of amino acids	-0.485987	-0.289747	0.616765	-0.00694599	0.0304242	0.0945539	-0.560514	0.0915027	0.560847	25.5	66.5	87.5	134.5	359	120.5	116	107.5	105.5	197.5	295.5	1	2
ECs0358				down	up					NAD+-dependent betaine aldehyde dehydrogenase	Amino acid and protein metabolism		ecs00260	Glycine, serine and threonine metabolism	-0.148504	0.176091	-0.31808	-1.58362	0.627529	0.330063	-0.157604	-0.348838	-0.0298338	14	74	53.5	93.5	61.5	47.5	402	259.5	54	43.5	56	5	3
ECs3408				down		up	up	down	up	phenylpropionate dioxygenase ferredoxin reductase subunit	Amino acid and protein metabolism		ecs00360	Phenylalanine metabolism	0.599202	0.770982	-4.84553	-0.765351	0.408691	0.635931	0.685855	-4.36433	0.569618	9	0	17	25.5	0	5.5	16.5	18	16	0	13	11	6
ECs3406							down		up	phenylpropionate dioxygenase ferredoxin subunit	Amino acid and protein metabolism		ecs00360	Phenylalanine metabolism	0.184258	0.975077	-4.37317	-0.200304	0.425172	0.351827	-3.93979	-0.225925	1.12834	16	0	7	19.5	0	7.5	13	10.5	0	4	14.5	7	6
ECs3404					up				up	phenylpropionate dioxygenase large terminal subunit	Amino acid and protein metabolism		ecs00360	Phenylalanine metabolism	0.0923842	1.0061	-4.82172	-0.426376	0.546995	0.335827	-0.105732	-0.448468	0.821918	10.5	0	10	31.5	0	5.5	13.5	9.5	6.5	4.5	15	6	6
ECs3405				down	up	down		down		phenylpropionate dioxygenase small terminal subunit	Amino acid and protein metabolism		ecs00360	Phenylalanine metabolism	0.26273	0.945335	-4.83369	-3.85639	1.29421	-3.64073	0.477067	-0.701917	0.499477	9	0	12	30	0	0	16	0	15	4.5	14	12	6
ECs0112		up	down							prelipin peptidase dependent protein	Amino acid and protein metabolism				0.166338	0.52736	-0.548059	-0.0428717	0.12217	0.0392557	0.143034	-0.20235	0.234437	14	9	24	43.5	16	16	17.5	14	21	14.5	21	2	6
ECs3682								down		prepilin peptidase dependent protein B	Amino acid and protein metabolism				0.0955249	0.491362	-0.742666	-0.0772508	0.0332703	0.173499	0.0618832	-0.569907	0.383809	25	24.5	36.5	68.5	21.5	42	43.5	43.5	40.5	21	51	2	6
ECs1875			down	down	up			down	down	probable amidotransferase subunit	Amino acid and protein metabolism		ecs00330	Arginine and proline metabolism	0.0717043	0.088797	-1.07571	-0.936476	0.553543	-0.0733402	0.37524	-0.506368	-0.911889	23.5	314.5	207	266	89.5	196	806.5	374.5	385	155.5	97	5	3
ECs3955								down		probable ornithine aminotransferase	Amino acid and protein metabolism		ecs00330	Arginine and proline metabolism	-1.02825	0.822037	-2.08642	-2.03833	0.843564	-0.0055936	-0.19089	-0.753688	-0.281809	23.5	88.5	27.5	221	13	39	645.5	240	45	25	37.5	5	3
ECs1878	down	up	down	down	up			down		probable oxidoreductase	Amino acid and protein metabolism		ecs00330	Arginine and proline metabolism	-0.535778	0.945335	-5.74998	-3.30753	0.961338	0.0179364	0.141128	-1.03786	0.232531	2.5	16.5	13.5	75	0	6	397.5	134.5	20	6	20	8	3
ECs0263									up	probable peptide chain release factor	Amino acid and protein metabolism				-0.0939454	0.240354	0.401496	0.346585	-0.0133036	0.268004	0.104241	-0.276235	0.65038	9.5	0	25.5	45	57	25.5	16.5	19	33	22	52	2	6
ECs2866		up	down	down	up	up		down	up	probable protein-tyrosine-phosphatase	Amino acid and protein metabolism				-0.189256	1.08114	-4.59253	-4.3419	0.710262	0.618689	-0.355193	-0.84103	0.998451	3.5	0	6	27	0	0	14.5	11.5	7.5	4.5	26.5	8	6
ECs2048		up	down	down	up					putative aldehyde dehydrogenase	Amino acid and protein metabolism		ecs00330	Arginine and proline metabolism	-0.353347	0.837003	-1.35543	-0.932982	0.768883	-0.0754693	0.206047	-0.303887	-0.0192196	14	21.5	26	108	13	35	178	66.5	35	20.5	25.5	5	6
ECs2452	down		down	down	up		down	down		putative aldehyde dehydrogenase	Amino acid and protein metabolism		ecs00330	Arginine and proline metabolism	-1.07388	0.490128	-1.71929	-1.39737	0.562911	-0.351987	-0.714538	-1.44332	-0.365306	8.5	78	14	84.5	10	20.5	135	47	17	8	22	5	6
ECs0246			down							putative amidase-type enzyme	Amino acid and protein metabolism		ecs00250	Alanine, aspartate and glutamate metabolism	0.123658	0.345991	-0.62464	-0.148466	0.240258	-0.0636468	0.052357	-0.204066	0.124711	20.5	36	45	71	29	53	72.5	46.5	53	40	52	2	6
ECs4892							up	down		putative amino acid amidohydrolase	Amino acid and protein metabolism		ecs00360	Phenylalanine metabolism	0.326854	0.658977	-0.632665	-0.228139	0.658221	-0.01248	0.617268	-0.891673	0.387763	19	0	23	40.5	12	10	22.5	10	25.5	5.5	18.5	3	6
ECs2330				up		down				putative aminotrasferase	Amino acid and protein metabolism		ecs01230	Biosynthesis of amino acids	-0.105263	0.0362534	0.266682	0.601471	-0.479531	-0.565426	0.224888	0.17309	-0.173029	20	38.5	61.5	89.5	121.5	133.5	42	33.5	115	106.5	70.5	1	6
ECs0820		up	down					down		putative endopeptidase	Amino acid and protein metabolism				0.330751	0.51828	-1.23094	0.207179	-0.172127	-0.16111	0.348011	-0.904661	0.199741	10.5	14.5	31.5	48	9	26	16.5	14.5	30.5	8.5	24	3	6
ECs1093		up	down							putative endopeptidase	Amino acid and protein metabolism				0.145284	0.666622	-0.794919	-0.0309386	0.164635	0.266398	0.431336	-0.413753	0.226006	13.5	6.5	23.5	50	12.5	23.5	26.5	25.5	37	15.5	27.5	2	6
ECs1215		up	down							putative endopeptidase	Amino acid and protein metabolism				0.0742824	0.580998	-0.672904	0.231394	0.00144159	-0.146011	0.379776	-0.179183	-0.0143296	15	7.5	15.5	32.5	10	19	14	10.5	26	14.5	16	2	6
ECs1623		up	down		down			down		putative endopeptidase	Amino acid and protein metabolism				0.120309	0.8171	-5.13026	0.412304	-4.34058	0.242301	0.477067	-0.759075	0.235325	10	7	14	35.5	0	12.5	0	8.5	30	8.5	21.5	16	6
ECs1966			down							putative endopeptidase	Amino acid and protein metabolism				0.0185326	0.488577	-0.773251	0.0504346	-0.20728	0.103574	0.186527	-0.317744	0.130604	21.5	19.5	23.5	47.5	14.5	30	21.5	25.5	36.5	21.5	31.5	2	6
ECs2184		up	down							putative endopeptidase	Amino acid and protein metabolism				0.0668943	0.588661	-0.826971	-0.443475	0.452257	0.0513549	0.23752	-0.369484	0.273352	25	20	35	74.5	19.5	29.5	67	39	55.5	29.5	52.5	2	6
ECs2739		up	down		up			down	up	putative endopeptidase	Amino acid and protein metabolism				0.147217	0.755715	-0.660706	-0.0295085	0.550477	-0.00244088	0.361199	-0.652705	0.595703	15	0	28	65	17	32	53	26.5	32.5	11.5	37.5	3	6
ECs3030					up					putative gentisate 1,2-dioxygenase	Amino acid and protein metabolism		ecs00350	Tyrosine metabolism	-0.436232	0.147793	0.0169769	-0.401353	0.535105	-0.374488	-0.227622	-0.166265	-0.136219	3.5	40	24.5	55.5	52.5	46.5	110	38.5	27	28	27	2	6
ECs0538				down	up					putative glutaminase	Amino acid and protein metabolism		ecs00220	Arginine biosynthesis	-0.25884	0.101341	0.125376	-0.754037	0.645569	-0.0542704	-0.28882	-0.131835	0.25401	280	89	82	148.5	164	110	413.5	178.5	81.5	93	128	2	3
ECs1874			down	down	up			down	down	putative glutamine synthetase	Amino acid and protein metabolism		ecs00330	Arginine and proline metabolism	-0.220606	0.232466	-0.912955	-1.2584	0.675366	-0.0193497	0.186919	-0.500002	-0.850482	9	157.5	78.5	156	53.5	92	590	256	134.5	66	43.5	5	3
ECs3028	down			down	up					putative glutathione-S-transferase	Amino acid and protein metabolism		ecs00350	Tyrosine metabolism	-0.519613	0.142373	-0.0108348	-0.735623	0.586153	-0.367948	-0.355957	-0.237442	-0.102035	7.5	47.5	24.5	60	55.5	33.5	116.5	39	25.5	28	30	2	6
ECs5074								down	up	putative histidine protein kinase	Amino acid and protein metabolism				0.0307581	1.0249	-5.25491	-0.71608	0.764692	0.112683	0.215851	-0.595408	0.690246	12.5	0	14.5	49.5	0	6.5	26.5	12	15	6.5	22	6	6
ECs3029	down			down	up					putative isomerase	Amino acid and protein metabolism		ecs00350	Tyrosine metabolism	-0.639509	0.193919	-0.0275099	-0.805136	0.589578	-0.0860862	-0.197024	-0.402558	0.0693205	2.5	47.5	21.5	62.5	54	40.5	151.5	67	34	27	40.5	2	6
ECs1953	up				down					putative methyltransferase	Amino acid and protein metabolism		ecs00270	Cysteine and methionine metabolism	0.541861	-0.321457	-0.201643	0.28596	-0.706451	-0.00228624	0.189918	0.140799	-0.237473	9	28.5	61	32.5	39.5	48	16.5	29	63	58.5	37.5	1	6
ECs3265				up		down	up	down		putative peptidase	Amino acid and protein metabolism				0.165566	0.981703	-4.79733	0.619662	0.497266	-4.43768	0.612733	-0.748573	0.34746	7.5	0	10.5	30	0	19.5	16	0	20	5	14	12	6
ECs2099		up	down	up	down		up	down		putative peptidase	Amino acid and protein metabolism				0.158469	0.709738	-0.518188	0.813315	-4.0529	0.335827	0.642985	-0.640359	0.258964	8	0	13	28.5	9	14	0	7	18.5	5	11.5	14	6
ECs0829		up	down	down	up			down		putative protease/scaffold protein	Amino acid and protein metabolism				0.26273	0.793144	-5.182	-0.512355	0.558503	-0.0853868	0.29636	-0.804662	0.414431	11.5	6	17	36.5	0	8.5	23	10.5	18.5	6	19	6	6
ECs3352									up	putative protein processing element	Amino acid and protein metabolism				-0.465509	0.959034	-0.77444	-0.0621537	0.48328	0.153505	-0.291835	-0.179834	0.80287	9.5	0	8	42	8	10	16	10	5.5	6	15	2	6
ECs3502								down		putative serine/threonine protein phosphatase	Amino acid and protein metabolism				0.41688	0.876343	-5.08501	-0.310615	0.457962	0.384617	0.497803	-0.545049	0.419306	8.5	0	18	36	0	6.5	13	10.5	16	5.5	13.5	6	6
ECs3387				down	up					putative thiosulfate sulfurtransferase	Amino acid and protein metabolism		ecs00270	Cysteine and methionine metabolism	-0.043935	0.162469	-0.313021	-0.788688	0.528866	-0.0677745	-0.182617	-0.117462	0.010039	38.5	71.5	61.5	95.5	64	54	187	89.5	61	63.5	67.5	2	6
ECs0560		up	down							RhsD core protein with extension	Amino acid and protein metabolism				0.0215675	0.748625	-0.936059	-0.255034	0.410889	0.159076	0.187521	-0.120635	0.311713	14.5	7	22	57.5	11.5	20.5	37	25	30	21.5	31	2	6
ECs2061		up	down							RhsE core protein with extension	Amino acid and protein metabolism				0.0430205	0.642245	-1.08689	-0.385768	0.418741	-0.0335334	0.0205615	-0.270787	0.351915	18	15.5	25	57.5	11	20.5	42.5	23.5	29.5	21.5	37.5	2	6
ECs0813		up	down					down	up	serine/threonin protein phosphatase	Amino acid and protein metabolism				0.434122	0.867609	-5.14781	-0.151766	0.409172	0.335827	0.41908	-0.559233	0.510482	9	0	19.5	38	0	8	13	10.5	15	5.5	15	6	6
ECs3522				down	up			down	up	succinate-semialdehyde dehydrogenase	Amino acid and protein metabolism		ecs00650	Alanine, aspartate and glutamate metabolism	-0.903165	1.18855	-5.38648	-1.90505	0.991756	-0.0933784	-0.272786	-4.25513	1.13429	7.5	0	6.5	66.5	0	7.5	126	37	5.5	0	20.5	11	6
ECs0004				down						threonine synthase	Amino acid and protein metabolism		ecs01230	Biosynthesis of amino acids	-0.151883	0.333555	-0.160061	-0.595452	0.294269	0.365026	-0.0305088	-0.179183	0.183496	16	25.5	28.5	58.5	38.5	33	74.5	69.5	34.5	29	39	2	6
ECs4645							down		up	tryptophanase	Amino acid and protein metabolism		ecs00380	Tryptophan metabolism	-0.35491	0.373885	0.0909991	-0.870784	0.713877	0.0779129	-1.16635	-0.0167743	0.780527	32	20.5	27.5	72	58.5	43	194.5	89.5	19	58.5	121.5	2	6
ECs1793		up	down							major head protein/prohead protease	Amino acid and protein metabolism	prophage			0.105101	0.635181	-0.698527	-0.0151735	0.292058	0.0607234	0.27412	-0.0876636	0.132901	31	7	20.5	44	12.5	23	29	20	26.5	18	21	2	6
ECs2250		up	down							putative major head protein/prohead protease	Amino acid and protein metabolism	prophage			0.116459	0.613662	-0.72054	-0.0849276	0.265914	0.130731	0.222772	-0.026676	0.115724	24.5	7.5	19.5	40.5	11.5	20.5	27	20.5	25	19	20.5	2	6
ECs1543		up	down							putative major head protein/prohead proteinase	Amino acid and protein metabolism	prophage			0.116459	0.613662	-0.72054	-0.0849276	0.265914	0.130731	0.229741	-0.0463755	0.122692	24	7.5	19.5	40.5	11.5	20.5	27	20.5	25	18.5	20.5	2	6
ECs4454								down	up	alpha-amylase	Carbohydrate metabolism		ecs00500	Starch and sucrose metabolism	0.109654	0.770982	-0.65881	0.120168	0.601063	-0.35732	0.400829	-0.935159	0.635332	11	0	19	46.5	12	19	28.5	9.5	19.5	5	22.5	3	6
ECs5101									up	alpha-galactosidase	Carbohydrate metabolism		ecs00052	Galactose metabolism	-0.06364	0.37318	-0.0446647	-0.699846	0.690553	-0.0178134	-0.234113	-0.130136	0.550436	74	17	33.5	65.5	46.5	34.5	128.5	55	36.5	39.5	73	2	6
ECs0397		up	down	down		up		down	up	beta-D-galactosidase	Carbohydrate metabolism		ecs00052	Galactose metabolism	0.115775	0.825049	-0.913703	-0.764517	0.45301	0.593239	0.417856	-0.746739	0.572437	11.5	0	18.5	47.5	9	7.5	23.5	23.5	23	7	24.5	3	6
ECs2666				down						cytoplasmic alpha-amylase	Carbohydrate metabolism		ecs00500	Starch and sucrose metabolism	-0.138117	0.288556	-0.25226	-0.721399	0.482202	0.120198	0.0316676	-0.175537	-0.109123	24	50	46.5	90	56.5	50	154.5	93.5	55.5	44	44	2	6
ECs4448								down		D-xylose isomerase	Carbohydrate metabolism		ecs00051	Fructose and mannose metabolism	-0.211309	0.329646	-1.1947	-1.27028	0.279145	0.548123	-0.109693	-1.23211	0.0432679	17	51.5	26.5	57.5	13.5	30	131	149	31.5	10	33.5	5	6
ECs4411								down	up	endo-1,4-D-glucanase	Carbohydrate metabolism				0.0401464	0.844449	-0.868406	0.160173	0.493432	-0.154796	0.352575	-0.915204	0.671035	10	0	25.5	72	14	25.5	33	15	25.5	7	32	3	6
ECs3958								down	up	evolved beta-D-galactosidase alpha subunit	Carbohydrate metabolism		ecs00052	Galactose metabolism	0.190567	0.762507	-0.764992	0.0838002	0.507537	-0.0651841	0.334919	-0.599868	0.601526	12.5	0	21	47	11	18	25.5	12.5	23.5	9	28	3	6
ECs3959							up	down	up	evolved beta-D-galactosidase beta subunit	Carbohydrate metabolism		ecs00052	Galactose metabolism	0.165566	0.981703	-4.39186	-3.91702	1.29421	-3.70136	0.567612	-4.23571	0.698236	3	0	7	20	0	0	17	0	12.5	0	13	12	6
ECs3661								down		fucose permease	Carbohydrate metabolism				0.0923842	0.328703	-1.09202	-0.285297	-0.209868	0.0104043	-0.0912041	-1.02173	0.223342	33.5	34	30	48	12.5	24	24	26	26	10	32.5	3	6
ECs2894		up	down	down	up	up		down	up	galactitol-1-phosphate dehydrogenase	Carbohydrate metabolism		ecs00052	Galactose metabolism	0.031824	1.02458	-4.97759	-4.24081	0.739899	0.580024	0.319151	-0.611371	0.618193	8.5	0	11	37.5	0	0	13.5	10	13	5	16	8	6
ECs2897				down	up	up	down		up	galactitol-specific enzyme IIA of phosphotransferase system	Carbohydrate metabolism		ecs00052	Galactose metabolism	0.221571	0.41277	0.0238656	-4.26186	0.790305	0.507677	-3.54775	0.38926	0.861139	3.5	0	8.5	13	9.5	0	14.5	9.5	0	5	7.5	7	6
ECs2896	up	up	down	down	down	up	down	down	up	galactitol-specific enzyme IIB of phosphotransferase system	Carbohydrate metabolism		ecs00052	Galactose metabolism	0.503892	0.829823	-4.18707	-2.95561	-2.88018	1.43444	-3.32461	-3.29962	1.37196	0	0	8	14	0	0	0	6.5	0	0	10	7	6
ECs0786				up		down				galactose-1-phosphate uridylyltransferase	Carbohydrate metabolism		ecs00520	Amino sugar and nucleotide sugar metabolism	-0.32983	0.0369499	0.368043	0.534144	-0.294551	-0.541353	0.0448306	0.170055	-0.0608938	49	80.5	104.5	190.5	286	265.5	107.5	73	156.5	173	128.5	1	2
ECs2858		up	down	down		up			up	GDP-D-mannose dehydratase	Carbohydrate metabolism		ecs00520	Amino sugar and nucleotide sugar metabolism	0.157369	0.984556	-5.05684	-0.767135	0.358117	0.680667	-0.120331	-0.363606	0.80142	3	0	13.5	39	0	7	20	24	8.5	6.5	19.5	6	6
ECs2857		up	down	down	up			down	up	GDP-fucose synthetase chain A	Carbohydrate metabolism		ecs00520	Amino sugar and nucleotide sugar metabolism	0.382394	0.89315	-4.48041	-0.627047	0.601063	0.361802	0.332523	-0.77389	0.6535	7	0	9.5	20	0	6	19	13	15.5	5	19.5	6	6
ECs2856	up	up	down	down	up		down		up	GDP-mannose mannosyl hydrolase	Carbohydrate metabolism				0.520064	0.820462	-4.23152	-4.4682	0.930245	0.247273	-3.58697	0.244679	0.947082	0	0	8.5	14.5	0	0	20.5	9	0	4.5	8.5	7	6
ECs3561					up				up	glucitol (sorbitol)-6-phosphate dehydrogenase	Carbohydrate metabolism		ecs00051	Fructose and mannose metabolism	0.0145948	0.879522	-1.01647	-0.201037	0.52102	0.219416	0.299733	-0.425584	0.568817	13	0	17.5	52.5	8.5	11	21	13.5	18	8.5	21.5	3	6
ECs0507	down	up		down	up			down		glycoprotein/polysaccharide metabolism	Carbohydrate metabolism				-0.835114	0.543859	-0.442867	-1.86913	0.557077	0.490262	-0.467137	-0.56101	-0.173498	32.5	152.5	62	311	125	80	839.5	682.5	58	51.5	71	5	3
ECs5070								down	up	hypothetical protein	Carbohydrate metabolism		ecs00040	Pentose and glucuronate interconversions	0.0243185	0.744665	-0.451667	-0.0846265	0.411306	0.278668	0.263295	-0.574762	0.650162	21	0	26	67.5	22	22	33.5	25.5	32	13.5	43	3	6
ECs0921					down					hypothetical protein	Carbohydrate metabolism		ecs00550	Peptidoglycan biosynthesis	0.235014	-0.0193754	-0.103025	0.35988	-0.754677	0.0833182	0.270136	-0.162041	0.0125862	10.5	79	122	119.5	118.5	177.5	54	108.5	193.5	122.5	136.5	1	2
ECs2693				down	up					hypothetical protein	Carbohydrate metabolism		ecs00051	Fructose and mannose metabolism	-0.33978	0.332941	-0.402877	-0.831391	0.613712	-0.0639967	-0.292747	-0.1902	-0.0799835	34	50	30.5	75.5	39	45.5	179	79	31	33.5	35	2	6
ECs3130			down							hypothetical protein	Carbohydrate metabolism		ecs00051	Fructose and mannose metabolism	0.00193638	0.44701	-0.771301	-0.348098	0.114105	0.206015	0.231221	-0.261047	-0.14738	14.5	33	35	69	22	36	53	50.5	52	31	32.5	2	6
ECs0066			down	down	up			down		L-arabinose isomerase	Carbohydrate metabolism		ecs00040	Pentose and glucuronate interconversions	-0.19185	0.295784	-1.01161	-1.54033	0.506205	0.340341	-0.179344	-1.54065	0.135202	12	32.5	17.5	36	10.5	14	100.5	74	18	4.5	22.5	5	6
ECs3663								down		L-fuculokinase	Carbohydrate metabolism		ecs00051	Fructose and mannose metabolism	0.134313	0.633781	-0.770602	0.108932	0.0958081	0.138873	0.279114	-0.549387	0.351824	14	8.5	24.5	51	13.5	29.5	27	24.5	27	11.5	26.5	3	6
ECs3660								down		L-fuculose-1-phosphate aldolase	Carbohydrate metabolism		ecs00051	Fructose and mannose metabolism	0.080408	0.316727	-0.739349	-0.313871	-0.0780982	0.292655	0.218991	-1.68391	0.234886	23	22.5	22.5	36	13.5	23	27	34	27.5	4	25.5	3	6
ECs4830								down	up	L-rhamnose isomerase	Carbohydrate metabolism		ecs00051	Fructose and mannose metabolism	0.191074	0.708805	-0.564145	-0.640119	0.862427	-0.201316	0.385178	-4.56657	0.846955	12.5	0	12.5	26.5	8	6	25	7.5	14.5	0	21	10	6
ECs0067		up	down	down	up			down		L-ribulokinase	Carbohydrate metabolism		ecs00040	Pentose and glucuronate interconversions	-0.219109	0.528036	-1.13418	-1.51937	0.537063	0.346551	-0.185775	-1.2594	0.2421	9.5	24	16.5	44	9	12	87	62.5	15	5	21	5	6
ECs0065		up	down	down	up			down		L-ribulose-5-phosphate 4-epimerase	Carbohydrate metabolism		ecs00040	Pentose and glucuronate interconversions	0.0868389	0.584042	-1.28296	-1.41405	0.543169	0.338947	0.0419038	-0.920494	0.406173	17.5	19.5	26	54	9	11.5	75.5	53.5	25.5	9.5	33.5	3	6
ECs0453			down							maltodextrin glucosidase	Carbohydrate metabolism		ecs00500	Starch and sucrose metabolism	0.331722	0.45804	-0.575046	0.210922	0.106766	0.0279419	0.375141	0.0663569	-0.17396	10	8.5	30	43	16.5	36.5	30.5	24.5	37	26.5	19.5	2	6
ECs2854		up	down	down	up			down	up	mannose-1-phosphate guanyltransferase	Carbohydrate metabolism		ecs00520	Amino sugar and nucleotide sugar metabolism	0.080408	0.789331	-0.685282	-0.627047	0.701146	0.194748	0.364271	-4.55238	0.861139	5.5	0	15	38.5	9.5	6	21	11	14	0	21	10	6
ECs4015								down	up	N-acetylgalactosamine-6-phosphate deacetylase	Carbohydrate metabolism		ecs00052	Galactose metabolism	0.104008	0.846037	-1.0057	-0.732044	0.67657	0.290706	0.215851	-0.62666	0.699296	20.5	0	24.5	65	11	14.5	55	32.5	25	10.5	37	3	6
ECs2443			down							PEP-dependent phosphotransferase enzyme II for cellobiose	Carbohydrate metabolism		ecs00500	Starch and sucrose metabolism	0.100211	0.365517	-0.674811	0.0911804	-0.49755	0.246215	0.109976	-0.263065	0.10756	9.5	21.5	25.5	42	16	34	17.5	32	33.5	22.5	30.5	2	6
ECs1158				down	up					periplasmic glucose-1-phosphatase	Carbohydrate metabolism		ecs00010	Glycolysis / Gluconeogenesis	-0.20595	0.282711	-0.485683	-0.730371	0.541045	-0.0684256	-0.0881739	-0.452951	-0.0289284	65	101.5	67.5	139	69.5	88	291	137.5	79	53.5	76.5	2	3
ECs2440		up	down					down		phospho-beta-glucosidase	Carbohydrate metabolism		ecs00500	Starch and sucrose metabolism	0.233268	0.582188	-1.00365	0.241529	-0.0603358	-0.325572	0.162532	-0.566251	0.311093	8.5	9	21.5	38.5	8.5	17.5	12	8	17	8	18	3	6
ECs0150				down						probable regulator for maltose metabolism	Carbohydrate metabolism				0.160086	0.09277	-0.412101	-0.740112	0.486392	0.156424	0.0621216	-0.1279	-0.0835347	181.5	156.5	168.5	199	129.5	164	518.5	324	199	160.5	157	2	3
ECs1896		up	down	down	up					putative beta-phosphoglucomutase	Carbohydrate metabolism		ecs00500	Starch and sucrose metabolism	-0.495896	0.98942	-0.916053	-0.769094	0.874951	-0.14797	0.459582	-0.446988	0.421773	10.5	0	9.5	53	8.5	5	24	7.5	16.5	6.5	14.5	5	6
ECs0955		up						down		putative dTDP-glucose enzyme	Carbohydrate metabolism				0.00857017	0.530164	-0.498187	-0.354455	0.380221	0.197676	0.28594	-0.682323	0.300381	16	11	19.5	41.5	16	22.5	43.5	31.5	27	10	25	3	6
ECs3242				down	up					putative fructokinase	Carbohydrate metabolism		ecs00500	Starch and sucrose metabolism	0.145072	0.243349	-0.289548	-2.31686	0.991971	-0.165802	0.396467	-0.291691	-0.176007	49.5	42	63.5	88.5	56	41	1040	284	101	49.5	52	5	3
ECs4941									up	putative L-sorbose 1-phosphate dehydrogenase	Carbohydrate metabolism		ecs00051	Fructose and mannose metabolism	-0.00297362	0.817502	-0.674811	-4.28248	0.898897	0.315207	-0.346894	-0.234894	0.843121	10.5	0	11.5	33	8	0	16.5	8	5.5	6	16.5	4	6
ECs4096									up	putative N-acetylmannosamine to A-acetylglucosamine epimerase	Carbohydrate metabolism		ecs00520	Amino sugar and nucleotide sugar metabolism	0.253841	0.614863	-0.385333	-0.539078	0.204181	0.7239	0.168705	-0.386125	0.652149	12	0	16	29	11.5	10	19.5	28.5	12.5	7	18.5	2	6
ECs0473				down	up					putative NAD(P)H-dependent xylose reductase	Carbohydrate metabolism				-0.00763307	0.279077	-0.450096	-0.743289	0.582394	-0.00633371	0.0986803	-0.435946	-0.0457458	27.5	53.5	52	87.5	45.5	57	199	96	59.5	34	47	2	6
ECs3807							up	down	up	putative oxidoreductase	Carbohydrate metabolism		ecs00051	Fructose and mannose metabolism	0.317789	0.64372	-0.566506	-4.32248	0.763582	0.547136	0.625155	-4.25513	0.639597	10.5	0	16	28	9	0	15	10.5	13.5	0	12.5	4	6
ECs3135		up	down		up		up	down		putative racemase	Carbohydrate metabolism		ecs00051	Fructose and mannose metabolism	0.203306	0.770982	-0.82776	-0.0690741	0.656943	-0.198256	0.660174	-1.0553	0.372087	10	0	17.5	39	8.5	12	23	8.5	28.5	5	19.5	3	6
ECs3299								down		putative regulator	Carbohydrate metabolism		ecs00520	Amino sugar and nucleotide sugar metabolism	0.14789	0.273346	-0.548157	-0.108865	-0.0853955	0.0940543	0.0736525	-0.556039	0.327574	21.5	33	40.5	58	27.5	39.5	37.5	39	51	26.5	60	2	6
ECs5003								down		putative sorbitol-6-phosphate 2-dehydrogenase	Carbohydrate metabolism		ecs00051	Fructose and mannose metabolism	0.171758	0.773395	-5.33013	-0.235465	0.224377	0.17802	0.326689	-0.502738	0.151463	13.5	9.5	18	41.5	0	16	23.5	19.5	23.5	10	18	6	6
ECs5068								down		putative sugar kinase	Carbohydrate metabolism				0.0145948	0.889001	-5.45912	-0.0463286	0.189444	0.190836	0.115992	-0.507715	0.483648	14	8	17.5	53	0	23	27	23.5	22	11.5	29	6	6
ECs0374			down	down	up			down		putative sugar-binding protein	Carbohydrate metabolism				0.0491554	0.408534	-0.952923	-1.24773	0.503628	0.377391	0.0105276	-0.905467	0.217	14.5	21.5	21	38	10.5	16	85.5	65.5	20.5	8	23	3	6
ECs2898		up	down	down	up			down	up	putative tagatose 6-phosphate kinase 1	Carbohydrate metabolism		ecs00052	Galactose metabolism	0.147217	0.988047	-5.10336	-0.536612	0.749908	0.0357221	0.0458177	-0.62234	0.798619	9	0	14	41	0	7	23.5	10	8	4	15.5	6	6
ECs4010									up	putative tagatose 6-phosphate kinase 2	Carbohydrate metabolism		ecs00052	Galactose metabolism	-0.048483	1.04697	-4.85722	-0.416975	0.842225	-0.344417	0.221171	-0.446988	0.637996	6	0	9	34	0	7.5	24.5	6.5	13	6.5	18	6	6
ECs4016							up	down		putative tagatose-6-phosphate aldose/ketose isomerase	Carbohydrate metabolism				0.287888	0.74735	-0.905246	-0.446228	0.662217	0.158896	0.531325	-0.82998	0.478147	14.5	0	23	46	9.5	10.5	29.5	15.5	26	6.5	22.5	3	6
ECs2847					down					putative UDP-galactose 4-epimerase	Carbohydrate metabolism				0.22981	-0.295581	-0.0436147	0.312408	-0.526441	-0.27684	0.0809801	0.00097367	-0.134095	43.5	311.5	373.5	279	387	496.5	199	222	456.5	411	336	1	1
ECs4831								down	up	rhamnulokinase	Carbohydrate metabolism		ecs00051	Fructose and mannose metabolism	0.41688	0.876343	-5.05684	-0.285297	0.647583	0.063893	0.463801	-1.06935	0.606497	12	0	17.5	35	0	7	16.5	8	19	4	20	6	6
ECs4829								down	up	rhamnulose-phosphate aldolase	Carbohydrate metabolism		ecs00051	Fructose and mannose metabolism	0.0968329	0.758161	-0.591588	-1.09147	0.762818	0.272814	0.417856	-0.613208	0.530765	15.5	0	19	46.5	13	6.5	38.5	20.5	23	8	23.5	3	6
ECs3243				down	up					sucrose-6 phosphate hydrolase	Carbohydrate metabolism		ecs00500	Starch and sucrose metabolism	0.0766273	0.225418	-0.124674	-1.47682	0.897061	-0.0738225	0.271078	-0.144905	-0.0429848	27.5	28	44	64.5	49	48.5	483	159	64.5	41.5	43	5	3
ECs4017								down	up	tagatose-1,6-bisphosphate aldolase	Carbohydrate metabolism		ecs00052	Galactose metabolism	0.193737	0.759809	-0.759552	-0.363006	0.732255	-0.060336	0.379776	-0.860902	0.636258	15	0	20	44.5	10.5	11	30.5	12	19.5	5.5	23	3	6
ECs2899		up	down					down	up	tagatose-bisphosphate aldolase 1	Carbohydrate metabolism		ecs00052	Galactose metabolism	0.039586	0.83254	-5.05684	-0.304715	0.195598	0.122253	0.203003	-4.84718	0.699871	9.5	7	12	33.5	0	8.5	13	10.5	16	0	24	11	6
ECs2605				down	up					trehalose-6-phosphate phophatase	Carbohydrate metabolism		ecs00500	Starch and sucrose metabolism	-0.457779	0.329799	-0.214054	-1.45391	0.669666	0.26739	-0.174998	-0.262682	-0.108493	72.5	86.5	51.5	143	89.5	71	550.5	320	61	54.5	59.5	5	3
ECs2604				down	up					trehalose-6-phosphate synthase	Carbohydrate metabolism		ecs00500	Starch and sucrose metabolism	-0.293659	0.277722	-0.10501	-0.741084	0.53174	0.179942	-0.318152	-0.015531	0.100154	24	46.5	38	85	62.5	61	202	123.5	37.5	49.5	52	2	6
ECs0100					down					UDP-3-O-acyl N-acetylglucosamine deacetylase	Carbohydrate metabolism		ecs00540	Lipopolysaccharide biosynthesis	-0.279113	-0.137638	0.0131603	0.121741	-0.522174	-0.174348	-0.299747	0.0978285	-0.301278	451.5	2794	1608	2340	2933.5	3074.5	1497.5	1843	1870.5	2715	1704.5	1	7
ECs0787				up	down	down				UDP-galactose-4-epimerase	Carbohydrate metabolism		ecs00520	Amino sugar and nucleotide sugar metabolism	-0.228706	0.00878353	0.227776	0.561082	-0.690506	-0.532451	0.118866	-0.0118474	-0.149734	361	207	213.5	342	459	524	139	141.5	322.5	276	225	1	1
ECs4447								down		xylulokinase	Carbohydrate metabolism		ecs00040	Pentose and glucuronate interconversions	-0.166971	0.329671	-0.417062	-0.937695	0.35413	0.371354	-0.0529959	-0.68088	0.178764	18	41	33	68.5	35	32	108	95.5	36.5	19	42	2	6
ECs5077									up	ATP-binding component of phosphonate transport	Carbohydrate metabolism	ABC transporter	ecs00030	Pentose phosphate pathway	-0.503324	1.13931	-5.25491	-0.553561	0.774631	-0.01248	-0.34306	-0.18454	0.822857	11.5	0	8.5	55.5	0	13	45.5	18	7	8	20.5	6	6
ECs3571				down				down		beta-glucosides specific PTS system enzyme II ABC	Carbohydrate metabolism	PTS system	ecs00010	Glycolysis / Gluconeogenesis	0.028102	0.508618	-0.912101	-1.01034	0.440915	0.18615	0.188381	-0.693352	0.0662093	15.5	20	23.5	48	12.5	12	47.5	32	26	10.5	21	5	6
ECs4825								down	up	fructose-like PTS system enzyme IIBC component	Carbohydrate metabolism	PTS system			0.129198	0.71055	-0.479838	-0.291812	0.639284	0.0863658	0.492105	-0.84103	0.524667	12	0	13.5	30.5	10	8.5	20	10	17.5	4.5	16.5	3	6
ECs4826								down	up	fructose-specific PTS system enzyme IIA component	Carbohydrate metabolism	PTS system			0.141174	0.990101	-4.82172	0.0856817	0.394726	0.12949	0.225913	-0.78519	0.733476	12.5	0	10.5	31	0	9.5	12	8	15.5	5.5	23.5	6	6
ECs3059	down									fructose-specific PTS transport system protein	Carbohydrate metabolism	PTS system	ecs00051	Fructose and mannose metabolism	-0.566051	-0.0865882	0.305484	0.0959536	-0.291586	-0.0556223	-0.387583	-0.102021	0.300609	318	255.5	148.5	303	483.5	340	214	235.5	215	279	390.5	1	1
ECs4018							up	down	down	galactosamine-specific PTS system enzyme IIB component	Carbohydrate metabolism	PTS system	ecs00052	Galactose metabolism	0.704562	0.694021	-3.9864				1.28056	-3.29962	-3.23321	2.5	0	8	10	0	0	0	0	10	0	0		6
ECs3560				down	up		down	down	up	glucitol/sorbitol-specific PTS system enzyme IIA component	Carbohydrate metabolism	PTS system	ecs00051	Fructose and mannose metabolism	0.305655	0.927636	-4.44593	-4.4682	0.930245	0.247273	-3.41992	-3.39493	1.37196	0	0	8.5	20	0	0	20.5	9	0	0	11	7	6
ECs3808								down	up	mannitol-specific PTS system enzyme II component	Carbohydrate metabolism	PTS system	ecs00051	Fructose and mannose metabolism	0.0627084	0.714855	-0.89058	-0.158856	0.399425	-0.0523966	0.283204	-1.19588	0.556928	13	6.5	20	48.5	10.5	14.5	23.5	13	22.5	5	27	3	6
ECs3809								down	up	mannitol-specific PTS system enzyme II component	Carbohydrate metabolism	PTS system	ecs00051	Fructose and mannose metabolism	0.276428	0.770982	-0.997584	0.0995486	0.32016	0.216767	0.268961	-0.640359	0.665746	9	0	21	43.5	8	16	18.5	14.5	14	5.5	19	3	6
ECs4014									up	N-acetyl-galactosamine / galactosamine PTS system enzyme IIA component	Carbohydrate metabolism	PTS system	ecs00052	Galactose metabolism	0.201172	0.790687	-0.91869	-0.867219	0.694589	0.316024	-0.115683	-0.36513	0.799896	13	0	18	41	8	9.5	42	25	12.5	9.5	28.5	3	6
ECs4011								down	up	N-acetylgalactosamine-specific PTS system enzyme IIB component	Carbohydrate metabolism	PTS system	ecs00052	Galactose metabolism	0.000365283	1.03363	-4.91374	-0.790044	0.694153	0.285816	0.351026	-0.722597	0.62475	9	0	10	35.5	0	5.5	22.5	13	15	5	18	6	6
ECs4012								down	up	N-acetylgalactosamine-specific PTS system enzyme IIC component	Carbohydrate metabolism	PTS system	ecs00052	Galactose metabolism	-0.107191	0.892656	-0.872881	-4.96537	0.893886	0.325464	0.338519	-0.574762	0.590264	12	0	15	51.5	9.5	0	32.5	16	23	9	27	4	6
ECs4013								down	up	N-acetylgalactosamine-specific PTS system enzyme IID component	Carbohydrate metabolism	PTS system	ecs00052	Galactose metabolism	0.21621	0.963354	-4.88021	-4.97563	1.01331	0.0275253	0.239108	-0.680364	0.698236	9.5	0	12	32	0	0	37	12	9	3.5	13	8	6
ECs4623								down	up	PTS system arbutin-like IIC component	Carbohydrate metabolism	PTS system	ecs00500	Starch and sucrose metabolism	0.352342	0.907114	-5.25491	-0.674762	0.399197	0.615412	0.299733	-0.860902	0.699437	12.5	0	20	44	0	7	19	20.5	18	5.5	24.5	6	6
ECs4879								down	up	PTS system fructose-like IIB component 1	Carbohydrate metabolism	PTS system			0.387553	0.763245	-5.55617	-0.296925	0.0727439	0.529643	0.133497	-1.12671	0.678818	18	7	28	51.5	0	19	25.5	35	23.5	6.5	37	6	6
ECs4882								down		PTS system fructose-like IIB component 2	Carbohydrate metabolism	PTS system			0.136265	0.683326	-0.651156	-0.212328	0.530931	0.0361204	0.308702	-0.513607	0.442068	32.5	6	35.5	77.5	22	30	58.5	31	35	15	36.5	3	6
ECs2895		up	down		up			down	up	PTS system galactitol-specific enzyme IIC	Carbohydrate metabolism	PTS system	ecs00052	Galactose metabolism	0.228571	0.753416	-0.800907	-0.403903	0.701146	0.0481446	-0.0411937	-4.11055	1.06181	10	0	18.5	39.5	9	7.5	21	9.5	6	0	16.5	10	6
ECs2329				up	down	down			down	PTS system, maltose and glucose-specific II ABC	Carbohydrate metabolism	PTS system	ecs00500	Starch and sucrose metabolism	-0.0436836	-0.00450141	0.122279	0.554705	-0.747601	-0.822028	0.358807	0.15378	-0.655276	31	85	102	134	164	174.5	44	35.5	219	174	72.5	1	2
ECs1703		up	down					down		putative PTS system enzyme I	Carbohydrate metabolism	PTS system	ecs00561	Glycerolipid metabolism	0.146005	0.582995	-1.07922	0.166078	0.0514637	-0.237303	0.0805973	-0.5106	0.403112	13	13	22.5	44	9	26	21.5	14	25	13.5	31.5	3	6
ECs3263					up			down	up	putative PTS system enzyme IIA component	Carbohydrate metabolism	PTS system	ecs02060	Phosphotransferase system (PTS	0.334359	0.915182	-5.018	-0.0994607	0.642448	-0.120191	0.37035	-0.798583	0.628807	7.5	0	15.5	35	0	9.5	18.5	7.5	16.5	5	19.5	6	6
ECs0941	down	up	down				up	down	up	putative PTS system enzyme IIB	Carbohydrate metabolism	PTS system	ecs00053	Ascorbate and aldarate metabolism	-3.67746	1.28181	-3.9864				0.621317	-3.67118	0.643726	0	0	0	18	0	0	0	0	7.5	0	7		6
ECs3267							up	down		putative PTS system enzyme IIB component	Carbohydrate metabolism	PTS system			0.362813	0.496853	-0.271541	0.00894226	0.470034	0.0994379	0.941055	-4.49354	0.126749	6	0	18	26	13	8.5	12.5	7.5	23.5	0	9.5	10	6
ECs5001								down	up	sorbose-permease PTS system IIB component	Carbohydrate metabolism	PTS system	ecs00051	Fructose and mannose metabolism	-0.0513858	0.785371	-0.493849	-4.12833	0.814637	0.469358	0.48661	-0.905467	0.547241	10.5	0	12	35	10.5	0	13	8	16.5	4	16	4	6
ECs5000								down	up	sorbose-permease PTS system IIC component	Carbohydrate metabolism	PTS system	ecs00051	Fructose and mannose metabolism	0.266399	0.699886	-0.661571	-0.767135	0.763582	0.141671	0.206047	-0.703273	0.726446	10.5	0	19.5	38	10.5	7	30	14	14	5.5	21.5	3	6
ECs1761		up	down	up	down	down	up	down		cell division inhibition protein dicB	Cell division				0.253251	0.949102	-4.37317	1.21878	-3.25967	-3.11944	0.545451	-0.500002	0.339602	0	0	7.5	19	0	9.5	0	0	17.5	6	13	19	6
ECs1669				down						cell division inhibitor MinD	Cell division				-0.00707946	-0.019222	0.0651614	-0.51661	0.435406	0.128824	-0.113279	-0.126905	0.195188	17	54.5	62.5	78	91.5	74.5	179	114.5	66	63.5	82	2	6
ECs2284			down		down	down			down	inhibitor of cell division	Cell division				0.322517	0.0730843	-0.926421	0.346292	-5.21307	-0.518962	0.364271	-0.0962474	-0.692209	10.5	29.5	32	31.5	12.5	28	0	9.5	52	32	16.5	14	6
ECs0772					down					inner membrane protein TolQ	Cell division				0.16316	-0.163465	-0.0623545	0.282647	-0.535969	-0.261792	0.141703	-0.0477625	-0.213224	27.5	494	569	518.5	618.5	733.5	300	343	730.5	589.5	467.5	1	4
ECs2765					down					putative cell division control protein	Cell division				-0.0871426	0.196755	-0.268919	-0.236507	-0.60291	0.335827	-0.234944	-0.0960107	0.0864751	7	34	29.5	49.5	33.5	28	18	40	29	32.5	36.5	1	6
ECs2768	up		down	up	down	down				putative cell division inhibition protein	Cell division				0.909357	0.49335	-3.89938	1.21878	-4.18643	-4.0462	0.471731	-0.0723749	0.17636	0	0	9	7.5	0	24	0	0	26.5	15	18	19	6
ECs2214	up	up	down		up	down	up	down	up	putative cell division inhibitor	Cell division				0.737788	0.666622	-4.01379	-0.0739881	0.973302	-4.10682	0.633935	-4.44702	0.630027	3.5	0	8.5	10	0	7	18.5	0	16.5	0	15	12	6
ECs1059		up	down		down			down		putative division inhibition protein	Cell division				-0.0855771	0.707377	-5.182	-0.390658	-4.32256	0.199695	0.0927187	-0.616261	-0.201541	11	14	12	33.5	0	5.5	0	8	12.5	6	8.5	16	6
ECs2805								down		putative structural protein	Cell division				-0.0388856	0.420577	-0.168476	0.0838002	-0.462458	0.317808	0.474475	-1.13195	0.233743	16.5	15	28	56	33.5	27	14.5	27.5	46	9	33	2	6
ECs0167				down	up					putative structural protein	Cell division				-0.0453247	0.0900182	-0.252291	-1.06256	0.558982	0.211128	-0.0208626	-0.246514	-0.0496043	91	107	88.5	128	98	88	413	253.5	106	82.5	94	5	3
ECs1830			down	down		up	down	down		putative structural proteins	Cell division				-0.488828	0.258316	-0.564145	-3.26821	0.363264	0.846707	-0.622637	-0.62234	-0.293563	4.5	71	28.5	76	36	20.5	718	1012	20.5	20	26	5	3
ECs4353							up			putative sugar kinase	Cell division				0.0612475	0.652286	-0.247684	0.298055	0.458642	-0.34851	0.545742	-0.188374	0.154293	10	0	16	36.5	16	22.5	24.5	9.5	23.5	11	14.5	2	6
ECs0256		up	down		up			down	up	putative motility protein	Cell motility				-0.0730387	0.900692	-0.976677	-0.345195	0.731683	-0.0754693	0.408074	-4.50858	0.830834	3	0	14.5	48.5	8	9	24.5	9.5	14	0	19.5	10	6
ECs5276								down	up	export and assembly outer membrane protein of type 1 fimbriae	Cell motility	flagellar/fimbrial/curli/pili-related			0.31152	0.737081	-0.913703	-0.561806	0.676775	0.203899	0.412211	-0.928041	0.623758	12	0	22.5	43.5	9	7.5	24	13	23.5	6	26.5	3	6
ECs5277								down		fimbrial morphology	Cell motility	flagellar/fimbrial/curli/pili-related			0.197252	0.669786	-0.453429	-0.409526	0.258967	0.632811	0.480805	-0.618136	0.466847	11	0	19	38.5	13.5	10.5	19	24	20	6.5	18	3	6
ECs5278								down	up	fimbrial morphology	Cell motility	flagellar/fimbrial/curli/pili-related			-0.265094	0.844956	-0.97949	-0.752028	0.664576	-0.0737452	0.0401196	-0.851182	0.653712	14	6.5	15	57.5	10	8.5	32.5	13.5	17.5	7	29.5	3	6
ECs1450			down							flagella basal body P-ring formation protein FlgA	Cell motility	flagellar/fimbrial/curli/pili-related	ecs02040	Flagellar assembly	0.115146	0.33001	-0.796781	-0.249192	-0.412992	0.364814	0.0093371	-0.174429	0.129313	15	25	26.5	41.5	14.5	23.5	18.5	35	34.5	28	35.5	2	6
ECs2679		up	down		up			down	up	flagellar assembly protein FliH	Cell motility	flagellar/fimbrial/curli/pili-related	ecs02040	Flagellar assembly	0.434122	0.867609	-5.14781	-0.312696	0.573664	0.221416	0.192102	-0.506828	0.678818	12	0	19.5	38	0	8	18	11	16.5	8	24.5	6	6
ECs1457		up	down				up	down		flagellar basal body L-ring protein FlgH	Cell motility	flagellar/fimbrial/curli/pili-related	ecs02040	Flagellar assembly	0.157369	0.984556	-5.05684	-0.0264356	0.471851	0.135156	0.800196	-0.871265	0.0553503	9	0	13.5	39	0	9.5	14.5	9	30	5.5	13	6	6
ECs1458		up	down				up	down		flagellar basal body P-ring protein FlgI	Cell motility	flagellar/fimbrial/curli/pili-related	ecs02040	Flagellar assembly	0.291717	0.722192	-0.799974	-0.184043	0.479173	0.268004	0.711468	-0.585299	0.109723	9.5	0	17.5	34	8	7.5	13.5	9.5	30	8	15	3	6
ECs1459		up	down			down		down		flagellar basal body protein FlgJ	Cell motility	flagellar/fimbrial/curli/pili-related			0.274224	0.617152	-1.05636	0.0605758	0.430245	-0.588763	0.420361	-0.72877	0.2421	10.5	8	25	44.5	9	19	25.5	8	27.5	8.5	21	3	6
ECs1456		up								flagellar basal body rod protein flgG	Cell motility	flagellar/fimbrial/curli/pili-related	ecs02040	Flagellar assembly	-0.0889329	0.510291	0.117949	0.145169	0.42127	0.0094301	0.430716	0.119233	0.0521155	6	0	20	46	33.5	13.5	16.5	9.5	28	20	17.5	2	6
ECs0257		up	down	down	up			down		flagellar biosynthesis	Cell motility	flagellar/fimbrial/curli/pili-related			0.218429	0.677892	-1.09602	-0.518912	0.543904	0.0104043	0.356609	-0.736433	0.40879	11.5	6	20.5	41	7.5	9.5	25.5	13	26	8.5	25	3	6
ECs1453	up	up	down		up		up			flagellar biosynthesis FlgD protein	Cell motility	flagellar/fimbrial/curli/pili-related	ecs02040	Flagellar assembly	0.545359	0.805332	-5.22316	-0.423448	0.568273	0.303037	0.615066	-0.371545	0.164872	11.5	0	23.5	38.5	0	6	15	10	27.5	10	16	6	6
ECs2589		up	down		up			down	up	flagellar biosynthesis protein FlhA	Cell motility	flagellar/fimbrial/curli/pili-related	ecs02040	Flagellar assembly	0.169472	0.775538	-0.781313	-0.285297	0.63743	0.0845123	0.403322	-0.649248	0.5566	12	0	19	44	10	9	21	10.5	23.5	8	25	3	6
ECs2590		up	down		up					flagellar biosynthesis protein FlhB	Cell motility	flagellar/fimbrial/curli/pili-related	ecs02040	Flagellar assembly	0.00698052	0.773928	-0.525095	-0.390658	0.675171	0.0932651	0.364271	-0.303887	0.455674	11	0	12.5	34	10	6.5	17.5	8.5	13	6.5	13	3	6
ECs2687		up	down	down				down		flagellar biosynthetic protein FliP	Cell motility	flagellar/fimbrial/curli/pili-related	ecs02040	Flagellar assembly	-0.153665	0.736581	-0.776254	-0.796123	0.48328	0.153505	0.250943	-0.640359	0.370516	9	6.5	13	40	9.5	6	20	12.5	17.5	7	18	3	6
ECs2689			down							flagellar biosynthetic protein FliR	Cell motility	flagellar/fimbrial/curli/pili-related	ecs02040	Flagellar assembly	0.247646	0.383322	-0.966994	0.0456348	-0.4703	0.346816	0.20562	-0.378455	0.0826124	10.5	16.5	23.5	34	9.5	28	15.5	30.5	28.5	15.5	23	2	6
ECs2681		up	down	down	up			down	up	flagellar fliJ protein	Cell motility	flagellar/fimbrial/curli/pili-related	ecs02040	Flagellar assembly	0.0914578	1.0064	-5.08501	-4.58031	0.975756	0.135156	0.457362	-1.02173	0.602832	7.5	0	13	41	0	0	24	9	18	4	19	8	6
ECs1454		up	down	down		up	up			flagellar hook protein FlgE	Cell motility	flagellar/fimbrial/curli/pili-related	ecs02040	Flagellar assembly	0.163566	0.77331	-0.760551	-0.64336	0.466143	0.53738	0.563509	-0.0729	0.0242853	12.5	0	18.5	43	10	8	22.5	21	31	16	16.5	2	6
ECs2676		up	down							flagellar hook-basal body complex protein FliE	Cell motility	flagellar/fimbrial/curli/pili-related	ecs02040	Flagellar assembly	0.070604	1.01292	-5.21506	0.131341	0.0636701	0.44231	0.486874	-0.0720851	0.153393	21.5	0	14.5	47	0	15	13	16.5	26	14.5	17	6	6
ECs2677		up	down	down	up				up	flagellar hook-basal body MS ring protein FliF	Cell motility	flagellar/fimbrial/curli/pili-related	ecs02040	Flagellar assembly	0.159051	0.781032	-0.785869	-0.685457	0.811358	-0.0178134	0.253409	-0.449841	0.615102	10	0	17	40	9	7	29	11	14.5	7	19	3	6
ECs2682		up	down	down	up				up	flagellar hook-length control protein	Cell motility	flagellar/fimbrial/curli/pili-related	ecs02040	Flagellar assembly	-0.197486	0.872236	-0.653021	-4.485	1.05001	-0.0949562	0.28937	-0.496571	0.603916	9	0	11	40.5	9.5	0	23.5	6.5	18	8	22.5	4	6
ECs2588		up	down				up			flagellar protein	Cell motility	flagellar/fimbrial/curli/pili-related			0.129198	0.883669	-1.33897	0.213694	0.306823	0.0928805	0.516797	-0.227347	0.226832	20.5	0	25.5	68.5	8	28	28.5	20	41	19	28	2	6
ECs2683		up	down	down			up	down		flagellar protein FliL	Cell motility	flagellar/fimbrial/curli/pili-related			0.146005	0.659535	-0.791535	-0.542208	0.313381	0.389071	0.504418	-0.649248	0.110313	15	6.5	22.5	47.5	12	11	24	22.5	26	8	16	3	6
ECs2686		up	down	down	up				up	flagellar protein FliO	Cell motility	flagellar/fimbrial/curli/pili-related	ecs02040	Flagellar assembly	-0.000854973	0.85477	-0.848783	-0.604232	0.770481	0.0326404	0.104241	-0.322755	0.669428	4	0	18	53.5	10.5	10.5	38.5	16	16.5	10.5	26.5	3	6
ECs2664				up		down				flagellar protein FliS	Cell motility	flagellar/fimbrial/curli/pili-related	ecs02040	Flagellar assembly	0.32157	0.371989	-0.016349	0.640043	0.172608	-0.740313	0.488117	0.221754	-0.193671	10.5	0	35	46.5	34	37	21.5	7.5	45.5	34	21	2	6
ECs1451	down	up	down			up	up	down		flagellar rod protein FlgB	Cell motility	flagellar/fimbrial/curli/pili-related	ecs02040	Flagellar assembly	-0.643992	0.936062	-0.525479	-0.420963	0.308393	0.597042	0.587415	-0.72737	0.375135	11.5	0	7.5	46	11.5	6.5	12.5	14.5	21	5.5	15.5	3	6
ECs1452		up			up					flagellar rod protein FlgC	Cell motility	flagellar/fimbrial/curli/pili-related	ecs02040	Flagellar assembly	0.316076	0.588661	-0.40975	-0.304715	0.651073	0.0734624	0.348185	-0.146701	0.384018	15	0	22	36.5	14.5	8.5	20.5	10	18.5	11	17.5	2	6
ECs1455		up	down		up		up			flagellar rod protein flgF	Cell motility	flagellar/fimbrial/curli/pili-related	ecs02040	Flagellar assembly	-0.10059	0.889501	-0.86628	-0.285297	0.585062	0.181676	0.509163	-0.282609	0.273352	10.5	0	15	51	9.5	7	15.5	9	21.5	9.5	15.5	3	6
ECs2680		up	down		up			down	up	flagellum-specific ATP synthase	Cell motility	flagellar/fimbrial/curli/pili-related	ecs02040	Flagellar assembly	0.303552	0.928528	-4.83369	-0.358569	0.510091	0.346638	0.364271	-0.640359	0.589205	10.5	0	12.5	29.5	0	9.5	21	15.5	14	5	16	6	6
ECs0143			down					down		probable outer membrane porin protein involved in fimbrial assembly	Cell motility	flagellar/fimbrial/curli/pili-related			0.336838	0.436644	-0.547458	0.36529	-0.0557168	-0.25196	0.475711	-0.67342	0.170698	15	7	24	33.5	13.5	23	14	10	27.5	8.5	18.5	3	6
ECs2688		up	down							putative export protein FliQ	Cell motility	flagellar/fimbrial/curli/pili-related	ecs02040	Flagellar assembly	0.249342	0.670339	-1.03415	0.0119543	0.316226	-0.108859	-0.0468917	0.111629	0.273352	9	6.5	26.5	51	10	17.5	22	12.5	17.5	20	22	2	6
ECs0023	up	up	down	up	down	down	up			putative fimbrial chaperone	Cell motility	flagellar/fimbrial/curli/pili-related			0.822345	0.588661	-4.73361	1.21878	-3.68252	-3.54229	0.678982	-0.345851	0.0259443	8	0	19	19	0	14.5	0	0	20	7	9.5	19	6
ECs4430							up	down		putative fimbrial chaperone protein precursor	Cell motility	flagellar/fimbrial/curli/pili-related			-0.0939454	0.74021	-0.903652	0.0376469	0.0802868	-0.00262771	0.504033	-0.591569	-0.0977112	2.5	8	16.5	48	10	15.5	15	12	23	7.5	11.5	2	6
ECs2112	up				down	up				putative fimbrial chaperone protein precursor	Cell motility	flagellar/fimbrial/curli/pili-related			0.517421	0.143975	-0.192637	0.337042	-5.16726	0.589742	0.0851626	0.0472378	0.291635	7.5	10	57.5	50	38.5	26.5	0	27.5	41	38.5	46	14	6
ECs0024	up	up	down	up	down		up			putative fimbrial protein	Cell motility	flagellar/fimbrial/curli/pili-related			0.844324	0.566188	-4.90269	0.937368	-4.28552	0.0290964	0.791898	-0.42905	-0.188283	4	0	23	22	0	20	0	6.5	36.5	10.5	12.5	16	6
ECs0140			down		down					putative fimbrial protein	Cell motility	flagellar/fimbrial/curli/pili-related			0.156154	0.306428	-0.707088	0.159833	-0.600985	0.131295	0.198972	-0.120136	-0.0186307	13	20	23.5	34.5	13.5	30	13	23.5	39.5	28	29	2	6
ECs3218		up								putative fimbrial protein	Cell motility	flagellar/fimbrial/curli/pili-related			0.231852	0.588661	-0.294144	0.323396	0.0272623	0.262802	0.482054	-0.031953	0.125432	10	0	20.5	37	16.5	29	20	22	36	21	23	2	6
ECs3219		up	down		up		up	down		putative fimbrial protein	Cell motility	flagellar/fimbrial/curli/pili-related			0.186957	0.594051	-0.612597	-0.455196	0.553053	-0.0163939	0.553282	-0.753956	0.174681	16	6.5	24.5	46.5	15	12	30.5	15	36	9.5	22.5	3	6
ECs0744								down		putative fimbrial-like protein	Cell motility	flagellar/fimbrial/curli/pili-related			0.145637	0.177655	-0.0216441	-0.465559	0.457169	-0.432222	0.418792	-0.963132	0.114882	3.5	11	23	30	26.5	9	21	7.5	24.5	6	16.5	2	6
ECs0145		up	down	up	down			down	up	putative fimbrial-like protein	Cell motility	flagellar/fimbrial/curli/pili-related			0.48964	0.569612	-0.684289	0.80007	-3.95281	0.361802	0.411524	-0.924463	0.623555	14.5	0	19	26	8	12.5	0	6.5	19.5	5	22	14	6
ECs0592		up	down	down	down	down	down	down	up	putative fimbrial-like protein	Cell motility	flagellar/fimbrial/curli/pili-related			0.00490044	0.809203	-4.74668	-2.87556	-2.80013	-2.65991	-3.93979	-3.9148	0.979923	7.5	6	8.5	24	0	0	0	0	0	0	12.5	7	6
ECs0596		up	down	down	up			down		putative fimbrial-like protein	Cell motility	flagellar/fimbrial/curli/pili-related			-0.0939454	0.741995	-0.780171	-0.554287	0.501972	0.0290964	0.354321	-1.00698	0.367762	11.5	7	17.5	51	12	9	24	13	20	5	18.5	3	6
ECs1021			down							putative fimbrial-like protein	Cell motility	flagellar/fimbrial/curli/pili-related			0.334642	0.457632	-0.696424	-0.498871	0.269706	0.255784	0.364271	-0.303887	-0.163365	11.5	6	17.5	25	8.5	7	14	12	13	6.5	7	2	6
ECs1027		up	down				up	down		putative fimbrial-like protein	Cell motility	flagellar/fimbrial/curli/pili-related			0.356256	0.682187	-0.779355	0.0467404	0.351012	0.233412	0.587415	-0.875673	0.422884	12.5	0	24	42	10.5	17.5	22	17	31	7	24	3	6
ECs2108	up		down	up		down		down		putative fimbrial-like protein	Cell motility	flagellar/fimbrial/curli/pili-related			0.503892	0.39904	-0.660706	0.505014	0.26459	-4.75997	0.484231	-4.92886	0.460564	13	7.5	40	45.5	17	24	17.5	0	23	0	20.5	12	6
ECs2109			down							putative fimbrial-like protein	Cell motility	flagellar/fimbrial/curli/pili-related			0.304001	0.494473	-0.574025	-0.138244	0.234437	0.077415	0.208441	-0.331099	0.375352	9.5	7	26.5	40.5	15	13	17.5	13	25.5	14.5	27.5	2	6
ECs2917		up	down							putative fimbrial-like protein	Cell motility	flagellar/fimbrial/curli/pili-related			-0.0939454	1.05866	-3.80407				0.400203	-0.210796	0.366443	2.5	0	3	12	0	0	0	0	8.5	4.5	7.5		6
ECs3217		up	down	up	down	up	up	down		putative fimbrial-like protein	Cell motility	flagellar/fimbrial/curli/pili-related			0.397462	0.626401	-0.665241	0.525633	-3.64743	0.741292	0.645911	-0.628383	0.248961	6.5	0	17	27	8	7	0	7	22	6	13.5	14	6
ECs3222		up		up	down	up			up	putative fimbrial-like protein	Cell motility	flagellar/fimbrial/curli/pili-related			0.163884	0.667798	-0.402877	0.689936	-4.34058	0.544582	0.265331	-0.220505	0.505154	0	0	11	23	8.5	16.5	0	11.5	12.5	7.5	14.5	14	6
ECs0424			down							putative flagellin structural protein	Cell motility	flagellar/fimbrial/curli/pili-related			0.282223	0.244283	-0.693187	0.101819	-0.315228	-0.00794485	0.280971	-0.211623	-0.145209	18	26	37	45	19	36	22	26	49.5	29.5	29.5	2	6
ECs4670							up	down	up	putative type 1 fimbrial protein	Cell motility	flagellar/fimbrial/curli/pili-related			0.495132	0.465047	-0.414573	-3.43518	1.29421	-3.21952	0.650329	-4.64769	0.611678	4.5	0	15.5	19	8.5	0	10.5	0	20.5	0	18	12	6
ECs2113	up				down					putative type 1 fimbrial protein precursor	Cell motility	flagellar/fimbrial/curli/pili-related			0.714132	-0.27762	-0.164466	0.446436	-1.18563	0.167618	-0.307485	0.256501	0.382813	11	34	175	82	99	91	16.5	55.5	94.5	162	172	1	6
ECs2914		up	down	down	up	up		down	up	putative type-1 fimbrial protein	Cell motility	flagellar/fimbrial/curli/pili-related			0.376058	0.896145	-4.3149	-4.07954	0.783384	0.518148	0.24447	-3.73787	0.93371	4	0	8	17	0	0	12	8	5.5	0	10	9	6
ECs4434								down		3-methyl-adenine DNA glycosylase I	Nucleotide metabolism and DNA recombination		ecs03410	Base excision repair	0.090196	0.286915	-0.159895	-0.311408	0.362334	-0.00477779	0.214663	-0.562694	0.249313	26	37	66	101.5	70	52.5	95.5	57.5	72.5	32.5	68.5	2	6
ECs2877		up	down							3-methyl-adenine DNA glycosylase II	Nucleotide metabolism and DNA recombination		ecs03410	Base excision repair	0.0956755	0.53987	-0.791993	-0.297567	0.321478	0.00664488	0.0891681	-0.312361	0.260613	16	20	33	65	18.5	27	46.5	29.5	36	23.5	39	2	6
ECs3604				down						adenosine 5'-phosphosulfate kinase	Nucleotide metabolism and DNA recombination		ecs00230	Purine metabolism	0.115194	-0.232435	-0.670946	-1.5993	0.302735	0.461625	-0.158655	-0.224637	-0.229487	24	150.5	97.5	87	60.5	47	292	297.5	103.5	94.5	88	5	3
ECs0578		up	down		up			down	up	allantoate amidohydrohydrolase	Nucleotide metabolism and DNA recombination		ecs00230	Purine metabolism	-0.021084	0.825661	-0.682837	-0.254526	0.621682	0.0889666	0.354793	-0.718831	0.620549	10.5	0	18.5	54.5	13	11	24.5	12.5	21	7	25	3	6
ECs2779				down	up					AMP nucleosidase	Nucleotide metabolism and DNA recombination		ecs00230	Purine metabolism	0.0114151	0.306574	-0.267663	-0.529244	0.57484	-0.0850507	0.0353464	-0.143264	0.113504	10.5	25.5	33	56	34	37	103.5	46.5	38	31	37.5	2	6
ECs0815							up			antitermination protein	Nucleotide metabolism and DNA recombination				0.205571	0.0564437	0.071581	-0.104994	0.291641	0.0481446	0.540297	-0.127861	-0.440937	18	14.5	34	37	40.5	33	45.5	31	57	28.5	19.5	1	6
ECs1620				down				down		antitermination protein	Nucleotide metabolism and DNA recombination				0.0430205	0.419101	-0.393744	-0.682179	0.294038	0.226627	0.455487	-1.10364	0.141425	11.5	8	12.5	23	11	6.5	16	13	19.5	4	13	3	6
ECs2750		up	down				up	down		antiterminator	Nucleotide metabolism and DNA recombination				0.0283935	0.786837	-0.598992	0.336391	0.43922	-0.392412	0.557262	-0.670512	0.39443	12	0	16.5	44.5	12	18	18.5	7	24.5	7	19	3	6
ECs0447		up	down							ATP-dependent dsDNA exonuclease	Nucleotide metabolism and DNA recombination				0.309736	0.572488	-0.846494	-0.0683075	0.09228	0.329673	0.243319	0.0271458	0.0705699	10	7.5	28	46	12	22.5	24.5	27	28	22	21.5	2	6
ECs0036				down	up					carbamoyl-phosphate synthase large subunit	Nucleotide metabolism and DNA recombination		ecs00240	Pyrimidine metabolism	0.035216	0.101906	-0.183061	-0.957975	0.531307	0.336494	0.0403779	-0.365416	0.125511	18	65	68.5	92.5	75	85	349.5	250	80	52	79.5	5	3
ECs0035				down						carbamoyl-phosphate synthetase small subunit	Nucleotide metabolism and DNA recombination		ecs00240	Pyrimidine metabolism	0.48316	-0.307906	-0.24475	-0.76846	0.435958	0.273432	0.267948	-0.378151	0.0876491	15.5	129	223.5	128	147	140.5	434.5	321	269	137.5	205	2	3
ECs1155				down	up					curved DNA-binding protein	Nucleotide metabolism and DNA recombination				-0.315798	0.366808	-0.274527	-0.895557	0.571833	0.165775	-0.214213	-0.175431	0.143818	33.5	41	31	77.5	44	44	177	102.5	36	36.5	47	2	6
ECs0164			down							deoxyguanosine triphosphate triphosphohydrolase	Nucleotide metabolism and DNA recombination		ecs00230	Purine metabolism	0.239622	0.329337	-0.818546	-0.251597	0.211598	0.125703	0.120392	-0.308874	0.129103	8.5	20	27.5	38	13	28.5	42	33.5	31.5	20	29	2	6
ECs1029					down					dihydro-orotate dehydrogenase	Nucleotide metabolism and DNA recombination		ecs00240	Pyrimidine metabolism	0.444532	-0.0528819	-0.487343	0.388125	-0.529298	-0.346958	0.423365	-0.111958	-0.378122	10.5	67.5	110	84.5	59	125.5	46.5	48.5	179.5	102.5	73.5	1	6
ECs2698			down							DNA mismatch endonuclease Vsr	Nucleotide metabolism and DNA recombination				0.119378	0.25544	-0.512954	-0.118381	-0.206277	0.150623	0.000951911	-0.0610704	-0.0209741	13.5	33	38	55	27.5	36.5	31	38.5	42	38.5	37.5	2	6
ECs1636		up	down	down	up			down	up	DNA packaging protein	Nucleotide metabolism and DNA recombination				0.359061	0.904045	-4.89151	-4.78511	0.811784	0.473977	0.243319	-0.866672	0.740187	8	0	14	30.5	0	0	25	15.5	14	4.5	21	8	6
ECs1477					down					DNA polymerase III delta prime subunit	Nucleotide metabolism and DNA recombination		ecs03030	DNA replication	-0.11041	-0.106043	0.048684	0.145903	-0.594947	-0.249669	-0.223934	-0.0041237	-0.0151681	18.5	154	126.5	160.5	202	164	72.5	89	132.5	161	149	1	2
ECs1200		up	down	down						DNA-binding protein	Nucleotide metabolism and DNA recombination				0.30247	0.504103	-0.612597	-0.503986	0.239273	0.429512	0.350414	-0.207743	0.0818143	25.5	6	22	34	12	10	19.5	20.5	21.5	12	15	2	6
ECs0494							down			DNA-binding protein HU-1	Nucleotide metabolism and DNA recombination				-0.487809	-0.249115	-0.0855907	-0.192686	-0.0536147	-0.168758	-0.587926	0.161308	-0.264814	68.5	801.5	289	463.5	588.5	662	705.5	546.5	372	767.5	469	1	4
ECs0284		up	down						up	DNA-invertase	Nucleotide metabolism and DNA recombination				0.170356	0.744011	-0.654792	0.0523453	0.274378	0.319297	0.37096	-0.479519	0.526902	16	0	31	69.5	18.5	28.5	33	30	30	12.5	32	3	6
ECs1777								down		endonuclease	Nucleotide metabolism and DNA recombination				0.35804	0.383217	-0.476985	-0.041888	0.341843	-0.0424523	0.278679	-0.77389	0.471178	13.5	6.5	22	28.5	13	18	24.5	14.5	23.5	8	26	3	6
ECs3051				down						endonuclease IV	Nucleotide metabolism and DNA recombination		ecs03410	Base excision repair	-0.122564	0.189445	-0.201921	-0.627856	0.323043	0.192539	0.0109354	-0.132213	-0.0518127	12.5	36	31	53.5	39	32.5	78	59.5	42	35.5	36	2	6
ECs0739		up			up					endonuclease VIII and DNA N-glycosylase with an AP lyase activity	Nucleotide metabolism and DNA recombination		ecs03410	Base excision repair	-0.021186	0.58488	-0.278824	-0.119505	0.595583	-0.442843	0.068426	-0.146258	0.430981	14	8	28.5	66	30	24	45.5	14	30.5	24	40	2	6
ECs2287					down					excisionase	Nucleotide metabolism and DNA recombination				0.0988007	0.224257	-0.161929	-0.0596252	-0.841646	0.477238	0.253923	-0.278103	-0.0446349	16	26	40.5	58	42.5	33	14	45.5	48	27.5	32.5	1	6
ECs1610		up	down	down			up	down		excisionase	Nucleotide metabolism and DNA recombination				0.381478	0.63122	-5.14781	-0.889099	0.428044	0.195597	0.552324	-1.3686	0.144735	8.5	9	18.5	30	0	6.5	22.5	15.5	28	4	17	6	6
ECs3002								down		exonuclease	Nucleotide metabolism and DNA recombination				0.219433	0.221205	-0.273592	0.0729893	0.0653524	0.0248335	0.350087	-0.723536	0.251999	77.5	31.5	56.5	71.5	47	69	63.5	53	84	28	69.5	2	6
ECs0809		up	down							exonuclease	Nucleotide metabolism and DNA recombination				0.174176	0.536475	-0.865643	0.079656	0.0910639	-0.000149394	0.276079	-0.290983	0.110069	49	28.5	54	98	26	64.5	60.5	48	70.5	39	54.5	2	6
ECs1174		up	down	up	down	down	up		down	exonuclease	Nucleotide metabolism and DNA recombination				0.373395	0.897396	-4.25302	1.21878	-2.80013	-2.65991	0.720946	0.458253	-3.282	11	0	7.5	16	0	6	0	0	6	4.5	0	18	6
ECs1934									up	exonuclease VIII RecE	Nucleotide metabolism and DNA recombination				-0.0909105	0.18623	0.189627	0.00238486	0.0620662	0.0664938	-0.180956	-0.220505	0.522249	16.5	17	33	55	59.5	32	31.5	27.5	32	30	59	2	6
ECs0929				up						glutaredoxin1 redox coenzyme for glutathione-dependent ribonucleotide reductase	Nucleotide metabolism and DNA recombination				0.102273	-0.151097	0.347653	0.573197	-0.327249	-0.244451	0.407056	0.251014	-0.25849	31.5	99.5	256.5	251.5	446.5	570.5	215	203	1084	904.5	508.5	1	4
ECs3739								down	up	hypothetical protein	Nucleotide metabolism and DNA recombination		ecs00230	Purine metabolism	0.183857	0.772853	-0.797169	-0.845846	0.456813	0.614137	0.385778	-0.800324	0.616017	14.5	0	23.5	53.5	12	8.5	29	29.5	23.5	7	27	3	6
ECs3746								down	up	hypothetical protein	Nucleotide metabolism and DNA recombination		ecs00240	Pyrimidine metabolism	0.115405	0.786837	-0.732523	0.221637	0.34836	0.0185858	0.456387	-0.945741	0.58701	11.5	0	18	44.5	10.5	19	20	12.5	25	6	26	3	6
ECs0314		up	down	down	up			down	up	hypothetical protein	Nucleotide metabolism and DNA recombination		ecs00230	Purine metabolism	-0.0886683	0.907595	-0.990664	-1.07879	0.796696	0.201577	0.299733	-0.699782	0.6594	11.5	0	19	65	10.5	10	60.5	29	19.5	7	25.5	3	6
ECs0315		up	down	down	up			down	up	hypothetical protein	Nucleotide metabolism and DNA recombination		ecs00230	Purine metabolism	-0.270075	0.971088	-1.10225	-1.31398	0.833509	0.195597	0.497031	-0.891673	0.532864	11	0	13.5	59	8	8.5	67.5	31	18.5	4.5	17.5	3	6
ECs0577		up	down				up	down		hypothetical protein	Nucleotide metabolism and DNA recombination		ecs00230	Purine metabolism	0.0615395	0.783366	-0.633055	0.150021	0.0312945	0.450237	0.516463	-0.587013	0.41371	11	0	12.5	32.5	8.5	17	14	18.5	17	5.5	14	3	6
ECs1253		up			up	down			up	hypothetical protein	Nucleotide metabolism and DNA recombination		ecs00240	Pyrimidine metabolism	0.0914578	0.694021	-0.384528	-0.102976	0.984055	-3.98166	0.261993	-0.332058	0.561035	0	0	13	30	11	6	16.5	0	13	7	16	13	6
ECs1256		up	down	down	up				up	hypothetical protein	Nucleotide metabolism and DNA recombination		ecs00240	Pyrimidine metabolism	0.176345	0.815933	-0.997584	-4.73446	0.901648	0.309509	0.141128	-0.239348	0.609825	8	0	19	45.5	8	0	26	12.5	12	8	17.5	4	6
ECs1258		up	down					down	up	hypothetical protein	Nucleotide metabolism and DNA recombination		ecs00240	Pyrimidine metabolism	-0.165404	0.79371	-0.997584	-0.211966	0.195598	0.335827	0.217668	-0.82998	0.500126	9	6.5	13.5	44.5	8	16.5	23	23	19	6.5	23	2	6
ECs2708	up	down		up			up			hypothetical protein	Nucleotide metabolism and DNA recombination		ecs00230	Purine metabolism	0.934373	-0.500649	-0.16654	0.671495	-0.330154	-0.197472	0.572549	0.154016	-0.324429	2.5	19.5	568.5	171	257.5	390.5	133	132	1218.5	782	453.5	1	4
ECs3054	up	up	down		up		down		up	hypothetical protein	Nucleotide metabolism and DNA recombination		ecs00230	Purine metabolism	0.500262	0.831891	-4.63698	-0.443768	0.699503	0.0820462	-3.88422	-0.0525723	1.07471	8.5	0	12.5	22	0	5.5	16	7.5	0	4.5	13	7	6
ECs3057		up	down	down	up			down		hypothetical protein	Nucleotide metabolism and DNA recombination		ecs00240	Pyrimidine metabolism	-0.0621967	0.760171	-0.841132	-0.824294	0.63743	0.0481446	0.369691	-1.01901	0.405524	10	5.5	16	46	10	7	28	13.5	18.5	4.5	17.5	3	6
ECs0580		up	down	down	up			down	up	multicopy suppressor fdrA	Nucleotide metabolism and DNA recombination				0.175718	0.978125	-4.83369	-4.61017	0.881365	0.350425	0.344469	-4.23571	0.874126	7	0	11	31	0	0	22.5	11.5	10	0	15.5	9	6
ECs3102		up	down							O6-methylguanine-DNA methyltransferase	Nucleotide metabolism and DNA recombination				0.211172	0.593673	-0.790907	-0.1815	0.34078	0.248815	0.0515327	-0.157879	0.449102	14	9	27	50	13.5	35.5	55.5	44	33.5	26.5	45.5	2	6
ECs4602								down	up	probable adenine deaminase	Nucleotide metabolism and DNA recombination		ecs00230	Purine metabolism	0.122968	0.785371	-0.739349	-0.564169	0.78633	-0.0348523	0.299733	-0.704897	0.660799	9.5	0	20	49	11.5	9.5	34	13	21	7.5	27.5	3	6
ECs3236					down					putativa replication protein	Nucleotide metabolism and DNA recombination				0.453727	0.130914	-0.384284	0.383835	-0.542618	-0.00404114	0.274699	-0.00919604	-0.0641433	15	25	64.5	59	38	64	23.5	35	71.5	52.5	46.5	1	6
ECs1255		up	down	down	up			down	up	putative acetyltransferase	Nucleotide metabolism and DNA recombination		ecs00240	Pyrimidine metabolism	0.0238376	0.825049	-0.747717	-0.741315	0.642448	0.349813	0.268961	-0.606836	0.655828	2.5	0	13.5	38	8.5	5	18.5	12	16	6.5	21.5	3	6
ECs5158							up	down		putative alpha helical protein	Nucleotide metabolism and DNA recombination				-0.00433324	0.781345	-0.536408	-0.157043	0.590481	0.0586159	0.677027	-1.14858	0.370082	10.5	0	17.5	48.5	14	12	23.5	12	35	5.5	23.5	3	6
ECs0681				down						putative alpha helical protein	Nucleotide metabolism and DNA recombination				-0.111127	-0.0147167	-0.347792	-0.789364	0.386419	0.23218	-0.129781	-0.352058	-0.12964	308.5	346	213.5	297	229.5	287	862.5	642.5	246.5	192.5	225	2	3
ECs0412							up		down	putative alpha helix chain	Nucleotide metabolism and DNA recombination				0.175907	-0.23377	-0.262784	-0.468776	0.00515063	0.133656	0.631986	0.0978354	-1.22205	20.5	208	189	158.5	166	144	214.5	212	1049.5	600	150	2	4
ECs2802							up	down	up	putative antirestriction protein	Nucleotide metabolism and DNA recombination				0.309394	0.415217	-0.0654952	0.201137	0.242665	0.193652	0.519974	-0.913652	0.513738	14	0	23.5	33	22	15	14.5	12	21.5	5	19.5	2	6
ECs3501				down				down		putative antitermination protein	Nucleotide metabolism and DNA recombination				0.196639	0.62295	-0.76288	-0.613801	0.377919	0.263256	0.475711	-0.798583	0.24866	11.5	6.5	23	44.5	12	8	20	15.5	27.5	7.5	20	3	6
ECs1084		up	down	up	down		up	down		putative antitermination protein	Nucleotide metabolism and DNA recombination				0.322948	0.711793	-0.825734	0.735928	-4.16538	0.474663	0.632877	-0.509739	0.213454	13	0	22	41	9.5	14.5	0	9	22.5	7	13.5	14	6
ECs1524			down					down		putative antitermination protein	Nucleotide metabolism and DNA recombination				0.453694	0.426142	-1.32964	-0.186857	0.229499	0.132598	0.431605	-0.778878	0.0576439	24.5	18	41.5	51	9.5	32	45	35.5	43	12.5	27	2	6
ECs2267		up	down				up	down		putative antitermination protein	Nucleotide metabolism and DNA recombination				0.100211	0.734614	-0.516206	0.180793	0.163849	0.304078	0.642073	-0.985861	0.379836	11.5	0	17	40.5	12.5	17	15.5	15.5	23.5	4.5	16.5	3	6
ECs1619				down				down		putative crossover junction endodeoxyribonuclease	Nucleotide metabolism and DNA recombination				0.180491	0.346193	-0.422201	-0.860661	0.444717	0.0214764	0.305431	-1.08665	0.334313	21	15.5	27.5	41	20.5	9.5	32.5	18.5	33	8	31	3	6
ECs2194						down				putative crossover junction endodeoxyribonuclease	Nucleotide metabolism and DNA recombination				0.157369	0.400608	-0.311905	0.381926	-0.11599	-0.519376	0.316769	-0.091106	-0.00407307	3.5	11.5	27	43.5	23	27.5	15.5	9	37	24	24.5	2	6
ECs1083	up	up	down	down	up		up	down		putative crossover junction endodeoxyribonuclease	Nucleotide metabolism and DNA recombination				0.501677	0.831086	-5.13026	-0.745998	0.553207	0.475182	0.854478	-4.19571	0.313358	5	0	20.5	36	0	7.5	25.5	20.5	16	0	8.5	11	6
ECs1523		up			up		up	down		putative crossover junction endodeoxyribonuclease	Nucleotide metabolism and DNA recombination				0.0577392	0.687101	-0.328153	-0.330033	0.696373	-0.00314868	0.854044	-4.58055	0.314174	14.5	0	13.5	32	12.5	8.5	22	9.5	23.5	0	12.5	10	6
ECs2268	up	up	down		up		up	down	up	putative crossover junction endodeoxyribonuclease	Nucleotide metabolism and DNA recombination				0.621675	0.755715	-4.59253	-0.188133	0.537884	0.181676	0.700744	-4.62137	0.550984	9.5	0	13.5	19.5	0	6	11.5	7	21	0	16.5	11	6
ECs2751		up			up	down				putative crossover junction endodeoxyribonuclease	Nucleotide metabolism and DNA recombination				0.033888	0.703071	-0.344036	0.0903149	0.67657	-0.551477	0.333181	0.154571	0.154293	11	0	15	37	14	16.5	27.5	7	19	15.5	14.5	2	6
ECs3740									up	putative dehydrogenase	Nucleotide metabolism and DNA recombination		ecs00230	Purine metabolism	0.238397	0.662768	-0.493391	-0.200304	0.632811	0.0153548	-0.0243866	-0.469401	0.790935	4	0	14.5	28	9.5	7.5	16	7.5	8	5	16.5	3	6
ECs3741								down	up	putative dehydrogenase	Nucleotide metabolism and DNA recombination		ecs00230	Purine metabolism	-0.0611556	0.713824	-0.47187	0.00177788	0.297067	0.149614	0.358881	-1.08698	0.565059	26.5	6	31	85	28	30.5	38	28.5	37	8.5	41.5	3	6
ECs3513				up	down			down		putative DNA binding protein	Nucleotide metabolism and DNA recombination				0.448832	0.49335	-0.885953	0.620943	-4.69725	0.230466	0.345403	-0.969382	0.436806	9.5	6	26.5	35	9.5	22	0	12	21	5.5	21	14	6
ECs0299		up	down		down	up				putative DNA binding protein	Nucleotide metabolism and DNA recombination				0.493042	0.83597	-5.33735	-0.241622	-4.34058	1.17029	0.405093	0.0370398	0.174912	8	0	25	44.5	0	6.5	0	21.5	20	13.5	14.5	16	6
ECs3232		up	down			up				putative DNA injection protein	Nucleotide metabolism and DNA recombination				0.426183	0.871659	-5.07571	0.185307	-0.214687	0.574238	0.400639	-0.0162047	0.22789	7	0	18	35.5	0	18.5	11.5	22	28	18	21.5	6	6
ECs1196			down							putative DNA methylase	Nucleotide metabolism and DNA recombination				0.321048	0.498559	-0.734141	-0.0979451	0.289072	0.0849239	0.416143	-0.263065	0.115724	77	18.5	58	87.5	27.5	46.5	63.5	45	91	45	61.5	2	6
ECs1780			down							putative DNA methylase	Nucleotide metabolism and DNA recombination				0.222724	0.294421	-0.879438	0.0812525	-0.17979	-0.262705	0.0984167	-0.243057	-0.0680097	11	35	42	57	19	42	30	24	44	30.5	34	2	6
ECs2981		up	down	down				down	up	putative DNA methylase	Nucleotide metabolism and DNA recombination				0.122372	0.635181	-1.04303	-0.770805	0.327525	0.322923	0.133397	-1.15594	0.519916	27	18	36.5	77	15.5	16	44.5	38.5	33.5	9	45	3	6
ECs0303		up	down							putative DNA primase	Nucleotide metabolism and DNA recombination				-0.0188549	0.709497	-0.712198	-0.151075	0.285368	0.206234	0.245008	-0.358612	0.35294	12.5	8	23.5	61.5	16	23	33	26.5	30	16	30.5	2	6
ECs1945		up	down		up			down	up	putative DNA replication factor	Nucleotide metabolism and DNA recombination				0.080408	0.789331	-0.685282	-0.372309	0.63743	0.153505	0.18195	-0.540276	0.696209	9.5	0	15	38.5	9.5	5.5	14	7.5	9.5	4.5	14.5	3	6
ECs1074		up	down		up					putative DNA replication protein	Nucleotide metabolism and DNA recombination				0.256257	0.669199	-0.541027	-0.0274681	0.718119	-0.460505	0.458798	-0.115835	0.229293	12	0	22	42	13.5	22	43	11.5	25.5	14	18.5	2	6
ECs2275		up						down	up	putative DNA replication protein	Nucleotide metabolism and DNA recombination				-0.125444	0.51634	-0.172011	-0.0339828	0.352883	-0.186049	0.0402993	-0.818914	0.56574	13.5	11.5	25	60	32.5	26	35.5	18	23	9.5	35.5	2	6
ECs3233		up	down				up	down		putative DNA transfer protein precursor	Nucleotide metabolism and DNA recombination				0.179031	0.624507	-0.823048	0.110689	0.157131	-0.0101243	0.634817	-0.844271	-0.0438884	8.5	6	18	35.5	9	17.5	17	12.5	27	6	12.5	3	6
ECs2622					down					putative DNA-binding protein	Nucleotide metabolism and DNA recombination				-0.423903	0.212183	0.41745	0.440571	-0.601481	0.27386	-0.211625	0.332665	0.204018	15	9	22	52.5	69.5	53.5	17.5	36.5	23.5	39.5	32.5	1	6
ECs0689		up	down					down		putative dnaK protein	Nucleotide metabolism and DNA recombination				0.0930932	0.663781	-0.908986	-0.429878	0.403237	-0.0890565	0.314122	-1.1368	0.405524	9	7	17	38	8.5	7.5	16	8.5	17.5	4	17.5	3	6
ECs2173		up	down	down	up			down	up	putative DNA-packaging protein	Nucleotide metabolism and DNA recombination				0.30047	0.929831	-4.91374	-4.76011	0.836785	0.432287	0.207925	-0.827958	0.754804	8	0	13.5	32	0	0	25	14.5	13	4.5	20.5	8	6
ECs1540			down							putative Dnase	Nucleotide metabolism and DNA recombination				0.201172	0.494842	-0.513225	-0.0621537	0.260136	-0.0696384	0.440811	-0.245046	0.0155234	16	6.5	18	30.5	12	12.5	16	10	28.5	14	17	2	6
ECs1789	up	up	down		up	down	up		down	putative Dnase	Nucleotide metabolism and DNA recombination				0.732733	0.670899	-3.95822	0.0766828	0.909798	-4.02515	0.934286	0.0768858	-3.95105	3	0	8	9.5	0	7.5	16	0	14.5	6	0	18	6
ECs1968	up	up	down		up	down	up		down	putative DNase	Nucleotide metabolism and DNA recombination				0.732733	0.670899	-3.95822	0.0766828	0.909798	-4.02515	0.934286	0.0768858	-3.95105	3	0	8	9.5	0	7.5	16	0	14.5	6	0	18	6
ECs1254		up	down	down		up			up	putative enzyme	Nucleotide metabolism and DNA recombination		ecs00240	Pyrimidine metabolism	0.129198	0.994126	-5.25491	-0.541231	0.287971	0.66304	0.126069	-0.383024	0.678818	11.5	0	16	48	0	8	17	21.5	14.5	8.5	23	6	6
ECs0684		up						down		putative enzyme of polynucleotide modification	Nucleotide metabolism and DNA recombination				0.230294	0.623507	-0.374903	0.3263	0.276567	-0.0399627	0.472346	-0.508187	0.433695	10	0	19.5	36.5	14.5	17	15	9.5	20.5	7.5	18	3	6
ECs3058		up	down		up			down	up	putative kinase	Nucleotide metabolism and DNA recombination		ecs00240	Pyrimidine metabolism	0.304402	0.928168	-4.94617	-0.359405	0.677436	0.063893	0.373005	-4.34694	0.855274	9	0	14	33	0	6.5	17	8	11.5	0	17	11	6
ECs3038		up	down							putative oxidoreductase	Nucleotide metabolism and DNA recombination		ecs00240	Pyrimidine metabolism	-0.126735	0.546301	-0.562418	0.0437949	0.0191412	-0.387173	0.0303086	-0.324192	0.312766	31	17	21	52	18.5	21	19	11	28.5	19.5	34.5	2	6
ECs3039		up								putative oxidoreductase	Nucleotide metabolism and DNA recombination		ecs00240	Pyrimidine metabolism	-0.187399	0.523378	-0.0840853	0.251504	0.195598	-0.339929	0.239108	-0.0495603	0.163457	57	10	24.5	63	37	32.5	28.5	14.5	39	28.5	33	2	6
ECs1510		up		down				down		putative replication protein	Nucleotide metabolism and DNA recombination				-0.216967	0.695306	-0.343577	-0.57773	0.474951	0.272236	0.215851	-0.5213	0.447016	20	8.5	27.5	86.5	33	17.5	46.5	33	30	14	34.5	3	6
ECs1611		up	down	down		up		down	up	putative replication protein	Nucleotide metabolism and DNA recombination				0.121166	0.73016	-0.53071	-0.630799	0.494453	0.501151	0.494633	-4.67333	0.763717	10.5	0	15.5	36	11	7	20	17.5	18	0	21.5	10	6
ECs2205		up			up			down	up	putative replication protein	Nucleotide metabolism and DNA recombination				-0.0719665	0.756056	-0.380898	-0.229646	0.74657	-0.243562	0.318661	-0.860323	0.685167	16.5	0	23	66.5	23	19.5	48	15.5	30	9	39.5	3	6
ECs2276		up	down							putative replication protein	Nucleotide metabolism and DNA recombination				0.228289	0.535172	-0.585198	0.0817016	0.176549	0.0544142	0.217289	-0.194936	0.22168	13.5	8	26.5	45.5	16	25.5	26	20	24	15.5	22	2	6
ECs1587		up	down				up	down		putative single stranded DNA-binding protein	Nucleotide metabolism and DNA recombination				0.362813	0.722192	-0.975738	-0.354726	0.498409	0.359924	0.528821	-0.798583	0.471803	19	0	21	38	7.5	8.5	18.5	14	29	7.5	25	3	6
ECs3512							up		down	putative site specific recombinase	Nucleotide metabolism and DNA recombination				0.731374	0.672042	-4.23152				1.02105	-0.170355	-3.79282	3.5	0	10.5	12.5	0	0	0	0	13.5	4	0		6
ECs1257		up	down		up			down	up	putative synthetase	Nucleotide metabolism and DNA recombination		ecs00240	Pyrimidine metabolism	0.0229759	1.02717	-5.26269	-0.307276	0.660152	0.0568027	0.170115	-0.939876	0.800515	10.5	0	14.5	50	0	12.5	30.5	14.5	14	4.5	24	6	6
ECs1565					down					putative transposase OrfA protein of insertion sequence IS2	Nucleotide metabolism and DNA recombination				-0.0753113	0.101584	0.0263374	0.311037	-0.789533	-0.0653558	-0.0364878	-0.285195	0.198954	5.5	29	32.5	49	49	47	14.5	26	35.5	27	41	1	6
ECs1209			down							putative transposase OrfA protein of insertion sequence IS629	Nucleotide metabolism and DNA recombination				0.148126	0.466889	-0.714191	0.00824998	-0.13618	0.127282	0.202784	-0.252593	0.0889235	16	24.5	40	69.5	23	38	30.5	34.5	48.5	30	39.5	2	6
ECs1690			down							putative transposase OrfA protein of insertion sequence IS629	Nucleotide metabolism and DNA recombination				0.149285	0.488119	-0.509849	0.104231	0.0783085	-0.0735988	0.185256	-0.277741	0.266708	20	19.5	44	78	31	41.5	37.5	28	50.5	31	50	2	6
ECs1919			down							putative transposase OrfA protein of insertion sequence IS629	Nucleotide metabolism and DNA recombination				0.150001	0.477611	-0.77294	-0.076112	0.155188	-0.0307986	0.224901	-0.316505	0.128562	17.5	26.5	42.5	74.5	23	41.5	48.5	35	55.5	31.5	46	2	6
ECs2220			down							putative transposase OrfA protein of insertion sequence IS629	Nucleotide metabolism and DNA recombination				0.160549	0.481175	-0.781632	0.0314	-0.0431105	0.0207456	0.237978	-0.303887	0.10383	16	24.5	40.5	70.5	21.5	39.5	34	31.5	52	29.5	41.5	2	6
ECs2933		up	down							putative transposase OrfA protein of insertion sequence IS629	Nucleotide metabolism and DNA recombination				0.0974495	0.604165	-0.70103	0.108739	0.184169	-0.209684	0.311162	-0.387768	0.124932	0	6.5	15.5	32.5	9.5	14.5	14.5	8.5	16.5	8	12.5	2	6
ECs2958		up	down					down		putative transposase OrfA protein of insertion sequence IS629	Nucleotide metabolism and DNA recombination				0.0475201	0.506982	-0.52804	0.0255027	-0.0603358	0.104586	0.334219	-0.540276	0.0857539	8	13.5	23.5	47	18	23.5	20	20.5	29.5	12	21	2	6
ECs1689			down							putative transposase OrfB protein of insertion sequence IS629	Nucleotide metabolism and DNA recombination				0.330751	0.497226	-0.594955	-0.0588803	0.441433	-0.111486	0.325989	-0.0303893	0.105017	20.5	7.5	31.5	47	17	25.5	39	19.5	41	28	30	2	6
ECs5182								down		putative transposase TnpA of insertion sequence IS609	Nucleotide metabolism and DNA recombination				0.379609	-0.0188312	-0.221233	0.334578	-0.0289056	-0.890125	0.447653	-0.500807	-0.223084	5	20.5	39.5	33.5	29.5	38	24.5	9	45	17	21	2	6
ECs0316		up	down	down	up			down		putative xanthine dehydrogenase	Nucleotide metabolism and DNA recombination		ecs00230	Purine metabolism	0.0893068	0.78577	-0.684988	-1.13656	0.784701	0.244855	0.457362	-0.616261	0.491606	8	0	21.5	54.5	13.5	12	76	38.5	18	6	17	3	6
ECs1935	up	down		up		down				racC protein	Nucleotide metabolism and DNA recombination				0.538444	-0.583623	0.09652	0.545051	-0.344163	-0.675774	0.219163	0.076787	-0.0334689	11.5	49	132.5	54.5	116	143	54.5	34	146	123.5	103.5	1	2
ECs1933			down		down	up		down	up	recombinase recT protein	Nucleotide metabolism and DNA recombination				0.31152	0.414307	-0.508237	0.297099	-4.84783	0.615412	0.0054934	-1.20921	0.735976	10.5	7.5	22.5	31.5	13.5	18.5	0	20.5	19	5.5	36	14	6
ECs1612		up			up		up	down	up	replication protein P	Nucleotide metabolism and DNA recombination				0.144947	0.679632	-0.410845	0.108739	0.554543	-0.209684	0.518422	-1.04582	0.546646	13.5	0	16	34.5	12.5	14.5	21	8.5	24.5	5	23	3	6
ECs1179		down								single strand binding protein Ea10	Nucleotide metabolism and DNA recombination				0.490988	-0.99546	-0.442098	-0.041888	-0.0842413	0.0559878	0.0581556	-0.0144938	-0.000723923	20	13.5	14	4	7.5	18	16	16	21.5	19.5	18.5	1	6
ECs1740			down							thymidine kinase	Nucleotide metabolism and DNA recombination		ecs00240	Pyrimidine metabolism	0.470947	0.126037	-0.702982	-0.380348	0.349008	0.0635691	0.108232	-0.26408	0.263148	13	15	28.5	25.5	12	19.5	37.5	24.5	30.5	20.5	32.5	2	6
ECs1492				up						transcription-repair coupling factor	Nucleotide metabolism and DNA recombination		ecs03420	Nucleotide excision repair	-0.319617	0.215985	0.337135	0.524283	-0.337057	-0.162926	-0.00249599	0.20162	0.135644	18.5	38	79	170.5	207.5	185	72.5	75	104.5	125	109.5	1	2
ECs0579		up	down		up			down	up	ureidoglycolate dehydrogenase	Nucleotide metabolism and DNA recombination		ecs00230	Purine metabolism	0.0928305	1.00596	-5.12138	-0.0911412	0.552273	0.063893	0.476189	-0.945741	0.567592	9.5	0	13.5	42.5	0	8.5	15	8	17	4	17	6	6
ECs0566		up	down	down				down		ureidoglycolate hydrolase	Nucleotide metabolism and DNA recombination		ecs00230	Purine metabolism	0.0713786	0.684992	-0.717126	-0.64994	0.469293	0.335827	0.270897	-0.558529	0.424175	15	6	21	49	13	12.5	35.5	27	23.5	10	25	3	6
ECs1632		up	down	down	up			down	up	portal protein	Nucleotide metabolism and DNA recombination	prophage			-0.014696	1.03783	-4.97759	-0.550506	0.768117	0.0016246	0.358881	-0.742142	0.623555	9.5	0	10.5	38	0	7.5	26	10.5	18.5	6	22	6	6
ECs1592		up	down	down		up		down	up	putative head portal protein	Nucleotide metabolism and DNA recombination	prophage			0.155174	0.832638	-1.04473	-0.599297	0.400392	0.587141	0.421901	-0.826076	0.590264	20	0	19.5	48.5	8	12.5	31.5	33	25	7	27	3	6
ECs2617				up	down					putative integrase	Nucleotide metabolism and DNA recombination	prophage			0.0139436	0.265767	0.0718623	0.543523	-0.592138	-0.146527	0.20548	0.106855	0.0220381	17	18.5	44	71.5	63.5	70.5	21	28.5	64.5	57	49	1	6
ECs3013					down					putative integrase	Nucleotide metabolism and DNA recombination	prophage			0.163	-0.105983	0.0139829	0.425376	-0.530998	-0.284388	0.195213	-0.0401883	-0.0819882	53	63	86.5	83.5	101.5	137.5	49	54.5	126.5	97.5	87.5	1	6
ECs1055		up	down							putative integrase	Nucleotide metabolism and DNA recombination	prophage			0.251455	0.565984	-0.981735	-0.171969	0.284829	0.129212	0.358881	-0.0283752	-0.242864	16.5	13	31.5	54.5	12.5	28	41	30.5	37	24.5	18.5	2	6
ECs1299		up	down							putative integrase	Nucleotide metabolism and DNA recombination	prophage			0.294713	0.505279	-0.62602	0.00894226	0.15988	0.163976	0.290584	-0.320416	0.289613	14.5	8.5	29.5	46	16	25.5	27.5	24	34	18	31	2	6
ECs1574		up	down					down	up	putative integrase	Nucleotide metabolism and DNA recombination	prophage			0.108995	0.646929	-0.913703	-0.200304	0.146001	0.319566	0.22665	-1.15118	0.563888	16	10.5	24.5	53	12	22.5	29.5	30.5	30.5	7.5	39	3	6
ECs2773			down							putative integrase	Nucleotide metabolism and DNA recombination	prophage			0.353367	0.415527	-0.699143	0.373617	-0.172127	-0.21422	0.482054	-0.142619	-0.237473	9	11.5	30.5	41	14.5	33.5	18	15	45	23.5	20	2	6
ECs1542		up	down							putative large terminase subunit	Nucleotide metabolism and DNA recombination	prophage			0.0550902	0.64648	-0.621566	-0.0762655	0.298407	0.139393	0.217289	-0.102562	0.22168	22	6.5	19.5	44.5	13.5	21.5	29	21.5	24	17	22	2	6
ECs1769		up	down							putative phage replication protein	Nucleotide metabolism and DNA recombination	prophage			0.0410909	0.635728	-0.727373	0.0383379	0.322859	-0.211367	0.293502	-0.480016	0.333612	5.5	8.5	19	43.5	12	21.5	26.5	13.5	30	13.5	28.5	2	6
ECs2633		up	down		up				up	putative phage replication protein	Nucleotide metabolism and DNA recombination	prophage			-0.0159839	1.03819	-5.11241	-0.238466	0.667312	-0.0228071	-0.0606118	-0.470941	0.808495	7.5	0	12	43.5	0	8.5	19.5	8.5	8.5	5.5	18.5	6	6
ECs2762		up	down	down	up			down	up	putative phage replication protein	Nucleotide metabolism and DNA recombination	prophage			-0.332356	0.938036	-0.808342	-0.693607	0.645514	0.324398	0.0675395	-0.764922	0.821318	9.5	0	13	58.5	11	6.5	23	14.5	16.5	7	32	3	6
ECs1107		up	down		up			down	up	putative portal protein	Nucleotide metabolism and DNA recombination	prophage			0.0550902	0.833006	-0.837789	-0.122778	0.694589	-0.228703	0.435399	-0.653262	0.526801	19.5	0	26	71.5	14.5	20	42	14.5	33.5	11	33.5	3	6
ECs1544		up	down					down		putative portal protein	Nucleotide metabolism and DNA recombination	prophage			-0.209576	0.757481	-0.694398	-0.358135	0.468711	0.00594426	0.257173	-0.77389	0.471178	14.5	7	15.5	51.5	13	12.5	26.5	14.5	23	8	26	3	6
ECs1795		up	down					down		putative portal protein	Nucleotide metabolism and DNA recombination	prophage			-0.0704149	0.763014	-0.88245	-0.331019	0.463533	0.0972008	0.295279	-0.760645	0.438867	20	8	21.5	62.5	13	19	39	23.5	28	9.5	29.5	3	6
ECs1974		up	down					down		putative portal protein	Nucleotide metabolism and DNA recombination	prophage			-0.0454184	0.71804	-0.659732	0.0590135	0.352167	-0.200751	0.482054	-0.640359	0.236985	40.5	6	19	51.5	14	18.5	23	11.5	31.5	10	22.5	3	6
ECs2177		up	down	down	up			down	up	putative portal protein	Nucleotide metabolism and DNA recombination	prophage			0.0162577	1.02911	-5.03761	-0.543126	0.776627	-0.0251867	0.359405	-0.764228	0.629056	11	0	11.5	40	0	8.5	29.5	11.5	20.5	6.5	24.5	6	6
ECs2248		up	down					down		putative portal protein	Nucleotide metabolism and DNA recombination	prophage			-0.0608454	0.756454	-0.872881	-0.325417	0.456232	0.102803	0.295279	-0.760645	0.438867	20	8	21.5	61.5	13	19	38.5	23.5	28	9.5	29.5	3	6
ECs2733		up	down		up			down	up	putative portal protein	Nucleotide metabolism and DNA recombination	prophage			0.0550902	0.833006	-0.837789	-0.129293	0.699909	-0.235218	0.417997	-0.640359	0.539705	19.5	0	26	71.5	14.5	20	42.5	14.5	32.5	11	33.5	3	6
ECs2961		up	down	down	up			down	up	putative portal protein	Nucleotide metabolism and DNA recombination	prophage			0.0416788	0.78577	-0.613529	-0.624273	0.797178	-0.0208483	0.445445	-0.611371	0.502361	19	0	20.5	54.5	14.5	9.5	36.5	14	29.5	10	28.5	3	6
ECs0825		up	down	down	up			down	up	putative terminase large subunit	Nucleotide metabolism and DNA recombination	prophage			0.181842	0.817195	-1.01806	-0.661533	0.65066	0.301341	0.442233	-1.10139	0.632726	9.5	0	19.5	46.5	8	9	31	19	24	5	26.5	3	6
ECs1106		up	down					down		putative terminase large subunit	Nucleotide metabolism and DNA recombination	prophage			0.00526125	0.698917	-0.796147	-0.167514	0.226369	0.219995	0.153779	-0.66853	0.474023	10.5	7	18	45.5	11	16	22	19	17.5	7.5	22	3	6
ECs1220			down							putative terminase large subunit	Nucleotide metabolism and DNA recombination	prophage			0.272986	0.364227	-0.580057	0.197129	0.030723	-0.135778	0.405514	-0.242643	-0.00385827	127	28	56	77.5	32.5	67.5	53	39	99	50.5	60	2	6
ECs1598		up	down					down		putative terminase large subunit	Nucleotide metabolism and DNA recombination	prophage			0.231738	0.535636	-0.628371	0.0862663	0.0902371	0.133302	0.384474	-0.79451	0.293555	18	9.5	29.5	50.5	17	29	27	24.5	30	9	25	3	6
ECs1792		up	down							putative terminase large subunit	Nucleotide metabolism and DNA recombination	prophage			0.0550902	0.64648	-0.621566	-0.0762655	0.298407	0.139393	0.217289	-0.102562	0.22168	22	6.5	19.5	44.5	13.5	21.5	29	21.5	24	17	22	2	6
ECs1971		up	down							putative terminase large subunit	Nucleotide metabolism and DNA recombination	prophage			0.0550902	0.64648	-0.621566	-0.0762655	0.298407	0.139393	0.217289	-0.102562	0.22168	22	6.5	19.5	44.5	13.5	21.5	29	21.5	24	17	22	2	6
ECs2179		up			up		up	down		putative terminase large subunit	Nucleotide metabolism and DNA recombination	prophage			0.205184	0.664646	-0.450024	0.0941924	0.52102	-0.108859	0.570321	-0.63192	0.36248	14.5	0	20.5	41	14.5	19	27	12.5	29	8.5	21.5	3	6
ECs2251		up	down							putative terminase large subunit	Nucleotide metabolism and DNA recombination	prophage			0.0550902	0.64648	-0.621566	-0.0762655	0.315502	0.115863	0.203456	-0.095342	0.228901	22	6.5	19.5	44.5	13.5	21.5	29.5	21	23.5	17	22	2	6
ECs2735		up	down					down		putative terminase large subunit	Nucleotide metabolism and DNA recombination	prophage			0.0114151	0.705071	-0.789993	-0.159671	0.234212	0.227838	0.172471	-0.649838	0.469726	10.5	6.5	18	45.5	11	16	22	19	17.5	7.5	21.5	3	6
ECs2963		up	down							putative terminase large subunit	Nucleotide metabolism and DNA recombination	prophage			0.212785	0.681637	-1.02192	-0.495328	0.461301	0.224236	0.261993	-0.303887	0.353395	20.5	7	26.5	53.5	10.5	14.5	35	24	32.5	18	32.5	2	6
ECs1541		up	down					down		putative terminase small subunit	Nucleotide metabolism and DNA recombination	prophage			-0.149515	0.724891	-0.579808	0.0648178	0.255317	-0.0318981	0.331482	-0.624359	0.358346	18	6.5	17.5	53	15.5	20.5	23	15	24	9	22.5	3	6
ECs1597		up				up	up	down	up	putative terminase small subunit	Nucleotide metabolism and DNA recombination	prophage			-0.0518972	0.773025	-0.453202	-0.0968966	0.0229849	0.638638	0.504418	-1.47593	0.633561	20.5	0	17	49	15.5	11	11.5	18.5	26	3.5	27	3	6
ECs1791		up						down	up	putative terminase small subunit	Nucleotide metabolism and DNA recombination	prophage			-0.0809582	0.794665	-0.491672	0.334095	0.291741	-0.0788551	0.433264	-0.583201	0.504864	22.5	0	15.5	47	14	22.5	20	12	25.5	9	25	3	6
ECs1970		up	down					down		putative terminase small subunit	Nucleotide metabolism and DNA recombination	prophage			-0.149515	0.724891	-0.579808	0.0648178	0.255317	-0.0318981	0.331482	-0.624359	0.358346	18	6.5	17.5	53	15.5	20.5	23	15	24	9	22.5	3	6
ECs2180		up	down							putative terminase small subunit	Nucleotide metabolism and DNA recombination	prophage			-0.0818728	0.655221	-0.541627	0.0507394	0.183328	-0.0545095	0.220952	-0.281414	0.244532	19.5	11	25	66	21.5	25.5	27	18.5	30.5	18	28.5	2	6
ECs2252		up	down					down		putative terminase small subunit	Nucleotide metabolism and DNA recombination	prophage			-0.072668	0.700452	-0.585198	0.0648178	0.255317	-0.0318981	0.336101	-0.640359	0.364324	18	6.5	19	52	15.5	20.5	23	15	24.5	9	23	3	6
ECs2736			down							putative terminase small subunit	Nucleotide metabolism and DNA recombination	prophage			0.166163	0.420465	-0.804167	0.0376469	-0.300486	0.133504	0.296725	-0.145882	-0.269512	12.5	22	31	50.5	16	31	20.5	27.5	41.5	26	21.5	2	6
ECs3001			down							recombination protein Bet	Nucleotide metabolism and DNA recombination	prophage			0.333845	0.267214	-0.512229	0.188331	-0.201603	0.0927768	0.317451	-0.310216	0.16694	55.5	19	38.5	45.5	22.5	43	27	31.5	60.5	31.5	47.5	2	6
ECs1630		up	down		up			down	up	terminase large subunit	Nucleotide metabolism and DNA recombination	prophage			-0.0492095	0.794665	-0.52804	-0.41046	0.746775	-0.0550396	0.416789	-0.546833	0.508192	10	0	16	47	13.5	10	29.5	11.5	21.5	8	21.5	3	6
ECs1629		up	down			down		down	up	terminase small subunit	Nucleotide metabolism and DNA recombination	prophage			0.0114151	0.676477	-0.660422	0.120168	0.468465	-0.65156	0.168705	-0.627287	0.506967	14.5	8	23	56.5	16	25.5	33.5	9.5	25	11	32	3	6
ECs3101			down	down				down		alkylated DNA repair protein	Nucleotide metabolism and DNA recombination	SOS response			0.269244	0.499865	-0.732834	-0.539078	0.472445	0.0130533	0.461121	-0.900184	0.184799	20	8.5	22	35	11	10	25.5	14	26	6.5	18	3	6
ECs3478				down						DNA repair protein RecN	Nucleotide metabolism and DNA recombination	SOS response			0.0462839	0.0301194	-0.123292	-0.639619	0.374916	0.204648	-0.0572798	-0.198526	0.0781828	17	51	53.5	66.5	61.5	52	133	97.5	55.5	47	58	2	6
ECs1403		up	down	down	up			down	up	putative DNA repair protein	Nucleotide metabolism and DNA recombination	SOS response			0.34176	0.688744	-0.772797	-0.6453	0.828847	-0.0931689	0.46787	-0.759904	0.527012	11.5	0	23.5	42	10.5	10	40.5	14	31.5	9	30.5	3	6
ECs2803		up						down		putative DNA repair protein	Nucleotide metabolism and DNA recombination	SOS response			-0.0284308	0.567607	-0.00788312	0.142641	0.0749696	0.422838	0.420361	-0.517461	0.493414	16	0	20.5	47	28.5	22.5	19.5	24	27.5	10.5	27	2	6
ECs0761		up	down		up		up	down		3-methylaspartate ammonia-lyase	Other category		ecs01200	Carbon metabolism	0.184258	0.745503	-0.684289	-0.185214	0.652356	-0.0436629	0.678387	-0.822681	0.273352	8	0	14	31	8	7	15	6.5	23	5	14	3	6
ECs3617				down	up					3'-phosphoadenosine 5'-phosphosulfate reductase	Other category		ecs00920	Sulfur metabolism	0.122709	-0.0802043	-0.460111	-1.76545	0.614263	0.359128	-0.247976	-0.211623	0.0631362	23.5	118.5	96	99	73	59	591	398	87.5	88.5	109	5	3
ECs1879	down	up	down	down	up			down		4-aminobutyrate aminotransferase	Other category		ecs00640	Propanoate metabolism	-0.656322	0.896361	-1.4548	-2.76041	1.00126	-0.180922	-0.0703929	-0.989865	0.388735	8.5	18.5	15.5	92.5	9.5	9.5	379	101	18	7	26	5	3
ECs3523				down	up			down		4-aminobutyrate aminotransferase activity	Other category		ecs00640	Propanoate metabolism	-0.666806	0.896808	-1.4325	-1.84927	0.848847	-0.00615754	-0.155922	-0.712854	0.398104	11	18	15	90.5	9.5	11	151.5	56	17	9.5	27	5	6
ECs0852				down			down			7,8-diaminopelargonic acid synthetase	Other category		ecs00780	Biotin metabolism	-0.377072	0.0936903	-0.113484	-1.0444	0.376736	0.246879	-0.534263	-0.413963	0.440908	9	40.5	22	44.5	39	22	84.5	64.5	25	27.5	60.5	2	6
ECs0854			down	down	up		down			8-amino-7-oxononanoate synthase	Other category		ecs00780	Biotin metabolism	-0.0407009	-0.136235	-0.755098	-6.23998	0.838513	-0.0973977	-0.807178	-0.445717	0.0726818	2.5	26	13.5	15.5	9	0	110	37.5	7.5	10.5	16.5	4	6
ECs1472		down		down			down			acyl carrier protein	Other category				-0.464273	-0.666225	-0.263505	-0.618351	-0.29993	-0.0994471	-0.808666	0.0615693	-0.436906	216.5	3462.5	977	1008.5	1626.5	1307	1666.5	1770	1010.5	2353	1337.5	1	12
ECs0506				down						acyl-CoA thioesterase II	Other category		ecs01040	Biosynthesis of unsaturated fatty acids	-0.189256	0.244889	-0.138184	-0.608247	0.361699	0.160412	-0.0362062	-0.387268	0.0989991	12.5	33.5	30	58.5	43	32.5	79.5	56.5	33.5	23	35	2	6
ECs2021			down	down	up			down		aldehyde dehydrogenase	Other category		ecs00620	Pyruvate metabolism	-0.340805	0.470538	-1.6811	-1.90448	0.787477	-0.0188895	-0.365453	-0.806554	-0.198543	21	126.5	57.5	163.5	20.5	46.5	636.5	247	51	32	55	5	3
ECs1018		up	down	down	up	up		down	up	alkanesulfonate monooxygenase	Other category		ecs00920	Sulfur metabolism	0.193737	0.742811	-0.690559	-5.02539	0.737018	0.5839	0.433264	-0.84103	0.583507	6.5	0	16	35	9	0	29.5	22	16.5	4.5	17.5	4	6
ECs0981			down							anaerobic dimethyl sulfoxide reductase subunit C	Other category		ecs00920	Sulfur metabolism	0.191834	0.382482	-0.652021	-0.366224	0.312202	0.0930572	0.0615862	-0.273428	0.303812	31	22.5	35	53.5	20.5	29	53	37	43	30	50	2	6
ECs3126					down					anaerobic sn-glycerol-3-phosphate dehydrogenase large subunit	Other category		ecs00564	Glycerophospholipid metabolism	0.00759102	0.183195	-0.192538	-0.0855971	-0.670162	0.386357	-0.244318	-0.232935	0.287951	79.5	39	43.5	65.5	48.5	44.5	23	57.5	37	36.5	57.5	1	6
ECs0440					down					aroM protein	Other category				0.107165	0.094642	0.0193953	0.224274	-0.579161	0.191036	0.15094	-0.20235	0.177279	25.5	30	50.5	63	63	59	24.5	46	63.5	43.5	59.5	1	6
ECs1825				down						bfpT-regulated chaperone-like protein	Other category				0.127897	-0.307037	-0.375935	-0.854495	0.295583	0.312885	-0.189672	-0.335899	0.0652642	57.5	131	96	78.5	79	91.5	268	237	98.5	83	116	2	3
ECs0853			down	down	up		down	down		biotin synthetase	Other category		ecs00780	Biotin metabolism	-0.105418	0.242253	-1.1075	-2.0903	0.716895	0.115967	-0.788962	-0.530358	0.477039	10.5	46	26	46.5	13	12.5	192	91.5	19	24	61.5	5	6
ECs0392		up	down	down		up		down	up	carbonic anhydrase	Other category		ecs00910	Nitrogen metabolism	0.106031	1.00173	-5.27807	-1.03689	0.495217	0.62569	0.327132	-0.61974	0.614279	9	0	16	49.5	0	12	51.5	51	18.5	7	22.5	6	6
ECs1749			down							cardiolipin synthase	Other category		ecs00564	Glycerophospholipid metabolism	0.0179725	0.41681	-0.964688	-0.296726	0.149078	0.0631825	-0.0160035	-0.411517	0.240154	12.5	27.5	25.5	48	13	29	42	33.5	33.5	22	39.5	2	6
ECs0867		up								cardiolipin synthetase	Other category		ecs00564	Glycerophospholipid metabolism	-0.140663	0.68736	-0.494046	-0.293808	0.435548	0.213372	-0.0816347	-0.210796	0.491606	11.5	9	23	66.5	22	32.5	62.5	43.5	21	18	34	2	6
ECs0039		up	down					down	up	carnitine racemase	Other category				0.21621	0.963354	-4.88021	-0.373851	0.435548	0.447944	0.260202	-0.750901	0.701807	9.5	0	12	32	0	6	12.5	11	15.5	5.5	22	6	6
ECs4560								down	up	CesT protein	Other category				0.522241	0.819184	-4.39186	1.21878	-2.88018	-2.73995	0.444314	-3.70508	0.803981	0	0	10	17	0	6.5	0	0	6.5	0	8.5	17	6
ECs0302			down					down		Cnr-like protein	Other category				0.274962	0.380784	-0.645439	-0.105382	0.321891	-0.165429	0.300784	-0.58215	0.238036	17.5	24	47	66	25.5	41.5	59	31.5	59.5	24	51	2	6
ECs0393	down	up	down	down		up		down	up	cyanate aminohydrolase	Other category		ecs00910	Nitrogen metabolism	-0.640489	1.15875	-4.95675	-1.12155	0.431986	0.703551	0.12638	-1.32454	0.881942	3.5	0	5.5	42	0	6.5	28.5	32.5	17.5	4	34	6	6
ECs3085		up	down						up	cytochrome c-type biogenesis protein	Other category				-0.00362276	0.774293	-0.91869	0.0401252	0.426991	-0.169099	0.111746	-0.344238	0.526548	15.5	6	22	60.5	12	26	35.5	17	27.5	17	38	2	6
ECs3083		up	down							cytochrome c-type biogenesis protein CcmH precursor	Other category				0.21621	0.560603	-1.23579	-0.0638357	0.165745	-0.01248	0.0277992	-0.200408	0.310257	24.5	19.5	34.5	61.5	11	33	38.5	28	38	29.5	46	2	6
ECs5056									up	cytochrome c-type biogenesis protein NrfE	Other category				0.013782	0.84993	-0.84946	-0.120994	0.539694	0.117137	0.310428	-0.423688	0.559016	26	0	23.5	68.5	13.5	22	39.5	22.5	23.5	11	27.5	3	6
ECs5057									up	cytochrome c-type biogenesis protein NrfF	Other category				-0.0389388	0.777903	-0.999632	-0.14681	0.339535	0.0688493	0.0168701	-0.383024	0.555585	32	12.5	35.5	101.5	18.5	30.5	46	30.5	39	25.5	61	2	6
ECs3092	down	up							up	cytochrome c-type protein	Other category		ecs00910	Nitrogen metabolism	-0.505453	0.612471	0.172111	-0.0690741	0.360527	0.328906	-0.0872702	0.0527882	0.594626	12	0	11	42.5	29.5	20	28.5	24	20.5	23	37	2	6
ECs3187			down							D-erythro-7,8-dihydroneopterin tri P epimerase	Other category		ecs00790	Folate biosynthesis	0.324558	-0.0538235	-0.528565	-0.145097	0.0977654	-0.00620252	0.0722509	-0.0764235	-0.165119	32	81.5	96.5	83.5	56	101.5	120	94	103.5	87	74.5	2	6
ECs0856		up	down	down				down	up	dethiobiotin synthetase	Other category		ecs00780	Biotin metabolism	-0.106766	0.74735	-1.0771	-1.029	0.381434	0.429856	-0.317041	-0.928041	0.630027	8	9	15.5	46	8	7.5	28.5	26	8.5	4.5	20	3	6
ECs3318				down	up			down	up	detox protein	Other category				0.301811	0.929265	-5.33013	-0.802165	0.845661	-0.0399627	-0.0122062	-4.23571	1.05106	12	0	20.5	48.5	0	5.5	26.5	9.5	7	0	18.5	11	6
ECs3319				down	up					detox protein	Other category				0.223509	0.7963	-5.60688	-0.67691	0.596762	0.110535	0.172471	0.0433095	0.142513	35	10	25	56	0	17.5	58	31	35	30	31	6	6
ECs1704		up	down		up				up	dihydroxyacetone kinase	Other category		ecs00561	Glycerolipid metabolism	0.168419	0.825049	-1.03149	-0.359052	0.745997	-0.0999085	0.210729	-0.436376	0.641639	14.5	0	19.5	47.5	8	22.5	63	23.5	23.5	12	33	3	6
ECs1705			down	down						dihydroxyacetone kinase	Other category		ecs00561	Glycerolipid metabolism	-0.0886683	0.44678	-0.633989	-0.597194	0.417784	-0.016075	0.13247	-0.375346	-0.108261	13	19.5	19	41	15	17	43.5	24.5	23	13.5	16.5	2	6
ECs3312				down	up			down	up	ethanolamine ammonia-lyase heavy chain	Other category		ecs00564	Glycerophospholipid metabolism	0.27438	0.940637	-5.25491	-0.541231	0.804662	-0.102428	0.398173	-1.08092	0.667257	11.5	0	18.5	45.5	0	8	28.5	10	18	4	21.5	6	6
ECs3311								down		ethanolamine ammonia-lyase light chain	Other category		ecs00564	Glycerophospholipid metabolism	-0.0133649	0.462098	-0.355086	-0.21537	0.284943	-0.0813894	0.317495	-0.742142	0.11651	13.5	19	31	63	30	25.5	39	23.5	35.5	12	26.5	2	6
ECs1758		up	down			down				excisionase	Other category				-0.0939454	0.754982	-5.05684	0.34584	0.102816	-4.54445	0.448302	-0.120484	-0.332783	7.5	11	10.5	31	0	16.5	12	0	33.5	18.5	14	12	6
ECs3093		up			up				up	ferredoxin-type protein	Other category				-0.116935	0.588661	0.0176261	-0.228139	0.554231	0.188191	-0.118804	-0.0938153	0.691721	14.5	0	21.5	55	33.5	18	36.5	22	19	19	39	2	6
ECs3094		up	down							ferredoxin-type protein	Other category				-0.137431	0.660486	-0.811005	-0.439448	0.356528	0.162984	-0.264337	-0.067498	0.350314	12.5	13	18	50.5	12.5	18	37	26.5	16	19	27	2	6
ECs1273		up	down	up	down	down	up		down	FidL-like protein	Other category				0.0941068	0.786191	-4.86879	0.754475	-3.87058	-3.73035	0.538625	0.158149	-4.38061	3	6.5	10.5	26.5	0	11	0	0	15	10	0	18	6
ECs0046		up	down	down	up			down	up	flavoprotein	Other category				-0.0474254	1.04669	-5.05684	-0.550506	0.894411	-0.403841	0.168705	-0.827958	0.778901	3.5	0	11	41.5	0	7.5	29.5	7	12.5	4.5	21	6	6
ECs2406		up	down	down				down		flavoprotein	Other category				0.306532	0.778417	-5.30072	-0.812652	0.36139	0.43708	0.477414	-0.956212	0.208814	10.5	6.5	20	40.5	0	8	24	22.5	21.5	5	15	6	6
ECs0986				up						formate acetyltransferase 1	Other category		ecs00620	Pyruvate metabolism	-0.239107	-0.00160966	0.441012	0.510699	-0.0706511	-0.441744	-0.134543	0.0983434	0.380949	200	130	265	424.5	712.5	648	336	201.5	363.5	447.5	555.5	1	1
ECs4880									up	formate acetyltransferase 2	Other category		ecs00620	Pyruvate metabolism	0.700456	0.697294	-4.51375	-0.202605	0.667754	-0.0610547	0.0641668	-0.486208	0.750277	9	0	13.5	17	0	7	15.5	6.5	8	4.5	14.5	6	6
ECs3580					up		up	down		formate hydrogenlyase subunit-7 component B	Other category				-0.415266	0.93921	-0.724197	-0.0117596	0.634215	-0.220984	0.608468	-0.752837	0.355031	52	0	9.5	46.5	9.5	13	23	8.5	24	6	17	3	6
ECs3576					up					formate hydrogenlyase subunit-7 component F	Other category				0.129198	0.718714	-0.505156	-0.435778	0.63005	0.210664	0.303647	-0.00160587	0.330511	60.5	0	18	41	13	6.5	17.5	10	16	11.5	15	2	6
ECs3575								down		formate hydrogenlyase subunit-7 component G	Other category				-0.300658	0.734168	-0.47144	0.357641	-0.0224046	-0.2499	0.264642	-0.67545	0.447016	35	6	13.5	48	15.5	20.5	13	9	21	8	23	2	6
ECs5055									up	formate-dependent nitrate reductase NrfD	Other category				-0.117899	0.679118	-0.573434	0.189161	0.0661395	0.0191571	-0.0921266	-0.228068	0.523525	71.5	15	33	92.5	28.5	50	41	34	37	31.5	62.5	2	6
ECs5054									up	formate-dependent nitrite reductase NrfC	Other category				0.0623352	0.678983	-0.800907	0.21442	0.078541	0.000516567	-0.357863	-0.0980347	0.601628	55.5	8.5	23.5	55	13.5	31.5	25.5	20.5	17	21.5	40.5	2	6
ECs3268				up	down					glucokinase	Other category		ecs01200	Carbon metabolism	-0.405801	-0.0179946	0.475314	0.695469	-0.787246	-0.43686	-0.114586	0.120017	0.236441	28	64	94	175	309	294.5	62	76.5	126.5	156	164	1	2
ECs1442	down			down	up					glutaredoxin 2	Other category				-0.548018	0.335885	-0.21087	-1.12435	0.660518	-0.00979322	-0.450905	-0.0788617	0.0244565	25.5	83	43.5	133	83	58	320.5	142.5	47	66.5	69	5	3
ECs3931							down			glycogen biosynthesis protein GlgS	Other category				-0.268448	0.0193828	-0.242912	-0.470514	0.246957	0.063663	-0.5221	-0.166222	0.112957	5769	801	428	721	598	702.5	1335	966	410.5	571.5	707	2	5
ECs0568		up	down	down	up			down	up	glyoxylate carboligase	Other category		ecs00630	Glyoxylate and dicarboxylate metabolism	-0.101326	0.912448	-0.998044	-0.637518	0.824206	-0.0853868	0.296063	-0.902723	0.711253	12	0	13.5	47	7.5	7.5	30	10.5	17	5	23.5	3	6
ECs0241			down				up			H repeat-associated protein	Other category				0.431269	0.481688	-0.793953	0.385871	-0.203676	0.0165963	0.58288	-0.403732	-0.0188647	9	8	35	46.5	14	35	18	19.5	55	20	27.5	2	6
ECs0602		up	down				up	down		H repeat-associated protein	Other category				0.201172	0.740677	-0.695547	0.254987	0.457169	-0.2499	0.640904	-0.902723	0.357613	10	0	18	39	10	18.5	21	9	24	5	16.5	3	6
ECs0731		up	down				up			H repeat-associated protein	Other category				0.272299	0.6014	-0.847563	0.420272	0.0330787	-0.35732	0.560016	-0.359457	-0.0417285	8	6	22.5	39.5	10	27	17	10	36	14	18	2	6
ECs0216	down	up	down				up	down	down	Hcp-like protein	Other category				-3.18499	1.28181	-3.49392				1.28056	-2.70178	-2.63537	3	0	0	11	0	0	0	0	5.5	0	0		6
ECs1282			down							hemagglutinin/hemolysin-related protein	Other category				0.2518	0.423581	-0.542639	0.141674	0.0805283	-0.16061	0.367353	-0.226697	-0.0267521	13	11	26	39	16	23.5	20.5	14	32.5	17.5	20	2	6
ECs1283		up	down	down	up	up		down	up	hemolysin activator-related protein	Other category				0.403635	0.8829	-4.73361	-4.12833	0.775416	0.529983	0.22847	-0.640359	0.694566	4	0	12.5	25.5	0	0	12.5	8.5	11	4.5	16	8	6
ECs1677		up	down	down	down	up	up	down		hemolysin E	Other category				0.175718	0.978125	-4.14055	-2.95561	-2.88018	1.43444	0.782724	-4.23571	0.435871	3.5	0	5.5	15.5	0	0	0	6.5	15.5	0	10	15	6
ECs1025		up	down	down						homolog of Salmonella FimH protein	Other category				0.0514205	0.698094	-0.8935	-0.557712	0.318496	0.395546	0.328195	0.072282	-0.140018	12	6.5	17	41	9	11	24.5	23	24.5	18.5	14	2	6
ECs3577								down		hydrogenase 3 large subunit	Other category				0.0822412	0.650903	-0.919838	-0.133147	0.374417	-0.30953	0.401313	-0.544477	0.0872502	67	12	26	58	13	18.5	28.5	12.5	33	12.5	22	3	6
ECs3350								down	up	hydrogenase 4 Fe-S subunit	Other category				0.280748	0.938036	-5.10336	-0.131147	0.426121	0.298086	-0.0485738	-0.716732	0.866029	12.5	0	16	39	0	10.5	17	13	9	4.5	20.5	6	6
ECs3343				down	up					hydrogenase 4 Fe-S subunit	Other category				0.467142	0.850231	-4.97759	-0.871961	0.812907	0.0812968	0.405093	-0.486208	0.496496	10.5	0	17	31.5	0	5.5	27.5	11.5	15	6	15	6	6
ECs3351					up					hydrogenase 4 Fe-S subunit	Other category				0.0162577	0.805962	-0.655579	-0.373851	0.548877	0.301341	0.438379	-0.383929	0.416453	10	0	11.5	32	8	6	14	9.5	14	6	12.5	3	6
ECs3344				down	up			down	up	hydrogenase 4 membrane subunit	Other category				0.179209	0.674603	-1.01008	-0.564611	0.575529	-0.01248	0.06006	-0.554031	0.556928	12	6.5	20.5	42.5	8.5	10	29	14	18	9.5	27	3	6
ECs3345				down	up			down	up	hydrogenase 4 membrane subunit	Other category				0.0229759	0.791443	-0.608729	-0.553177	0.732091	0.0873653	0.327132	-0.61974	0.614279	11	0	14.5	39.5	10.5	8.5	28.5	13	18.5	7	22.5	3	6
ECs3346				down		up			up	hydrogenase 4 membrane subunit	Other category				0.00449468	0.879785	-0.997584	-0.620835	0.471529	0.52281	0.271295	-0.422839	0.590956	9.5	0	16	48.5	8	8.5	23.5	21.5	19.5	9.5	24.5	3	6
ECs3347					up					hydrogenase 4 membrane subunit	Other category				0.463948	0.851951	-4.82172	-0.418829	0.706423	0.0481446	0.397061	-0.303887	0.421773	3	0	14.5	27	0	7	20	9	15.5	7.5	14.5	6	6
ECs3348					up			down	up	hydrogenase 4 membrane subunit	Other category				0.0588174	0.774213	-0.594955	-0.208336	0.640283	0.00732262	0.357399	-0.500002	0.547241	8	0	12	31	8.5	9	19.5	9	14.5	6	16	3	6
ECs1133						down				hydrogenase-1 cofactor biosynthesis protein hyaF	Other category				-0.308069	0.280451	0.121042	0.323324	0.013697	-0.509368	-0.0268383	0.084012	0.111711	250	40.5	49	111.5	102.5	97	66	34	72.5	79	76	2	6
ECs0569		up	down		down	up	down	down	up	hydroxypyruvate isomerase	Other category		ecs00630	Glyoxylate and dicarboxylate metabolism	0.177207	0.977596	-4.51375	0.225528	-3.61106	0.971815	-3.41992	-3.39493	1.37196	4	0	8	22.5	0	5	0	8.5	0	0	11	7	6
ECs5334							down			hyperosmotically inducible periplasmic protein	Other category				-1.27565	0.529656	-0.326166	-2.17333	0.430724	0.687673	-1.12426	-0.33241	0.0114815	65.5	465	113.5	872	399.5	221	2770.5	3113.5	91.5	197	260	5	16
ECs1779				up	down				down	hypothetical lipoprotein	Other category				0.404924	-0.206269	-0.134913	0.616341	-1.12616	-0.493453	0.376508	0.157875	-0.668572	10	54	97	66.5	77	135.5	22	36	148	116	47.5	1	6
ECs3506						down				hypothetical lipoprotein	Other category				0.344827	0.270207	-0.62335	0.40785	-0.209868	-0.831778	0.199342	-0.00747099	-0.18618	11	15.5	29	34	15	30	15	7	29	23	18	2	6
ECs0546		up	down							hypothetical lipoprotein	Other category				-0.147055	1.07151	-4.46332				0.166912	0.0965908	0.386148	2.5	0	5.5	23.5	0	0	0	0	11	10	12.5		6
ECs2473		up	down		down	up		down	up	hypothetical lipoprotein	Other category				0.340507	0.712958	-0.872881	-0.0985213	-4.34058	1.12266	0.329586	-0.532728	0.583507	10.5	0	21	38.5	8.5	7.5	0	20.5	17	7	20	14	6
ECs3635								down		hypothetical membrane protein	Other category				0.199816	0.70373	-1.12072	0.200211	0.108586	-0.0696384	0.42118	-1.32454	0.446624	13	6	22	46	8	19.5	16.5	12	23.5	4	22	3	6
ECs3637								down	up	hypothetical membrane protein	Other category				0.316797	0.922863	-5.23916	0.204428	0.496922	-0.243207	0.39636	-0.731331	0.587846	9.5	0	19	44	0	16.5	20.5	8.5	19	6	21	6	6
ECs4748							up			hypothetical membrane protein	Other category				0.664442	0.724997	-4.89151				0.514084	-0.293836	0.273352	9.5	0	19	25.5	0	0	0	0	23	10	16.5		6
ECs4801							down		up	hypothetical membrane protein	Other category				0.653269	0.733242	-4.20954	0.220251	0.834678	-3.81259	-3.91239	-0.0807432	1.08428	8	0	9.5	13	0	7	12	0	0	4.5	13.5	20	6
ECs0816				up			up			hypothetical membrane protein	Other category				0.381423	0.108772	-0.21307	0.557968	-0.36578	-0.476866	0.554839	-0.0807432	-0.419795	9.5	31	78.5	75.5	59	110	40.5	31.5	151	78	52	1	6
ECs3500				up	down		up			hypothetical membrane protein	Other category				0.408512	0.263238	-0.654191	0.516416	-0.563925	-0.277984	0.51413	-0.036757	-0.483905	10.5	27.5	59.5	65	28	81	25.5	29.5	108.5	61	36.5	1	6
ECs0307		up	down	down	down	up	up	down	up	hypothetical membrane protein	Other category				0.336838	0.914083	-4.06644	-2.95561	-2.88018	1.43444	0.546593	-3.52276	0.718038	0	0	6	13.5	0	0	0	6.5	6	0	6.5	15	6
ECs1085		up	down	down	down	up				hypothetical membrane protein	Other category				0.0446408	1.02079	-4.70694	-3.28103	-3.2056	1.43444	0.405093	-0.263065	0.391136	4	0	8.5	28.5	0	0	0	9	10	5	9	15	6
ECs1294		up	down		up		up	down	up	hypothetical membrane protein	Other category				-0.292796	0.896627	-0.653021	-0.236507	0.601063	0.112683	0.654106	-4.36433	0.607359	10.5	0	10	41.5	9.5	7	15	8	15.5	0	13.5	10	6
ECs2956		up	down	down	up			down	up	hypothetical membrane protein	Other category				0.0294988	0.827735	-0.768981	-0.638937	0.920161	-0.423278	0.160672	-0.763419	0.769332	14	0	15.5	43.5	9.5	11	48.5	11	15.5	6	26	3	6
ECs2480								down		hypothetical protein	Other category		ecs00640	Propanoate metabolism	-0.0224864	0.470877	-0.172353	0.0988905	0.17432	-0.0749155	0.429512	-0.985861	0.284526	14	6	14.5	30	17	15.5	15.5	10.5	19	4.5	15	2	6
ECs3321							down	down	up	hypothetical protein	Other category		ecs00860	Porphyrin and chlorophyll metabolism	-0.158484	1.07417	-4.27408				-3.32461	-3.29962	1.37196	2.5	0	4.5	19.5	0	0	0	0	0	0	10		6
ECs3753									up	hypothetical protein	Other category		ecs00450	Selenocompound metabolism	-0.0696527	0.317239	0.0661016	0.112621	0.0674224	-0.160073	-0.0721559	-0.279789	0.514863	14	11.5	25	46.5	39	22	19.5	13.5	26.5	21	43.5	2	6
ECs4004								down	up	hypothetical protein	Other category		ecs00053	Ascorbate and aldarate metabolism	-0.16415	0.854928	-0.619685	-1.18559	0.895176	0.00193177	0.00290161	-0.725881	0.84461	7.5	0	11	38.5	9.5	7	52	18.5	8.5	4	18	3	6
ECs5168							up		down	hypothetical protein	Other category		ecs00053	Ascorbate and aldarate metabolism	-0.172804	0.236714	0.327484	0.460802	-0.204771	-0.019806	0.530872	0.208247	-0.691892	37	25.5	97.5	185.5	219	160.5	76.5	80	180.5	127.5	48.5	1	2
ECs5170									down	hypothetical protein	Other category		ecs00053	Ascorbate and aldarate metabolism	-0.318827	0.346235	0.291427	-0.148711	0.325626	0.309509	0.45167	0.34414	-0.768101	16	20.5	69	169.5	173	127.5	190	162.5	141	123.5	38	2	2
ECs2299					down					hypothetical protein	Other category		ecs00780	Biotin metabolism	-0.0562887	0.0245198	0.0617511	0.188571	-0.599965	0.0272795	-0.0639628	-0.250818	0.261433	79	42	46	63	70.5	60.5	25.5	41.5	55	44.5	69.5	1	6
ECs3313				down	up		down		up	hypothetical protein	Other category		ecs00564	Glycerophospholipid metabolism	-0.0939454	1.05866	-4.41021	-4.26186	0.978357	0.128187	-3.69617	0.0176969	1.04919	8.5	0	5.5	22	0	0	17.5	6.5	0	4	10.5	7	6
ECs3591					up		up	down		hypothetical protein	Other category		ecs01220	Aminobenzoate degradation	0.157369	0.789851	-0.822731	-0.193047	0.592624	0.0893027	0.523466	-0.856887	0.494725	14.5	0	22.5	53.5	11.5	14.5	29.5	15.5	26.5	6.5	23.5	3	6
ECs0387	down	up	down	down	up	down		down		hypothetical protein	Other category		ecs00640	Propanoate metabolism	-1.93543	1.19514	-7.38016	-2.25098	1.10099	-0.980672	-0.424186	-1.09234	0.30094	10.5	27.5	17	491.5	0	15.5	410.5	44.5	13	6.5	24.5	8	3
ECs0924		up								hypothetical protein	Other category		ecs00740	Riboflavin metabolism	0.033888	0.503301	-0.216775	-0.328782	0.277276	0.35688	0.475298	-0.486208	0.0445109	10.5	8	25	50.5	26.5	20	34	32	29.5	11	17.5	3	6
ECs2064			down							hypothetical protein	Other category		ecs01220	Benzoate degradation	0.080408	0.10207	-0.739349	-0.396523	0.279681	-0.0436629	-0.154522	-0.224844	-0.0814689	16.5	36	27.5	35.5	16.5	34	62	39	27.5	25	27	2	6
ECs2377		up						down	up	hypothetical protein	Other category		ecs00920	Sulfur metabolism	0.129198	0.709024	-0.475198	0.215478	0.495702	-0.26201	0.451283	-0.62234	0.500126	15	0	21.5	48.5	16	22	27	11	24	8	23	3	6
ECs2475			down							hypothetical protein	Other category		ecs00760	Nicotinate and nicotinamide metabolism	0.26155	0.0523558	-0.525684	0.0853212	-0.182839	-0.11518	0.238747	-0.308225	-0.128871	24	52	60.5	62	37.5	70.5	50	46.5	81.5	46	51.5	1	6
ECs2705		up	down		up					hypothetical protein	Other category		ecs00620	Pyruvate metabolism	0.243311	0.508618	-0.500938	-0.135079	0.52102	-0.15865	0.316042	-0.150377	0.241459	28.5	7	25.5	42	16.5	23.5	42	18.5	42.5	26	36	2	6
ECs3185			down	down						hypothetical protein	Other category		ecs00480	Glutathione metabolism	-0.174346	0.415737	-0.689129	-0.547004	0.330772	0.0868591	0.172859	-0.12232	-0.388612	13.5	28.5	21.5	49	17.5	26	58	39.5	36.5	26.5	19	2	6
ECs1577	up	up	down		down	up	up	down		Icd-like protein	Other category				0.546092	0.804884	-4.46332	-0.359405	-4.45836	1.20333	0.714167	-0.695929	0.158942	6	0	11	18	0	6.5	0	25	21	5	11	16	6
ECs4934								down		isocitrate dehydrogenase kinase/phosphatase	Other category				-0.516547	0.559102	-1.2881	-2.21878	0.885167	0.0409761	0.110491	-1.47396	-0.237473	11	31	13.5	50	8.5	18	372	139	22.5	4.5	14.5	5	3
ECs4933							down	down	down	isocitrate lyase	Other category		ecs01200	Carbon metabolism	-1.22799	0.521023	-1.91012	-3.74021	0.945874	0.0554886	-0.703415	-1.51753	-0.743782	17	201	30.5	221.5	21	40	4022	1435	40.5	17.5	35.5	5	16
ECs3659								down		L-1,2-propanediol oxidoreductase	Other category		ecs00630	Glyoxylate and dicarboxylate metabolism	0.103751	0.395222	-0.410443	-0.403903	0.330772	0.119241	0.0765893	-0.550747	0.357234	51.5	29	48.5	82	39.5	37.5	72.5	51	48	25	58	2	6
ECs2360				down						lactoylglutathione lyase	Other category		ecs00620	Pyruvate metabolism	-0.178926	0.00724329	-0.222154	-0.986743	0.3462	0.330302	-0.255313	-0.303887	0.170533	20.5	93	57.5	87.5	75	60	211	180.5	70.5	65.5	98.5	2	3
ECs0041		up							up	l-carnitine dehydratase	Other category				0.195156	0.686035	-0.498187	-0.0489084	0.280755	0.400365	0.117411	-0.031953	0.516299	12.5	0	23.5	48.5	16	19	24.5	24	25	21	34	2	6
ECs0666				up						lipoate synthesis protein LipA	Other category		ecs00785	Lipoic acid metabolism	0.108823	-0.139945	0.228051	0.518092	-0.448823	-0.381925	0.188791	0.0791712	-0.0754059	35	188	334	329	512.5	561.5	198	184	464.5	406	325.5	1	1
ECs3944								down	up	L-tartrate dehydratase subunit A	Other category		ecs00630	Glyoxylate and dicarboxylate metabolism	0.392188	0.888464	-5.21506	-0.307276	0.723665	-0.0916173	0.496443	-0.818342	0.513738	10.5	0	20	41.5	0	10	26	10	21	5.5	19.5	6	6
ECs3945								down	up	L-tartrate dehydratase subunit B	Other category		ecs00630	Glyoxylate and dicarboxylate metabolism	0.314023	0.924058	-5.29323	-0.485968	0.578073	0.324398	0.359156	-0.714467	0.615639	9.5	0	20	46.5	0	8	21.5	14.5	19.5	6.5	23	6	6
ECs4932								down	down	malate synthase A	Other category		ecs01200	Carbon metabolism	-0.920624	0.435898	-1.90695	-3.5763	0.939346	0.0295789	-0.245122	-1.03106	-0.945602	11.5	158	31.5	154.5	16	29	2459	860.5	58.5	26	26.5	5	5
ECs3197									down	membrane protein required for colicin V production	Other category				0.486353	-0.273942	-0.293926	-0.0502992	-0.111002	-0.296195	0.454745	-0.216172	-0.638725	12	87	149	88	93	82.5	72	52	181.5	90.5	55.5	1	6
ECs3578				down	up			down	up	membrane-spanning protein of hydrogenase 3	Other category				0.0274155	1.02587	-5.4463	-0.760191	0.924677	-0.333223	0.268961	-0.717651	0.687048	41	0	17.5	60	0	8.5	42.5	10.5	22	8	30.5	6	6
ECs3579					up				up	membrane-spanning protein of hydrogenase 3	Other category				0.286827	0.935531	-4.8096	-0.47895	0.838193	-0.263292	0.0641668	-0.380848	0.715185	14.5	0	12	29	0	6.5	22.5	6.5	8	5	14	6	6
ECs1245					down		down			MokW protein	Other category				-0.218871	-0.318773	-0.421737	-0.406913	-0.572405	-0.0177818	-1.33943	0.114965	0.0493881	662	1195.5	496	567	551.5	567.5	446	675	244	1019	893	1	4
ECs0860				down						molybdenum cofactor biosynthesis protein B	Other category		ecs00790	Folate biosynthesis	-0.1139	0.10087	-0.20747	-0.67762	0.338266	0.179514	-0.202009	-0.115145	0.0343839	43	83.5	64.5	101	80	69.5	178	132	70.5	75	81.5	2	6
ECs0861				down						molybdenum cofactor biosynthesis protein C	Other category		ecs00790	Folate biosynthesis	-0.159265	0.0533374	-0.105291	-0.7655	0.295213	0.292342	-0.185775	-0.0235848	0.0342451	57	53.5	40	62.5	57.5	42	112.5	97.5	51	58.5	58	2	6
ECs0862				down						molybdopterin biosynthesis protein D chain	Other category		ecs04122	Sulfur relay system	-0.252482	0.338908	-0.190735	-0.509769	0.219587	0.377437	-0.0418284	-0.0858323	0.0303429	85.5	44	39	89	56.5	58.5	112.5	114.5	52.5	49	51.5	2	6
ECs0863				down						molybdopterin biosynthesis protein E chain	Other category		ecs00790	Folate biosynthesis	-0.264986	0.0330884	-0.255463	-0.545255	-0.145706	0.335827	-0.350855	-0.443649	0.265558	59.5	96.5	52	88.5	71.5	64	88.5	124.5	63	56	106.5	2	6
ECs2446				down	up					NAD synthetase	Other category		ecs00760	Nicotinate and nicotinamide metabolism	-0.169783	0.169051	-0.179733	-0.88733	0.540027	0.124131	0.0454467	-0.251852	-0.0173013	11	42	33	58.5	44.5	37	143	82	49	35.5	42	2	6
ECs1020		up	down			up		down		NAD(P)H-dependent FMN reductase	Other category		ecs00920	Sulfur metabolism	-0.110032	0.511274	-0.533373	-0.411136	-0.335707	0.514764	0.46787	-1.25238	0.0270556	14.5	15.5	18.5	43.5	16.5	14.5	14.5	29.5	31.5	5.5	18.5	3	6
ECs0958		up			up					NADH oxidoreductase for the HCP	Other category				-0.123504	0.578904	-0.229495	-0.151514	0.525713	-0.0716566	0.218317	0.0681024	0.0685581	11	7.5	20	51	24.5	31.5	57.5	27.5	28	23.5	22	2	6
ECs2359				down						N-ethylmaleimide reductase	Other category		ecs00633	Nitrotoluene degradation	-0.219551	-0.0502799	-0.100711	-0.677359	0.281136	0.135483	-0.0536759	-0.31155	0.028018	16.5	109	66.5	99.5	102	76.5	185	139	103.5	78	102.5	2	6
ECs1617				down	up			down	up	NinE protein	Other category				0.408975	0.308822	-0.0267082	-4.68112	0.874951	0.362855	0.398173	-0.762462	0.594936	3.5	0	21	24	18.5	0	24	12.5	18	5.5	20	4	6
ECs2072		up	down	down	up			down		nitrite extrusion protein 2	Other category		ecs00910	Nitrogen metabolism	-0.219109	0.633396	-5.43331	-1.68538	0.667312	-0.170443	-0.219392	-1.18765	0.21376	9.5	23	13.5	40	0	6	58.5	22	13.5	5	19	6	6
ECs4218							up			nitrite reductase activity	Other category				0.408581	0.54646	-0.453735	0.0505746	0.321749	0.266233	0.587415	-0.347372	0.195966	11	0	20	29	11.5	18.5	22.5	18.5	23.5	9	14.5	2	6
ECs2784			down							nitrogen assimilation control protein	Other category				-0.0845995	0.453115	-0.896635	-0.130057	0.156682	-0.0563681	-0.023256	-0.180589	0.0681466	8.5	25.5	21.5	46.5	13	34	42	29.5	30	25	30	2	6
ECs2842	up									O antigen flippase	Other category				0.591038	-0.311501	-0.347527	0.274855	-0.377263	-0.150857	0.19044	-0.0626377	0.0550692	7	58	122	62.5	65	103.5	50	54.5	138	104.5	110	1	6
ECs2844	up									O antigen polymerase	Other category				0.539437	-0.311022	-0.340284	0.205803	-0.33889	-0.157275	0.224509	-0.0162047	-0.149657	14.5	86.5	157.5	85	89	132	71	74	180	138	113	1	2
ECs2521			down							p-aminobenzoate synthetase component I	Other category		ecs00790	Folate biosynthesis	0.307823	0.190548	-0.588895	-0.045959	0.0879669	-0.0150343	0.101023	-0.229022	0.120967	11	27	40.5	45.5	22.5	41.5	44	34.5	43.5	30.5	40.5	2	6
ECs2435	up	down					up			part of a kinase	Other category				0.693101	-0.687398	-0.347129	-0.115068	-0.344498	0.0734624	0.512792	-0.280864	-0.230221	27	223	467.5	148.5	225	205.5	151.5	200	797	351.5	346	1	1
ECs5058								down	up	part of formate-dependent nitrite reductase complex NrfG	Other category				0.129198	0.816239	-0.895353	-0.216304	0.490397	0.276986	0.364271	-0.591569	0.573457	25.5	0	22.5	56.5	11	12.5	23.5	16.5	24	9	27	3	6
ECs1149			down					down		periplasmic protein TorT	Other category				0.227124	0.480094	-0.76014	-0.17222	0.0760524	0.23203	0.239108	-0.611371	0.287951	41	16.5	33.5	54.5	17	26.5	31.5	32	36	15	34.5	2	6
ECs1136				up	down	down				phosphoanhydride phosphorylase	Other category		ecs00740	Riboflavin metabolism	-0.196963	0.179349	0.171167	0.50094	-0.54756	-0.508427	-0.0517817	0.0461141	0.165772	129.5	34.5	47	86.5	92.5	80	26	23.5	59.5	64	67.5	1	6
ECs2409				down	up					phosphoenolpyruvate synthase	Other category		ecs01200	Carbon metabolism	-0.184958	-0.0194871	0.063027	-0.902721	0.515501	0.306075	-0.169154	-0.0531932	0.0382664	63	131.5	106	158	185	161.5	618.5	436	126	138	141.5	2	3
ECs5078									up	phosphonate metabolism	Other category		ecs00440	Phosphonate and phosphinate metabolism	-0.577742	1.15023	-5.38648	-4.8095	1.12386	-0.419452	-0.342121	-0.386125	0.891379	8	0	9	64	0	0	35	6.5	7.5	7	23.5	8	6
ECs5081							down	down	up	phosphonate metabolism	Other category		ecs00440	Phosphonate and phosphinate metabolism	-0.233707	1.09075	-5.14781	-4.77268	1.02306	-0.00314868	-0.511197	-0.804662	1.03246	3.5	0	10	47.5	0	0	30.5	9.5	5.5	4	23.5	8	6
ECs5082								down	up	phosphonate metabolism	Other category		ecs00440	Phosphonate and phosphinate metabolism	-0.472977	1.13458	-5.52684	-5.07279	1.03092	-0.0288164	-0.318294	-0.598686	0.939544	11	0	11.5	72.5	0	0	41.5	12.5	9.5	7	30.5	8	6
ECs5083							down	down	up	phosphonate metabolism	Other category		ecs00440	Phosphonate and phosphinate metabolism	-0.200555	1.08363	-4.89151	-4.3419	0.926485	0.255784	-4.37193	-0.658059	1.22073	4	0	8	36.5	0	0	18	8	0	4	24.5	7	6
ECs5084							down		up	phosphonate metabolism	Other category		ecs00440	Phosphonate and phosphinate metabolism	-0.63627	1.15819	-4.85722	-0.485968	0.654173	0.199695	-4.06655	-0.352677	1.16066	2.5	0	5	38	0	5	14.5	8	0	4	17	7	6
ECs4354								down	up	phosphotransferase system HPr enzyme	Other category				-0.0333208	0.781345	-0.501317	-0.301046	0.601063	0.165928	0.210729	-0.569907	0.68609	15	0	17	48.5	14.5	10.5	24	13.5	23.5	10.5	34.5	3	6
ECs2305				up	down	down				possible chaperone	Other category				-0.143283	0.0524734	0.386839	0.76052	-0.660907	-0.692978	0.243688	0.218915	-0.152544	4	52.5	130.5	200.5	302	310.5	69.5	58.5	206	196	126.5	1	2
ECs0040		up	down					down	up	probable crotonobetaine/carnitine-CoA ligase	Other category				0.122464	0.720513	-0.501548	0.327807	0.403237	-0.283213	0.386744	-0.504557	0.521632	11.5	0	18.5	42.5	13.5	24	24	10.5	22.5	9	23.5	3	6
ECs2010		up	down							probable enzyme	Other category				0.080408	0.673402	-0.950658	0.250221	0.0460659	-0.20317	0.155103	-0.492853	0.481819	7	7.5	17.5	40	8.5	20.5	15.5	10.5	24.5	12.5	31	3	6
ECs5172									down	probable hexulose-6-phosphate synthase	Other category		ecs00053	Ascorbate and aldarate metabolism	-0.320975	0.308939	0.319459	-0.00298216	0.233898	0.274808	0.498256	0.251312	-0.67709	15.5	18	56.5	134	146	117	137.5	124.5	126	96	35.5	2	2
ECs0208			down							probable hydroxyacylglutathione hydrolase	Other category		ecs00620	Pyruvate metabolism	0.397462	0.386921	-0.63447	-0.208336	0.25215	0.317478	0.195022	-0.13481	0.260107	15	11	34	42.5	16.5	33	48.5	45	38.5	27	37.5	2	6
ECs4881							up	down		probable pyruvate formate lyase activating enzyme 2	Other category				0.116776	0.838602	-0.990664	-0.407187	0.694881	0.0644051	0.568723	-0.603991	0.353395	22	0	20	52	9	12	33.5	15.5	26.5	8	19.5	3	6
ECs1131						down				processing of HyaA and HyaB proteins	Other category				-0.257575	0.191735	0.190232	0.261009	0.0984799	-0.531996	0.0453264	0.0498369	0.0739907	370	38.5	49.5	98	105.5	85	67	31	74	72.5	69.5	2	6
ECs3590									up	protein phosphatase 2	Other category				0.498558	0.832857	-4.25302				0.038849	-0.198526	0.656345	7.5	0	8.5	15	0	0	0	0	6.5	5	11		6
ECs1286		up	down	up	down	down	down	down	up	putative (3R)-hydroxymyristol-(acyl carrier protein) dehydratase	Other category				0.0491554	1.01944	-4.35412	1.21878	-2.61781	-2.47758	-3.10146	-3.07648	1.37196	2.5	0	6	20	0	5	0	0	0	0	8	20	6
ECs4338									up	putative 3-oxoacyl-(acyl-carrier-protein) synthase II	Other category		ecs01212	Fatty acid metabolism	-0.0335363	0.60681	-0.0721775	-0.0805028	0.417784	0.266492	-0.0960703	0.104809	0.565877	9.5	0	29	69.5	38	28.5	43.5	32.5	26	31	46	2	6
ECs1289		up	down	down	up			down		putative 3-oxoacyl-[acyl-carrier-protein] synthase synthase	Other category				0.223814	0.825451	-5.27807	-0.53042	0.533621	-0.0428272	0.384474	-1.19997	0.424583	10	6	18	41.5	0	8	21.5	10.5	20	4	19	6	6
ECs3592				down	up			down	up	putative 4-hydroxybenzoate decarboxylase	Other category		ecs01220	Aminobenzoate degradation	0.190567	0.77309	-0.811512	-0.716873	0.726832	0.191933	0.45224	-1.08092	0.619629	10	0	21	47.5	10.5	7	27.5	14	19	4	20.5	3	6
ECs3620					down					putative 6-pyruvoyl tetrahydrobiopterin synthase	Other category		ecs00790	Folate biosynthesis	0.548925	-0.295464	-0.287905	0.0904921	-0.503415	0.0994379	0.197743	-0.0231025	-0.175742	13.5	63.5	128	69.5	75.5	83	42.5	67.5	117	91.5	73.5	1	6
ECs1287		up					down	down	up	putative acyl carrier protein	Other category				0.322693	0.530841	-0.286343				-3.10146	-3.07648	1.37196	7	0	13.5	21	10	0	0	0	0	0	8		6
ECs0248	down		down	down				down	down	putative acyl-CoA dehydrogenase	Other category		ecs00071	Fatty acid degradation	-0.516867	-0.272328	-1.21257	-1.26613	0.267543	0.0454528	-0.45172	-1.24557	-0.887017	13.5	230	53	85.5	36	62	266.5	185.5	63.5	28	37.5	5	3
ECs1922		up	down	down	up			down		putative aminohydrolase	Other category				0.0519065	0.880466	-5.19867	-1.32955	0.711994	0.217345	0.268961	-0.891673	0.465724	10.5	6	14	40.5	0	7	50	26.5	18	5.5	20	6	6
ECs1288		up	down		up			down	up	putative aminomethyltransferase	Other category				0.225825	0.736581	-0.72496	-0.451282	0.658221	0.169842	0.334713	-0.844271	0.669061	12.5	0	19	40	10	8	22.5	12	20	6	25.5	3	6
ECs3384					up		up	down		putative anaerobic dimethyl sulfoxide reductase chain A precursor	Other category		ecs00920	Sulfur metabolism	0.257816	0.717278	-0.710362	-0.0955407	0.555253	0.0629597	0.536122	-0.77389	0.455674	8.5	0	14.5	29	7.5	9	16	8.5	19	5	16	3	6
ECs3398					down					putative ATP synthase beta subunit	Other category				-0.136745	-0.0684439	0.281626	0.466663	-0.585021	-0.211496	0.052313	0.0807092	0.0126191	86	235	295	399	610.5	605	196	247.5	439.5	441	385.5	1	1
ECs0583		up	down	down	up			down	up	putative carbamate kinase	Other category		ecs01200	Carbon metabolism	0.0744733	0.870408	-1.09012	-0.662591	0.783384	0.0385752	0.129306	-0.817565	0.799446	15	0	20	56	8.5	8	31.5	13	18.5	7	33	3	6
ECs3743								down	up	putative carbamoyl transferase	Other category				0.0563368	0.666622	-0.646499	-0.0955407	0.366662	0.00233508	0.393259	-5.08301	0.635893	22	6.5	21.5	50	14.5	18	26.5	16	24.5	0	28.5	10	6
ECs0736				down						putative carboxylase	Other category				0.0316178	0.402249	-0.439833	-0.536496	0.464527	0.136232	0.0654448	-0.17452	0.130645	21	36.5	50	91.5	42.5	53.5	135	84.5	58	44.5	56.5	2	6
ECs0737				down						putative carboxylase	Other category				0.00369307	0.319607	-0.259776	-0.513922	0.488494	0.0594869	0.143312	-0.454642	0.225582	22.5	32.5	43	74.5	45	46.5	117.5	66.5	55	29.5	54.5	2	6
ECs0582		up	down	down	up			down	up	putative carboxylase	Other category				-0.0326449	0.918543	-1.17991	-5.00578	0.941769	0.220516	0.296613	-0.802328	0.68812	10	0	18.5	60.5	8	0	35.5	15	20	6.5	27	4	6
ECs1652			down	down		up				putative catalase	Other category				0.0238376	0.49435	-0.913703	-0.936421	0.193449	0.670151	0.227412	-0.128371	-0.341542	10	20	22.5	45.5	12	27	77.5	108.5	30	20.5	15.5	5	6
ECs4021							up	down		putative chaperone	Other category				0.427033	0.871227	-4.98784	-0.228139	0.68562	-0.0770185	0.553126	-0.618136	0.379836	12	0	16.5	32.5	0	8	18.5	7.5	21.5	6.5	16.5	6	6
ECs0593		up	down				down	down	up	putative chaperone	Other category				0.270277	0.942301	-4.59253				-3.21925	-3.19426	1.37196	2.5	0	9.5	23.5	0	0	0	0	0	0	9		6
ECs0742		up	down			up		down		putative chaperone	Other category				0.254361	0.770982	-5.19037	-0.462978	-0.069095	0.506452	0.4953	-0.689549	0.154569	5	7	17	36	0	8	11	17	28.5	8.5	18.5	6	6
ECs1022	up	up	down	down	up	up		down	up	putative chaperone	Other category				0.575945	0.786191	-4.86879	-4.12833	0.647583	0.692502	0.463117	-0.958813	0.583507	9.5	0	17	26.5	0	0	11	10	17	4	17.5	8	6
ECs2916		up	down	up	down	down	down	down	up	putative chaperone	Other category				0.445051	0.861954	-3.95822	1.21878	-2.95429	-2.81406	-3.16209	-3.1371	1.37196	2.5	0	6	11.5	0	7	0	0	0	0	8.5	20	6
ECs3220		up						down		putative chaperone	Other category				0.0254014	0.756797	-0.49117	-0.072204	0.438544	0.230466	0.455487	-0.544028	0.466847	13	0	16	42	13	11	17	12	19.5	7	18	3	6
ECs1276		up	down					down		putative chaperone protein	Other category				0.233511	0.540394	-0.611725	-0.00243443	0.156377	0.168773	0.364271	-1.29714	0.474023	18	8	26.5	45.5	15.5	23	25	22	27	5	27.5	3	6
ECs1279			down				up	down		putative chaperone protein	Other category				0.251213	0.484148	-0.577594	-0.072204	0.377919	-0.382638	0.53559	-0.724619	0.0349415	10	6.5	18.5	29.5	11	11	16	6.5	23.5	6.5	13	2	6
ECs2879		up	down		up		up	down		putative chaperonin	Other category				0.213756	0.787993	-0.933505	-0.330033	0.649853	0.0969348	0.555999	-0.630102	0.380773	10.5	0	18.5	41.5	8	8.5	21	10.5	23.5	7	18	3	6
ECs0386	down	up	down	down	up	down		down		putative citrate synthase	Other category		ecs00640	Propanoate metabolism	-1.98977	1.17018	-2.9601	-2.8016	1.10488	-0.943712	-0.237309	-1.28016	0.10193	9	31	15.5	461.5	8	9	415	46.5	16	5.5	20.5	5	3
ECs0756		up	down	down				down	up	putative cob(I)alamin adenosyltransferase	Other category		ecs00860	Porphyrin and chlorophyll metabolism	0.229842	0.656869	-0.933505	-1.05482	0.441998	0.473028	0.275635	-1.33351	0.585292	14	6	23.5	45.5	10	7	29	26	20.5	4	25.5	3	6
ECs3790								down	up	putative coenzyme A transferase	Other category		ecs00640	Propanoate metabolism	-0.0544666	0.788721	-0.501548	0.292018	0.367448	-0.134177	0.409167	-1.08219	0.658198	8.5	0	15.5	45.5	13.5	19	19	10	20.5	4.5	24	3	6
ECs2849		up	down	down		up		down	up	putative colanic acid biosynthesis glycosyl transferase	Other category				0.0512366	0.860594	-0.978241	-0.524189	0.438544	0.518148	0.494083	-1.11234	0.585486	11	0	18.5	52.5	9	10.5	25.5	24	23	4.5	23	3	6
ECs2860		up	down	down	down	up	up	down	down	putative colanic acid biosynthesis glycosyl transferase	Other category				0.35804	0.904513	-3.95822	-3.02972	-2.95429	1.43444	1.28056	-2.60647	-2.54006	2.5	0	5.5	12	0	0	0	7	5	0	0	18	6
ECs2852		up	down	down	up			down	up	putative colanic acid biosynthsis UDP-glucose lipid carrier transferase	Other category				0.267348	0.943482	-5.08501	-4.76011	0.985205	0.109514	0.364271	-0.789395	0.631565	9	0	15.5	38.5	0	0	29	10.5	13	4	15.5	8	6
ECs2861		up	down	down	up		down	down	up	putative colanic acid polymerase	Other category				-0.03207	1.04258	-4.25302	-3.94601	0.829904	0.44404	-3.41992	-3.39493	1.37196	2.5	0	5	18.5	0	0	11	6.5	0	0	11	7	6
ECs2855		up	down		up	down		down	up	putative colanic biosynthesis glycosyl transferase	Other category				0.253251	0.949102	-4.37317	-0.233472	1.02758	-4.02515	0.453884	-3.76962	0.796601	7	0	7.5	19	0	5.5	18	0	7	0	9	12	6
ECs4039									up	putative collagenase	Other category				0.474039	0.84649	-5.02785	-0.485968	0.307302	0.625779	-0.1421	-0.234894	0.76434	25.5	0	18	33	0	10	20.5	24.5	13.5	12	30.5	6	6
ECs1772				up	down					putative colonization factor	Other category				0.220316	0.0767119	0.266419	0.769082	-1.17165	-0.0529515	0.228444	0.33082	0.00610246	7	16	122	133.5	174	199	26.5	70.5	304.5	329	222.5	1	2
ECs4383								down		putative coproporphyrinogen oxidase	Other category				0.0491554	0.681637	-0.632451	0.0401252	0.356717	-0.0944184	0.402493	-0.640359	0.360364	15.5	6	22.5	53.5	15.5	22	28	15.5	32	11	28	3	6
ECs1435								down		putative cytochrome	Other category				0.0307581	0.0673636	-0.446796	-0.435472	0.35712	-0.0656623	0.145814	-0.723015	-0.0461456	0	73	58	76	49	72	147.5	84	77	31.5	58	2	6
ECs3986							up	down		putative cytochrome	Other category				0.259334	0.339764	0.0839338	0.577689	0.180213	-0.496319	0.733322	-0.5213	0.0269521	17	0	42	57.5	48	34.5	21.5	9.5	75.5	21	34	2	6
ECs3365					up		up	down		putative cytochrome C-type biogenesis protein	Other category				0.322389	0.652174	-0.601728	-0.0690741	0.565971	0.0130533	0.562097	-0.511526	0.322143	8.5	0	18.5	32.5	10	8	14	7	19.5	6.5	14	3	6
ECs2583				up	down					putative cytochrome C-type protein	Other category				0.138986	0.0940954	0.0712167	0.649154	-0.973147	-0.262373	0.343892	-0.124933	0.0334995	11	18.5	38.5	46.5	49	71	13	23	68	41.5	45.5	1	6
ECs2464			down							putative cytochrome oxidase	Other category				0.115894	0.441825	-0.817192	0.307502	-0.388177	-0.195304	-0.0839449	-0.207376	0.277748	11	21.5	28	49	15	40	18.5	19.5	29	25	38	2	6
ECs0382		up	down							putative cytochrome subunit of dehydrogenase	Other category				-0.0817501	0.525348	-0.891457	-0.345537	0.306175	-0.11528	-0.199664	-0.189942	0.223872	76	33.5	33	76.5	20	34	60.5	34.5	33	32.5	46	2	6
ECs3745									up	putative deacetylase	Other category				-0.0204782	0.479806	-0.30879	-0.572979	0.35594	0.0625334	-0.421046	-0.266845	0.56574	20.5	13	24	50	24.5	11.5	27	17.5	14.5	16.5	35.5	2	6
ECs3425					down					putative deaminase	Other category				0.358803	-0.120216	0.0536814	0.432891	-0.565523	0.0132574	0.114315	0.176762	-0.0445069	41	51.5	131	102.5	131.5	159.5	54.5	84.5	131	136	102	1	2
ECs0373		up	down							putative deaminase	Other category				0.148616	0.794665	-0.828145	-0.0990464	0.362046	0.351452	0.24447	-0.0807432	0.443504	9	0	19.5	47	10	17	25	21.5	22	15.5	24.5	2	6
ECs4003								down	up	putative dehydrogenase	Other category		ecs00630	Glyoxylate and dicarboxylate metabolism	0.129198	0.832638	-0.984106	-1.4155	0.907703	0.0433484	0.261993	-1.0252	0.75886	14	0	19	48.5	8.5	7.5	71	26	13	3.5	19.5	3	6
ECs4805								down	up	putative dehydrogenase	Other category		ecs01200	Carbon metabolism	0.229282	0.958408	-4.73361	-0.151766	0.552273	0.124518	-0.138522	-0.742142	0.908392	12	0	10.5	27.5	0	8	15	8.5	7.5	4	19.5	6	6
ECs3374					down					putative dehydrogenase	Other category				-0.0225391	-0.174407	0.0710298	0.268059	-0.501098	-0.129231	-0.0741269	0.00982963	-0.0677174	41.5	302.5	281.5	305.5	421	491	211	266	337.5	358	310	1	1
ECs1894		up	down	down	up			down	up	putative dehydrogenase	Other category				0.164289	0.722192	-0.567499	-0.683327	0.873707	-0.205304	0.268961	-0.553348	0.639077	8.5	0	14.5	32	9.5	5	22	6.5	14	6	18.5	3	6
ECs0344		up	down	down				down		putative dehydrogenase subunit	Other category				0.104984	0.630821	-0.803569	-0.628549	0.455881	0.280257	0.295027	-1.01122	0.405122	22	10.5	25.5	54.5	14	17.5	48	35	26.5	7	27	3	6
ECs1316	up			up	down		up			putative diacylglycerol kinase	Other category		ecs00561	Glycerolipid metabolism	1.01286	-0.279428	-0.479838	0.844087	-4.18643	0.271288	0.652893	-0.0584374	-0.18618	4.5	0	24.5	8.5	7.5	16.5	0	7.5	35.5	17	14	14	6
ECs2512		up	down		up					putative diogenase beta subunit	Other category				-0.000212918	0.628326	-0.512743	-0.444501	0.700762	-0.166967	0.274543	-0.0957811	0.111711	3.5	7	19	45	15.5	23.5	68.5	25	24.5	16.5	19	2	6
ECs3253								down	up	putative enzyme	Other category		ecs00630	Glyoxylate and dicarboxylate metabolism	0.481419	0.842441	-4.90269	-0.184043	0.36139	0.414608	0.299733	-0.77389	0.678818	7	0	16	29	0	7.5	12	11	10.5	3.5	14	6	6
ECs3789							up	down	up	putative enzyme	Other category		ecs00640	Propanoate metabolism	0.529676	0.814785	-4.60757	-2.87556	-2.80013	1.43444	0.735835	-4.21591	0.504464	2.5	0	12.5	21	0	0	0	6	14.5	0	10.5	15	6
ECs5062								down	up	putative enzyme	Other category				0.15086	0.756276	-0.668898	-0.501006	0.644865	0.225479	-0.105732	-0.722597	0.891379	12	0	17.5	40.5	10.5	6	17.5	10	9.5	5	23.5	3	6
ECs5063								down	up	putative enzyme	Other category				0.255239	0.948316	-5.30072	-0.653022	0.772334	0.0590737	0.369413	-0.784253	0.625895	11	0	19	48	0	7	27	11.5	19.5	6	23	6	6
ECs5297									up	putative enzyme	Other category				0.0114151	0.711263	-0.341968	0.023776	0.391342	0.203067	0.20714	-0.389045	0.62645	10	0	23	58.5	22	28	37.5	27	33.5	18	46.5	2	6
ECs0893				up	down					putative enzyme	Other category				0.218051	-0.0319602	-0.0167721	0.517579	-0.641062	-0.387173	0.312868	-0.0219623	-0.235388	11.5	74	123.5	121.5	133	185.5	54	60.5	182	127	96	1	2
ECs0948				down	up					putative enzyme	Other category				-0.0782676	0.244484	-0.054703	-0.632415	0.620504	0.0451658	0.128278	0.0165085	-0.0506092	23.5	70.5	90	157	125.5	132	428.5	209.5	133	116	101.5	2	3
ECs1900				up	down					putative enzyme	Other category				-0.367975	0.130273	0.383313	0.573952	-0.61286	-0.136159	-0.0435624	0.291582	0.0157089	26.5	54	88.5	184	255.5	238.5	67.5	94.5	126.5	172.5	122.5	1	2
ECs3254					down	up		down	up	putative enzyme	Other category				0.852198	0.557889	-4.59253	0.287222	-3.81174	0.933664	0.418339	-0.555201	0.509741	0	0	17	16	0	6.5	0	10	9.5	3.5	9.5	16	6
ECs3400				up	down		up			putative enzyme	Other category				0.475149	0.475865	-0.402877	0.934676	-4.84783	0.0373337	0.665376	-0.0280995	-0.257952	10	0	26.5	33.5	15	35	0	11.5	40	19.5	14.5	14	6
ECs0321		up	down					down	up	putative enzyme	Other category				0.0608344	0.69314	-0.721881	0.0710783	0.183549	0.100635	0.245008	-0.933976	0.572799	15.5	7.5	26.5	63	16.5	26.5	27.5	22	30	9	38	3	6
ECs0882		up	down			down	up	down		putative enzyme	Other category				0.195448	0.502894	-0.886674	0.0838002	0.213297	-0.511471	0.561439	-0.623409	-0.345687	9.5	11	19.5	33.5	9	18	19	8	28.5	8.5	10.5	2	6
ECs0963	up				down					putative enzyme	Other category				0.656281	-0.224277	-0.302111	0.371217	-0.894309	0.140705	0.376624	-0.120358	-0.0801463	47.5	116.5	369.5	193.5	193	269.5	70.5	172.5	391	232	226	1	1
ECs2102		up	down	down	up		up	down		putative enzyme	Other category				0.26273	0.945335	-4.2947	-4.00158	0.818786	0.462578	0.828577	-4.08808	0.360364	0	0	7	17.5	0	0	11.5	7	14	0	8	9	6
ECs2126		up	down							putative enzyme	Other category				0.265535	0.500627	-1.14201	-0.392783	0.495938	-0.0382879	0.338792	-0.236993	-0.15598	20.5	28.5	51	81.5	17	47	106	54	62	34	34.5	2	6
ECs2401		up	down	down	up		up	down	up	putative enzyme	Other category		ecs00640	Propanoate metabolism	0.253251	0.949102	-4.37317	-4.17485	0.877316	0.3583	0.670797	-4.13253	0.587846	7.5	0	7.5	19	0	0	14.5	7.5	12.5	0	10.5	9	6
ECs0855		up	down	down	up			down		putative enzyme BioC	Other category		ecs00780	Biotin metabolism	-0.213747	0.695633	-5.22316	-1.40485	0.531329	0.1971	-0.350855	-0.913652	0.284163	8.5	16.5	11	34.5	0	7	45	28	9	5	15.5	6	6
ECs2013				up	down					putative enzymes	Other category				-0.197018	0.135693	0.303922	0.504468	-0.590768	-0.116532	-0.0270091	0.0460992	0.29035	11.5	28	52.5	92.5	118	93.5	29	40.5	71	74.5	89	1	6
ECs0410				down						putative esterase	Other category		ecs01200	Carbon metabolism	-0.0618571	0.109923	-0.370789	-0.730041	0.078541	0.104657	0.116538	-0.017297	-0.244045	9.5	51	38	57	38	24.5	51	45.5	71.5	61	45.5	2	6
ECs1502			down							putative excisionase	Other category				0.203306	0.300978	-0.575629	-0.126129	-0.403521	0.167491	0.431762	-0.246979	-0.317141	13.5	19.5	28	39	17.5	18.5	13	20	47.5	23.5	20.5	2	6
ECs3012			down							putative excisionase	Other category				0.320093	0.389219	-0.566916	0.192694	0.107781	-0.201906	0.319734	-0.176053	0.0586956	28.5	16	41	55.5	23	40.5	34.5	22	50.5	30	35.5	2	6
ECs1759		up	down					down		putative exonuclease	Other category				0.289047	0.803772	-5.41351	-0.0468862	0.444059	-0.283213	0.337364	-1.11925	0.473218	12	6.5	22	46.5	0	16.5	25	10.5	22	5	23	6	6
ECs1725			down							putative factor	Other category				0.165566	0.489227	-0.648914	0.0449445	-0.0872652	0.179258	0.235809	-0.133494	0.115241	14	16	31.5	55	19	32	26	29.5	44.5	30	36	2	6
ECs0047		up		down	up		up	down		putative ferredoxin	Other category				0.175718	0.53987	-0.133213	-0.72713	0.757067	0.135156	0.623783	-0.523949	0.235612	7	0	11	20	11	5.5	22.5	10.5	21	6.5	13	3	6
ECs3566								up		putative flavodoxin	Other category				-0.633583	0.351973	0.490737	0.273502	0.240298	0.0982944	-0.437089	0.828342	-0.237473	11.5	0	13	44	54.5	34	30.5	23	17.5	60.5	19.5	1	6
ECs2405		up	down	down	up		up	down	up	putative flavoprotein	Other category				0.41688	0.876343	-4.90269	-0.584814	0.763582	0.0363102	0.60066	-4.62137	0.665395	11	0	15	30	0	7	25	10.5	19	0	18.5	11	6
ECs0044		up	down	down	up		up	down		putative flavoprotein subunit	Other category				0.166656	0.763319	-0.724197	-4.4511	0.922646	0.264368	0.530257	-0.891673	0.496496	10	0	17	39	9.5	0	20	9	17	4	15	4	6
ECs0045		up	down		up			down	up	putative flavoprotein subunit	Other category				0.286827	0.935531	-4.8096	-0.293808	0.583968	0.190115	0.261993	-3.88741	0.92394	9.5	0	12	29	0	6.5	14.5	8.5	6.5	0	11.5	11	6
ECs3994									up	putative formate acetyltransferase 3	Other category		ecs00620	Pyruvate metabolism	-0.211728	0.152424	0.216939	0.29746	-0.3989	-0.13887	-0.261083	-0.14002	0.544258	28.5	31.5	44	80	92	59.5	27.5	31	59.5	65.5	121.5	1	6
ECs2850		up	down	down	up		down	down	up	putative galactokinase	Other category				0.37914	0.894692	-4.79733	-4.74737	0.997944	0.0734624	-3.66108	-3.63609	1.37196	3.5	0	13	27.5	0	0	29	10	0	0	14	7	6
ECs0521									down	putative gene 58	Other category				0.1442	-0.022793	-0.388659	0.149727	-0.402239	-0.235103	0.276341	-0.0521983	-0.551308	13	171	159.5	170.5	127.5	206	110	113	272	191	108.5	1	2
ECs3647								down	up	putative glucarate dehydratase	Other category		ecs00053	Ascorbate and aldarate metabolism	0.241676	0.742811	-0.781909	-0.127668	0.332173	0.406444	0.299733	-1.21572	0.76434	18	0	23.5	49	11.5	16	23.5	22	21	4.5	30.5	3	6
ECs1370			down							putative glucosyl-transferase	Other category				0.0589939	0.350575	-0.925066	-0.289404	0.0875011	-0.019678	0.00426866	-0.296165	0.12307	46	30	27.5	46.5	14	27	36.5	28.5	36	26	37	2	6
ECs0762		up	down	down	up			down		putative glutamate mutase E	Other category		ecs01200	Carbon metabolism	0.115775	0.64062	-0.759552	-0.72713	0.576965	-0.106006	0.401313	-0.959993	0.346112	12.5	6.5	18.5	39.5	10.5	6	20.5	9	22	5.5	19	3	6
ECs0763		up	down				up	down		putative glutamate mutase L	Other category				0.434899	0.63021	-0.76389	0.0109686	0.324809	0.300735	0.684265	-0.980227	0.314852	11	0	28	43	11.5	13	16.5	14	32.5	6	20.5	3	6
ECs0764		up	down	up	down	down		down	up	putative glutamate mutase S	Other category		ecs01200	Carbon metabolism	0.427033	0.871227	-4.98784	1.21878	-3.57332	-3.4331	0.386744	-0.581518	0.549606	11	0	16.5	32.5	0	13	0	0	13.5	5	14.5	19	6
ECs4827								down	up	putative glycoprotein	Other category				0.142443	0.989671	-4.72037				0.411524	-3.73787	0.828349	4.5	0	9.5	28	0	0	0	0	6.5	0	9		6
ECs4800								down	up	putative glycosidase	Other category				0.336838	0.914083	-4.91374	-0.539078	0.565971	0.369728	0.327457	-0.810704	0.666696	12	0	14	31.5	0	7.5	21	15	16	5	20.5	6	6
ECs2843	up									putative glycosyl transferase	Other category				0.558636	-0.319822	-0.27482	0.292233	-0.461474	-0.154796	0.204718	0.0479047	-0.111945	13.5	83.5	171.5	90	101.5	145.5	63.5	75	192.5	160.5	128	1	2
ECs2862		up	down	down	up			down	up	putative glycosyl transferase	Other category				-0.196224	1.08268	-4.67954	-4.41601	0.852377	0.40482	0.204423	-4.08808	0.955071	3	0	6.5	29.5	0	0	18	10	7.5	0	14.5	9	6
ECs4784								down		putative GTP-binding protein	Other category				0.51361	0.588661	-5.25491	0.230833	-0.0302091	-0.275642	0.403322	-0.531465	0.0785642	11.5	8.5	23.5	32	0	17.5	12.5	8.5	23.5	9	15.5	6	6
ECs0245			down				up			putative H repeat-associated protein	Other category				0.470501	0.371853	-0.889975	0.278773	-0.407937	0.147236	0.574783	-0.258889	-0.366829	10.5	14.5	41.5	47.5	14.5	37.5	17.5	26.5	59	25	21	2	6
ECs5173							up			putative hexulose-6-phosphate isomerase	Other category		ecs00053	Ascorbate and aldarate metabolism	-0.449632	0.411172	0.319258	0.154773	0.122572	0.279703	0.530552	0.186634	-0.471352	15	8.5	40.5	121	119	98	88	89.5	94	65	31.5	2	2
ECs1284		up	down	down	up	up		down	up	putative holo-[acyl-carrier protein] synthase	Other category		ecs00770	Pantothenate and CoA biosynthesis	0.468174	0.849674	-4.44593	-4.2193	0.684444	0.65032	-0.0665115	-0.52703	0.827238	2.5	0	10	18.5	0	0	12.5	10.5	6.5	4	14.5	8	6
ECs0781	down	up	down	down		up	down	down		putative homeobox protein	Other category				-1.30514	0.520093	-0.808714	-2.80977	0.13669	0.943145	-1.02559	-0.619231	-0.177616	37.5	228.5	40	313.5	89.5	72.5	1280	2492	42	61.5	89.5	5	17
ECs4006								down		putative hydrolase	Other category		ecs00053	Ascorbate and aldarate metabolism	0.000365283	0.71253	-0.739349	-0.435778	0.58126	0.0675627	0.351586	-1.07568	0.464042	15	6.5	20	51.5	13	19.5	50	26	23.5	5.5	24	3	6
ECs0773					down					putative inner membrane protein TolR	Other category				0.245482	-0.138264	-0.0799788	0.351423	-0.62528	-0.162632	0.0987851	-0.00859652	-0.081365	44	306	427	367.5	420	557	194.5	268.5	492	431	375	1	1
ECs0111		up	down					down		putative integral membrane protein HofB	Other category				0.20643	0.551481	-0.717688	-0.0339828	0.12149	-0.000645548	0.355222	-1.20675	0.446624	9.5	7	18.5	33	10	12	13	10	22	4.5	22	3	6
ECs0110		up				down				putative integral membrane protein HofC	Other category				0.0762758	0.535738	-0.450379	0.364365	0.0831196	-0.518589	0.30783	-0.0807432	0.00976798	14	9.5	23	46	18.5	30	21	10	31	20.5	21	2	6
ECs3962								down	up	putative isomerase	Other category				0.0998705	0.819864	-0.855688	-0.684205	0.668885	0.281759	0.483055	-0.764922	0.512582	13.5	0	21	54.5	11	8.5	30.5	18	25	7	23.5	3	6
ECs3632								down		putative kinase	Other category				0.214098	0.661864	-1.14798	0.0505746	0.252756	-0.125809	0.430716	-1.17175	0.388588	11.5	7.5	21.5	42.5	7.5	18.5	21	12.5	28	5.5	24.5	3	6
ECs3747								down	up	putative kinase	Other category		ecs01200	Carbon metabolism	0.375033	0.896627	-5.2069	0.415632	0.367448	-0.421859	0.234594	-0.919072	0.756779	11.5	0	19.5	41.5	0	21.5	19	7.5	19.5	6	30	6	6
ECs4806							up	down		putative kinase	Other category				0.314023	0.668125	-0.639266	-0.501006	0.586025	0.320789	0.659986	-1.14761	0.394713	22.5	0	20	36	10.5	12	33	22	25	4	17.5	3	6
ECs0372		up	down	down	up		up	down	up	putative kinase	Other category		ecs01200	Carbon metabolism	-0.0213747	1.03967	-4.93548	-0.503986	0.601063	0.299459	0.621317	-4.36433	0.643726	7.5	0	10	36.5	0	5	14	9	15	0	14	11	6
ECs2481		up	down		up				up	putative kinase	Other category				0.253841	0.728807	-0.748238	-0.196502	0.656633	-0.0414675	-0.0544389	-0.434915	0.794649	9	0	16	32.5	8	8.5	18.5	8	7.5	5	16	3	6
ECs2903		up								putative kinase	Other category				-0.148822	0.538899	-0.0782639	-0.0223322	0.393423	-0.121754	0.195649	-0.0602647	0.245379	12	6	19.5	49	28.5	18.5	26	13.5	24.5	18.5	23.5	2	6
ECs2408		up	down							putative ligase/synthetase	Other category				0.155401	0.713303	-0.525095	0.233497	0.344018	0.00732262	0.473005	-0.433565	0.400104	9	0	14.5	32	10	14	14.5	9	16.5	6.5	14	3	6
ECs0529			down							putative lipase	Other category				0.146898	0.444873	-0.567499	0.114718	-0.231846	0.151329	0.18195	-0.230683	0.221393	16.5	16	28.5	48.5	19	30.5	20	25.5	39.5	25.5	37.5	2	6
ECs4462								down	up	putative membrane protein	Other category				0.0698816	0.783124	-1.15534	-0.83351	0.554106	0.177078	0.284229	-0.853933	0.511764	14	6	22.5	58	9	7	26	15.5	24	7.5	27.5	3	6
ECs5064								down	up	putative membrane protein	Other category				-0.144804	0.892736	-0.816641	-0.0528513	0.382581	0.287971	0.329003	-0.536981	0.585486	16.5	0	11.5	41	8	15	21.5	17	19.5	8	23	3	6
ECs5258									up	putative membrane protein	Other category				0.548343	0.54646	-0.756016	0.241865	0.183763	0.210664	0.307113	-0.303887	0.509741	10.5	0	23	29	8.5	16	14	12.5	17	9	19	2	6
ECs0873				down	up			down		putative membrane protein	Other category				-0.35631	0.410637	-0.286805	-1.16165	0.659526	0.16315	-0.145898	-0.568221	0.311967	37.5	33	25	68	36.5	31.5	180.5	95.5	30.5	19.5	44	2	6
ECs2353					down					putative membrane protein	Other category				0.261443	0.0718185	0.0221051	0.396421	-0.568167	0.017373	0.366472	-0.168155	0.0821813	10	21.5	55.5	58	59.5	58	20.5	32	91	52	62.5	1	6
ECs0804		up	down	up	down	down	up	down		putative membrane protein	Other category				0.109396	0.767709	-0.645823	1.21878	-3.81174	-3.67151	0.647313	-0.603991	0.235612	3.5	0	12.5	30.5	8	16.5	0	0	21.5	6	13	19	6
ECs1300	up		down	up	down					putative membrane protein	Other category				0.620863	0.168489	-0.823048	0.5797	-4.99736	0.248815	0.217397	0.0630447	0.0743985	51.5	9	28	22.5	9	28.5	0	16.5	33.5	28	26.5	14	6
ECs1374	up		down	up	down	down				putative membrane protein	Other category				0.631725	0.223687	-5.19867	0.761355	-4.68468	-4.54445	0.344469	-0.198526	-0.257276	3	14.5	25	21	0	25	0	0	30	17	15	19	6
ECs3111		up	down					down		putative membrane protein	Other category				0.259251	0.730835	-0.76752	0.139971	0.45024	-0.035237	0.477414	-0.693848	0.496496	14	0	20.5	41.5	10	17	21.5	11.5	21.5	6.5	20	3	6
ECs1649		up	down	down	up			down		putative membrane protein precursor	Other category				0.254824	0.781426	-5.24706	-0.613801	0.58086	-0.126209	0.261199	-1.18972	0.486133	16.5	7	18	38.5	0	8	24.5	10.5	17.5	4	20	6	6
ECs3325				down	up					putative multimodular enzyme	Other category		ecs01200	Carbon metabolism	-0.242744	0.171767	-0.135282	-0.711024	0.516393	0.147181	-0.173623	-0.271595	0.227935	34.5	62.5	45.5	87	69	76	240.5	144.5	60.5	53.5	82.5	2	3
ECs0049				up	down	down				putative NAD(P)H oxidoreductase	Other category				0.0624156	-0.147326	0.248023	0.619962	-0.575017	-0.697456	0.209995	0.106107	-0.0503723	18	189.5	309.5	317	507.5	586	164.5	126.5	566.5	498	398.5	1	1
ECs0331		up	down				up	down	up	putative NADH-dependent flavin oxidoreductase	Other category				0.474039	0.84649	-4.84553	0.380451	0.322349	-0.230569	0.646255	-4.49354	0.616297	7.5	0	15	27.5	0	16	14	7	17.5	0	15.5	11	6
ECs3963								down		putative NADPH dehydrogenase	Other category				0.112391	0.37588	-1.27835	-1.58458	0.613111	0.00479418	0.01145	-1.14222	0.121901	13.5	32	29.5	48.5	10	10	83.5	39.5	26	8	26.5	5	6
ECs1275								down	up	putative oxidoreductase	Other category				0.31152	0.426142	-0.0844232	-0.0497311	0.393423	0.271288	0.333966	-0.596556	0.601259	7.5	0	12	17	11	9	13	10	13	5	15.5	2	6
ECs3757								down	up	putative oxidoreductase	Other category				0.123893	0.810745	-0.857132	-0.129293	0.663977	-0.136778	0.315481	-0.758142	0.662817	16.5	0	23.5	59	12	20	41	16	24	8	31	3	6
ECs3960							up	down	up	putative oxidoreductase	Other category				0.571031	0.789331	-4.67954	-0.293808	0.61787	0.12949	0.605433	-4.31122	0.660468	6.5	0	14	22	0	6.5	15	8	14	0	13.5	11	6
ECs5241								down		putative oxidoreductase	Other category				-0.172589	0.597029	-0.957603	-0.805602	0.623452	-0.0593145	0.0336873	-0.935946	0.265447	31.5	35	33	90	20.5	35	135.5	59.5	36.5	13.5	42	3	6
ECs5318								down	up	putative oxidoreductase	Other category				0.0114151	0.821854	-0.71441	-0.929654	0.735982	0.266834	0.436184	-0.79159	0.567592	8.5	0	22	62.5	14.5	10.5	51.5	28	24.5	7	25.5	3	6
ECs0379				down	up					putative oxidoreductase	Other category				-0.183335	0.392466	-0.240952	-0.590371	0.597608	-0.108308	-0.0187209	-0.367448	0.258581	19	36	38.5	86.5	49.5	47.5	144.5	62	46.5	32	56	2	6
ECs0559				down						putative oxidoreductase	Other category				-0.106975	0.48294	-0.483729	-0.558251	0.356929	0.178704	0.0697634	-0.458037	0.227415	14	26	30.5	69.5	28.5	28.5	66	48	36.5	21	39	2	6
ECs3297				down						putative oxidoreductase	Other category				0.0892248	-0.225999	-0.390029	-0.519124	0.0876578	0.0872464	-0.148818	-0.374925	0.0248629	161.5	428.5	306.5	282.5	258.5	284.5	484	420.5	326.5	254	354.5	2	3
ECs3567						down				putative oxidoreductase	Other category				-0.424187	0.537367	0.242261	0.381052	0.434009	-0.501902	0.0335298	0.0977396	0.489576	9	0	11.5	38	30.5	22.5	22	7.5	12.5	13	18	2	6
ECs3630				down	up	up		down	up	putative oxidoreductase	Other category				0.360527	0.903371	-4.69334	-4.15186	0.751886	0.563611	0.421901	-4.38142	0.820788	7.5	0	11.5	25	0	0	12.5	9	12.5	0	17	9	6
ECs0012			down							putative oxidoreductase	Other category				0.144623	0.473465	-0.654932	0.0613274	-0.207014	0.239945	0.132679	-0.476639	0.403875	21	14	24.5	43	15	27.5	19.5	26.5	33	17.5	39.5	2	6
ECs0306			down	down				down		putative oxidoreductase	Other category				0.230079	0.431713	-1.03639	-0.865649	0.421722	0.191577	0.128895	-1.05652	0.412189	18.5	34	49.5	76.5	19	25	84	58	52	15.5	63	3	6
ECs0335			down		up		up	down		putative oxidoreductase	Other category				0.405252	0.432581	-0.688634	-0.382626	0.551466	-0.207789	0.522032	-1.11799	0.298354	12.5	8	28.5	37	13	12.5	29.5	12	37	7	27	3	6
ECs0342		up		down	up			down	up	putative oxidoreductase	Other category				0.0254014	0.674106	-0.262911	-1.14834	0.718846	0.366598	-0.0729424	-0.709352	0.874932	8.5	0	24	58	24.5	7.5	45	27.5	46.5	24	109.5	3	6
ECs0638		up	down							putative oxidoreductase	Other category				0.0156978	0.558157	-0.74797	-0.434143	0.325132	0.246879	-0.0277707	-0.290464	0.376007	35	17.5	26	56.5	16.5	27	53.5	43	30	22.5	41	2	6
ECs0647		up	down	down		up				putative oxidoreductase	Other category				0.0304633	0.571419	-0.7224	-0.531736	0.221573	0.518148	0.155423	-0.309136	0.197229	12	16	26.5	57.5	17	33	65	76	31	19	29.5	2	6
ECs1860			down	down				down		putative oxidoreductase	Other category				0.376266	-0.244912	-0.695547	-1.311	0.416429	0.183983	0.312662	-0.641862	-0.269512	11	94.5	96.5	65.5	45	34.5	180	124	126.5	47.5	64.5	2	6
ECs1892		up	down		up			down	up	putative oxidoreductase	Other category				0.137856	0.785371	-0.765782	-0.269297	0.632811	0.0798933	0.232594	-0.735669	0.717039	8	0	14.5	35	8	7	16	8	13.5	5	20	3	6
ECs2053		up	down	down	up					putative oxidoreductase	Other category				0.0133663	0.524122	-0.783268	-0.844575	0.568093	0.126106	0.0648933	-0.376207	0.0311328	16	22	28.5	60	17.5	23.5	89.5	50	25.5	16	22.5	2	6
ECs2151			down							putative oxidoreductase	Other category				0.119982	0.45119	-0.681427	0.210319	-0.219346	-0.233268	0.22665	-0.170355	-0.155235	12	18	27	47.5	16.5	29	17.5	15	30.5	20	19	2	6
ECs2402		up	down		up			down	up	putative oxidoreductase	Other category				0.248545	0.950953	-4.66556	0.167235	0.512955	-0.211813	0.131939	-4.01746	0.990597	8.5	0	10	25.5	0	14.5	19	8	6.5	0	14	11	6
ECs2483			down	down	up			down		putative oxidoreductase	Other category				0.317789	0.48957	-0.643467	-0.867582	0.674185	0.0130533	0.399014	-0.891673	0.273352	15.5	7	24	36	12.5	9	39	17.5	20.5	5.5	16.5	3	6
ECs2485			down	down						putative oxidoreductase	Other category				0.11118	0.485282	-0.649737	-0.50673	0.469486	-0.0228071	0.151552	-0.378455	0.145791	23	16.5	27.5	50.5	17.5	19.5	48	25.5	27	15.5	24.5	2	6
ECs3024		up	down	down	up					putative oxidoreductase	Other category				-0.285657	0.669422	-0.927294	-1.20843	0.706102	0.11188	-0.178492	-0.231974	0.191114	18	28	26.5	87	19	27.5	173	83	26.5	24.5	35	5	6
ECs3751								down		putative oxidoreductase Fe-S subunit	Other category		ecs00450	Selenocompound metabolism	0.112296	0.689542	-0.845331	0.021077	0.21429	0.149724	0.332773	-0.721048	0.403973	15.5	6.5	22	49.5	11.5	24	27	22	25	8.5	24.5	3	6
ECs2295		up								putative oxidoreductase Fe-S subunit	Other category				0.168419	0.665622	-0.402877	-0.0728982	0.350838	0.343431	0.485	-0.477398	0.405777	14.5	0	19.5	40.5	15	18	25.5	22	25.5	9.5	21.5	3	6
ECs2378		up	down			up	up			putative oxidoreductase Fe-S subunit	Other category				0.182942	0.642405	-0.842667	-0.474039	0.103482	0.537951	0.533348	-0.493756	0.0369637	12	6.5	21.5	43	10.5	11.5	19	25.5	31.5	11	17.5	3	6
ECs2381	up		down		up	down	up	down		putative oxidoreductase Fe-S subunit	Other category				0.527546	0.499713	-0.564145	0.120168	0.888745	-3.75852	0.720946	-0.84103	0.206213	3	0	17.5	21.5	8	6	12	0	22	4.5	12	13	6
ECs2106		up	down					down		putative oxidoreductase major subunit	Other category				0.232382	0.555508	-0.712538	0.306132	-0.0148531	-0.153337	0.409007	-0.633844	0.25355	15	8.5	25.5	44.5	13.5	27.5	18.5	14	32	11	25	3	6
ECs2293		up	down					down	up	putative oxidoreductase major subunit	Other category		ecs00450	Selenocompound metabolism	0.171758	0.711263	-0.542639	0.212541	0.345129	0.0373337	0.336101	-0.555201	0.585727	11	0	15	32.5	10	17	18	11.5	17.5	7	20.5	3	6
ECs2294		up	down							putative oxidoreductase major subunit	Other category		ecs00450	Selenocompound metabolism	0.195288	0.557112	-0.69679	0.120168	0.0902371	-0.0208483	0.189732	-0.327603	0.304124	20.5	8	21.5	39	12	20	18	14	21.5	12.5	22	2	6
ECs0369		up	down	down	up			down	up	putative oxidoreductase subunit	Other category				-0.418923	1.00371	-1.11352	-4.87929	0.979961	0.123856	0.0277992	-0.714467	0.830049	10	0	12.5	65.5	8.5	0	32.5	12	14	6.5	28.5	4	6
ECs3759								down	up	putative oxidoreductase, Fe-S subunit	Other category				0.269244	0.705717	-0.688383	-0.370455	0.621265	0.181676	0.348185	-0.752837	0.635332	13	0	22	43	11.5	10	25	14	18.5	6	22.5	3	6
ECs3593					up			down	up	putative phenylacrylic acid decarboxylase	Other category		ecs01220	Aminobenzoate degradation	0.256538	0.779179	-0.990664	-0.344138	0.683301	0.0385752	-0.0522435	-0.720402	0.868438	15.5	0	23	49	9	11	28.5	13	12	6	27.5	3	6
ECs1138					down					putative phosphatase	Other category				0.277567	-0.200096	-0.187235	0.304261	-0.750385	-0.218484	0.01122	-0.421109	0.189191	16	78.5	97	76	83	113	36.5	54	94	59.5	102.5	1	6
ECs0794		up	down							putative phosphatase	Other category				0.133052	0.512471	-0.884531	-0.0357895	0.0769116	0.114487	0.038849	-0.0301909	0.142991	15	21	32.5	60	16	39.5	41	37	39	35.5	39.5	2	6
ECs2011		up	down					down	up	putative phosphatidate cytidiltransferase	Other category		ecs00564	Glycerophospholipid metabolism	0.476599	0.84509	-4.57726	0.472989	0.233338	-0.283213	0.488975	-4.46277	0.76843	7	0	11.5	21	0	18.5	13.5	7	14.5	0	17.5	11	6
ECs0385	down	up	down	down	up	down		down		putative phosphonomutase 2	Other category		ecs00640	Propanoate metabolism	-1.77533	1.12413	-7.30461	-2.86949	1.05319	-0.727589	-0.214587	-1.79904	-0.0278738	13.5	54	18.5	424.5	0	11	515.5	75.5	25	5	27.5	8	3
ECs2634		up	down							putative plasmid partition protein	Other category				0.31725	0.687101	-0.713816	0.0446603	0.400392	0.167946	0.399673	0.0617569	0.158942	9	0	17.5	32	8.5	17	22.5	15.5	23	16	16.5	2	6
ECs2635	up	up	down	down	up	up				putative plasmid partition protein	Other category				0.664121	0.725236	-4.8096	-4.4682	0.743033	0.575777	0.322307	-0.0404693	0.339602	3	0	17.5	23.5	0	0	17	12.5	14	9.5	13	8	6
ECs0297								down		putative polarity suppression protein	Other category				-0.023853	0.427887	-0.317517	-0.0127506	-0.0296942	0.0777451	0.234218	-0.650163	0.159829	15.5	21.5	32.5	64.5	33	34	31	30	36	14.5	30.5	2	6
ECs0959	down		up							putative prismane HCP protein	Other category		ecs00910	Nitrogen metabolism	-0.600763	-0.0643396	0.585454	0.142453	0.104223	0.0841098	-0.176684	0.399482	-0.0281229	9.5	17	25	54	111.5	60.5	54	46	34	59	36	1	6
ECs0388	down	up	down	down	up	down		down		putative propionyl-CoA synthetase	Other category		ecs00640	Propanoate metabolism	-1.41673	1.12378	-2.39349	-2.09692	1.02699	-0.640474	-0.143473	-1.29714	0.427503	12.5	24	19.5	312.5	10	12	253	41.5	19.5	6	31.5	5	3
ECs0902		up	down					down	up	putative pyruvate formate-lyase 2 activating enzyme	Other category				0.190567	0.638053	-0.811512	0.0838002	0.404352	-0.393688	0.129582	-0.714467	0.524667	31.5	6	21	41.5	10.5	18	23	9	15.5	6.5	21	3	6
ECs2709				up						putative reductase	Other category				0.479668	0.0841965	0.0658372	0.581898	-0.233455	-0.0426741	0.458948	0.214575	-0.17337	7.5	8	120.5	102.5	108.5	164.5	67.5	71	315.5	241	153	1	2
ECs0338		up	down					down		putative reductase	Other category				0.108579	0.59544	-0.839433	-0.0378364	-0.107589	0.328105	0.43867	-0.941684	0.223342	13.5	9	18	37	9.5	18.5	16	21.5	26.5	6.5	19.5	3	6
ECs3240			down							putative resolvase	Other category				0.325313	0.289805	-0.77757	-0.329749	-0.106683	0.306413	0.361921	-0.271551	-0.325766	23	22.5	36.5	44.5	16.5	22	25.5	33.5	42.5	22	19.5	2	6
ECs3027				down	up					putative salicylate hydroxylase	Other category		ecs00362	Benzoate degradation	-0.466725	0.259616	-0.10632	-0.632222	0.530013	-0.0891867	-0.187225	-0.303887	0.0114229	27.5	72	42.5	111	83	71	210.5	98.5	53	46	59	2	6
ECs1683	down	up	down	down	up		down	down		putative sporulation protein	Other category				-1.30768	0.651656	-0.991785	-1.98802	0.8446	-0.162926	-0.616558	-0.617544	-0.266744	57.5	132.5	26.5	237.5	49.5	45	709	225	39	38	50.5	5	3
ECs4469									down	putative S-transferase	Other category				-0.10791	0.129385	-0.506698	-0.506918	0.22326	-0.0070072	0.140465	-0.323513	-0.649141	17	99.5	64	102.5	58.5	73	140.5	97	90.5	55.5	37.5	2	6
ECs3182		up	down							putative S-transferase	Other category				0.488854	0.511102	-0.513225	0.00683921	0.446912	0.139116	0.249202	0.115967	0.290594	14.5	0	24	31	12	12.5	18	11.5	20.5	17.5	19.5	2	6
ECs3186		up	down			up		down	up	putative S-transferase	Other category				0.26273	0.735985	-5.23916	-0.220759	-0.243769	0.572215	-0.397869	-4.62137	0.838666	9.5	8.5	18	36.5	0	16	14.5	28.5	7	0	22	11	6
ECs4619								down	up	putative sulfatase	Other category				0.0179725	1.02861	-4.73361	-4.12833	0.888745	0.335827	0.342292	-0.62597	0.603594	6.5	0	8.5	29.5	0	0	14	7	13.5	5	16	8	6
ECs2103		up	down	down	up					putative sulfatase	Other category				-0.285001	0.639519	-1.01264	-1.10501	0.721691	-0.0318981	-0.0133589	-0.282609	0.0780437	11	23	19	60.5	12.5	21	121	49.5	25.5	19	25.5	5	6
ECs3157		up	down	up	down	down		down	up	putative sulfatase / phosphatase	Other category				0.355322	0.905756	-4.60757	1.21878	-2.71312	-2.57289	0.349004	-3.80039	0.871189	0	0	10.5	23	0	5.5	0	0	6.5	0	10	17	6
ECs2995			down							putative superinfection exclusion protein	Other category				0.472672	0.0331347	-0.735259	0.299269	-0.155124	-0.19448	0.281685	-0.0566456	-0.0290719	29	26.5	43	35	17.5	62	36.5	30.5	75.5	52.5	50.5	1	6
ECs3748								down		putative synthases	Other category				0.132725	0.534201	-0.654696	-0.171295	0.299448	0.0594018	0.18195	-0.87825	0.457924	32.5	17	35.5	67	22	33	49	33.5	37	12.5	44.5	3	6
ECs2509		up	down		up		up	down	up	putative tartrate dehydrogenase	Other category		ecs00630	Glyoxylate and dicarboxylate metabolism	0.157369	0.835521	-1.06785	-0.237384	0.517948	0.252712	0.522276	-1.00608	0.533636	12.5	0	22.5	56	9	19	37.5	25	26	5.5	24	3	6
ECs2463			down							putative thiosulfate sulfur transferase	Other category		ecs04122	Sulfur relay system	0.0862731	0.463497	-0.799974	-0.12381	0.284326	-0.064497	0.0185655	-0.239808	0.298762	20	22	28.5	52.5	16	38	53	32.5	38.5	29	46.5	2	6
ECs4875								down		putative transaldolase	Other category				0.21621	0.770982	-5.10336	-4.78511	0.728402	0.0845123	0.234594	-0.513607	0.351314	18.5	7	15	33	0	0	23	10.5	19.5	9	20	8	6
ECs0903			down							putative transaldolase	Other category				0.0529149	0.409723	-1.07922	-0.349836	0.00700643	0.184277	0.0413679	-0.142735	-0.0763213	67.5	22	20.5	37	9	20	26.5	27.5	26.5	21.5	21.5	2	6
ECs4145									down	putative transferase	Other category				0.0078923	-0.201076	-0.188295	0.248441	-0.718289	-0.393739	-0.055797	0.124013	-0.613158	53.5	712.5	519.5	532.5	581.5	826.5	291.5	350.5	639	746	334	1	4
ECs2058		up	down			up				putative transferase	Other category				0.202105	0.77935	-0.864512	-0.276713	0.229499	0.592872	0.405093	-0.332058	0.427503	9	0	16	36	7.5	13	20	25	15	7	14	2	6
ECs2859		up	down		up		down	down	up	putative transferase	Other category				0.080408	1.00987	-4.14055	-0.275145	0.580443	0.181676	-3.10146	-3.07648	1.37196	0	0	5	16	0	5.5	12	7	0	0	8	7	6
ECs2863		up		down		up		down	up	putative transferase	Other category				-0.139931	0.782155	-0.391704	-4.59535	0.456813	0.867333	0.0909781	-4.13253	1.00906	3.5	0	8.5	27	9	0	14.5	19	7	0	16	4	6
ECs0891			down							putative transmembrane subunit	Other category				0.350189	0.486878	-0.89829	0.0327086	-0.030012	0.128566	0.278281	-0.410496	0.273352	20	16	43.5	63	17	31	27	27.5	49	24	44.5	2	6
ECs2347				up	down					pyridoxinephosphate oxidase	Other category		ecs00750	Vitamin B6 metabolism	-0.219372	0.0956085	0.310631	0.610221	-0.666332	-0.39954	0.0428105	0.0616457	0.161446	29	69.5	111.5	193	258	243.5	63	71.5	163	162	167.5	1	2
ECs0985				up						pyruvate formate lyase activating enzyme 1	Other category				-0.243957	0.0186207	0.36099	0.536004	-0.362015	-0.339832	0.0172351	0.174556	0.102624	57.5	167.5	249	409	621	630	238	211.5	417	476	414.5	1	1
ECs0957	down		down	down			down	down		pyruvate oxidase	Other category		ecs00620	Pyruvate metabolism	-0.850067	-0.0905004	-0.638223	-2.06669	0.486236	0.432385	-0.928497	-0.903508	-0.455727	24.5	158	30	81	50.5	39.5	470.5	387.5	28	28	41	5	3
ECs1487				up	down					respiratory NADH dehydrogenase	Other category		ecs00190	Oxidative phosphorylation	0.0863604	-0.0924766	0.404652	0.684994	-0.561332	-0.445594	0.20276	0.161531	0.0863471	23	41.5	168.5	178	315.5	232.5	62	60.5	218.5	204.5	177.5	1	2
ECs0605		up	down							Rhs core protein with extension	Other category				0.0582464	0.517709	-0.886674	-0.208336	0.0902371	0.106414	0.0448936	-0.115835	0.0841105	12.5	19.5	25.5	51	13.5	24	30	26.5	29.5	24.5	28	2	6
ECs1272	up		down					down		Rtn-like protein	Other category				0.769702	0.292395	-4.75959	0.13032	0.235603	-0.20609	0.474937	-0.529693	0.0475458	12.5	6	18.5	14.5	0	16.5	17	9.5	21	7.5	12.5	6	6
ECs1670				down						septum-site determining protein MinC	Other category				0.0128846	-0.261255	-0.207568	-0.637058	0.153338	0.138216	-0.246228	-0.183967	0.0154695	26.5	163.5	113.5	109	124	102	208.5	178.5	118.5	123	140.5	2	2
ECs4384							up	down		ShuX-like protein	Other category				-0.0737427	0.813164	-0.564996	0.080322	0.20338	0.366598	0.529146	-0.585299	0.397405	10.5	0	15	46	12.5	20.5	21.5	22	25	8	20	3	6
ECs4385								down		ShuY-like protein	Other category				0.0288502	0.477139	-0.1355	-0.0580803	0.235603	0.181676	0.417516	-0.501957	0.208814	10.5	6.5	22.5	44.5	26	20.5	25.5	21	27	10.5	20	2	6
ECs2449	down									spheroplast protein Y	Other category				-0.543994	-0.00847203	0.466598	-0.155572	0.0295388	0.39915	-0.367674	0.00368087	0.223505	38.5	155	164.5	355	615.5	358	399.5	502.5	136.5	193	225	1	1
ECs3619				down						sulfite reductase (NADPH beta subunit	Other category		ecs00920	Sulfur metabolism	0.388131	-0.532471	-0.442098	-1.36144	0.346496	0.345252	0.0644746	-0.298156	-0.0460253	10.5	158.5	160	80.5	95	60	307	266.5	180.5	122.5	147.5	2	3
ECs3618				down						sulfite reductase alpha subunit	Other category		ecs00920	Sulfur metabolism	0.100601	-0.226008	-0.437465	-1.5175	0.49279	0.278986	-0.209385	-0.226214	-0.0519516	25	206.5	146.5	133.5	116.5	78	540	379	146.5	140.5	156.5	5	3
ECs0570		up	down		up			down	up	tartronic semialdehyde reductase	Other category		ecs00630	Glyoxylate and dicarboxylate metabolism	0.37914	0.894692	-4.79733	-0.346855	0.803089	-0.285347	0.0884238	-0.77389	0.812349	9	0	13	27.5	0	7	20.5	6	8.5	3.5	16	6	6
ECs0422				down				down		taurine dioxygenase	Other category		ecs00920	Sulfur metabolism	-0.359966	0.387178	-0.381215	-0.614652	0.2158	0.1697	-0.238651	-0.561968	0.327646	11	32	21	56	28	23.5	50	41.5	25.5	18	41	2	6
ECs4917								down	up	thiamin biosynthesis protein ThiC	Other category		ecs00730	Thiamine metabolism	0.26682	0.652174	-0.506418	0.0367863	0.410709	0.161473	0.283419	-0.621128	0.649259	10.5	0	17.5	32.5	11	11.5	15.5	10.5	19	7.5	25	3	6
ECs4916							up			thiamin biosynthesis protein ThiE	Other category		ecs00730	Thiamine metabolism	0.362813	0.902318	-4.73361	-0.390658	0.720864	-0.00794485	0.509857	-0.414235	0.345326	8	0	12	26	0	5.5	15.5	6.5	15.5	6	12	6	6
ECs4915									up	thiamin biosynthesis protein ThiF	Other category		ecs00730	Thiamine metabolism	0.183265	0.588661	-0.236892	-0.455196	0.762331	-0.0572159	0.241669	-0.470941	0.631565	13	0	9.5	18	8.5	7.5	23.5	9	11.5	5.5	15.5	3	6
ECs4913							up	down		thiamin biosynthesis protein ThiH	Other category		ecs00730	Thiamine metabolism	-0.0124524	0.777252	-0.512439	-0.247557	0.601063	0.122253	0.573622	-0.682323	0.377342	13	0	11.5	32	9.5	9	19.5	10.5	18	5	13.5	3	6
ECs0395		up	down	up	down	down	down	up	down	thiogalactoside acetyltransferase	Other category				-0.0249525	1.04065	-4.42823	1.21878	-3.74922	-3.60899	-2.5261	1.30555	-2.4347	4	0	6	22	0	15.5	0	0	0	4.5	0	18	6
ECs0643			down							thiol:disulfide interchange protein	Other category				0.41688	0.470877	-0.745541	-0.131147	0.396268	0.104715	0.18195	-0.0314721	0.28839	9	6.5	27	36	11.5	24.5	38.5	25	33	26	33.5	2	6
ECs3084		up	down							thiol:disulfide interchange protein DsbE	Other category				0.155585	0.66582	-0.805672	0.0710783	0.183549	0.145087	0.136487	-0.133988	0.316838	20	6.5	24	50.5	12.5	26.5	27.5	23	21.5	16	23.5	2	6
ECs1625		up	down		down	up	up	down		Bor protein precursor	Other category	prophage			-0.158484	0.848618	-0.600947	0.494861	-3.81174	0.771145	0.515094	-0.509739	0.383353	6.5	0	12	41.5	10.5	8	0	8.5	20	7	16	14	6
ECs0819		up	down							endolysin	Other category	prophage			0.37036	0.520258	-0.644791	0.195391	-0.156623	0.335827	0.41734	-0.196159	0.130981	11	7	38.5	56.5	19	34.5	22.5	32	44.5	23.5	30.5	2	6
ECs1631		up	down		up			down	up	head-to-tail joining protein	Other category	prophage			0.0595645	0.816278	-1.25617	-0.0186686	0.576061	-0.475104	0.323725	-1.00368	0.54434	19	6	26	70	9.5	23.5	39.5	12	29	7.5	33	3	6
ECs3497								down		holin protein	Other category	prophage			0.0288502	0.510291	-0.719448	0.0909687	-0.00267789	-0.364541	0.195936	-0.514782	0.0537239	11.5	16.5	22.5	46	14.5	22.5	19	11.5	24	11.5	19	2	6
ECs0818		up	down				up	down		holin protein S	Other category	prophage			0.129198	0.683971	-0.968191	0.252766	-0.107122	-0.0294136	0.560313	-1.03519	0.218394	6	9.5	27.5	60.5	12.5	25.5	16.5	15.5	45.5	9	29.5	3	6
ECs2980		up	down					down	up	hypothetical protein NinE	Other category	prophage			0.080408	0.847355	-5.74998	-0.183018	0.115555	0.0932651	0.221955	-1.48766	0.524667	20	12	25	68	0	16	20	17	25.5	4.5	31.5	6	6
ECs1634		up	down	down	up			down	up	major capsid protein	Other category	prophage			0.37036	0.898815	-4.59253	-0.508441	0.819752	-0.174999	0.322722	-1.06935	0.72428	8.5	0	10.5	22.5	0	8	28	9	16.5	4	22.5	6	6
ECs1635		up	down	down	up		up	down		major capsid protein	Other category	prophage			0.0739355	1.01189	-4.93548	-0.741315	0.838193	-0.0556522	0.500404	-0.57322	0.427503	10.5	0	11	35.5	0	5	22.5	8	16.5	5.5	14	6	6
ECs1640		up	down	down	up				up	major tail protein	Other category	prophage			0.173258	0.978997	-5.11241	-0.807173	0.926485	-0.303832	0.171587	-0.496571	0.689074	10.5	0	14.5	41	0	6	31.5	8	16	8	24.5	6	6
ECs1980		up	down							major tail protein	Other category	prophage			0.21621	0.803505	-5.19867	-0.344138	0.468891	-0.0414675	0.355973	-0.445717	0.239736	38	6.5	16.5	37.5	0	11	23	12	24	10.5	19.5	6	6
ECs1633		up	down	down	up				up	minor capsid protein	Other category	prophage			0.203306	0.96815	-4.35412	-4.15186	0.828847	0.445828	0.0694719	-0.465155	0.740693	2.5	0	7	19	0	0	13.5	8	7	4	12.5	8	6
ECs1637		up	down	down	up		up	down		minor capsid protein	Other category	prophage			0.299097	0.660119	-0.585198	-0.562508	0.710625	0.138659	0.534771	-0.853933	0.480992	8	0	16	29	9	8	26.5	13	18.5	4.5	16	3	6
ECs1638		up	down		up			down	up	minor tail protein	Other category	prophage			0.204548	0.967692	-5.14781	-0.302247	0.805546	-0.348952	0.364271	-0.755872	0.622728	12.5	0	15.5	42	0	13	36.5	10	22	7	26	6	6
ECs1639		up	down	down	up	down		down	up	minor tail protein	Other category	prophage			-0.314007	1.10687	-4.79733	-3.56871	1.29421	-3.35305	-0.154522	-4.04156	1.10003	8.5	0	6.5	34	0	0	12	0	5	0	16	12	6
ECs1641		up	down	down	up		down	down	up	minor tail protein	Other category	prophage			0.24503	0.570961	-4.44593	-4.51779	0.750594	-0.127746	-4.28012	-0.699782	0.886457	6.5	6.5	8	14	0	0	18	6.5	0	3.5	16	7	6
ECs1642		up	down	down	up			down	up	minor tail protein	Other category	prophage			0.289047	0.934611	-4.72037	-4.62476	1.04909	-0.0916173	0.0765893	-0.591569	0.774128	7.5	0	11	26.5	0	0	27	7.5	9	4.5	16.5	8	6
ECs1644		up	down	down	up			down	up	minor tail protein	Other category	prophage			0.0260139	1.02628	-5.02785	-4.485	0.961065	0.173308	0.0567867	-0.834515	0.841337	10	0	11.5	39.5	0	0	21.5	8.5	10	4	20	8	6
ECs1645		up	down		up			down	up	minor tail protein	Other category	prophage			0.225342	0.959908	-5.09422	-0.312696	0.516505	0.308428	0.348185	-0.839848	0.657311	9	0	15	39.5	0	8	17	12	18.5	5.5	23	6	6
ECs1804		up			up			down	up	minor tail protein	Other category	prophage			0.0172802	0.576826	-0.463502	-0.249752	0.504436	-0.123706	0.1266	-1.16409	0.631565	19.5	8	19	42	16	17.5	34.5	16	20.5	5.5	31	3	6
ECs1805		up	down					down		minor tail protein	Other category	prophage			0.179629	0.725419	-1.10468	-0.183687	0.140639	0.408023	0.367555	-0.722597	0.373436	19	7.5	30.5	66.5	11.5	23	29.5	33.5	30.5	10	28	2	6
ECs2238		up	down						up	minor tail protein	Other category	prophage			-0.0264092	0.803913	-0.969064	-0.117252	0.330417	0.209632	-0.0467339	-0.282028	0.604285	19	6	24.5	71	13	25.5	37	28.5	24	18.5	42	2	6
ECs0812		up	down					down		NinG protein	Other category	prophage			0.111806	0.544601	-0.576615	-0.294266	-0.0230916	0.421349	0.451283	-1.23544	0.273352	13.5	12.5	28.5	55.5	19.5	18.5	22.5	30.5	36	6.5	27.5	3	6
ECs2987		up	down				up	down		phage replication protein O	Other category	prophage			0.0908793	0.798178	-0.739349	0.0239399	0.291741	0.32661	0.557262	-0.911674	0.470416	14	0	16	41	9.5	16.5	20	18	24.5	5.5	20.5	3	6
ECs2986		up	down					down		phage replication protein P	Other category	prophage			-0.0233278	0.878779	-5.72589	-0.01431	0.188953	-0.0863333	0.235654	-1.03213	0.420583	20	12	22	68.5	0	22	25	16.5	25.5	7	28	6	6
ECs1080					down					prophage maintenance protein	Other category	prophage			0.13782	-0.296995	-0.382009	-0.149002	-0.533244	-0.0550285	-0.461356	0.258798	-0.365921	703	2104	1572.5	1286	1273.5	1492.5	942.5	1321.5	1237.5	2480	1242.5	1	12
ECs1520					down		down			prophage maintenance protein	Other category	prophage			0.0201539	-0.358731	-0.470172	-0.326964	-0.692216	0.0674527	-0.717471	0.357599	-0.388375	1157	3037.5	1724	1491	1438	1640	1055.5	1961	1351	3861	1713.5	1	12
ECs2754				down						prophage maintenance protein	Other category	prophage			-0.245785	-0.254747	-0.412969	-0.556826	-0.278912	-0.0783344				3064.5	3513.5	1454.5	1821	1676	1477	1808.5	1921	848.5	3884.5	1840.5		12
ECs1096		up	down							putative endolysin	Other category	prophage			0.0916757	0.50909	-0.565563	0.309789	-0.156379	-0.186049	0.334789	-0.264901	0.0479127	26	22.5	42.5	81.5	30	55	32	27	63.5	34	43.5	2	6
ECs1213		up	down							putative endolysin	Other category	prophage			-0.0445995	0.652713	-0.653636	-0.185533	0.404352	-0.0453814	0.404188	-0.42905	0.132685	33	13	27	68.5	20	27.5	46	25.5	46	19.5	32	3	6
ECs1532		up	down							putative endolysin	Other category	prophage			0.112391	0.571853	-0.66316	-0.0732035	0.0220288	0.237765	0.424896	-0.35518	0.00547305	27.5	13	29.5	59	18.5	25	25.5	27.5	42.5	19	25.5	2	6
ECs1622		up	down							putative endolysin	Other category	prophage			0.256353	0.597099	-0.673752	0.141221	0.296694	-0.218484	0.291951	-0.178382	0.231803	13	7	33.5	59.5	18	24	26	13.5	32	19.5	27.5	2	6
ECs1784		up	down					down		putative endolysin	Other category	prophage			0.158019	0.558985	-0.677006	-0.023966	0.161465	0.119372	0.443708	-0.899579	0.216657	15.5	9	22	41.5	13	21.5	24	20	27.5	7	20	3	6
ECs1964		up	down					down		putative endolysin	Other category	prophage			0.158019	0.558985	-0.677006	-0.023966	0.161465	0.119372	0.443708	-0.899579	0.216657	15.5	9	22	41.5	13	21.5	24	20	27.5	7	20	3	6
ECs2186		up	down							putative endolysin	Other category	prophage			0.0685735	0.536925	-0.50451	0.0111776	0.0866073	0.0907042	0.364271	-0.303887	0.02281	28.5	13	28	56.5	21.5	27.5	27.5	24	37	18.5	24	2	6
ECs2259		up	down					down		putative endolysin	Other category	prophage			0.157369	0.559673	-0.62602	-0.023966	0.118905	0.191693	0.446101	-0.915204	0.249822	15.5	8.5	22.5	42.5	14	21.5	23	21.5	28	7	21	3	6
ECs2741		up	down							putative endolysin	Other category	prophage			-0.0249525	0.503503	-0.545193	0.139216	0.0285435	-0.248121	0.154551	0.0554873	-0.110721	8	15	21	45	17	26.5	22	14.5	30	26.5	21	2	6
ECs2968		up	down					down		putative endolysin	Other category	prophage			-0.0539401	0.655747	-0.683779	-0.204555	0.400392	-0.0273629	0.453165	-0.729657	0.173005	31.5	13	25.5	65.5	18.5	26.5	45	25.5	43.5	13	30	3	6
ECs2734		up	down		up			down		putative head completion protein	Other category	prophage			0.240424	0.783969	-0.976065	-0.0681417	0.615878	-0.096105	0.433264	-0.506828	0.475877	15	0	28.5	62	11.5	18.5	34	14.5	31.5	12	30	3	6
ECs1109		up	down	down	up			down	up	putative head decoration protein	Other category	prophage			0.498558	0.832857	-4.25302	-4.2193	0.866766	0.378386	0.329586	-4.08808	0.883612	2.5	0	8.5	15	0	0	15	8	8.5	0	13.5	9	6
ECs2175		up	down		up			down	up	putative head decoration protein	Other category	prophage			0.27873	0.938863	-4.53001	-0.474539	0.798594	-0.141097	0.265831	-0.77389	0.70351	7.5	0	9	22	0	8	26.5	9	14.5	5	20.5	6	6
ECs2731		up	down	down	up			down	up	putative head decoration protein	Other category	prophage			0.41688	0.876343	-4.20954	-4.2193	0.866766	0.378386	0.18195	-4.11055	0.9665	2.5	0	7.5	15	0	0	15	8	7.5	0	15	9	6
ECs0298		up	down					down	up	putative head size determination protein	Other category	prophage			0.0491554	0.785829	-0.624419	0.311223	0.489837	-0.468546	0.458582	-0.807413	0.549985	11.5	0	18	47.5	12.5	23	25.5	8.5	20	5.5	20	3	6
ECs1546		up	down		up			down	up	putative head-tail adapotor	Other category	prophage			0.00290443	0.715816	-0.673752	-0.363006	0.502945	0.146	0.220232	-0.972936	0.644075	23	7	26	67	18	22	48.5	29.5	35.5	10.5	49.5	3	6
ECs1593		up	down	down		up		down		putative head-tail adaptor	Other category	prophage			0.100449	0.769632	-1.08395	-0.511286	0.149078	0.615522	0.406236	-0.968863	0.455674	24.5	7	30	74	12.5	19.5	35	48.5	36.5	9	35	3	6
ECs1797		up	down							putative head-tail adaptor	Other category	prophage			0.12497	0.925735	-5.87094	-0.11854	0.47358	0.0519982	0.399014	-0.399197	0.303205	24	6	29.5	83	0	34	57	32.5	41	18	34	6	6
ECs1977		up		down	up				up	putative head-tail adaptor	Other category	prophage			-0.0525194	0.678186	-0.484684	-0.521686	0.577393	0.153505	-0.0143825	-0.261327	0.529005	48	10	34.5	90.5	30.5	30	83.5	47.5	31.5	24	49.5	2	6
ECs2246		up	down		up					putative head-tail adaptor	Other category	prophage			0.17693	0.977695	-5.81898	-0.041888	0.51905	0.071492	0.446003	-0.372095	0.402065	23.5	0	29.5	83	0	36	58.5	32.5	39.5	17	34.5	6	6
ECs1108		up	down		up			down	up	putative head-tail preconnector protein	Other category	prophage			0.440137	0.864508	-4.84553	-0.390658	0.783384	-0.174999	0.415565	-0.722597	0.567592	22	0	14.5	28	0	8	24	8	16	5	17	6	6
ECs2732		up	down		up			down	up	putative head-tail preconnector protein	Other category	prophage			0.428856	0.8703	-4.82172	-0.390658	0.783384	-0.174999	0.433264	-0.735669	0.55452	22	0	14	27.5	0	8	24	8	16.5	5	17	6	6
ECs2178		up	down		up			down	up	putative head-to-tail joining protein	Other category	prophage			-0.0124524	0.815571	-1.20559	-0.110356	0.601063	-0.443263	0.354483	-1.16645	0.524667	15.5	7	23	66.5	9.5	22.5	42.5	13	30.5	6.5	33	3	6
ECs1530		up	down							putative holin	Other category	prophage			0.0266826	0.745007	-1.17607	-0.0541855	0.0677642	0.230466	0.275979	-0.0667569	-0.0285142	11.5	9.5	22	57	9	21	22	22.5	26	18	17.5	2	6
ECs1100	up	up	down		down	up				putative holin protein	Other category	prophage			0.676634	0.715816	-5.17356	0.168958	-4.00411	1.00366	0.406831	0.171537	0.02823	3	0	25.5	33.5	0	7	0	13	24	18.5	15	16	6
ECs1621		up	down	down			up	down		putative holin protein	Other category	prophage			0.221908	0.559673	-0.739349	-0.738964	0.348066	0.127282	0.587415	-0.945741	0.109284	14.5	8.5	24	42.5	12.5	6	16.5	11.5	38	8	21.5	3	6
ECs1782		up	down							putative holin protein	Other category	prophage			-0.037375	0.53987	-0.66789	0.0673254	0.0191412	-0.25934	0.283949	-0.440299	0.00560464	11	15	20	45	14.5	21.5	19	12.5	27.5	13	19	2	6
ECs1962			down							putative holin protein	Other category	prophage			0.343855	0.289963	-0.571212	-0.178814	0.322082	0.066698	0.455147	-0.0719326	-0.410984	63.5	16	33	39.5	18	33	50.5	34	49.5	28.5	19	2	6
ECs2188		up	down							putative holin protein	Other category	prophage			-0.0564075	0.735761	-0.707088	0.257369	0.313381	-0.433693	0.268961	-0.325089	0.340946	10	6	19	53	13.5	26	25.5	10.5	26	14	25.5	2	6
ECs2261		up	down							putative holin protein	Other category	prophage			0.0144226	0.500553	-0.60959	0.24277	-0.106683	-0.234718	0.407829	-0.419959	-0.115134	4.5	13	18.5	38	13.5	26	17	13	30.5	13	16.5	2	6
ECs2743		up	down			down				putative holin protein	Other category	prophage			0.164705	0.691608	-5.51486	-0.123062	0.343234	-4.65234	0.443824	-0.41849	-0.283084	3.5	15.5	21.5	46	0	11.5	17	0	34	14	15	12	6
ECs2969		up								putative holin protein	Other category	prophage			0.181467	0.563968	-0.42757	0.148339	-0.0863865	0.363998	0.362212	-0.316309	0.344811	40.5	5.5	27	50	20	30	22	30	48.5	24	43.5	2	6
ECs2174		up	down	down	up		up	down		putative major capsid protein	Other category	prophage			0.118387	0.997703	-4.93548	-4.51779	0.995717	0.0798933	0.516463	-0.587013	0.41371	10.5	0	11.5	35	0	0	23	8	17	5.5	14	8	6
ECs1110		up	down	down	up		down		up	putative major head protein	Other category	prophage			0.297335	0.931151	-4.66556	-4.54954	1.00653	0.0481446	-3.91239	0.0246173	1.04654	9	0	10.5	25	0	0	24	8	0	5	13	7	6
ECs1590		up	down	down		up		down	up	putative major head protein	Other category	prophage			-0.0580134	1.04948	-4.8096	-1.02591	0.16875	0.871506	0.364271	-0.863503	0.64983	10.5	0	8.5	32.5	0	8	24.5	43	14	4	17	6	6
ECs2730		up	down	down	up		down		up	putative major head protein	Other category	prophage			0.0602053	0.770982	-0.585198	-4.62476	1.0304	-0.0270788	-3.96646	-0.0294499	1.06658	7.5	0	10.5	27	7.5	0	26.5	8	0	5	14	7	6
ECs0834		up	down		up		up	down	up	putative major tail protein	Other category	prophage			0.00730834	0.768246	-0.506418	-0.2435	0.525077	0.246596	0.523699	-1.00946	0.532864	18	0	13.5	36.5	11	9.5	19	12.5	19	4	17.5	3	6
ECs1549		up	down		up		up	down	up	putative major tail subunit	Other category	prophage			0.237832	0.955123	-4.51375	-0.423448	0.750594	-0.0536381	0.738238	-4.06509	0.501136	9	0	8.5	22	0	6	18	7	12.5	0	9	11	6
ECs1800		up	down		up			down	up	putative major tail subunit	Other category	prophage			-0.0531234	0.794997	-0.524574	-0.327144	0.738684	-0.111486	0.466462	-0.866672	0.557865	12.5	0	10	29.5	8.5	6.5	17.5	6.5	17.5	4.5	17.5	3	6
ECs2243		up	down	down	up					putative major tail subunit	Other category	prophage			0.146794	0.736876	-0.591133	-0.684205	0.747666	0.132228	0.00426866	0.134618	0.482444	20	0	21.5	49	14	8.5	33	15.5	18	20	26.5	2	6
ECs2176		up	down	down	up				up	putative minor capsid protein precursor	Other category	prophage			0.148616	0.987568	-4.3347	-4.15186	0.865214	0.381289	0.0694719	-0.465155	0.740693	2.5	0	6.5	19	0	0	14	7.5	7	4	12.5	8	6
ECs0832		up	down	down	up		down	down	up	putative minor tail protein	Other category	prophage			0.227638	0.717872	-0.656657	-4.58031	0.996375	0.0779976	-0.54105	-0.516061	0.981098	9	0	16	33	9	0	24.5	8.5	5.5	5.5	23	4	6
ECs0833		up						down	up	putative minor tail protein	Other category	prophage			0.070604	0.70373	-0.386748	-0.381088	0.499967	0.373567	0.407622	-0.761312	0.586036	11	0	14.5	34.5	12.5	10.5	23.5	18	16.5	5	18	3	6
ECs0835		up	down		up			down	up	putative minor tail protein	Other category	prophage			-0.0382565	0.913103	-1.12735	0.0556294	0.526955	-0.0651841	0.495607	-0.945741	0.547789	22.5	0	24	78.5	11	17.5	26	12.5	26	6	25	3	6
ECs0836		up	down					down		putative minor tail protein	Other category	prophage			0.092104	0.802235	-1.41308	-0.281173	0.161981	0.399849	0.221171	-0.644813	0.466724	39	12	43	110.5	13	27	39	43	39	16	45.5	2	6
ECs0838		up	down					down	up	putative minor tail protein	Other category	prophage			0.152729	0.821283	-0.972964	-0.269297	0.409668	0.416366	0.460415	-1.08321	0.612443	21.5	0	21.5	53	9.5	17.5	32	28	24	5	25.5	3	6
ECs0839		up	down		up			down	up	putative minor tail protein	Other category	prophage			0.189823	0.973072	-5.25491	-0.366847	0.613039	0.193652	0.390705	-1.01505	0.660799	12	0	17	47	0	8.5	21	12	23	5.5	27.5	6	6
ECs1112		up	down	down	up			down	up	putative minor tail protein	Other category	prophage			0.213539	0.964353	-5.23119	-4.61017	0.858892	0.392985	0.307113	-0.796363	0.678818	11	0	17	45.5	0	0	22	12	17	5.5	22.5	8	6
ECs1113		up	down	down				down	up	putative minor tail protein	Other category	prophage			-0.162154	0.813999	-1.00171	-0.513981	0.452422	0.278993	0.0417205	-0.969382	0.630962	13.5	7	17	57	10	16	39	28.5	15.5	5.5	25.5	3	6
ECs1115		up	down	down		up		down		putative minor tail protein	Other category	prophage			0.0307581	0.836497	-1.29409	-0.828913	0.385951	0.512757	0.424591	-0.961407	0.465983	17.5	6.5	29	82	10.5	12	37.5	37	41	10	39	3	6
ECs1116	down	up	down	down	up	up	up	down		putative minor tail protein	Other category	prophage			-0.643992	1.00939	-0.888385	-1.0838	0.505753	0.625779	0.596717	-0.802328	0.388015	14	0	7.5	49.5	8	5.5	25	24.5	27	6.5	20	3	6
ECs1554		up	down		up			down	up	putative minor tail protein	Other category	prophage			-0.0600438	0.666047	-0.733618	-0.220939	0.510366	-0.192492	0.136487	-1.20183	0.593824	18	9.5	18	47	12.5	20.5	39.5	17	21.5	5.5	31	3	6
ECs1984		up	down	down	up			down	up	putative minor tail protein	Other category	prophage			0.0539747	0.583818	-0.793953	-0.567757	0.657057	-0.416637	0.13607	-0.882745	0.559913	39	14	24	51.5	14	16	50.5	15	35.5	12.5	49.5	3	6
ECs1985		up	down							putative minor tail protein	Other category	prophage			0.0522371	0.734843	-0.910621	0.0736479	0.26459	-0.0471656	0.336101	-0.276488	0.239451	49.5	7.5	25	62.5	13	24.5	27.5	17.5	35	18.5	29	2	6
ECs2164		up	down	down	up					putative minor tail protein	Other category	prophage			-0.0242004	0.689496	-0.712622	-0.512875	0.592174	0.0212372	0.142172	-0.301105	0.386482	39	19	47.5	122.5	32.5	40	112	55	57.5	36	67	2	6
ECs2165		up	down		up					putative minor tail protein	Other category	prophage			0.123949	0.787426	-1.10127	-0.258486	0.502123	0.0907042	0.297399	-0.380149	0.416453	35	8	47.5	116.5	19	31.5	62.5	36	53.5	26.5	55	3	6
ECs2167			down							putative minor tail protein	Other category	prophage			0.115847	0.473526	-0.506177	-0.141908	0.372139	-0.13822	0.0800436	-0.186488	0.194174	26.5	24	46.5	84	34	44.5	69	36	43.5	32.5	44.5	2	6
ECs2170	up	up	down				up	down		putative minor tail protein	Other category	prophage			0.541443	0.807714	-4.98784	0.000622742	0.327367	0.307253	0.523699	-0.523949	0.378713	12.5	0	18.5	30.5	0	10.5	13.5	11.5	19	6.5	15	6	6
ECs2171		up	down		up		up	down		putative minor tail protein	Other category	prophage			0.0896673	0.791443	-0.708812	0.010469	0.561322	-0.0761531	0.624456	-1.16066	0.446195	12.5	0	15.5	39.5	9.5	11.5	18.5	8.5	27.5	4.5	21	3	6
ECs2239		up	down	down	up			down	up	putative minor tail protein	Other category	prophage			0.163566	0.7963	-0.865912	-0.564611	0.791753	-0.0488476	0.296613	-0.882371	0.706469	17.5	0	18.5	44	9	10	36	13.5	20	6	27.5	3	6
ECs2723		up	down	down	up			down	up	putative minor tail protein	Other category	prophage			0.100211	0.782817	-0.690559	-0.501883	0.783384	-0.0749155	0.364271	-0.629309	0.585727	13.5	0	17	42.5	10.5	8.5	28.5	10.5	18	6.5	20.5	3	6
ECs2724		up	down	down	up					putative minor tail protein	Other category	prophage			-0.134767	0.784227	-1.0568	-0.580884	0.585189	0.0402394	0.123109	-0.327984	0.394305	27	12	24	76	13	21	62.5	31.5	33	20.5	39.5	2	6
ECs2727		up	down					down	up	putative minor tail protein	Other category	prophage			-0.209256	0.833352	-0.966213	-0.385645	0.478242	0.184185	0.113631	-0.872981	0.558673	13.5	7	18	64.5	11.5	20	44	28.5	16.5	6	23.5	3	6
ECs2728		up	down	down	up			down	up	putative minor tail protein	Other category	prophage			0.21621	0.963354	-5.19867	-4.62476	0.888745	0.335827	0.307113	-0.796363	0.678818	9.5	0	16.5	44	0	0	23	11.5	17	5.5	22.5	8	6
ECs2947		up	down	down	up			down	up	putative minor tail protein	Other category	prophage			0.100211	0.782817	-0.690559	-0.501883	0.783384	-0.0749155	0.364271	-0.629309	0.585727	13.5	0	17	42.5	10.5	8.5	28.5	10.5	18	6.5	20.5	3	6
ECs2948		up	down	down	up					putative minor tail protein	Other category	prophage			-0.134767	0.784227	-1.0568	-0.565011	0.56854	0.0561128	0.123109	-0.327984	0.394305	27	12	24	76	13	21	60.5	31.5	33	20.5	39.5	2	6
ECs2953		up	down	down				down	up	putative minor tail protein	Other category	prophage			0.0312177	0.677892	-0.713032	-0.560076	0.208501	0.34873	-0.189614	-0.857772	0.712719	16	6	17	41	11	6.5	13	13	10	5	22.5	3	6
ECs2954		up	down	down	up			down	up	putative minor tail protein	Other category	prophage			0.163566	0.982402	-5.36572	-0.937953	0.892868	-0.103255	0.442834	-0.853933	0.577721	13.5	0	18.5	53	0	7	40.5	13	22.5	6	23.5	6	6
ECs1972		up	down							putative phage major head protein/prohead protease	Other category	prophage			0.116459	0.613662	-0.72054	-0.0849276	0.265914	0.130731	0.229741	-0.0463755	0.122692	24	7.5	19.5	40.5	11.5	20.5	27	20.5	25	18.5	20.5	2	6
ECs1551		up	down							putative phage tail protein	Other category	prophage			-0.00963829	0.70232	-0.73473	0.0243768	0.161364	0.207775	0.429358	-0.370376	0.122122	20	8.5	23.5	60.5	15.5	31.5	33.5	30.5	36.5	16	24.5	2	6
ECs1591		up	down	down		up	up	down		putative prohead protease	Other category	prophage			0.432881	0.868245	-5.22316	-0.674332	0.189555	0.776798	0.64804	-1.17936	0.418535	16.5	0	21	41	0	12.5	27.5	43	25.5	4	18.5	6	6
ECs1773							down			putative prophage maintenance protein	Other category	prophage			-0.27098	-0.269892	-0.183113	-0.279742	-0.341411	-0.0620074	-0.665021	0.497478	-0.464603	362.5	1156	521.5	659.5	775.5	722	629.5	723.5	655.5	2044.5	731	1	4
ECs3231			down					down		putative prophage Sf6-like integrase	Other category	prophage			0.291717	0.476743	-0.597033	0.273137	0.0819383	-0.270309	0.482054	-0.591569	0.0502089	9.5	8	25	38	14	23.5	18	11	27	9	16	3	6
ECs1981		up								putative tail assembly chaperon	Other category	prophage			-0.0340473	0.519668	-0.30869	-0.298201	0.423856	0.028	0.345739	-0.31525	0.147059	71.5	20.5	43	94.5	44.5	38.5	73.5	43	69.5	35	52	2	6
ECs1550								down		putative tail assembly chaperone	Other category	prophage			0.0891928	0.452324	-0.327369	-0.339364	0.422943	0.0689787	0.284807	-0.709352	0.391136	39.5	22	49	89	44	40	79.5	48.5	66.5	24	67.5	2	6
ECs1801								down		putative tail assembly chaperone	Other category	prophage			0.0794366	0.453741	-0.314653	-0.341993	0.420315	0.0766071	0.298814	-0.717651	0.382837	39.5	22	49	90	45	40	79.5	49	68	24	67.5	2	6
ECs1802		up	down							putative tail assembly chaperone	Other category	prophage			-0.00963829	0.70232	-0.73473	0.0243768	0.161364	0.207775	0.429358	-0.370376	0.122122	20	8.5	23.5	60.5	15.5	31.5	33.5	30.5	36.5	16	24.5	2	6
ECs2242		up	down		up			down		putative tail assembly chaperone	Other category	prophage			-0.0471532	0.707109	-0.966994	-0.276713	0.510912	-0.127304	0.15171	-0.935159	0.476727	40.5	19	35	94	19	39	79.5	36.5	38	12.5	48	3	6
ECs2162				down						putative tail assembly protein	Other category	prophage			-0.176942	0.0138862	-0.255067	-0.616021	-0.153818	-0.0520555	-0.255173	-0.250118	0.267671	109	85.5	52	79.5	65.5	36	53	51	76	74.5	117	2	6
ECs2721				down						putative tail assembly protein	Other category	prophage			-0.169295	-0.120747	-0.263816	-0.662591	-0.150925	-0.117179	-0.274482	-0.28695	0.2466	103.5	84	46	61	57	32	49.5	44.5	68	65.5	104.5	2	6
ECs2945				down						putative tail assembly protein	Other category	prophage			-0.169295	-0.120747	-0.263816	-0.662591	-0.150925	-0.117179	-0.274482	-0.28695	0.2466	103.5	84	46	61	57	32	49.5	44.5	68	65.5	104.5	2	6
ECs0840		up	down	down	up			down	up	putative tail assembly protein	Other category	prophage			0.333993	0.915345	-4.88021	-0.807173	0.860888	-0.0806883	0.487331	-4.7347	0.769789	9.5	0	13.5	30.5	0	6	29.5	10	19	0	23	11	6
ECs0841		up	down	down	up			down	up	putative tail assembly protein	Other category	prophage			0.173934	0.794665	-0.879438	-0.885354	0.716132	0.285816	0.474475	-1.13195	0.608437	20	0	20	47	9.5	7.5	34.5	19.5	23	4.5	24	3	6
ECs1117		up	down	down	up	down			up	putative tail assembly protein	Other category	prophage			0.27873	0.938863	-4.53001	-3.72286	1.29421	-3.5072	0.112957	-0.42167	0.700797	8	0	9	22	0	0	14	0	7	4	11.5	12	6
ECs1118		up	down	down	up			down	up	putative tail assembly protein	Other category	prophage			0.41688	0.876343	-5.02785	-0.685457	0.793966	0.0266384	0.474937	-1.04052	0.58987	14	0	17	34	0	7	28.5	11.5	21	4.5	21.5	6	6
ECs1558		up	down		up		up	down		putative tail assembly protein	Other category	prophage			0.250895	0.502718	-0.52804	-0.390658	0.592329	-0.265971	0.55131	-1.07826	0.251846	10	7	24	39	15	11.5	28.5	10.5	34	6.5	23	3	6
ECs1559		up	down	down	up				up	putative tail assembly protein	Other category	prophage			0.338409	0.619623	-0.530139	-0.668289	0.877316	-0.229487	-0.185775	-0.160786	0.752926	22.5	0	24.5	41	14	10	43.5	12.5	6	6	14	3	6
ECs1986		up	down				up	down		putative tail assembly protein	Other category	prophage			0.0896673	0.816444	-0.820038	-0.0454992	0.350838	0.320442	0.511429	-0.67342	0.451601	32.5	0	15.5	40.5	8.5	18.5	25.5	21.5	28.5	8.5	24.5	3	6
ECs1987		up	down		up					putative tail assembly protein	Other category	prophage			0.27534	0.752194	-0.898589	-0.483634	0.690408	0.128906	0.420361	-0.160786	0.311093	43	0	28.5	58	12	19.5	58.5	29	33	18	27	2	6
ECs2163		up	down	down	up			down	up	putative tail assembly protein	Other category	prophage			-0.0249525	1.04065	-4.65137	-0.515821	0.835902	-0.220119	0.22847	-0.758142	0.725338	7.5	0	7.5	27.5	0	6	21.5	6.5	11	4	16.5	6	6
ECs2237		up	down	down				down		putative tail assembly protein	Other category	prophage			-0.0351049	0.596208	-0.608188	-0.532488	0.420393	0.150194	0.311903	-0.699199	0.336615	22	16	28	66.5	21.5	21	50.5	33.5	46.5	16.5	43.5	3	6
ECs2722		up	down	down	up			down	up	putative tail assembly protein	Other category	prophage			0.14766	0.835132	-1.04163	-0.503986	0.852377	-0.288328	0.412698	-0.930589	0.623902	14	0	20.5	51.5	8.5	10	36	10	27.5	7	31	3	6
ECs2946		up	down		up			down	up	putative tail assembly protein	Other category	prophage			0.211436	0.965138	-5.34452	-0.47151	0.833868	-0.255851	0.451613	-0.965781	0.596126	13.5	0	19	51	0	9.5	32.5	9.5	27.5	6.5	29	6	6
ECs2172		up	down	down		up	up	down		putative tail attachment protein	Other category	prophage			-0.0531234	1.04819	-5.19037	-0.74483	0.470034	0.569442	0.669093	-1.1583	0.384018	16	0	12.5	47.5	0	8	25	24	25.5	4	17.5	6	6
ECs0280		up	down					down		putative tail fiber protein	Other category	prophage			0.0984265	0.829823	-5.50882	-0.301046	0.270821	0.108769	0.234594	-0.764922	0.300021	12	10	20	52.5	0	14	23	17	19.5	7	19	6	6
ECs0283		up	down					down	up	putative tail fiber protein	Other category	prophage			-0.0201792	0.873947	-0.916897	0.282287	0.357716	-0.0980379	0.284229	-4.47827	0.91115	20	0	22.5	69.5	12.5	24.5	24.5	13.5	12	0	20.5	10	6
ECs0844		up	down	down				down	up	putative tail fiber protein	Other category	prophage			0.226362	0.695041	-1.3635	-0.836564	0.498409	0.266398	0.279114	-1.19997	0.524667	16.5	9	27	54.5	7.5	10.5	37	25.5	27	6	31.5	3	6
ECs1123		up	down							putative tail fiber protein	Other category	prophage			0.0536906	0.692201	-0.721331	-0.299442	0.44316	0.123856	0.193314	-0.275716	0.381566	17	7.5	25.5	61	16	19.5	38	24	29.5	18	32.5	2	6
ECs1650		up	down		up					putative tail fiber protein	Other category	prophage			0.121166	0.770982	-0.677314	0.130639	0.546995	-0.229066	0.429786	-0.425584	0.445203	12.5	0	15.5	37.5	9.5	16	22.5	9	20.5	8.5	19	3	6
ECs1808		up	down	down	up			down		putative tail fiber protein	Other category	prophage			0.0114151	0.749591	-0.944144	-1.04787	0.588793	0.285816	0.42881	-0.760645	0.331621	12.5	7	21	55.5	11	8.5	40.5	26	32	9.5	26.5	3	6
ECs2159		up	down	down	up			down	up	putative tail fiber protein	Other category	prophage			0.166656	0.776058	-0.778265	-0.503986	0.755213	-0.000645548	0.386744	-0.606836	0.55819	12	0	17	39.5	9	7.5	24.5	10	18	6.5	19.5	3	6
ECs2231		up	down		up					putative tail fiber protein	Other category	prophage			0.0958617	0.652174	-0.601728	-0.314773	0.563003	0.0100851	0.396098	-0.360168	0.243047	27	7.5	29.5	65	20	26	58	29	41.5	19	32.5	3	6
ECs2717		up	down							putative tail fiber protein	Other category	prophage			-0.0165137	0.715816	-0.73091	-0.26861	0.411019	0.157344	0.250943	-0.334977	0.35653	22.5	8.5	25.5	67	17	23.5	43	29	35	19	35.5	2	6
ECs2941		up								putative tail fiber protein	Other category	prophage			0.0582464	0.539528	-0.327058	-0.113671	0.345484	0.069198	0.227412	-0.463219	0.443978	45.5	11	34	69.5	31.5	31	45.5	30	45	22	51	2	6
ECs1114		up	down	down	up			down	up	putative tail length tape measure protein	Other category	prophage			-0.0249525	0.864366	-0.857132	-0.670618	0.751886	0.115586	0.27504	-0.616261	0.654125	13	0	13.5	41.5	8	6.5	25	11.5	15	6	20	3	6
ECs1803		up	down		up			down		putative tail length tape measure protein	Other category	prophage			0.117364	0.699886	-0.884715	-0.452693	0.562744	0.00982575	0.425774	-0.701917	0.324273	18	6	21	47.5	10.5	12.5	32	16	28.5	9	23.5	3	6
ECs1983		up	down					down		putative tail length tape measure protein	Other category	prophage			0.0990451	0.646369	-0.84361	-0.094242	0.26342	0.0769651	0.40632	-0.569323	0.190238	50.5	10	24.5	53.5	13	23	30.5	22	34	12.5	25	2	6
ECs2240		up	down	down	up			down		putative tail length tape measure protein	Other category	prophage			0.224508	0.69527	-1.16056	-0.590371	0.618157	-0.0610547	0.27504	-0.734044	0.471803	15.5	6	22	44.5	7.5	9.5	29.5	13	22.5	8	25	3	6
ECs0837		up	down	down	up			down	up	putative tail length tape measure protein precursor	Other category	prophage			0.156748	0.83062	-1.03639	-0.554287	0.691214	0.172197	0.342292	-0.549009	0.578276	16.5	0	23	57	9.5	9	29	15	22.5	9	26	3	6
ECs2166		up	down		up			down		putative tail length tape measure protein precursor	Other category	prophage			-0.00800297	0.709288	-1.01008	-0.42071	0.504436	0.00787072	0.224967	-0.566251	0.387466	24.5	17	34	88	17	29.5	69	36.5	47.5	21	51	3	6
ECs2949		up	down							putative tail length tape measure protein precursor	Other category	prophage			-0.0671752	0.648829	-0.912411	-0.261966	0.133631	0.231896	0.11662	-0.276595	0.281227	19.5	18.5	26.5	68.5	15.5	26.5	36.5	35	39.5	26	42.5	2	6
ECs2241		up	down	down	up				up	putative tail protein	Other category	prophage			0.00193638	0.866864	-0.917904	-0.77632	0.593031	0.434767	-0.0187209	-0.281414	0.723269	17.5	0	17.5	52.5	9.5	8.5	31	23	12	9	23	3	6
ECs2639		up	down					down		putative tail protein	Other category	prophage			0.432881	0.710021	-5.22316	-0.0339828	0.366869	-0.243207	0.464355	-0.763419	0.185384	8	6	21	35	0	13	18	8.5	21	6	14.5	6	6
ECs2643		up	down	up	down			down	up	putative tail protein	Other category	prophage			-0.148013	0.822275	-0.514103	0.789785	-4.07643	0.381289	0.42835	-4.52339	0.816019	4	0	9	30	8.5	14	0	7.5	14.5	0	19.5	14	6
ECs2644									up	putative tail tube protein	Other category	prophage			-0.0813666	0.481893	-0.0273927	0.00190397	0.387489	-0.0318981	0.158693	-0.452307	0.534832	13.5	9	32	71	46	38.5	52.5	30	42.5	22.5	56.5	2	6
ECs1613		up	down		up			down		Ren protein	Other category	prophage			0.284953	0.506743	-0.541235	-0.398957	0.558862	-0.103255	0.371993	-0.846211	0.403973	17	6.5	26	41	15.5	12	29	13	26	7.5	24.5	3	6
ECs2985			down					down		Ren protein	Other category	prophage			0.230294	0.495051	-0.851827	0.057367	0.132797	-0.0333484	0.278577	-0.561432	0.228901	36	16.5	32.5	53.5	15	36	36	26.5	38	16	33	2	6
ECs1646		up	down	down	up			down	up	tail assembly protein	Other category	prophage			0.315528	0.92341	-4.82172	-0.765351	0.844009	-0.0572159	0.455839	-4.59435	0.795077	8.5	0	12.5	29	0	5.5	25.5	9	16	0	20.5	11	6
ECs1647		up	down	down	up			down	up	tail assembly protein	Other category	prophage			-0.0159839	1.03819	-4.70694	-4.59535	0.981338	0.120118	0.0613219	-4.08808	1.02176	6.5	0	8	29	0	0	24.5	9	6.5	0	15.5	9	6
ECs1651		up	down					down		tail fiber assembly protein	Other category	prophage			0.075773	0.671811	-0.768677	0.127772	0.0025315	0.17016	0.293175	-0.834515	0.384578	14	7	20.5	47	12	22	18	18.5	19	6	19	3	6
ECs1643		up	down	down	up			down	up	tail length tape measure protein precursor	Other category	prophage			0.186357	0.974323	-5.02785	-4.66732	0.888745	0.335827	0.27504	-0.798583	0.702915	10	0	13.5	37.5	0	0	24	12	15	5	21	8	6
ECs0645				up	down		up		down	alkyl hydroperoxide reductase F52a subunit	Other category	SOS response			0.231763	-0.129032	0.153901	0.612177	-0.50106	-0.369305	0.582199	0.0301243	-0.508882	99.5	88.5	188.5	166	237.5	389	118.5	117.5	621.5	349	190.5	1	1
ECs5399						down				#N/A	Unknown				0.0681504	0.120347	-0.0277606	-0.0274254	0.369425	-0.551745	0.00618568	0.320326	-0.28462	55	47.5	69.5	92.5	86	76.5	105.5	36.5	85	113.5	58	2	6
ECs5432						down				#N/A	Unknown				-0.066014	-0.109425	-0.278004	0.114486	-0.360131	-0.768467	0.0184852	-0.117248	-0.487552	40	129.5	83.5	101	92	117	67.5	39	114.5	97.5	63	1	6
ECs5362	up	up	down		down	up				#N/A	Unknown				0.679244	0.713824	-3.80407	0.388432	-3.97879	0.86192	0.386744	0.00626819	0.226832	3.5	0	6.5	8.5	0	8.5	0	11	9	6	7	16	6
ECs5377		up	down							#N/A	Unknown				-0.0882147	0.622562	-0.956762	-0.126356	-0.117618	0.0565129	-0.157404	0.0599567	0.0484088	10.5	14.5	17.5	45	10	15.5	14.5	15	16.5	20	18.5	2	6
ECs5382			down	down	up					#N/A	Unknown				-0.189256	0.34493	-0.515579	-2.44356	0.689906	0.329695	-0.350855	-0.0107846	-0.0143296	75.5	39.5	29	62.5	28.5	10.5	223.5	135.5	27	37	34.5	5	6
ECs5391	down									#N/A	Unknown				-0.606449	0.0372415	0.403828	0.459241	-0.136457	-0.421859	-0.301181	0.159671	0.252674	117	157.5	131	315	490	539	275.5	180	216	334	343	1	1
ECs5406		up	down		up			down		#N/A	Unknown				0.171758	0.75311	-1.18172	-0.195685	0.543904	-0.168078	0.397061	-0.614042	0.350314	15.5	6	27	61	9.5	17.5	34	14.5	31	11	27	3	6
ECs5414			down							#N/A	Unknown				0.253251	0.39113	-0.971971	0.00184823	0.105851	-0.0653558	0.104833	-0.455437	0.348576	17	20.5	30	43.5	12	34.5	35.5	26	39.5	22	46	2	6
ECs5415			down	up	down					#N/A	Unknown				0.258876	0.285474	-0.503973	0.675694	-5.66234	-0.106006	0.269811	-0.0739635	-0.0631197	10	21.5	37	48	23.5	61	0	22.5	53.5	37	35	14	6
ECs5418	up	up	down	down	up					#N/A	Unknown				0.677163	0.715412	-4.01379	-4.07954	0.863427	0.384617				3	0	8	10.5	0	0	13	7	0	0	0		6
ECs5438		up			up	down				#N/A	Unknown				-0.106766	0.768857	-0.383949	-0.0407625	0.960437	-4.47906	0.482054	-0.255097	0.293155	17.5	0	15.5	47	16	10.5	26.5	0	22.5	10.5	17	13	6
ECs5444		up	down							#N/A	Unknown				0.296252	0.52614	-5.28568	-0.130057	0.203202	-0.349716	0.406531	-0.370826	-0.384455	12	15.5	19.5	31	0	17	22	11	29	13	12	6	6
ECs5451		up			up	down				#N/A	Unknown				-0.326277	0.81667	-0.337957	0.302489	0.783384	-4.55703	0.472104	-0.218527	0.283205	16.5	0	13	51.5	17.5	16	24	0	22.5	11	17	13	6
ECs1362		up	down		down	up		down	up	hypotheical protein	Unknown				0.345421	0.910244	-3.77017	0.438622	-3.49328	0.821335	0.478216	-3.67118	0.777258	0	0	4.5	10	0	5.5	0	6.5	6.5	0	8	17	6
ECs0293							down	down	up	hypothetical protein	Unknown				0.336838	0.275003	0.0885306				-3.03693	-3.01194	1.37196	0	0	8	9.5	8.5	0	0	0	0	0	7.5		6
ECs0849								down	up	hypothetical protein	Unknown				0.335812	0.0473193	0.152044	0.249846	-0.423442	0.451899	0.189067	-0.640359	0.524667	16	6.5	37.5	35.5	42.5	37	17.5	36.5	23.5	10	30	2	6
ECs0989								down		hypothetical protein	Unknown				0.124744	0.0998138	-0.149096	-0.0209107	-0.341896	0.212767	0.260731	-0.645838	0.0542989	19.5	21	28	34.5	29	27.5	18.5	28	33	13	24.5	2	6
ECs1065								down		hypothetical protein	Unknown				0.202426	0.223442	-0.106506	-0.241947	0.369445	0.0607234	0.289291	-0.689716	0.276181	15	28	65.5	84.5	65.5	55	94	60	65.5	24	59	2	6
ECs1172							down	up	down	hypothetical protein	Unknown										-2.40832	1.30555	-2.31691	0	0	0	0	0	0	0	0	0	4	0		6
ECs1195								down		hypothetical protein	Unknown				0.144947	0.344126	-0.262425	0.010167	0.0971575	-0.0090138	0.433264	-0.566251	0.128771	58	23.5	48	74	43.5	43	43.5	34	78	28	52.5	2	6
ECs1315								down		hypothetical protein	Unknown				0.0843028	0.340824	-0.355249	0.215478	-0.161077	-0.280359	0.238231	-0.722597	0.299328	12	16.5	24.5	40	21.5	27.5	17.5	13.5	33.5	12.5	32.5	2	6
ECs1394							down	up		hypothetical protein	Unknown				0.181314	-0.0523707	0.0309876	0.288696	-0.198968	-0.387921	-0.508077	0.618635	-0.214306	63	40	64	64	75	72	41	29.5	53.5	161	65.5	1	6
ECs1599								down		hypothetical protein	Unknown				-0.0492095	0.28561	0.0679434	0.127772	0.290214	-0.283758	0.237213	-0.532728	0.380983	14.5	15.5	32	56.5	49	44	48	23.5	46.5	21	49	2	6
ECs1673							up			hypothetical protein	Unknown				0.170871	-0.00339056	0.436027	0.3978	-0.39861	0.456273	0.509857	0.191901	-0.193671	9	0	24.5	26	43.5	27.5	11.5	23.5	31	22	14	1	6
ECs1976								down		hypothetical protein	Unknown				-0.366293	0.498634	-0.0971468	-0.235878	0.48438	-0.379593	0.087459	-0.695109	0.489917	44	18	23	69	41	26.5	50.5	18.5	37	16.5	50.5	2	6
ECs2005								down		hypothetical protein	Unknown				-0.158484	0.396289	-0.342252	-0.208336	-0.219918	0.49283	0.288433	-0.698179	0.250624	11.5	7.5	7.5	16.5	8.5	12	11	19.5	16.5	6	14.5	2	6
ECs2202								down		hypothetical protein	Unknown				-0.0301339	0.491022	-0.172011	0.16563	0.128264	0.0150447	0.274323	-0.784701	0.450283	26.5	10.5	27.5	58.5	32.5	37.5	33.5	26	34	11.5	37	2	6
ECs2282							up		down	hypothetical protein	Unknown				0.38861	-0.426431	-0.0962124	0.309178	-0.154388	-0.478465	0.507797	-0.177074	-0.538854	17	32	46.5	26	39	60	35	22	90.5	44.5	29	1	6
ECs2283							up			hypothetical protein	Unknown				0.346366	0.0635489	-0.167048	0.144709	0.0486672	-0.0181899	0.537153	-0.113969	-0.371939	27	33	73	69.5	59.5	82.5	69.5	56.5	145.5	74	53.5	1	6
ECs2334							up		down	hypothetical protein	Unknown				-0.193791	0.0425281	0.112463	-0.201803	0.10141	-0.109758	0.529146	-0.0437019	-1.34556	10.5	21.5	20	32	37	21.5	27	19	50	27.5	7	2	6
ECs2376								down		hypothetical protein	Unknown				-0.0105638	0.438848	-0.104384	0.125309	-0.0224046	0.227024	0.358406	-1.0029	0.434994	17.5	9.5	25	49.5	31	32.5	26	29	34	8.5	33.5	2	6
ECs2386								down		hypothetical protein	Unknown				-0.0548343	0.265209	-0.235385	-0.464345	0.15375	0.259193	0.0843114	-0.509739	0.197454	34	34	36.5	63.5	41.5	34	58.5	56.5	45.5	24.5	46.5	2	6
ECs2625								down	up	hypothetical protein	Unknown				-0.251266	0.481893	-0.488738	0.00575754	-0.399785	0.38847	-0.256305	-1.14761	0.741338	9.5	15.5	13.5	35.5	14.5	27.5	17	32.5	20	8	49.5	3	6
ECs3250								down		hypothetical protein	Unknown				0.209241	0.588661	-0.71873	0.187179	0.0463852	-0.00262771	0.359156	-0.571366	0.252733	8.5	6	19.5	36	10.5	18	14.5	12	19.5	7.5	16	2	6
ECs3310								down		hypothetical protein	Unknown				0.198627	0.568858	-0.933505	-0.293808	0.0498858	0.327316	0.214211	-1.01356	0.459764	10	9.5	20.5	37.5	9	13	17	19.5	21	6	24.5	3	6
ECs3322									up	hypothetical protein	Unknown				-0.151104	0.825049	-0.52066	-0.0339828	0.474311	0.139116	-0.328876	-0.0356228	0.752926	3	0	8.5	28.5	8	12	18.5	11.5	6.5	8.5	17.5	2	6
ECs3427								down		hypothetical protein	Unknown				0.18949	0.449463	-0.443228	0.204251	-0.0862536	0.142923	0.221171	-0.814712	0.472203	12	9.5	23.5	38.5	17	31	21.5	23.5	26	9	30.5	2	6
ECs3465								down		hypothetical protein	Unknown				0.0843028	0.401449	-0.619941	-0.26051	0.0278413	0.366247	0.304289	-1.039	0.0519198	20	19	24.5	42.5	16.5	29.5	36.5	44.5	27.5	7	19.5	3	6
ECs3496								down		hypothetical protein	Unknown				0.0809961	0.521766	-0.388278	0.0724365	0.00476535	0.144994	0.445367	-0.617785	0.0937669	26	15.5	40.5	79.5	34.5	37.5	32.5	32.5	47.5	16	30.5	2	6
ECs3503							up	down		hypothetical protein	Unknown				0.139893	0.57785	-0.686981	-0.00243443	0.0285435	0.234731	0.558842	-1.25238	0.177338	12	9.5	23.5	46	14	23	22	23.5	34.5	5.5	21.5	3	6
ECs3514								down		hypothetical protein	Unknown				0.199816	0.525747	-0.757811	0.159699	0.0574473	-0.166967	0.423112	-0.686879	0.126749	15.5	10	22	38.5	11.5	21.5	18	12.5	28	9	19	3	6
ECs3610								down		hypothetical protein	Unknown				0.209241	0.706444	-1.13858	-0.449365	0.330772	0.399543	0.221171	-0.614042	0.438867	15	8.5	32.5	67.5	11.5	21.5	43.5	40.5	26	11	29.5	2	6
ECs3611								down		hypothetical protein	Unknown				-0.120614	0.599132	-0.673167	-0.336855	0.489541	-0.169986	0.242209	-0.517757	0.202583	16	14	18.5	48	14.5	21	44.5	20	28.5	13	25	3	6
ECs3614								down		hypothetical protein	Unknown				0.0471332	0.606679	-0.56718	0.0971784	0.100287	0.0779976	0.258911	-0.883705	0.475477	12	7.5	19	42	14	21.5	20	17	22.5	7	25.5	3	6
ECs3615								down		hypothetical protein	Unknown				0.155174	0.601733	-0.681825	0.189161	0.00969822	0.0481446	0.247089	-0.63079	0.391136	13	6.5	19.5	38.5	11.5	20	15.5	14	18.5	7.5	19.5	2	6
ECs3616									down	hypothetical protein	Unknown				-0.329259	-0.000417319	-0.435667	-0.413258	-0.282258	0.149026	0.0120508	-0.115429	-0.521374	36	57.5	24.5	43	30	35	37	49.5	49.5	42.5	26.5	2	6
ECs3629								down	up	hypothetical protein	Unknown				0.213756	0.725862	-0.661571	0.297623	0.185841	0.131914	0.411524	-0.742142	0.577035	11.5	0	18.5	39	10.5	20.5	17	14	19.5	6	21	3	6
ECs3703								down		hypothetical protein	Unknown				0.0819453	0.403257	-0.665241	-0.23123	-4.70968	0.650908	0.18195	-0.978685	0.273352	13	12.5	15.5	27	10	9.5	0	18.5	18	5.5	18	14	6
ECs3705							up			hypothetical protein	Unknown				0.962107	0.426142	-4.09176	-3.02972	-2.95429	1.43444	0.797135	-0.486208	-0.15743	4	0	11.5	8.5	0	0	0	7	18.5	5	6.5	15	6
ECs3707							down	down	up	hypothetical protein	Unknown				0.682583	0.711263	-4.23152				-3.41992	-3.39493	1.37196	12.5	0	10	13	0	0	0	0	0	0	11		6
ECs3708							up	down		hypothetical protein	Unknown				0.656831	0.730631	-4.48041	0.828583	-4.48962	0.304574	0.802072	-0.877687	0.0537239	8	0	12.5	17	0	22	0	10.5	22	4	9.5	16	6
ECs3710							up	down		hypothetical protein	Unknown				1.08263	0.235839	-4.01379	-0.0575133	-4.07643	1.10723	0.807958	-0.84103	0.0238916	2.5	0	12	6.5	0	6	0	15.5	24	4.5	10	16	6
ECs3711							up	down		hypothetical protein	Unknown				0.822345	0.588661	-4.18707				0.762619	-4.15403	0.466256	2.5	0	11	11	0	0	0	0	14	0	9.5		6
ECs3713							up	down	down	hypothetical protein	Unknown				-0.0569041	0.569612	0.00885779	-3.16325	-3.08782	1.43444	1.28056	-2.60647	-2.54006	3	0	5.5	13	8	0	0	8	5	0	0	4	6
ECs3714							up	down	down	hypothetical protein	Unknown				0.490988	0.837122	-4.06644				1.28056	-3.48194	-3.41553	2.5	0	7	12.5	0	0	0	0	12	0	0		6
ECs3715							down	down	up	hypothetical protein	Unknown				0.849014	0.561262	-4.01379				-3.27331	-3.24833	1.37196	4	0	9.5	9	0	0	0	0	0	0	9.5		6
ECs3728							up	down	down	hypothetical protein	Unknown				0.764076	0.64372	-4.37317	0.24938	-3.68252	0.957515	1.28056	-4.21591	-4.1495	4	0	12.5	14	0	5.5	0	9	25	0	0	18	6
ECs3735							up			hypothetical protein	Unknown				0.650495	0.735264	-5.13908	0.593074	-4.76958	0.668971	0.745044	-0.267955	-0.201541	9	0	24	33	0	23	0	20	24	8.5	8.5	16	6
ECs3736							up			hypothetical protein	Unknown				0.369252	0.626688	-0.608729	0.402019	0.172067	-0.024176	0.624456	-0.0997914	-0.0725985	3.5	0	20.5	33.5	10.5	19	14	10	27.5	13	12.5	2	6
ECs3749								down	up	hypothetical protein	Unknown				-0.0541391	0.652564	-0.580135	-0.0255439	0.337568	-0.0528313	0.18195	-1.1243	0.607126	23.5	9	20.5	52.5	16.5	25.5	34	20	26.5	7	37	3	6
ECs3752								down	up	hypothetical protein	Unknown				0.167984	0.740387	-0.637384	0.222447	0.0375933	0.373567	0.261199	-0.784253	0.709277	12.5	0	23	51.5	14	24	18.5	22.5	17.5	6	25	3	6
ECs3758								down	up	hypothetical protein	Unknown				-0.0358816	0.701601	-0.270705	-0.114404	0.619081	-0.0471656	0.480169	-0.900184	0.552524	17.5	0	19.5	51.5	21	14.5	28	12.5	26.5	6.5	26	3	6
ECs3799									up	hypothetical protein	Unknown				0.0205643	0.48819	-0.0685077	-0.112084	0.074571	0.462208	0.163345	-0.463428	0.566778	27.5	6	30.5	61.5	38	25.5	28.5	36.5	35.5	18.5	48.5	2	6
ECs3806								down	up	hypothetical protein	Unknown				0.324098	0.741001	-0.965662	-0.132175	0.48687	0.213537	0.38332	-0.853933	0.631565	10.5	0	24	46	9	18	31	20.5	26.5	7.5	31	3	6
ECs3817									up	hypothetical protein	Unknown				-0.196803	0.443244	0.0538815	0.0601037	0.386848	-0.188543	-0.385843	0.153414	0.535466	3	9.5	24	57.5	42	35	45	22	29	48.5	66.5	2	6
ECs3854									up	hypothetical protein	Unknown				0.589251	0.777561	-5.018	0.741153	-4.68468	0.466189	-0.0443633	0.0271458	0.586036	6.5	0	20	30.5	0	24.5	0	15	10.5	11	18	16	6
ECs3868								down	up	hypothetical protein	Unknown				-0.0939454	0.813542	-0.542639	-1.17912	1.02455	-0.493453	0.19076	-0.713786	0.738922	16	0	11.5	36	10	5	42	8	19	7.5	30	3	6
ECs3869								down		hypothetical protein	Unknown				0.138331	0.633511	-0.622586	-0.31515	0.289124	0.316024	0.32918	-0.726744	0.420583	19	7	27.5	57	17.5	16.5	28	25	28	9.5	28	3	6
ECs3883								down	up	hypothetical protein	Unknown				-0.0159839	1.03819	-5.40009	-0.640119	0.128458	0.804206	0.207925	-0.627287	0.704793	13.5	0	16	58	0	6	12	20.5	13	5.5	19.5	6	6
ECs3906								down		hypothetical protein	Unknown				-0.544225	-0.111149	-0.374079	-1.29571	0.52636	0.116542	-0.455439	-0.5846	-0.08833	99	157.5	48	93.5	77.5	68	390	225	63	54	83	5	3
ECs3952							down			hypothetical protein	Unknown				-0.414937	-0.0221665	0.473631	0.602594	-0.983683	-0.21322	-0.793729	0.302093	0.440936	8.5	33	46.5	87	154	108	20.5	38.5	36.5	106.5	114.5	1	6
ECs3953							down		up	hypothetical protein	Unknown				-0.473348	-0.158743	0.61022	0.532158	-0.208232	-0.365537	-0.531693	0.202973	0.548462	31	66.5	120.5	208.5	485	307.5	136	101	165	335.5	443.5	1	1
ECs3961								down	up	hypothetical protein	Unknown				0.336838	0.914083	-5.27041	-0.921286	0.832575	0.0565129	0.314548	-0.64785	0.633008	14	0	20	45	0	7	37.5	15	25.5	9.5	32	6	6
ECs3965							up			hypothetical protein	Unknown				0.382706	0.0592173	-0.215955	0.453452	-1.33102	0.0944114	0.50708	-0.0913253	-0.430377	28	36	81.5	74.5	61	83.5	13	47	131.5	70.5	47	1	6
ECs3968								down	up	hypothetical protein	Unknown				0.394407	0.694021	-0.926125	0.364365	0.277276	-0.113124	0.314122	-0.57718	0.611376	8	0	22	37.5	8	20	17	10	17.5	7	21.5	3	6
ECs3982							down			hypothetical protein	Unknown				-0.641117	0.216319	-0.0609913	-0.962299	0.476645	0.367861	-0.566767	-0.257674	0.155147	110.5	149.5	67	199.5	163	166.5	651	507.5	70	93	131.5	2	3
ECs4000							up	down		hypothetical protein	Unknown				0.446733	0.40026	-0.210505	0.371482	-3.87058	0.874823	0.605764	-0.543367	0.273352	7.5	0	17	20.5	12	7.5	0	10	27.5	8.5	18	14	6
ECs4019							up	down	up	hypothetical protein	Unknown				0.401842	0.883778	-4.60757	-4.43371	0.777519	0.526882	0.507372	-4.47827	0.752926	10	0	11	22.5	0	0	17	11.5	15	0	17.5	9	6
ECs4034								down		hypothetical protein	Unknown				-0.761117	0.604327	-0.673167	-1.8523	0.385951	0.657209	-0.291449	-0.63192	0.0512677	16.5	45	19.5	96.5	29	23	200	228	24.5	17	31.5	5	6
ECs4090							up	down		hypothetical protein	Unknown				0.53195	0.813429	-5.21506	-0.307276	0.676412	0.0217114	0.532499	-0.625207	0.40879	14.5	0	23	38.5	0	12.5	31	14	31	9.5	25	6	6
ECs4093								down	up	hypothetical protein	Unknown				0.341373	0.570311	-0.402877	0.0793459	0.123027	0.440187	0.442233	-0.600619	0.501887	9	0	17	27	11	16	15.5	18.5	16	5.5	15.5	3	6
ECs4223							up	down	up	hypothetical protein	Unknown				0.200426	0.659888	-0.430089	0.10231	0.280394	0.262399	0.518422	-1.04582	0.546646	12	0	20	40	14.5	18.5	20.5	17.5	24.5	5	23	3	6
ECs4234								down		hypothetical protein	Unknown				0.221908	0.473731	-0.461717	-0.272875	0.0620662	0.384617	0.382621	-0.555201	0.22789	16	8	24	39	16.5	13.5	17.5	21	27.5	10.5	21.5	3	6
ECs4235							up	down		hypothetical protein	Unknown				0.020465	0.781032	-1.1268	-0.611446	0.437433	0.236736	0.504418	-0.782779	0.199925	13.5	6	18.5	50	8	8.5	22.5	16	26	7	17.5	3	6
ECs4236							up	down	up	hypothetical protein	Unknown				0.174319	0.676953	-0.442098	-4.05422	1.29421	-3.83856	0.518422	-4.11055	0.743356	11.5	0	17	35.5	12.5	0	19.5	0	10.5	0	12	12	6
ECs4264								down		hypothetical protein	Unknown				0.197827	0.781852	-0.867431	-0.201037	0.434009	0.341306	0.428083	-0.509739	0.482444	19.5	0	24.5	55.5	11.5	22	38.5	30.5	27.5	10.5	26.5	3	6
ECs4361							up			hypothetical protein	Unknown				0.250559	0.539064	-0.723349	0.204428	0.150646	-0.243207	0.539787	-0.440746	-0.192011	8	6	17.5	29.5	9	16.5	14.5	8.5	20.5	7.5	9	2	6
ECs4362							up	down	up	hypothetical protein	Unknown				0.804646	0.606052	-4.44593	-3.09871	-3.02328	1.43444	0.587415	-3.83025	0.678818	3	0	14	14.5	0	0	0	7.5	8.5	0	8.5	15	6
ECs4366								down		hypothetical protein	Unknown				-0.438786	0.313597	-0.739349	-0.860661	0.450975	0.0160251	-0.31953	-0.632565	-0.175285	404	141	59.5	159.5	60	87	299.5	168.5	64.5	46	68	5	3
ECs4376								down		hypothetical protein	Unknown				0.41688	0.876343	-4.75959	0.430323	-3.81174	0.828303	0.48661	-0.500002	0.41371	4	0	13	26	0	7.5	0	9	16.5	6	14	16	6
ECs4389							down	down	up	hypothetical protein	Unknown				0.694512	0.701989	-4.3149				-3.32461	-3.29962	1.37196	0	0	11	14	0	0	0	0	0	0	10		6
ECs4390							up	down	up	hypothetical protein	Unknown				0.115405	0.574867	-0.139459	-4.79738	1.09218	-0.26423	0.604807	-4.34694	0.661118	11.5	0	9	18	9.5	0	33.5	7.5	14.5	0	14	4	6
ECs4391								down		hypothetical protein	Unknown				0.317091	0.627021	-1.27277	-0.0690741	-0.0920845	0.318435	0.368536	-1.37718	0.416453	28.5	8.5	27	46.5	7.5	16	14.5	19	23.5	4	22.5	3	6
ECs4435								down	up	hypothetical protein	Unknown				0.111806	0.639091	-0.526604	0.213258	0.353227	-0.333223	0.274659	-1.08665	0.626019	15.5	6	28.5	61	20.5	30	32	14	32	8	41.5	3	6
ECs4440							down	down	down	hypothetical protein	Unknown				-1.10116	-0.169218	-1.14241	-2.37896	0.571869	0.306022	-0.913726	-1.24654	-1.12507	114	1238.5	151.5	486	198	207.5	3679.5	2451.5	189.5	132.5	140	5	16
ECs4445							up	down		hypothetical protein	Unknown				0.226962	0.52736	-0.548059	0.0523453	0.36139	-0.32506	0.507372	-0.566251	0.0979996	6	7.5	25.5	43.5	16	19	24	10.5	33	11	20	2	6
ECs4446								down		hypothetical protein	Unknown				-0.155981	0.722192	-0.688056	-4.485	0.696373	0.0481446	0.464355	-0.85043	0.219285	4	6	12.5	38	10	0	16.5	7.5	21	5.5	15	4	6
ECs4459								down	up	hypothetical protein	Unknown				0.16647	0.834333	-1.08345	-0.244054	0.611534	0.0994379	0.344469	-1.1222	0.717284	12.5	0	20.5	50.5	8	11	24	12.5	20	4.5	26.5	3	6
ECs4463								down	up	hypothetical protein	Unknown				0.0491554	1.01944	-4.91374	1.21878	-2.71312	-2.57289	0.152097	-3.83025	0.981098	6.5	0	10.5	35	0	5.5	0	0	5.5	0	11.5	17	6
ECs4471							down		up	hypothetical protein	Unknown				0.739654	0.665033	-4.54601	1.21878	-2.95429	-2.81406	-3.79461	0.324722	0.901961	4	0	14.5	17	0	7	0	0	0	6	10	20	6
ECs4472							down	down	up	hypothetical protein	Unknown				0.696052	0.700778	-4.48041				-3.50693	-3.48194	1.37196	0	0	13	16.5	0	0	0	0	0	0	12		6
ECs4474								down		hypothetical protein	Unknown				-0.123926	0.357042	-0.597938	-1.8979	0.2834	0.538509	0.116435	-1.24487	0.253647	16	29	23	47	19.5	7	57.5	64.5	32	8	33.5	5	6
ECs4532								down	up	hypothetical protein	Unknown				0.204046	0.663508	-0.965087	-0.603377	0.493704	0.228468	0.166201	-0.907422	0.562986	14	7.5	26	52	11	13.5	37.5	25	21	7	28.5	3	6
ECs4538									up	hypothetical protein	Unknown				0.208125	0.854364	-1.35357	0.186859	0.541874	-0.323419	0.134697	-0.303887	0.64226	4	0	28	67.5	8	31	41	15	31	19.5	47	2	6
ECs4563									up	hypothetical protein	Unknown				0.249826	0.508618	-0.154416	0.204049	0.0902371	0.348249	-0.368096	-0.160786	0.821918	8.5	0	11	18	10	14.5	12	13.5	7.5	9	22.5	2	6
ECs4567							up			hypothetical protein	Unknown				0.46567	0.851025	-4.7849	0.39558	0.219695	-0.0819085	0.545451	-0.276858	0.217	9	0	14	26	0	18	14	9	17.5	7.5	11.5	6	6
ECs4570							down	down	up	hypothetical protein	Unknown				-0.189256	0.829823	-0.498187	1.21878	-3.08782	-2.94759	-3.3734	-3.34841	1.37196	7.5	0	8	28	8	8	0	0	0	0	10.5	20	6
ECs4572								down		hypothetical protein	Unknown				0.276651	0.322551	-0.375225	-0.50673	0.587269	-0.458125	0.27841	-0.666001	0.260613	4.5	6.5	15.5	20.5	11	6.5	18	5.5	14.5	5.5	13	2	6
ECs4579							up	down	down	hypothetical protein	Unknown				0.917656	0.4833	-3.39861	1.21878	-2.61781	-2.47758	1.28056	-2.70178	-2.63537	0	0	5.5	4.5	0	5	0	0	5.5	0	0	18	6
ECs4584									down	hypothetical protein	Unknown				0.4634	0.383866	-0.56945	0.988257	-4.53474	-4.39451	0.494325	0.223468	-0.685498	7	7	33	38.5	16	27	0	0	41	30.5	11.5	19	6
ECs4591								down	up	hypothetical protein	Unknown				0.482478	0.841856	-4.48041	-3.85639	1.29421	-3.64073	0.312978	-0.52703	0.595436	0	0	10.5	19	0	0	16	0	9.5	4	11.5	12	6
ECs4592								down		hypothetical protein	Unknown				0.398531	0.506596	-0.903652	-0.154269	0.653022	-0.685825	0.270897	-0.846211	0.463396	11	7.5	27	38	10	19	39.5	9	23.5	7.5	26	3	6
ECs4593								down	up	hypothetical protein	Unknown				0.156748	0.525239	-0.64862	-0.0805028	0.0594654	0.260319	0.193123	-4.79252	0.520915	9	10.5	23	42	14	22.5	24	25.5	15	0	19	10	6
ECs4600								down	up	hypothetical protein	Unknown				-0.130125	1.06751	-5.68608	-0.0668707	0.701706	-0.334064	0.23074	-1.20467	0.80765	13	0	19	79.5	0	23.5	47	14.5	28	6.5	45.5	6	6
ECs4601								down	up	hypothetical protein	Unknown				-0.199306	1.08336	-5.00805	-4.41601	0.906444	0.299459	0.241669	-4.47827	0.935247	4	0	9	41	0	0	19	9	11.5	0	21	9	6
ECs4607							up			hypothetical protein	Unknown				0.148616	0.734372	-0.585198	0.490542	-3.68252	0.775193	0.51439	-0.392179	0.328161	7.5	0	13	29.5	8.5	7	0	7.5	16.5	6.5	12.5	14	6
ECs4608								down		hypothetical protein	Unknown				0.507852	0.183195	-4.54601	0.40047	-3.84159	-3.70136	0.23074	-0.67858	0.0809806	0	9.5	11.5	10.5	0	7.5	0	0	14	5.5	11	19	6
ECs4609							down		up	hypothetical protein	Unknown				0.822345	0.588661	-4.42823	-3.43518	-3.35975	1.43444	-3.76286	0.436513	0.828349	4.5	0	14	14	0	0	0	10.5	0	6.5	9	7	6
ECs4616								down		hypothetical protein	Unknown				-0.057328	0.49335	-0.344036	-0.397302	0.127078	0.267307	0.08232	-0.5213	0.410111	21.5	27	44.5	97.5	45.5	30	47	47	52.5	28	66.5	2	6
ECs4617								down		hypothetical protein	Unknown				0.194676	0.477435	-0.793416	-0.122664	0.0205887	0.144288	0.162532	-0.853933	0.36516	9.5	20	35.5	59.5	18	28.5	30.5	30	34	12	38	3	6
ECs4618									up	hypothetical protein	Unknown				-0.125985	0.834957	-0.585198	0.0582925	0.0677642	0.501341	0.312003	-0.486208	0.581654	9.5	0	21.5	71	18.5	23.5	22	29.5	20.5	9	24.5	3	6
ECs4630								down		hypothetical protein	Unknown				0.174319	0.770982	-0.770602	-0.0652353	0.585559	-0.0318981	0.497031	-0.691003	0.474023	11	0	17	39	9	9	16	7.5	18.5	5.5	16.5	3	6
ECs4642								down		hypothetical protein	Unknown				0.523648	0.0949028	-0.720744	0.418865	-0.549509	-0.450102	0.409489	-0.718201	0.105898	16.5	19	39.5	32.5	15.5	35.5	12.5	12	47.5	15	32	2	6
ECs4643							up	down		hypothetical protein	Unknown				0.605281	0.766909	-4.8096	0.813315	-4.12189	0.335827	0.5487	-0.666001	0.403714	4	0	16.5	24.5	0	15	0	7.5	19	5.5	15	16	6
ECs4653								down	up	hypothetical protein	Unknown				0.923441	0.476183	-4.25302	0.385871	-3.45072	0.863894	0.27726	-3.70508	0.915206	3	0	13	10.5	0	5	0	6.5	5.5	0	9.5	17	6
ECs4654							up			hypothetical protein	Unknown				0.672063	0.159665	-0.203264	1.21878	-2.88018	-2.73995	0.619164	-0.423688	0.189269	2.5	0	18.5	14	10.5	6.5	0	0	16	5.5	9.5	19	6
ECs4655							up		down	hypothetical protein	Unknown				1.20312	-0.0338691	-4.11645				0.962108	0.00626819	-4.42713	0	0	15	5.5	0	0	0	0	24	9	0		6
ECs4668								down	up	hypothetical protein	Unknown				0.0430205	0.824566	-5.09422	0.302489	-3.5341	-3.39387	-0.439224	-0.701917	0.601259	12.5	7.5	12.5	34.5	0	5	0	0	6	4.5	15.5	19	6
ECs4669								down	up	hypothetical protein	Unknown				0.65902	0.729018	-4.69334	0.858777	-4.07643	0.238188	0.453884	-3.76962	0.796601	4.5	0	15.5	21	0	15	0	6.5	7	0	9	17	6
ECs4745							up	down		hypothetical protein	Unknown				0.355726	0.700778	-5.17356	0.0675242	0.360677	-0.383296	0.53559	-0.724619	-0.0451012	17	7.5	18.5	33	0	18.5	23	9.5	23.5	6.5	12	6	6
ECs4747							up		down	hypothetical protein	Unknown				0.902388	-0.286808	-0.179733	1.21878	-2.88018	-2.73995	0.855679	-0.203346	-0.707477	2.5	0	19.5	7.5	9	6.5	0	0	34	11.5	6.5	19	6
ECs4803								down	up	hypothetical protein	Unknown				0.395603	0.886814	-4.95675	-0.47895	0.695092	0.116198	0.41707	-0.54834	0.508472	14	0	15.5	32	0	6.5	19.5	9.5	17.5	6.5	17.5	6	6
ECs4812							up			hypothetical protein	Unknown				0.193737	0.4833	-0.0545702				0.522876	-0.368425	0.304124	4	0	8	13.5	8.5	0	0	0	15	6	11		6
ECs4813							up	down		hypothetical protein	Unknown				0.691317	0.704492	-4.44593	0.00894226	0.386653	0.224601	0.573992	-0.614042	0.350314	9.5	0	12.5	16	0	8.5	11.5	8.5	18.5	5.5	13.5	6	6
ECs4814							up		down	hypothetical protein	Unknown				0.952023	0.439625	-4.57726	0.136168	0.462912	-0.0536381	0.962108	0.00626819	-4.02166	10	0	18.5	14	0	10.5	13.5	7	16	6	0	18	6
ECs4815								down	up	hypothetical protein	Unknown				0.608771	0.487564	-5.04727	-3.94601	-3.87058	0.874823	-0.136504	-0.804662	0.648046	10.5	7.5	21	23.5	0	0	0	10	12	6	24	15	6
ECs4828								down	up	hypothetical protein	Unknown				0.508688	0.827072	-5.04727	-0.247557	0.744164	-0.21422	-0.185775	-0.566251	0.886457	11	0	19	33	0	9	22.5	7.5	6	4	16	6	6
ECs4854							up			hypothetical protein	Unknown				0.348561	0.607353	-0.512439	0.803836	-4.28552	0.354519	0.551697	-0.172551	0.132274	9	0	16.5	27	9.5	17.5	0	9	27.5	13	16.5	14	6
ECs4866									up	hypothetical protein	Unknown				-0.255541	0.164701	0.373128	0.521295	-0.59286	-0.000645548	-0.0689183	-0.258077	0.573457	18	13	32.5	62.5	83	57.5	17.5	27.5	41.5	33.5	72	1	6
ECs4876							down	down	up	hypothetical protein	Unknown				0.376058	0.896145	-4.3149	-0.10689	0.569314	0.0481446	-3.10146	-3.07648	1.37196	10	0	8	17	0	8.5	15.5	8	0	0	8	7	6
ECs4940									up	hypothetical protein	Unknown				-3.38978	1.28181	-3.69871	0.430323	-3.40627	0.828303	0.346253	-0.417215	0.524667	0	0	0	13.5	0	5	0	6	11	5	12	16	6
ECs5010									up	hypothetical protein	Unknown				-0.129663	0.822275	-0.533905	-0.336591	0.706423	-0.0208483	0.0694719	-0.465155	0.740693	6.5	0	11	36	10	9.5	25	10.5	7	4	12.5	3	6
ECs5011							up	down	up	hypothetical protein	Unknown				0.143184	0.695428	-0.453429	-1.17082	0.495702	0.65428	0.521457	-1.04052	0.542242	15	0	18	39.5	13.5	5.5	27	27.5	22	4.5	20.5	3	6
ECs5012								down	up	hypothetical protein	Unknown				0.103665	1.00249	-5.182	-0.860661	0.502623	0.571393	0.296063	-0.720402	0.667768	14.5	0	14.5	45	0	8	29	27	17	6	22.5	6	6
ECs5015							up	down		hypothetical protein	Unknown				0.230778	0.808023	-1.08975	-0.619499	0.818127	-0.0810671	0.517034	-0.556589	0.400797	20.5	0	22	49.5	8	10.5	41	14.5	24	8	19.5	3	6
ECs5016								down	up	hypothetical protein	Unknown				0.0742824	0.825451	-0.835423	-0.53042	0.592329	0.327093	0.317125	-0.722597	0.652149	15	0	15.5	41.5	8.5	10	28.5	19	14.5	5	18.5	3	6
ECs5021							up			hypothetical protein	Unknown				0.653269	0.733242	-4.20954				0.556643	-0.245046	0.178042	6.5	0	9.5	13	0	0	0	0	16	7	10		6
ECs5048							up	down		hypothetical protein	Unknown				0.628189	0.751179	-3.92924				0.849779	-3.99277	0.322143	3	0	7	10	0	0	0	0	13	0	7		6
ECs5050								down		hypothetical protein	Unknown				-1.06641	0.980021	-6.56829	-1.99774	0.957384	-0.205531	-0.339926	-1.59587	0.0391591	9	44	18	176	0	34	605.5	164.5	18	5	24	8	3
ECs5065								down	up	hypothetical protein	Unknown				-0.28663	1.10155	-4.97759	-2.95561	-2.88018	1.43444	0.424896	-3.99277	0.81858	0	0	8	40.5	0	0	0	6.5	8.5	0	11.5	15	6
ECs5066								down	up	hypothetical protein	Unknown				0.300156	0.929964	-5.17356	-0.807173	0.394268	0.661249	0.358229	-0.916065	0.666696	12	0	17.5	41.5	0	6	18.5	21	16.5	4.5	20.5	6	6
ECs5110								up		hypothetical protein	Unknown				0.490988	0.837122	-4.06644	0.585056	-4.20705	0.678113	-0.121236	0.532361	0.142016	20	0	7	12.5	0	13	0	11.5	8	15	9.5	16	6
ECs5157							up	down		hypothetical protein	Unknown				0.175718	0.978125	-4.14055	1.21878	-3.08782	-2.94759	0.749934	-3.83025	0.484662	3	0	5.5	15.5	0	8	0	0	10	0	7	17	6
ECs5159							up	down	up	hypothetical protein	Unknown				0.374769	0.896751	-4.97759	0.652385	-3.92615	0.59611	0.637012	-4.38142	0.626632	9	0	15.5	33	0	10.5	0	8	15.5	0	14	17	6
ECs5160							up			hypothetical protein	Unknown				-0.0531234	1.04819	-4.27408	1.21878	-3.45072	-3.31049	0.661523	-0.343107	0.0597784	2.5	0	5	19	0	11.5	0	0	14	5	7	19	6
ECs5161								down	up	hypothetical protein	Unknown				0.166938	0.981222	-5.04727	-0.301046	0.467531	0.366598	0.312978	-4.21591	0.893929	3.5	0	13.5	38.5	0	7	14	11	9.5	0	15.5	11	6
ECs5164								down		hypothetical protein	Unknown				-0.448549	0.0729855	-0.621797	-0.981882	0.357464	-0.0256642	-0.357386	-0.651105	-0.210524	423	579.5	203	432	232.5	242	856.5	507.5	245.5	178.5	259.5	5	3
ECs5165								down	down	hypothetical protein	Unknown				0.0553068	-0.311662	-0.987449	-0.810952	-0.207203	-0.0288974	-0.117443	-0.867391	-0.501996	675	1126	577	505	277	357	605.5	629	573	264	356	2	3
ECs5181							up			hypothetical protein	Unknown				0.442359	0.645102	-0.841132	0.898308	-4.44236	0.140518	0.681726	-0.160786	-0.143162	7.5	0	26.5	41	10	22.5	0	8.5	25	10.5	10	14	6
ECs5193							up			hypothetical protein	Unknown				0.350505	0.560752	-0.393744	0.492843	-3.74922	0.77304	0.731996	-0.361045	-0.0833224	8	0	17	26.5	11	7.5	0	8	26	8.5	10.5	14	6
ECs5195							down	down	down	hypothetical protein	Unknown				-0.636288	-0.505941	-0.878376	-1.17514	-0.0506882	0.118368	-0.740668	-0.797692	-0.662959	506	3241	636.5	916	680.5	778.5	2222.5	2287.5	698.5	643.5	689	5	15
ECs5234								down	up	hypothetical protein	Unknown				0.441882	0.863604	-4.77232	0.0401252	0.47846	0.0481446	0.411524	-0.742142	0.577035	4	0	13.5	26	0	8	11.5	6.5	13	4	14	6	6
ECs5248								down		hypothetical protein	Unknown				0.1774	0.406339	-0.836513	-0.393552	0.243562	0.131295	0.124628	-0.607479	0.36384	17.5	31	42.5	67.5	21	34.5	60.5	47	56.5	26.5	65.5	3	6
ECs5255							up		down	hypothetical protein	Unknown				0.253841	0.486245	-0.687613	0.375351	0.423382	-4.62935	0.689694	-0.0962474	-4.41186	4	6.5	16	25.5	8.5	18.5	18	0	18	8	0	18	6
ECs5256								down		hypothetical protein	Unknown				0.233402	0.559333	-0.614526	0.499658	-4.67194	0.373567	0.488324	-0.959993	0.234886	10.5	6.5	24	42	14	19	0	13.5	24	5.5	17	14	6
ECs5257								down	up	hypothetical protein	Unknown				0.565625	0.425031	-5.06632	0.00894226	-4.35828	0.38712	-0.0316243	-0.853933	0.511764	7.5	10	20.5	22.5	0	8.5	0	10	14	6	22	16	6
ECs5259								down	up	hypothetical protein	Unknown				0.31152	0.519668	-0.759552	-0.104994	0.0292764	0.351827	0.258911	-1.22018	0.504464	11.5	7	22.5	35	10.5	16.5	17.5	21	18	4	21	3	6
ECs5265								down		hypothetical protein	Unknown				0.177207	0.526669	-0.958403	0.0780564	0.289032	-0.336912	0.406417	-0.76729	0.068257	4.5	14	24	43	10.5	31	35.5	16.5	31.5	9.5	20.5	3	6
ECs5266								down	up	hypothetical protein	Unknown				0.204319	0.739767	-5.35164	0.250221	-0.169046	-0.20317	0.0518967	-1.02173	0.548764	7.5	10.5	19	41	0	20.5	12.5	10.5	18	6	27	6	6
ECs5267									up	hypothetical protein	Unknown				-0.226005	1.08912	-4.97759	-0.443768	0.760127	-0.0610547	0.0496819	-0.377314	0.722114	7	0	8.5	40	0	5.5	17	6.5	16.5	10.5	29.5	6	6
ECs5268								down		hypothetical protein	Unknown				0.129198	0.665622	-0.83366	0.106375	0.404948	-0.458125	0.249391	-0.721048	0.424175	10	8	25	54	13	24	30	11	23	8.5	25	3	6
ECs5269								down		hypothetical protein	Unknown				0.495132	0.834794	-4.85722	-0.36534	0.575087	0.255784	0.480443	-0.53066	0.433695	12	0	15.5	27.5	0	16	38	24	15.5	5.5	13.5	6	6
ECs5270								down		hypothetical protein	Unknown				0.270849	0.641583	-1.23579	-0.30306	0.41592	0.00497244	0.367353	-1.07399	0.443252	12.5	9	26.5	48.5	8	15.5	29.5	17	32.5	7.5	32	3	6
ECs5284							down	down	up	hypothetical protein	Unknown				0.342772	0.911434	-4.14055				-3.58697	-3.56198	1.37196	3	0	6.5	14.5	0	0	0	0	0	0	13		6
ECs5288								down	up	hypothetical protein	Unknown				-0.0150515	1.03793	-5.30072	-0.390658	0.765685	-0.123706	0.416789	-0.921526	0.618193	8	0	14.5	52.5	0	9.5	28	10	21.5	5.5	24	6	6
ECs5292							up	down	up	hypothetical protein	Unknown				0.193737	0.971653	-5.19037	-4.4682	0.772021	0.534955	0.565436	-4.82568	0.700324	8.5	0	16	44	0	0	17.5	12	22.5	0	23.5	9	6
ECs5294								down		hypothetical protein	Unknown				0.193737	0.770982	-5.05684	0.0911804	0.251167	-0.223789	0.318286	-0.618136	0.215533	3	7	14	31.5	0	17	18.5	10	17	6.5	14	6	6
ECs5295							up			hypothetical protein	Unknown				0.662715	0.726282	-4.51375	-0.275145	0.580443	0.181676	0.522032	-0.173525	0.180571	3	0	13	17.5	0	5.5	12	7	18.5	9	12	6	6
ECs5303							down	down	up	hypothetical protein	Unknown				-0.214898	0.696549	-0.560197	-1.09147	0.861664	-0.550387	-0.534728	-0.915204	0.8816	11	7.5	14	44	13.5	6.5	42.5	9	10.5	7	39.5	3	6
ECs5304									up	hypothetical protein	Unknown				0.116776	0.998232	-4.79733	-0.378823	0.795219	-0.223789	-0.105732	-0.343107	0.788017	8.5	0	10	30.5	0	8.5	25.5	8	6.5	5	14.5	6	6
ECs5305							up	down	up	hypothetical protein	Unknown				0.232877	0.957031	-5.182	0.324962	0.231316	0.0297955	0.503533	-0.963132	0.543643	9	0	16.5	43	0	22.5	19	13.5	20	4.5	19	6	6
ECs5310							up	down		hypothetical protein	Unknown				0.43458	0.867374	-4.42823	1.21878	-2.80013	-2.65991	0.545451	-0.500002	0.339602	0	0	9.5	18.5	0	6	0	0	17.5	6	13	19	6
ECs5312								down		hypothetical protein	Unknown				0.133112	0.413373	-5.94414	-0.353616	0.104289	0.19689	0.00582025	-0.640359	0.222386	16	42	32	53.5	0	44	64.5	61.5	45	23	51	6	6
ECs5314							up	down		hypothetical protein	Unknown				0.607234	0.765591	-4.53001				0.696049	-0.608098	0.151463	3.5	0	12.5	18.5	0	0	0	0	17	4.5	9		6
ECs5317								down		hypothetical protein	Unknown				0.3674	0.246656	-1.16748	0.0804276	-0.510622	-0.0761531	-0.00433212	-1.04978	0.349435	44.5	34	46	51.5	13.5	37	19	25.5	35	12	45.5	3	6
ECs5323								down		hypothetical protein	Unknown				-0.00800297	0.775246	-0.990664	-0.134938	0.0145997	0.406143	0.3335	-0.709352	0.409154	17.5	8	25.5	70.5	13	19.5	21	27	32	11	31.5	2	6
ECs5397									down	hypothetical protein	Unknown				-0.0864485	-0.107837	0.0387169	0.215298	-0.415988	-0.331953	-0.115006	0.412075	-0.71675	0	142.5	120.5	149	186	185.5	91.5	86.5	161	266	80.5	1	2
ECs5484							down	down		hypothetical protein	Unknown				-0.200106	-0.320462	-0.130601	-0.0818587	-0.426932	-0.487374	-0.575736	-0.713266	0.245628	19.5	49.5	25	28	36.5	33.5	22	18	20	17	41.5	1	6
ECs5494									down	hypothetical protein	Unknown				0.334529	-0.214396	-0.283777	0.294746	-0.415459	-0.381452	-0.0834265	0.152872	-0.522652	21.5	92.5	116.5	85	85.5	141.5	64.5	58	85	105	50	1	6
ECs5496							down			hypothetical protein	Unknown				-0.332555	-0.232638	0.364242	0.246454	-0.337362	-0.412864	-0.536007	0.144343	0.168251	118.5	576.5	473.5	661	1294.5	812	420	338.5	418	805	771.5	1	4
ECs5517							up		down	hypothetical protein	Unknown				0.684393	-0.223712	-0.388165	0.596942	-0.755251	-0.462681	0.620665	0.119039	-1.00413	14	169.5	529	269.5	246.5	494	118.5	138	1032	609.5	185.5	1	4
ECs5527									down	hypothetical protein	Unknown				0.206478	-0.313792	-0.357382	0.151164	-0.841084	-0.14012	0.096112	0.119618	-0.5542	109.5	536	455.5	342	353	557	191.5	335.5	675	674	321.5	1	4
ECs5530									down	hypothetical protein	Unknown				0.709687	-0.386376	-0.146424	0.375033	-0.139916	-0.0279878	0.456948	0.26372	-0.542135	158.5	323	1358.5	573.5	786	1390.5	770.5	749	2328.5	1872	782.5	1	9
ECs5537								down	up	hypothetical protein	Unknown				-0.0585435	0.235839	0.388851	0.634832	0.47846	-4.12624	0.265831	-0.591569	0.6535	6	0	11.5	19.5	24.5	14.5	11.5	0	14.5	6	19.5	13	6
ECs5539							down		up	hypothetical protein	Unknown				0.859617	-0.0431177	-4.77232	0.0927689	0.645123	-4.88453	-5.26335	0.498212	0.531835	9.5	8.5	20.5	10.5	0	18	29	0	0	31	30	20	6
ECs5541									down	hypothetical protein	Unknown				-0.295028	-0.41513	-0.812452	-1.18417	-0.155216	0.0275403	-0.399695	-0.427389	-0.543143	309	3584	1126.5	1262	914.5	754	1956.5	2041.5	1364	1294	1078.5	5	15
ECs5542									down	hypothetical protein	Unknown				0.871616	0.0878852	-0.555346	1.21878	-4.51992	-4.37969	0.439441	0.473014	-0.639228	0	0	52	30	17	33.5	0	0	58	58.5	18	19	6
ECs5544									down	hypothetical protein	Unknown				0.101709	-0.408078	-0.229516	0.317578	-1.12405	-0.585544	0.171504	0.208161	-0.817952	82.5	1652.5	1202	912	1175.5	1803	395.5	589	2428.5	2457	824	1	10
ECs5550									down	hypothetical protein	Unknown				0.000384942	-0.268251	-0.164826	0.241652	-0.688213	-0.360928	-0.033845	0.199731	-0.580762	96	1998	1397.5	1349.5	1613.5	2351.5	860.5	1037.5	2076	2557.5	1096.5	1	10
ECs5551									down	hypothetical protein	Unknown				0.119584	-0.242127	-0.1272	0.364606	-0.706012	-0.345434	0.120654	0.156804	-0.616803	97	1289	1177.5	1036	1253	2029	645	804	1737.5	1757	758.5	1	9
ECs5552									down	hypothetical protein	Unknown				0.310048	-0.153245	-0.184472	0.449332	-0.683762	-0.285226	0.188264	0.212047	-0.546037	109.5	677.5	950.5	755.5	789.5	1431.5	427.5	553.5	1244.5	1243	545	1	9
ECs5559									down	hypothetical protein	Unknown				0.142482	-0.384551	-0.294943	0.0307729	-0.664818	-0.101095	0.134508	0.14787	-0.721738	396	1365	1032.5	770	908	1228	568	867.5	1773.5	1753	687.5	1	9
ECs5566							up		down	hypothetical protein	Unknown				0.477223	0.0826082	-0.110422	0.3978	-0.242907	0.106414	0.749098	-0.233966	-0.504024	10.5	8	37	31.5	28	44	21.5	26.5	105.5	38.5	27.5	1	6
ECs5568									down	hypothetical protein	Unknown				0.0964016	-0.411126	-0.221348	0.317942	-1.10684	-0.593934	0.173125	0.211017	-0.837182	81	1652.5	1196	909.5	1185.5	1806.5	403	585	2425.5	2457	806	1	10
ECs5571									down	hypothetical protein	Unknown				0.398431	-0.44414	-0.469315	0.246545	-0.683019	-0.30271	0.217467	-0.120081	-0.506031	94	1026.5	1092	594	624.5	1263.5	462.5	588	1356.5	944	600.5	1	9
ECs5572									down	hypothetical protein	Unknown				0.380734	-0.35087	-0.349249	0.402939	-0.872435	-0.348018	0.251261	-0.00559614	-0.563378	137	1368	1616.5	982.5	1061	2200.5	570	837	2135.5	1611	863	1	10
ECs5575								down	up	hypothetical protein	Unknown				0.65636	0.730977	-4.84553	-0.309689	0.0108635	0.753268	0.196549	-0.516061	0.678818	7	0	18	24.5	0	9	11.5	21	11.5	5.5	17	6	6
ECs5577									down	hypothetical protein	Unknown				0.0964016	-0.411126	-0.221348	0.317942	-1.10684	-0.593934	0.173125	0.211017	-0.837182	81	1652.5	1196	909.5	1185.5	1806.5	403	585	2425.5	2457	806	1	10
ECs5582							up		down	hypothetical protein	Unknown				0.976496	0.406339	-3.58093				0.937617	0.0687885	-3.67146	3	0	7	5	0	0	0	0	11	4.5	0		6
ECs5586								down	down	hypothetical protein	Unknown				-0.932909	-0.0100987	-0.932058	-1.229	0.26792	0.370701	-0.453281	-0.596183	-0.537415	660	1618.5	268.5	853.5	366	666.5	2761.5	2660	543.5	459.5	456	5	16
ECs5588									down	hypothetical protein	Unknown				0.129105	-0.182642	-0.161045	0.510769	-0.855619	-0.387357	0.308509	0.00609338	-0.62229	88	1421	1345	1244	1370.5	3055	722.5	1003	2525	1820	908.5	1	10
ECs5589									down	hypothetical protein	Unknown				0.326663	-0.151342	-0.307247	0.529352	-0.869199	-0.450054	0.336298	0.0309421	-0.552341	40	403.5	519	406.5	375	875.5	200.5	265	846	608	317.5	1	4
ECs5590									down	hypothetical protein	Unknown				0.16837	-0.0925105	-0.345578	0.59155	-1.13332	-0.908536	0.347141	0.0213547	-0.684022	22	217	205	199.5	167	411.5	68	74	422.5	297.5	137.5	1	1
ECs5592								down		hypothetical protein	Unknown				-0.0048454	0.706842	-0.787065	0.0995486	0.15923	-0.0150343	0.499817	-1.09882	0.178687	11	11.5	30.5	78.5	19	32	31.5	23	35.5	7	23.5	3	6
ECs5593							up	down		hypothetical protein	Unknown				0.33062	0.511369	-0.257025	0.323396	0.289627	-0.0556522	0.542963	-0.800324	0.455674	8.5	0	18.5	28	14	29	26	16	27.5	7	23	2	6
ECs0005						up				hypothetical protein	Unknown				0.0653467	0.124823	0.0818375	-0.0545273	-0.371824	0.552249	-0.00787644	-0.109181	0.369087	22	24.5	45.5	61	63	58.5	39.5	86.5	59	52	78.5	1	6
ECs0061				up		down				hypothetical protein	Unknown				0.0133663	0.258419	-0.048157	0.515481	-0.280485	-0.634952	0.0525938	-0.043778	0.185961	8	17	28.5	46	36.5	49	20.5	12.5	35	31	36.5	1	6
ECs0069				up	down					hypothetical protein	Unknown				-0.243952	0.039746	0.229876	0.586089	-0.570471	-0.464016	-0.00595932	0.0444548	0.0637505	40.5	143.5	152	255	332.5	464.5	135.5	131	233	239	228	1	1
ECs0085					down					hypothetical protein	Unknown				0.105906	-0.27754	-0.424913	-0.247631	-0.506542	-0.0730574	-0.0597805	-0.191228	-0.435177	234.5	1709.5	1193.5	1027.5	956	1031	738	989.5	1277.5	1092.5	801	1	9
ECs0126					down				down	hypothetical protein	Unknown				0.113527	-0.195099	-0.252987	0.125118	-0.633992	-0.215511	0.0658365	-0.018547	-0.572609	33	330	277	257	261.5	337.5	146.5	193.5	333	298.5	160.5	1	1
ECs0134					down					hypothetical protein	Unknown				-0.0614222	0.0484827	0.0870711	0.31481	-0.53975	-0.169504	0.121466	-0.0606308	-0.0581659	28	42.5	50	70.5	79	73.5	29	36.5	69.5	56.5	53	1	6
ECs0231				up						hypothetical protein	Unknown				-0.0378559	0.451459	0.164038	0.619944	0.00222621	-0.303832	0.171255	0.227992	0.262657	8.5	0	16.5	34	27.5	25	12.5	8	15.5	16	15.5	2	6
ECs0233					down					hypothetical protein	Unknown				-0.175171	0.0864658	0.156401	0.256124	-0.750252	0.107817	-0.352592	0.0183477	0.319162	9	34.5	39	64	74	59	20	41	37.5	53	67	1	6
ECs0271				up						hypothetical protein	Unknown				0.257319	-0.00634641	0.025505	0.519967	-0.447953	-0.332215	0.411033	0.0280158	-0.320623	28	55.5	118.5	115	128	176	62	60.5	197	131	86.5	1	2
ECs0273				up	down					hypothetical protein	Unknown				0.032891	0.12079	-0.127729	0.580121	-1.00838	-0.454713	0.194047	0.0250229	-0.246984	26	138	159.5	220	185	330	62.5	94.5	249.5	205.5	146.5	1	2
[truncated: 721 more rows]

## Sheet: S1 Table Sheet 2
S1 Table Sheet 2 Significance (up or down-regulated based on Pearson Correlation Coefficient), propensity and RPKM of L. monocytogenes genes during treatment of 1, 2, and 3 µg of O3 after 1, 2, and 3 hour (hr). The clusters in columns AJ and AK were shown in Fig. 4.
[truncated: 2,837 more rows]
