# Supplementary material for: Responses of Escherichia coli and Listeria monocytogenes to ozone treatment on non-host tomato: Efficacy of intervention and evidence of induced acclimation
Source: PLoS One. 2021 Oct 28;16(10):e0256324. doi: 10.1371/journal.pone.0256324 (PMC8553054; doi:10.1371/journal.pone.0256324)
Supplement: S2 Table — The 250 most highly expressed and 250 most lowly expressed genes from each treatment [control, 1, 2, and 3 hour (hr)]. Label numbers from 0 to 19 denote genes from most lowly expressed to most highly expressed. Only those falls into either label 0 or 19 at least in one treatment were selected. Genes differentially expressed based on Pearson Correlation Coefficient (PCC) were shown in columns L-N. (Sheet 2) Propensity of E. coli genes selected for 2 μg O3 network analysis. The 250 most highly expressed and 250 most lowly expressed genes from each treatment [control, 1, 2 and 3 hour (hr)]. Label numbers from 0 to 19 denote genes from most lowly expressed to most highly expressed. Only those falls into either label 0 or 19 at least in one treatment were selected. Genes differentially expressed based on PCC were shown in columns L-N. (Sheet 3) Propensity of E. coli genes selected for 3 μg O3 network analysis. The 250 most highly expressed and 250 most lowly expressed genes from each treatment [control, 1, 2 and 3 hour (hr)]. Label numbers from 0 to 19 denote genes from most lowly expressed to most highly expressed. Only those fall into either label 0 or 19 at least in one treatment were selected. Genes differentially expressed based on Pearson Correlation Coefficient were shown in columns L-N. (Sheet 4) Co-expression network of E. coli genes for 1 μg O3 at 1 hr. ’color’: ’brown’ demotes positively correlated by PCC; ’color’: ’green’ demotes negatively correlated by PCC. (Sheet 5) Co-expression network of E. coli genes for 1 μg O3 at 2 hr. ’color’: ’brown’ demotes positively correlated by PCC; ’color’: ’green’ demotes negatively correlated by PCC. (Sheet 6) Co-expression network of E. coli genes for 1 μg O3 at 3 hr. ’color’: ’brown’ demotes positively correlated by PCC; ’color’: ’green’ demotes negatively correlated by PCC. (Sheet 7) Co-expression network of E. coli genes for 1 μg O3 control. ’color’: ’brown’ demotes positively correlated by PCC; ’color’: ’green’ demotes [file pone.0256324.s003.xlsx]

## Sheet: S2 Table Sheet 1
S2 Table Sheet 1 Propensity of E. coli genes selected for 1 µg O3 network analysis. The 250 most highly expressed and 250 most lowly expressed genes from each treatment [control, 1, 2, and 3 hour (hr)]. Label numbers from 0 to 19 denote genes from most lowly expressed to most highly expressed. Only those fall into either label 0 or 19 at least in one treatment were selected. Genes differentially …
gene_id	1 µg_ctrl_propensity	1 µg_1 hr_propensity	1 µg_2 hr_propensity	1 µg_3 hr_propensity	label_1 µg_ctrl	label_1 µg_1 hr	label_1 µg_2 hr	label_1 µg_3 hr	annotation	function_category	1 µg_1 hr_significance	1 µg_2 hr_significance	1 µg_3 hr_significance
ECs0014	-0.947998	-0.384878	0.0374542	0.479825	4	0	5	19	heat shock protein DnaK	Stress response
ECs0015	-0.706127	-0.349593	0.088292	0.388996	6	1	7	19	DnaJ protein	Stress response
ECs0022	-4.48345	0.604932	0.767143	-4.86879	2	19	17	1	putative outer membrane usher protein precursor	Pathogenicity	up	up	down
ECs0023	-4.34828	0.822345	0.588661	-4.73361	2	19	14	1	putative fimbrial chaperone	Cell motility	up	up	down
ECs0024	-4.51736	0.844324	0.566188	-4.90269	2	19	14	1	putative fimbrial protein	Cell motility	up	up	down
ECs0025	-3.70643	0.822345	0.588661	-4.09176	3	19	14	2	hypothetical protein	Unknown	up	up	down
ECs0027	-0.340439	0.507149	-0.223825	-0.108382	9	19	0	12			up
ECs0031	-0.588783	-0.208045	-0.0243452	0.380432	6	2	4	19	putative FKBX-type 16KD peptidyl-prolyl cis-trans isomerase	Other category
ECs0035	0.00995977	0.48316	-0.307906	-0.24475	15	18	0	9	carbamoyl-phosphate synthetase small subunit	Nucleotide metabolism and DNA recombination
ECs5362	-3.41874	0.679244	0.713824	-3.80407	3	19	16	2	#N/A	Unknown	up	up	down
ECs0039	-4.49488	0.21621	0.963354	-4.88021	2	15	19	1	carnitine racemase	Other category		up	down
ECs0040	-5.02149	0.122464	0.720513	-0.501548	0	12	16	7	probable crotonobetaine/carnitine-CoA ligase	Other category		up	down
ECs0041	-5.18803	0.195156	0.686035	-0.498187	0	14	16	7	l-carnitine dehydratase	Other category		up
ECs0045	-4.42427	0.286827	0.935531	-4.8096	2	16	19	1	putative flavoprotein subunit	Other category		up	down
ECs0046	-4.67151	-0.0474254	1.04669	-5.05684	2	6	19	0	flavoprotein	Other category		up	down
ECs0051	0.102497	0.385351	-0.338357	-0.165289	16	18	0	11	dihydrofolate reductase type I; trimethoprim resistance	Stress response
ECs0052	0.143116	0.211805	-0.412285	0.0348861	17	14	0	15	CcdA-like protein	Other category
ECs0054	-0.463059	-0.18472	0.0413652	0.29027	8	2	6	19	diadenosine tetraphosphatase	Nucleotide metabolism and DNA recombination
ECs0058	0.408265	-0.113101	-0.230714	-0.0761856	19	4	0	13	survival protein	Other category
ECs0066	0.503588	-0.19185	0.295784	-1.01161	19	2	10	3	L-arabinose isomerase	Carbohydrate metabolism			down
ECs0070	-0.581077	-0.265168	-0.00270398	0.387506	7	1	4	19	putative ATP-binding component of a transport system	Transport
ECs0071	-0.713255	-0.410164	0.16513	0.355847	6	0	8	19	putative transport system permease protein	Transport
ECs0072	-5.12349	-0.00693402	0.424357	0.178153	0	7	12	17	thiamin-binding periplasmic protein	Transport
ECs0085	0.541616	0.105906	-0.27754	-0.424913	19	11	0	8	hypothetical protein	Unknown
ECs0087	0.573713	-0.152371	-0.175438	-0.320278	19	3	1	8	cell division protein FtsL	Cell division
ECs0088	1.10068	-0.675694	-0.597878	-0.883406	19	0	0	4	septum formation protein FtsI	Stress response	down	down	down
ECs0117	-0.883589	-0.0814885	-0.117383	0.444222	5	5	2	19	transcriptional regulator for pyruvate dehydrogenase complex	Transcription and RNA processing
ECs0118	-1.04189	-0.122141	-0.107048	0.481704	4	4	2	19	pyruvate dehydrogenase decarboxylase component	Stress response
ECs0119	-0.820425	-0.323528	-0.116157	0.522017	5	1	2	19	pyruvate dehydrogenase dihydrolipoyltransacetylase component	Stress response			up
ECs0120	-0.440519	-0.354676	-0.142073	0.460235	8	1	1	19	lipoamide dehydrogenase LpdA	Stress response
ECs0126	0.365001	0.113527	-0.195099	-0.252987	19	11	1	9	hypothetical protein	Unknown
ECs0130	-0.149322	0.223069	-0.237767	0.101779	12	15	0	16	putative carbonic anhdrase	Other category
ECs0144	-4.42427	0.199816	0.969433	-4.8096	2	14	19	1	probable pilin chaperone	Pathogenicity		up	down
ECs0147	-0.0584653	0.48541	-0.283883	-0.211855	14	18	0	10	poly(A) polymerase I	Nucleotide metabolism and DNA recombination
ECs0155	-0.710694	-0.246286	0.0993411	0.343193	6	2	7	19	ATP-binding component of hydroxymate-dependent iron transport	Transport
ECs0183	0.39448	-0.11708	-0.218897	-0.0677421	19	4	1	13	UDP-N-acetylglucosamine acetyltransferase	Stress response
ECs0193	-0.401784	-0.193931	-0.0606841	0.342962	8	2	3	19	hypothetical protein	Unknown
ECs0195	-5.41571	-0.219109	0.547084	0.139132	0	2	14	17	hypothetical protein	Unknown		up
ECs0201	-0.601855	-0.272789	0.0649767	0.3511	6	1	6	19	ATP-binding component of a transporter	Transport
ECs0202	0.546208	-0.173628	-0.23002	-0.206652	19	3	0	10	putative phosphatase	Carbohydrate metabolism
ECs5368	0.49842	0.146717	-0.391351	-0.294575	19	12	0	9
ECs0205	-0.457636	-0.128569	-0.0909659	0.349971	8	4	3	19	hypothetical protein	Unknown
ECs0206	-0.297507	-0.150762	-0.0871952	0.303984	10	3	3	19	putative biotin synthesis protein	Other category
ECs0207	0.424947	0.0518163	-0.172819	-0.29039	19	9	1	9	transcriptional regulator for nitrite reductase (cytochrome c552)	Transcription and RNA processing
ECs0212	-4.5819	0.863167	-0.0636647	-0.313265	2	19	3	9	hypothetical protein	Unknown	up
ECs0213	-3.98784	0.680695	0.712713	-4.37317	3	19	16	1	hypothetical protein	Unknown	up	up	down
ECs0214	-3.65513	0.650495	0.735264	-4.04046	3	19	17	2	hypothetical protein	Unknown	up	up	down
ECs0216	-3.10859	-3.18499	1.28181	-3.49392	3	0	19	2	Hcp-like protein	Pathogencity	down	up	down
ECs0220	-3.94937	0.291717	0.933501	-4.3347	3	16	19	1				up	down
ECs0221	-4.50618	0.16235	0.982826	-4.89151	2	13	19	1				up	down
ECs0222	-4.68099	-0.0569041	1.04919	-5.06632	2	5	19	0	hypothetical protein	Unknown		up	down
ECs0223	-4.56084	-0.0833633	1.056	-4.94617	2	5	19	0	putative ATP-dependent Clp proteinase ATP-binding chain	Pathogenicity		up	down
ECs0228	-4.44836	0.22017	0.961865	-4.83369	2	15	19	1	hypothetical protein	Unknown		up	down
ECs0231	-5.0674	-0.0378559	0.451459	0.164038	0	6	13	17	hypothetical protein	Unknown
ECs0232	-0.423012	-4.99922	0.226681	0.549781	8	0	9	19	hypothetical protein	Unknown	down		up
ECs0235	-5.16504	0.299824	0.930104	-5.55037	0	17	19	0				up	down
ECs0236	-5.24329	0.160947	0.738192	-0.617988	0	13	17	6	VgrG protein	Pathogenicity		up	down
ECs0240	-4.02488	0.840364	0.570311	-4.41021	3	19	14	1			up	up	down
ECs0243	0.0936788	0.683759	-0.452793	-0.597033	16	19	0	6	hypothetical protein	Unknown	up		down
ECs0244	0.0323978	0.533764	-0.277686	-0.378908	15	19	0	8	hypothetical protein	Unknown	up
ECs0248	1.02732	-0.516867	-0.272328	-1.21257	19	0	0	2	putative acyl-CoA dehydrogenase	Other category	down		down
ECs0251	0.203853	0.222289	-0.23454	-0.153937	17	15	0	11	hypothetical protein	Unknown
ECs0252	-0.212139	-0.352253	-0.129179	0.37872	11	1	2	19	hypothetical protein	Unknown
ECs0253	0.258593	0.0408147	-0.38846	0.0650754	18	9	0	15	damage-inducible protein DinJ	Stress response
ECs0256	-4.97337	-0.0730387	0.900692	-0.976677	0	5	18	3	putative motility protein	Cell motility		up	down
ECs0261	-5.08645	-0.119424	0.503363	0.14499	0	4	13	17	hypothetical protein	Unknown		up
ECs0263	-5.55881	-0.0939454	0.240354	0.401496	0	4	10	19	probable peptide chain release factor	Amino acid and protein metabolism
ECs0265	0.0905163	0.2135	-0.267244	-0.0219165	16	15	0	14	guanine-hypoxanthine phosphoribosyltransferase	Nucleotide metabolism and DNA recombination
ECs0266	-0.475076	-0.12691	-0.0202686	0.30995	7	4	4	19	hypothetical protein	Unknown
ECs0267	0.68752	-0.0278637	-0.248035	-0.595425	19	6	0	6	transcriptional regulator of cryptic csgA gene for curli surface fibers	Pathogenicity			down
ECs0280	-0.518322	0.0984265	0.829823	-5.50882	7	11	18	0	putative tail fiber protein	Other category		up	down
ECs0281	-0.487551	0.305089	0.731761	-5.04727	7	17	16	0	hypothetical protein	Unknown		up	down
ECs0282	-0.702972	-0.571731	0.698661	-0.321047	6	0	16	8	hypothetical protein	Unknown	down	up
ECs0283	-5.35988	-0.0201792	0.873947	-0.916897	0	7	18	3	putative tail fiber protein	Other category		up	down
ECs0284	-5.48982	0.170356	0.744011	-0.654792	0	13	17	6	DNA-invertase	Nucleotide metabolism and DNA recombination		up	down
ECs0291	-3.27564	0.559981	0.7963	-3.66097	3	19	17	2	hypothetical protein	Unknown	up	up	down
ECs0294	-3.15304	1.01906	0.343538	-3.53837	3	19	11	2			up		down
ECs0295	-3.77875	0.750025	0.656102	-4.16408	3	19	15	2			up	up	down
ECs0298	-5.0674	0.0491554	0.785829	-0.624419	0	9	17	6	putative head size determination protein	Other category		up	down
ECs5374	-4.22224	0.807307	0.603476	-4.60757	3	19	15	1			up	up	down
ECs0299	-4.95202	0.493042	0.83597	-5.33735	1	18	18	0	putative DNA binding protein	Nucleotide metabolism and DNA recombination		up	down
ECs0301	-5.11741	0.176826	0.588661	-0.229744	0	14	14	10	hypothetical protein	Unknown		up
ECs0304	0.154303	0.599202	0.267077	-4.7849	17	19	10	1	hypothetical protein	Unknown	up		down
ECs0310	-5.11741	0.0532122	0.85477	-0.948866	0	9	18	3	hypothetical protein	Unknown		up	down
ECs0311	-4.99428	0.0941068	0.815933	-0.825734	0	11	18	4	putative transport protein	Transport		up	down
ECs0313	-5.06097	-0.031425	1.0424	-5.4463	0	6	19	0	hypothetical protein	Unknown		up	down
ECs0314	-5.25929	-0.0886683	0.907595	-0.990664	0	5	18	3	hypothetical protein	Nucleotide metabolism and DNA recombination		up	down
ECs0315	-5.09895	-0.270075	0.971088	-1.10225	0	1	19	2	hypothetical protein	Nucleotide metabolism and DNA recombination		up	down
ECs0316	-5.20493	0.0893068	0.78577	-0.684988	0	10	17	5	putative xanthine dehydrogenase	Nucleotide metabolism and DNA recombination		up	down
ECs0322	-5.24866	0.235628	0.66582	-0.498187	0	15	16	7	hypothetical protein	Unknown		up
ECs0323	-5.49819	0.145727	0.426142	0.0697275	0	12	12	16	hypothetical protein	Unknown
ECs0324	-5.77329	0.303045	0.43872	-0.0948339	0	17	12	12	putative regulator	Transcription and RNA processing
ECs0340	-5.31085	0.0723353	0.707002	-0.397864	0	10	16	8	hypothetical protein	Unknown		up
ECs0341	-4.0429	0.26273	0.945335	-4.42823	3	16	19	1				up	down
ECs0342	-5.37884	0.0254014	0.674106	-0.262911	0	8	16	9	putative oxidoreductase	Other category		up
ECs0347	-4.81334	0.27505	0.940364	-5.19867	1	16	19	0				up	down
ECs0349	-5.29055	0.490988	0.643537	-0.975396	0	18	15	3	hypothetical protein	Unknown		up	down
ECs0351	-5.13554	0.00841662	0.864294	-0.915701	0	8	18	3	hypothetical protein	Unknown		up	down
ECs0352	-4.67151	0.690174	0.705385	-5.05684	2	19	16	0	hypothetical protein	Unknown	up	up	down
ECs0353	-4.68099	0.48964	0.837876	-5.06632	2	18	18	0				up	down
ECs0366	-5.30581	0.252577	0.813822	-1.19133	0	16	17	2	hypothetical protein	Unknown		up	down
ECs0367	-4.4602	0.538577	0.809448	-4.84553	2	19	17	1	putative transcription factor	Transcription and RNA processing	up	up	down
ECs0368	-4.22224	0.255239	0.948316	-4.60757	3	16	19	1	hypothetical protein	Unknown		up	down
ECs0369	-5.17084	-0.418923	1.00371	-1.11352	0	0	19	2	putative oxidoreductase subunit	Other category		up	down
ECs0370	-4.98736	-0.0203336	0.865871	-0.872881	0	7	18	4	hypothetical protein	Unknown		up	down
ECs0371	-3.48328	-0.158484	1.07417	-3.86861	3	3	19	2	hypothetical protein	Unknown		up	down
ECs0372	-4.55015	-0.0213747	1.03967	-4.93548	2	7	19	1	putative kinase	Other category		up	down
ECs0373	-5.04798	0.148616	0.794665	-0.828145	0	13	17	4	putative deaminase	Other category		up	down
ECs0377	-5.13554	0.367791	0.900012	-5.52087	0	17	18	0	putative permease of ABC transporter	Transport		up	down
ECs0380	-4.11189	0.753352	0.653199	-4.49722	3	19	15	1	hypothetical protein	Unknown	up	up	down
ECs0383	0.0780575	-0.528969	0.851771	-6.13622	16	0	18	0	hypothetical protein	Unknown	down	up	down
ECs0384	0.0835492	-0.388745	0.705024	-1.48044	16	0	16	2	regulator for prp operon	Transcription and RNA processing		up	down
ECs0385	-0.627715	-1.77533	1.12413	-7.30461	6	0	19	0	putative phosphonomutase 2	Other category	down	up	down
ECs0386	-1.22023	-1.98977	1.17018	-2.9601	4	0	19	2	putative citrate synthase	Other category	down	up	down
ECs0387	-1.37806	-1.93543	1.19514	-7.38016	3	0	19	0	hypothetical protein	Other category	down	up	down
ECs0388	-1.13269	-1.41673	1.12378	-2.39349	4	0	19	2	putative propionyl-CoA synthetase	Other category	down	up	down
ECs0392	-4.89274	0.106031	1.00173	-5.27807	1	11	19	0	carbonic anhydrase	Other category		up	down
ECs0393	-4.57142	-0.640489	1.15875	-4.95675	2	0	19	0	cyanate aminohydrolase	Other category	down	up	down
ECs0394	-5.03483	0.135799	0.818405	-0.920347	0	12	18	3	cyanate transport	Transport		up	down
ECs0395	-4.0429	-0.0249525	1.04065	-4.42823	3	7	19	1	thiogalactoside acetyltransferase	Other category		up	down
ECs0396	-4.97337	0.143184	0.791889	-0.804827	0	12	17	4	galactoside permease	Transport		up	down
ECs0397	-5.02818	0.115775	0.825049	-0.913703	0	11	18	3	beta-D-galactosidase	Carbohydrate metabolism		up	down
ECs0401	0.466323	0.160614	0.242568	-1.54497	19	13	10	2	transcriptional regulator for mhp operon	Transcription and RNA processing			down
ECs0402	-5.02149	0.0379067	1.02279	-5.40682	0	9	19	0	3-(3-hydroxyphenyl)propionate hydroxylase	Amino acid and protein metabolism		up	down
ECs0403	-4.65228	0.212968	0.964567	-5.03761	2	15	19	0	2,3-dihydroxyphenylpropionate 1,2-dioxygenase	Amino acid and protein metabolism		up	down
ECs0404	-4.5819	0.246981	0.951566	-4.96723	2	15	19	0	2-hydroxy-6-ketonona-2,4-dienedioic acid hydrolase	Amino acid and protein metabolism		up	down
ECs0406	-4.34828	0.275802	0.940058	-4.73361	2	16	19	1	acetaldehyde dehydrogenase	Amino acid and protein metabolism		up	down
ECs0407	-5.09895	-0.430418	0.953994	-0.783801	0	0	19	4	4-hydroxy-2-ketovalerate aldolase	Amino acid and protein metabolism		up	down
ECs0408	-4.86958	-0.117662	1.06451	-5.25491	1	4	19	0	putative transport protein	Transport		up	down
ECs0411	0.444614	-0.0939454	-0.0509459	-0.313265	19	4	3	9	alcohol dehydrogenase class III	Stress response
ECs0412	0.348097	0.175907	-0.23377	-0.262784	18	13	0	9	putative alpha helix chain	Nucleotide metabolism and DNA recombination
ECs0415	0.062347	-1.14903	0.853848	-1.57575	16	0	18	2	putative periplasmic-iron-binding protein	Transport	down	up	down
ECs0416	0.52472	-0.779749	0.556198	-1.43496	19	0	14	2	putative regulatory protein	Pathogenicity	down	up	down
ECs0417	0.53281	-0.0466925	0.268189	-1.31114	19	6	10	2	putative sensor histidine protein kinase	Pathogenicity			down
ECs0418	0.801551	0.00779061	-0.252386	-1.00745	19	8	0	3	putative transcription regulator	Pathogenicity			down
ECs0419	0.414636	0.433547	0.067511	-1.67544	19	18	6	2	taurine transport system periplasmic protein	Transport			down
ECs0422	0.137646	-0.359966	0.387178	-0.381215	17	0	12	8	taurine dioxygenase	Other category
ECs0425	-4.30801	0.721541	0.680228	-4.69334	2	19	16	1	hypothetical protein	Unknown	up	up	down
ECs0429	-0.158807	-0.485816	0.0815349	0.26515	12	0	6	18	hypothetical protein	Unknown
ECs0430	0.562272	0.101699	-0.166016	-0.597938	19	11	1	6	hypothetical protein	Unknown			down
ECs0432	0.404141	0.331567	-0.223439	-0.582865	19	17	0	6	hypothetical protein	Unknown			down
ECs0434	0.543363	-0.852639	0.57344	-1.55103	19	0	14	2	phosphate starvation-induced protein psiF	Stress response	down	up	down
ECs0435	-5.0545	0.116126	0.755715	-0.611516	0	11	17	6	hypothetical protein	Pathogenicity		up	down
ECs0439	0.634095	-0.375465	0.010471	-0.481494	19	0	5	7	hypothetical protein	Unknown
ECs0442	-4.63267	0.267668	0.943353	-5.018	2	16	19	0	hypothetical protein	Unknown		up	down
ECs0454	-4.5819	0.640024	0.742811	-4.96723	2	19	17	0	hypothetical protein	Unknown	up	up	down
ECs0459	0.163272	0.152351	-0.22769	-0.0540404	17	13	0	13	protein-export membrane protein SecD	Pathogenicity
ECs0467	-0.39737	-0.299921	-0.020655	0.359263	8	1	4	19	bifunctional pyrimidine deaminase/reductase in pathway of riboflavin synthesis	Pathogenicity
ECs0472	-4.29421	0.822345	0.588661	-4.67954	2	19	14	1	hypothetical protein	Unknown	up	up	down
ECs0482	0.558876	-0.285728	-0.232206	-0.144577	19	1	0	11	protoheme IX farnesyltransferase	Other category
ECs0484	0.178561	-0.0923136	-0.260272	0.134803	17	4	0	17	cytochrome o ubiquinol oxidase subunit III	Other category
ECs0486	0.149118	0.122432	-0.271891	0.0156686	17	12	0	14	cytochrome o ubiquinol oxidase subunit II	Other category
ECs0489	0.871819	-1.31772	0.298318	-1.31349	19	0	11	2	putative regulator of murein genes	Transcription and RNA processing	down		down
ECs0490	0.271763	0.0342788	-0.25236	-0.0316504	18	9	0	13	trigger factor	Other category
ECs0493	-0.548797	-0.269578	0.0102259	0.372433	7	1	5	19	endopeptidase La	Amino acid and protein metabolism
ECs0494	0.608647	-0.487809	-0.249115	-0.0855907	19	0	0	12	DNA-binding protein HU-1	Nucleotide metabolism and DNA recombination
ECs0497	0.607133	-0.15457	0.223547	-1.1884	19	3	9	2	hypothetical protein	Unknown			down
ECs0504	0.310418	-0.473798	-0.0367525	0.0610435	18	0	4	15	nitrogen regulatory protein P-II 2	Transcription and RNA processing
ECs0507	0.141314	-0.835114	0.543859	-0.442867	17	0	14	7	glycoprotein/polysaccharide metabolism	Carbohydrate metabolism	down	up
ECs5378	0.448733	0.59851	-0.251746	-1.51612	19	19	0	2			up		down
ECs0512	-0.424774	-0.205585	-0.0739711	0.363246	8	2	3	19	putative transferase	Other category
ECs0526	-0.791436	-0.285111	0.0630511	0.401275	5	1	6	19	chaperone Hsp90 HtpG	Stress response
ECs0537	-0.0800341	-0.368707	-0.0427756	0.275792	14	0	4	18	Cu(I)-translocation P-type ATPase	Transport
ECs0540	0.509971	0.466872	-0.560963	-0.675624	19	18	0	5	putative outer membrane transport protein	Pathogenicity		down	down
ECs0541	0.424078	0.254703	-0.0590243	-0.732108	19	16	3	5	hypothetical protein	Unknown			down
ECs0542	-4.67151	0.119629	0.997295	-5.05684	2	11	19	0	hypothetical protein	Unknown		up	down
ECs0543	-4.99428	-0.027254	1.04127	-5.37961	0	6	19	0	putative ATP-binding component of a transport system	Transport		up	down
ECs0546	-4.07799	-0.147055	1.07151	-4.46332	3	3	19	1	hypothetical lipoprotein	Other category		up	down
ECs0548	-5.26457	0.379342	0.500692	-0.302793	0	18	13	9	adhesin/invasin-like protein	Pathogenicity		up
ECs0555	-0.397098	-0.491092	0.119134	0.329659	8	0	7	19	putative thioredoxin-like protein	Stress response
ECs0561	-2.09699	-2.17339	1.28181	-2.48232	3	0	19	2	hypothetical protein	Unknown	down	up	down
ECs0565	-0.724879	0.320866	0.768632	-5.3587	6	17	17	0	putative transcriptional regulator LYSR-type	Transcription and RNA processing		up	down
ECs0569	-4.12842	0.177207	0.977596	-4.51375	3	14	19	1	hydroxypyruvate isomerase	Other category		up	down
ECs0571	-2.96199	0.873639	0.534593	-3.34732	3	19	14	2			up	up	down
ECs0572	-4.42427	-0.0580134	1.04948	-4.8096	2	5	19	1	putative transport protein	Transport		up	down
ECs0575	-4.77972	-0.111187	1.06293	-5.16505	1	4	19	0	putative uracil transport protein	Transport		up	down
ECs0576	-5.35027	-0.0795567	0.904916	-0.990664	0	5	18	3	glycerate kinase	Stress response		up	down
ECs0578	-5.16504	-0.021084	0.825661	-0.682837	0	7	18	5	allantoate amidohydrohydrolase	Nucleotide metabolism and DNA recombination		up	down
ECs0579	-4.73605	0.0928305	1.00596	-5.12138	1	11	19	0	ureidoglycolate dehydrogenase	Nucleotide metabolism and DNA recombination		up	down
ECs0580	-4.44836	0.175718	0.978125	-4.83369	2	13	19	1	multicopy suppressor fdrA	Transcription and RNA processing		up	down
ECs0581	-4.88508	0.0491554	1.01944	-5.27041	1	9	19	0	hypothetical protein	Unknown		up	down
ECs0582	-5.1766	-0.0326449	0.918543	-1.17991	0	6	18	2	putative carboxylase	Other category		up	down
ECs0583	-5.14745	0.0744733	0.870408	-1.09012	0	10	18	2	putative carbamate kinase	Other category		up	down
ECs0587	-0.0318401	0.320099	-0.221003	-0.0744742	14	17	0	13	peptidyl-prolyl cis-trans isomerase B	Stress response
ECs0593	-4.2072	0.270277	0.942301	-4.59253	3	16	19	1	putative chaperone	Other category		up	down
ECs0595	-4.48345	0.227638	0.959034	-4.86879	2	15	19	1	SfmH protein	Pathogenicity		up	down
ECs0597	-3.68111	0.154516	0.985542	-4.06644	3	13	19	2	fimbrial Z protein	Pathogenicity		up	down
ECs5379	0.522387	0.21151	-0.069929	-0.860302	19	14	3	4					down
ECs5380	-4.12842	0.623494	0.754453	-4.51375	3	19	17	1			up	up	down
ECs0603	0.475144	0.0724172	-0.150457	-0.414497	19	10	1	8	Rhs core protein	Other category
ECs0604	-0.317651	0.41688	0.625028	-5.08501	9	18	15	0	hypothetical protein	Unknown		up	down
ECs0606	-4.69038	0.243861	0.952784	-5.07571	1	15	19	0	hypothetical protein	Unknown		up	down
ECs0607	-5.29055	-0.0198374	0.837122	-0.734234	0	7	18	5	putative Vgr protein	Pathogenicity		up	down
ECs0609	0.528276	-0.0736057	-0.123851	-0.375848	19	5	2	8	putative 2-component transcriptional regulator	Pathogenicity
ECs0611	-4.28023	0.143184	0.98942	-4.66556	2	12	19	1	hypothetical protein	Pathogenicity		up	down
ECs0613	-5.08645	0.0575062	0.876343	-1.08975	0	9	18	2	putative inner membrane component for iron transport	Pathogenicity		up	down
ECs0619	-0.141761	-0.433271	0.585807	-0.495342	12	0	14	7	hypothetical protein	Amino acid and protein metabolism		up
ECs0620	0.574475	0.012097	-0.209393	-0.448942	19	8	1	7	hypothetical protein	Unknown
ECs0621	0.531172	-0.0667328	-0.13388	-0.375664	19	5	2	8	hypothetical protein	Unknown
ECs0626	-4.5819	0.17002	0.980139	-4.96723	2	13	19	0	ferric enterobactin (enterochelin) transport	Transport		up	down
ECs0637	0.632443	-0.298115	0.332563	-1.49953	19	1	11	2	carbon starvation protein	Stress response			down
ECs0639	-5.1113	-0.0229096	0.606898	-0.0805267	0	7	15	12	putative aminotransferase	Stress response		up
ECs0642	-4.30801	0.220765	0.96164	-4.69334	2	15	19	1	putative transcriptional regulator LYSR-type	Transcription and RNA processing		up	down
ECs0646	-0.534859	-0.201019	0.0392605	0.320886	7	2	5	19	hypothetical protein	Unknown
ECs0648	0.481009	-0.326277	0.612758	-4.8096	19	1	15	1				up	down
ECs0651	-4.79667	0.373955	0.897133	-5.182	1	18	18	0	putative membrane protein	Pathogenicity		up	down
ECs0652	-4.51736	-0.151104	1.07246	-4.90269	2	3	19	1	hypothetical protein	Pathogenicity		up	down
ECs0654	-4.74493	0.0462012	1.02033	-5.13026	1	9	19	0	citrate lyase alpha chain	Stress response		up	down
ECs0660	-5.04798	0.246255	0.740006	-0.779355	0	15	17	4	c4-dicarboxylate anaerobic carrier DcuC	Transport		up	down
ECs0669	-0.312941	-0.194773	-0.0730168	0.320659	9	2	3	19	hypothetical protein	Unknown
ECs0673	0.0729986	0.313696	-0.2346	-0.137083	16	17	0	11	peptidoglycan synthetase penicillin-binding protein 2	Stress response
ECs0681	0.448073	-0.111127	-0.0147167	-0.347792	19	4	4	8	putative alpha helical protein	Nucleotide metabolism and DNA recombination
ECs0683	-4.2072	0.658042	0.729739	-4.59253	3	19	16	1	hypothetical protein	Unknown	up	up	down
ECs0684	-4.96631	0.230294	0.623507	-0.374903	0	15	15	8	putative enzyme of polynucleotide modification	Nucleotide metabolism and DNA recombination		up
ECs0685	-3.54391	0.291717	0.933501	-3.92924	3	16	19	2	hypothetical protein	Unknown		up	down
ECs0686	-5.0545	0.429784	0.639304	-0.785869	0	18	15	4	putative tRNA ligase	Nucleotide metabolism and DNA recombination		up	down
ECs0692	0.275801	-0.444148	0.0625674	-0.0126793	18	0	6	14	glutamate/aspartate transport system permease	Stress response
ECs0694	0.369528	-0.473349	0.228633	-0.308548	19	0	9	9	putative periplasmic binding transport protein	Stress response
ECs0697	-0.591708	-0.262642	-0.0627698	0.425155	6	1	3	19	hypothetical protein	Unknown
ECs0698	-0.720803	-0.263119	0.0184007	0.406817	6	1	5	19	putative ATP-binding protein in pho regulon	Nucleotide metabolism and DNA recombination
ECs5384	0.547028	-0.0574949	-0.309239	-0.232615	19	5	0	10
ECs5385	0.534642	-0.0681009	-0.310911	-0.204102	19	5	0	10
ECs0714	0.18101	0.168338	-0.369685	0.0169166	17	13	0	14	negative regulator	Transcription and RNA processing
ECs0718	0.0698874	0.266529	-0.407514	0.0362782	16	16	0	15	negative modulator of initiation of replication	Nucleotide metabolism and DNA recombination
ECs0725	-4.32161	0.25595	0.948035	-4.70694	2	16	19	1	high-affinity potassium-transporting ATPase B chain	Pathogenicity		up	down
ECs0726	-4.79667	0.26273	0.945335	-5.182	1	16	19	0	high-affinity potassium-transporting ATPase A chain	Pathogenicity		up	down
ECs0730	-4.56084	0.661077	0.727497	-4.94617	2	19	16	0	hypothetical protein	Unknown	up	up	down
ECs0742	-0.556543	0.254361	0.770982	-5.19037	7	16	17	0	putative chaperone	Other category		up	down
ECs0745	0.406422	-0.555496	0.125088	-0.164569	19	0	7	11	citrate synthase	Stress response	down
ECs0746	0.55702	0.0177698	-0.284468	-0.343347	19	8	0	8	succinate dehydrogenase	Stress response
ECs0747	0.567051	-0.156451	-0.320143	-0.172713	19	3	0	11	succinate dehydrogenase hydrophobic subunit	Stress response
ECs0748	0.678931	-0.409662	-0.400785	-0.114242	19	0	0	12	succinate dehydrogenase flavoprotein subunit	Stress response
ECs0749	0.583418	-0.520071	-0.331596	0.0204575	19	0	0	15	succinate dehydrogenase	Stress response	down
ECs0750	0.682684	-0.0446288	-0.668853	-0.200484	19	6	0	10				down
ECs0752	-0.243382	-0.433864	-0.0383366	0.364839	11	0	4	19	2-oxoglutarate dehydrogenase dihydrolipoyltranssuccinase E2 component	Stress response
ECs0753	-0.195387	-0.51029	-0.0461947	0.375732	12	0	4	19	succinyl-CoA synthetase beta subunit	Stress response	down
ECs0754	-0.190324	-0.417425	-0.0395123	0.3396	12	0	4	19	succinyl-CoA synthetase alpha subunit	Stress response
ECs0763	-5.12349	0.434899	0.63021	-0.76389	0	18	15	4	putative glutamate mutase L	Other category		up	down
ECs0764	-4.60251	0.427033	0.871227	-4.98784	2	18	18	0	putative glutamate mutase S	Other category		up	down
ECs0766	-3.96879	0.608771	0.764551	-4.35412	3	19	17	1	hypothetical protein	Unknown	up	up	down
ECs0767	-4.0429	0.26273	0.945335	-4.42823	3	16	19	1	hypothetical protein	Unknown		up	down
ECs0768	-0.736967	-0.355811	0.0927934	0.394966	5	1	7	19	cytochrome d terminal oxidase polypeptide subunit I	Stress response
ECs0769	-0.609728	-0.363248	0.0928979	0.367325	6	0	7	19	cytochrome d terminal oxidase polypeptide subunit II	Stress response
ECs5391	-0.345822	-0.606449	0.0372415	0.403828	9	0	5	19	#N/A	Unknown	down
ECs5395	0.315232	0.191787	-0.299942	-0.182659	18	14	0	11
ECs0781	0.513913	-1.30514	0.520093	-0.808714	19	0	14	4	putative homeobox protein	Other category	down	up	down
ECs0782	0.122946	0.225382	-0.260241	-0.0640894	17	15	0	13	3-deoxy-D-arabinoheptulosonate-7-phosphate synthase	Pathogenicity
ECs0783	-0.26709	-0.357924	-0.137277	0.405016	10	1	2	19	phosphoglyceromutase 1	Stress response
ECs0786	-0.514362	-0.32983	0.0369499	0.368043	7	1	5	19	galactose-1-phosphate uridylyltransferase	Carbohydrate metabolism
ECs0790	0.523351	0.171855	-0.399106	-0.356987	19	13	0	8	hypothetical protein	Unknown
ECs0796	-4.47189	0.280021	0.938334	-4.85722	2	16	19	1	putative transcriptional regulator LYSR-type	Transcription and RNA processing		up	down
ECs0798	-4.11189	0.254361	0.948663	-4.49722	3	16	19	1	putative membrane pump protein	Transport		up	down
ECs0799	-4.81334	0.408581	0.880466	-5.19867	1	18	18	0	putative enzyme	Stress response		up	down
ECs0802	-4.11189	0.0602053	1.0161	-4.49722	3	9	19	1	hypothetical protein	Unknown		up	down
ECs0805	-3.94937	0.148616	0.987568	-4.3347	3	13	19	1	hypothetical C4-type zinc finger protein TraR-family	Transcription and RNA processing		up	down
ECs0811	-5.19933	0.411246	0.715145	-1.08485	0	18	16	2				up	down
ECs0813	-4.76248	0.434122	0.867609	-5.14781	1	18	18	0	serine/threonin protein phosphatase	Amino acid and protein metabolism		up	down
ECs0822	-0.0118162	0.738464	0.20029	-5.56193	15	19	9	0	hypothetical protein	Unknown	up		down
ECs0823	-4.25165	-0.416029	1.12524	-4.63698	2	0	19	1				up	down
ECs0825	-5.01476	0.181842	0.817195	-1.01806	0	14	18	3	putative terminase large subunit	Nucleotide metabolism and DNA recombination		up	down
ECs0826	-5.10514	-0.0457433	0.705071	-0.270117	0	6	16	9	hypothetical protein	Unknown		up
ECs0827	-4.60251	0.149401	0.9873	-4.98784	2	13	19	0				up	down
ECs0828	-4.70889	-0.403267	0.867126	-0.440264	1	0	18	7				up
ECs0829	-0.702326	0.26273	0.793144	-5.182	6	16	17	0	putative protease/scaffold protein	Amino acid and protein metabolism		up	down
ECs0830	-0.72636	-0.163679	0.946371	-5.66557	6	3	19	0	hypothetical protein	Unknown		up	down
ECs0835	-5.4425	-0.0382565	0.913103	-1.12735	0	6	18	2	putative minor tail protein	Other category		up	down
ECs0837	-5.20493	0.156748	0.83062	-1.03639	0	13	18	3	putative tail length tape measure protein precursor	Other category		up	down
ECs0838	-5.14151	0.152729	0.821283	-0.972964	0	13	18	3	putative minor tail protein	Other category		up	down
ECs0839	-4.86958	0.189823	0.973072	-5.25491	1	14	19	0	putative minor tail protein	Other category		up	down
ECs0841	-5.04798	0.173934	0.794665	-0.879438	0	13	17	4	putative tail assembly protein	Other category		up	down
ECs0842	-4.82973	0.314226	0.923971	-5.21506	1	17	18	0	putative host specificity protein	Pathogenicity		up	down
ECs0852	0.309586	-0.377072	0.0936903	-0.113484	18	0	7	12	7,8-diaminopelargonic acid synthetase	Other category
ECs0853	0.541526	-0.105418	0.242253	-1.1075	19	4	10	2	biotin synthetase	Other category			down
ECs0854	0.691104	-0.0407009	-0.136235	-0.755098	19	6	2	5	8-amino-7-oxononanoate synthase	Other category			down
ECs0855	0.268117	-0.213747	0.695633	-5.22316	18	2	16	0	putative enzyme BioC	Other category		up	down
ECs0857	-0.420459	-0.308181	-0.010439	0.363151	8	1	4	19	excision nuclease subunit B	Nucleotide metabolism and DNA recombination
ECs0863	0.429712	-0.264986	0.0330884	-0.255463	19	1	5	9	molybdopterin biosynthesis protein E chain	Other category
ECs0865	-4.65228	0.464282	0.851771	-5.03761	2	18	18	0	hypothetical protein	Unknown		up	down
ECs0869	0.663844	-0.12857	-0.0604385	-0.68907	19	4	3	5	hypothetical protein	Unknown			down
ECs0876	-4.02488	0.840364	0.570311	-4.41021	3	19	14	1	hypothetical protein	Unknown	up	up	down
ECs0878	-0.174352	-0.38761	0.281573	0.0422166	12	0	10	15	putative enzyme	Other category
ECs0879	-0.519049	-0.393324	-0.0370454	0.436918	7	0	4	19	putative dehydrogenase	Other category
ECs0884	-0.15666	-0.421368	0.544858	-0.386774	12	0	14	8	hypothetical protein	Unknown		up
ECs0890	0.34367	-0.869052	0.32108	-0.227917	18	0	11	10	global regulator protein Dps	Stress response	down
ECs0892	-0.289835	0.113771	-0.254868	0.255693	10	11	0	18	outer membrane protein X	Pathogenicity
ECs0914	-5.19933	0.444583	0.334131	-0.104022	0	18	11	12
ECs0927	-0.387321	-0.2215	0.0321106	0.288221	8	2	5	19	putative transport protein	Transport
ECs0928	-0.835857	-0.310458	0.187388	0.32941	5	1	9	19	hypothetical protein	Unknown
ECs0929	-0.768299	0.102273	-0.151097	0.347653	5	11	1	19	glutaredoxin1 redox coenzyme for glutathione-dependent ribonucleotide reductase	Nucleotide metabolism and DNA recombination
ECs0940	-4.29421	0.672814	0.718714	-4.67954	2	19	16	1	putative transport protein	Transport	up	up	down
ECs0941	-3.60107	-3.67746	1.28181	-3.9864	3	0	19	2	putative PTS system enzyme IIB	Carbohydrate metabolism	down	up	down
ECs0943	0.0623084	0.52678	-0.384168	-0.29711	16	19	0	9	arginine 3rd transport system periplasmic binding protein	Transport	up
ECs0944	0.191395	0.212114	-0.243023	-0.12428	17	14	0	12	arginine 3rd transport system permease protein	Transport
ECs0947	0.0220654	0.380265	-0.277372	-0.13951	15	18	0	11	ATP-binding component of 3rd arginine transport system	Transport
ECs0951	-4.43639	0.925293	0.473885	-4.82172	2	19	13	1			up		down
ECs0956	0.493279	-0.0862234	0.183195	-0.820038	19	5	9	4	putative arylsulfatase	Stress response			down
ECs0957	0.887729	-0.850067	-0.0905004	-0.638223	19	0	3	6	pyruvate oxidase	Other category	down		down
ECs0959	-0.910027	-0.600763	-0.0643396	0.585454	5	0	3	19	putative prismane HCP protein	Other category	down		up
ECs0963	-0.42158	0.656281	-0.224277	-0.302111	8	19	0	9	putative enzyme	Other category	up
ECs0967	0.640245	-0.0329773	-0.401124	-0.328264	19	6	0	8	hypothetical protein	Unknown
ECs0976	-0.436011	-0.32931	-0.0321374	0.389152	8	1	4	19	periplasmic protein effects translocation of lipoproteins from inner membrane to outer	Transport
ECs0985	-0.564028	-0.243957	0.0186207	0.36099	7	2	5	19	pyruvate formate lyase activating enzyme 1	Other category
ECs0986	-0.874904	-0.239107	-0.00160966	0.441012	5	2	5	19	formate acetyltransferase 1	Other category
ECs1000	-0.0158788	-0.235378	-0.21189	0.294019	15	2	1	19	hypothetical protein	Unknown
ECs1008	0.253138	-0.382877	0.0890082	-0.0499543	18	0	7	13	putative amidase	Stress response
ECs1012	0.67797	-0.0174678	-0.444524	-0.377114	19	7	0	8	outer membrane protein 1a	Pathogenicity
ECs1017	-4.5819	0.385132	0.891847	-4.96723	2	18	18	0	putative transport system permease protein	Transport		up	down
ECs1022	-4.48345	0.575945	0.786191	-4.86879	2	19	17	1	putative chaperone	Other category	up	up	down
ECs1026	-4.5819	0.246981	0.951566	-4.96723	2	15	19	0	hypothetical protein	Unknown		up	down
ECs1027	-5.04798	0.356256	0.682187	-0.779355	0	17	16	4	putative fimbrial-like protein	Cell motility		up	down
ECs1028	-0.581236	0.553456	0.596758	-5.21506	7	19	15	0			up	up	down
ECs1037	0.728633	-0.368749	0.138116	-1.0225	19	0	8	3	ribosome modulation factor	Transcription and RNA processing			down
ECs1038	0.29095	0.016196	-0.342652	0.0270181	18	8	0	15	beta-hydroxydecanoyl thioester dehydrase	Other category
ECs1041	-0.432214	-0.0530324	-0.113172	0.319095	8	6	2	19	outer membrane protein 3a	Pathogenicity
ECs1058	-4.29421	0.283349	0.936967	-4.67954	2	16	19	1	hypothetical protein	Unknown		up	down
ECs1059	0.144972	-0.0855771	0.707377	-5.182	17	5	16	0	putative division inhibition protein	Cell division		up	down
ECs5402	0.82854	0.433687	-0.353383	-5.17356	19	18	0	0					down
ECs1060	-4.52841	0.668195	0.381866	-0.596248	2	19	12	6			up		down
ECs1061	0.621112	0.159051	0.270207	-4.59253	19	13	10	1	hypothetical protein	Unknown			down
ECs1063	-4.32161	0.20716	0.966727	-4.70694	2	14	19	1	hypothetical protein	Unknown		up	down
ECs1067	-0.24406	0.415335	-0.283198	-0.0019804	11	18	0	14	hypothetical protein	Unknown
ECs1069	0.205597	0.0096114	-0.308805	0.0807135	17	8	0	16	putative regulatory protein	Transcription and RNA processing
ECs1074	-5.06097	0.256257	0.669199	-0.541027	0	16	16	7	putative DNA replication protein	Nucleotide metabolism and DNA recombination		up	down
ECs1077	-0.676208	0.683285	-0.336441	-0.12844	6	19	0	12	hypothetical protein	Unknown	up
ECs1080	0.505392	0.13782	-0.296995	-0.382009	19	12	0	8	prophage maintenance protein	Other category
ECs1083	-4.74493	0.501677	0.831086	-5.13026	1	18	18	0	putative crossover junction endodeoxyribonuclease	Nucleotide metabolism and DNA recombination	up	up	down
ECs1084	-4.99428	0.322948	0.711793	-0.825734	0	17	16	4	putative antitermination protein	Nucleotide metabolism and DNA recombination		up	down
ECs1085	-4.32161	0.0446408	1.02079	-4.70694	2	9	19	1	hypothetical membrane protein	Other category		up	down
ECs1098	-0.25532	0.625815	0.227828	-1.2825	10	19	9	2			up		down
ECs1097	0.384079	0.288263	0.385432	-5.56193	19	16	12	0	hypothetical protein	Unknown			down
ECs1099	-5.31085	0.381071	0.531798	-0.373172	0	18	14	8				up
ECs1100	-4.78823	0.676634	0.715816	-5.17356	1	19	16	0	putative holin protein	Other category	up	up	down
ECs1107	-5.42919	0.0550902	0.833006	-0.837789	0	9	18	4	putative portal protein	Nucleotide metabolism and DNA recombination		up	down
ECs1110	-4.28023	0.297335	0.931151	-4.66556	2	16	19	1	putative major head protein	Other category		up	down
ECs1111	-4.77972	-0.0686276	1.05223	-5.16505	1	5	19	0	hypothetical protein	Unknown		up	down
ECs1112	-4.84586	0.213539	0.964353	-5.23119	1	15	19	0	putative minor tail protein	Other category		up	down
ECs1116	-4.88508	-0.643992	1.00939	-0.888385	1	0	19	3	putative minor tail protein	Other category	down	up	down
ECs1117	-4.14468	0.27873	0.938863	-4.53001	3	16	19	1	putative tail assembly protein	Other category		up	down
ECs1118	-4.64252	0.41688	0.876343	-5.02785	2	18	18	0	putative tail assembly protein	Other category		up	down
ECs1119	-4.76248	-0.285001	1.10122	-5.14781	1	1	19	0				up	down
ECs1122	-4.96631	-0.101063	0.854836	-0.697676	0	4	18	5	putative outer membrane protein	Pathogenicity		up	down
ECs1144	-0.299026	0.547206	-0.121158	-0.291932	10	19	2	9			up
ECs1151	-0.886047	0.163566	0.862258	-5.36572	5	13	18	0	trimethylamine N-oxide reductase cytochrome c-type subunit	Pathogenicity		up	down
ECs1152	-5.1766	0.185079	0.737873	-0.656657	0	14	17	5	trimethylamine N-oxide reductase subunit	Pathogenicity		up	down
ECs1159	0.01918	-0.373591	0.229873	-0.0242812	15	0	9	14	hypothetical protein	Unknown
ECs5596	-0.0731609	-0.386275	0.198533	0.0765489	14	0	9	16
ECs1177	-2.50245	1.51549	-2.81254	-2.88778	3	19	0	2	Kil protein	Pathogenicity	up	down	down
ECs1178	-3.34975	1.51549	-3.65983	-3.73508	3	19	0	2	regulatory protein cIII	Transcription and RNA processing	up	down	down
ECs1179	0.531019	0.490988	-0.99546	-0.442098	19	18	0	7	single strand binding protein Ea10	Nucleotide metabolism and DNA recombination		down
ECs1192	-3.45153	0.854094	0.555871	-3.83686	3	19	14	2	hypothetical protein	Unknown	up	up	down
ECs1204	-0.15664	0.555419	-0.0819841	-0.467862	12	19	3	7			up
ECs1218	-0.673156	0.610071	0.231205	-0.744829	6	19	9	5	hypothetical protein	Unknown	up		down
ECs1231	0.102874	0.709482	-0.463984	-0.669042	17	19	0	5			up		down
ECs1235	-4.75375	0.540494	0.374251	-0.310762	1	19	12	9	hypothetical protein	Unknown	up
ECs1238	-1.20132	0.536023	0.334426	-0.533497	4	19	11	7	hypothetical protein	Unknown	up		down
ECs1245	0.737271	-0.218871	-0.318773	-0.421737	19	2	0	8	MokW protein	Other category
ECs1250	-5.02149	0.50053	0.581926	-0.752863	0	18	14	5	C4-type zinc finger protein (TraR family)	Transcription and RNA processing	up	up	down
ECs1254	-4.86958	0.129198	0.994126	-5.25491	1	12	19	0	putative enzyme	Nucleotide metabolism and DNA recombination		up	down
ECs1256	-4.99428	0.176345	0.815933	-0.997584	0	14	18	3	hypothetical protein	Nucleotide metabolism and DNA recombination		up	down
ECs1257	-4.87736	0.0229759	1.02717	-5.26269	1	8	19	0	putative synthetase	Nucleotide metabolism and DNA recombination		up	down
ECs1260	0.62249	-0.304241	0.303275	-1.28527	19	1	11	2	proline dehydrogenase	Stress response			down
ECs5411	-4.07799	0.590544	0.776713	-4.46332	3	19	17	1			up	up	down
ECs1261	0.791498	-0.220239	-0.114708	-0.856073	19	2	2	4	major sodium/proline symporter	Transport			down
ECs1266	0.388735	-0.858188	0.460716	-0.585198	19	0	13	6	ATP-binding pho regulon component PhoH	Transcription and RNA processing	down		down
ECs1268	-4.78823	0.506008	0.828611	-5.17356	1	18	18	0	hypothetical protein	Pathogenicity	up	up	down
ECs1269	-4.22224	0.606637	0.765995	-4.60757	3	19	17	1	hypothetical protein	Pathogenicity	up	up	down
ECs1272	-0.279911	0.769702	0.292395	-4.75959	10	19	10	1	Rtn-like protein	Other category	up		down
ECs1280	-4.34828	0.552055	0.801222	-4.73361	2	19	17	1	putative major pilin protein	Pathogenicity	up	up	down
ECs1281	-2.41544	-2.49184	1.28181	-2.80077	3	0	19	2	hypothetical protein	Unknown	down	up	down
ECs1286	-3.96879	0.0491554	1.01944	-4.35412	3	9	19	1	putative (3R)-hydroxymyristol-(acyl carrier protein) dehydratase	Other category		up	down
ECs1289	-0.7984	0.223814	0.825451	-5.27807	5	15	18	0	putative 3-oxoacyl-[acyl-carrier-protein] synthase synthase	Other category		up	down
ECs1291	-4.88508	0.385628	0.89161	-5.27041	1	18	18	0	hypothetical protein	Unknown		up	down
ECs1292	-4.29421	-0.276267	1.09949	-4.67954	2	1	19	1	putative ATP binding protein of ABC transporter	Stress response		up	down
ECs1293	-4.52841	0.000365283	1.03363	-4.91374	2	7	19	1	hypothetical protein	Unknown		up	down
ECs1295	-4.07799	0.227638	0.959034	-4.46332	3	15	19	1	hypothetical protein	Unknown		up	down
ECs1297	-3.98784	0.540933	0.808023	-4.37317	3	19	17	1	hypothetical protein	Unknown	up	up	down
ECs1300	-0.437718	0.620863	0.168489	-0.823048	8	19	8	4	putative membrane protein	Other category	up		down
ECs5412	-0.171698	0.562834	0.4673	-4.65137	12	19	13	1			up		down
ECs1316	-4.412	1.01286	-0.279428	-0.479838	2	19	0	7	putative diacylglycerol kinase	Other category	up
ECs1317	-0.0731167	0.590152	0.098638	-1.01806	14	19	7	3	putative outer membrane protein	Pathogenicity	up		down
ECs1319	0.323633	0.103822	-0.243565	-0.150551	18	11	0	11	hypothetical protein	Unknown
ECs1325	-0.574203	-0.292204	0.0250843	0.378187	7	1	5	19	urease accessory protein UreE	Nucleotide metabolism and DNA recombination
ECs1327	-0.104769	-0.391732	0.206132	0.0892128	13	0	9	16	urease accessory protein UreG	Nucleotide metabolism and DNA recombination
ECs1351	0.257965	-0.370932	-0.128427	0.130278	18	0	2	17	putative tellurium resistance protein TerZ	Stress response
ECs1352	0.182782	-0.470692	-0.0531934	0.171665	17	0	3	17	putative tellurium resistance protein TerA	Stress response
ECs1354	-0.0309399	-0.437092	0.111983	0.157689	14	0	7	17	putative tellurium resistance protein TerC	Stress response
ECs1356	0.286515	-0.458133	0.0648427	-0.018126	18	0	6	14	putative tellurium resistance TerE	Stress response
ECs1365	-4.95919	0.544142	0.4833	-0.557028	0	19	13	6	hypothetical protein	Unknown	up		down
ECs1374	0.163396	0.631725	0.223687	-5.19867	17	19	9	0	putative membrane protein	Other category	up		down
ECs1375	-3.41874	0.822345	0.588661	-3.80407	3	19	14	2			up	up	down
ECs1378	0.318108	0.151495	-0.265755	-0.172456	18	13	0	11	hypothetical protein	Unknown
ECs1392	-0.783015	-0.453948	0.147689	0.398534	5	0	8	19
ECs1401	-4.97337	0.273238	0.941101	-5.3587	0	16	19	0	hypothetical protein	Unknown		up	down
ECs1402	-5.04143	-0.0118804	0.779716	-0.521483	0	7	17	7	hypothetical protein	Unknown		up	down
ECs1403	-5.04143	0.34176	0.688744	-0.772797	0	17	16	4	putative DNA repair protein	Nucleotide metabolism and DNA recombination		up	down
ECs1406	-5.01476	0.231852	0.615329	-0.356664	0	15	15	8	hypothetical protein	Unknown		up
ECs5416	0.409927	0.0704841	-0.000239439	-0.507619	19	10	5	7					down
ECs1416	-0.261426	0.255239	0.701456	-5.30072	10	16	16	0	curli production assembly/transport component CsgE	Pathogenicity		up	down
ECs1421	-4.09508	0.696052	0.700778	-4.48041	3	19	16	1	putative curli production protein CsgC	Pathogenicity	up	up	down
ECs1434	0.384079	-0.147055	0.20029	-0.551297	19	3	9	6	hypothetical protein	Unknown			down
ECs1436	-4.76248	0.531761	0.813542	-5.14781	1	19	17	0	hypothetical protein	Unknown	up	up	down
ECs1439	0.426421	0.20716	-0.314207	-0.32939	19	14	0	8	damage-inducible protein DinI	Stress response
ECs1442	0.17446	-0.548018	0.335885	-0.21087	17	0	11	10	glutaredoxin 2	Other category	down
ECs1451	-4.88508	-0.643992	0.936062	-0.525479	1	0	19	7	flagellar rod protein FlgB	Cell motility	down	up	down
ECs1452	-5.00115	0.316076	0.588661	-0.40975	0	17	14	8	flagellar rod protein FlgC	Cell motility		up
ECs1453	-4.83783	0.545359	0.805332	-5.22316	1	19	17	0	flagellar biosynthesis FlgD protein	Cell motility	up	up	down
ECs1454	-4.98039	0.163566	0.77331	-0.760551	0	13	17	5	flagellar hook protein FlgE	Cell motility		up	down
ECs1455	-5.03483	-0.10059	0.889501	-0.86628	0	4	18	4	flagellar rod protein flgF	Cell motility		up	down
ECs1456	-5.31085	-0.0889329	0.510291	0.117949	0	5	13	16	flagellar basal body rod protein flgG	Cell motility		up
ECs1457	-4.67151	0.157369	0.984556	-5.05684	2	13	19	0	flagellar basal body L-ring protein FlgH	Cell motility		up	down
ECs1462	-0.324263	-0.186514	-0.0432485	0.302008	9	2	4	19	RNase E	Nucleotide metabolism and DNA recombination
ECs1463	0.293429	0.0530501	-0.288658	-0.0402126	18	9	0	13
ECs1466	0.311475	0.192399	-0.336103	-0.150347	18	14	0	11	hypothetical protein	Unknown
ECs1467	0.0929534	0.141918	-0.362737	0.0989038	16	12	0	16	50S ribosomal subunit protein L32	Transcription and RNA processing
ECs1468	0.253168	0.192685	-0.236567	-0.170314	18	14	0	11	PlsX protein	Other category
ECs1472	0.877385	-0.464273	-0.666225	-0.263505	19	0	0	9	acyl carrier protein	Other category		down
ECs1487	-1.23848	0.0863604	-0.0924766	0.404652	4	10	2	19	respiratory NADH dehydrogenase	Other category
ECs1488	-0.657309	-0.452363	0.197562	0.33094	6	0	9	19	hypothetical protein	Unknown
ECs1490	-0.444441	-0.330202	-0.357529	0.547756	8	1	0	19	hypothetical protein	Unknown			up
ECs1492	-0.975081	-0.319617	0.215985	0.337135	4	1	9	19	transcription-repair coupling factor	Transcription and RNA processing
ECs1493	-4.61267	0.252577	0.949368	-4.998	2	16	19	0	hypothetical protein	Unknown		up	down
ECs1506	-0.162313	0.593361	-0.249253	-0.340004	12	19	0	8	putative phage repressor	Transcription and RNA processing	up
ECs1520	0.66294	0.0201539	-0.358731	-0.470172	19	8	0	7	prophage maintenance protein	Other category
ECs1528	-4.29421	0.606122	0.766342	-4.67954	2	19	17	1	hypothetical protein	Unknown	up	up	down
ECs1538	-0.692889	0.508373	0.368506	-0.82039	6	19	12	4	hypothetical protein	Unknown	up		down
ECs5418	-3.62846	0.677163	0.715412	-4.01379	3	19	16	2	#N/A	Unknown	up	up	down
ECs1548	-5.15335	0.271514	0.730977	-0.793743	0	16	16	4	hypothetical protein	Unknown		up	down
ECs1549	-4.12842	0.237832	0.955123	-4.51375	3	15	19	1	putative major tail subunit	Other category		up	down
ECs1556	0.20949	0.312819	-0.233385	-0.268046	18	17	0	9	putative regulatory protein	Transcription and RNA processing
ECs1559	-5.08645	0.338409	0.619623	-0.530139	0	17	15	7	putative tail assembly protein	Other category		up	down
ECs1560	-3.75522	0.722262	0.679632	-4.14055	3	19	16	2	putative secreted effector protein	Pathogenicity	up	up	down
ECs1561	-3.88875	0.863167	0.546101	-4.27408	3	19	14	2	hypothetical protein	Unknown	up	up	down
ECs5419	-0.427878	-0.183608	0.00861082	0.301533	8	3	5	19
ECs1569	-3.48328	0.614706	0.760511	-3.86861	3	19	17	2			up	up	down
ECs5420	0.12129	0.555717	-0.56686	-0.26404	17	19	0	9			up	down
ECs1577	-4.07799	0.546092	0.804884	-4.46332	3	19	17	1	Icd-like protein	Other category	up	up	down
ECs1579	-4.33503	0.142443	0.989671	-4.72037	2	12	19	1	hypothetical protein	Unknown		up	down
ECs1580	-4.07799	0.288263	0.934937	-4.46332	3	16	19	1	hypothetical protein	Unknown		up	down
ECs1581	-4.85383	-0.0626929	1.0507	-5.23916	1	5	19	0	hypothetical protein	Unknown		up	down
ECs1585	-3.60107	-3.67746	1.28181	-3.9864	3	0	19	2			down	up	down
ECs1586	-0.566113	0.481419	0.644831	-5.81898	7	18	15	0	hypothetical protein	Unknown		up	down
ECs1590	-4.42427	-0.0580134	1.04948	-4.8096	2	5	19	1	putative major head protein	Other category		up	down
ECs1591	-4.83783	0.432881	0.868245	-5.22316	1	18	18	0	putative prohead protease	Other category		up	down
ECs1592	-5.04143	0.155174	0.832638	-1.04473	0	13	18	3	putative head portal protein	Nucleotide metabolism and DNA recombination		up	down
ECs1594	-4.90035	0.544714	0.588661	-0.903652	1	19	14	3	hypothetical protein	Unknown	up	up	down
ECs1595	-4.97337	0.223227	0.7327	-0.704744	0	15	16	5	hypothetical protein	Unknown		up	down
ECs1596	-5.15335	0.0432557	1.02121	-5.53868	0	9	19	0				up	down
ECs1597	-5.1113	-0.0518972	0.773025	-0.453202	0	6	17	7	putative terminase small subunit	Nucleotide metabolism and DNA recombination		up
ECs1602	-0.620001	0.0784258	-0.138248	0.317842	6	10	2	19	transcriptional regulatory protein	Stress response
ECs1608	0.243651	-0.0538509	-0.258839	0.0604758	18	6	0	15	isocitrate dehydrogenase	Stress response
ECs1610	-0.262669	0.381478	0.63122	-5.14781	10	18	15	0	excisionase	Nucleotide metabolism and DNA recombination		up	down
ECs1614	-0.463834	0.806216	-0.0807702	-0.880913	7	19	3	4	integral membrane drug resistance protein EmrE	Stress response	up		down
ECs1615	-3.77875	0.698731	0.698661	-4.16408	3	19	16	2	hypothetical protein	Unknown	up	up	down
ECs5421	-5.2105	0.254361	0.458299	-0.0743729	0	16	13	13
ECs1623	-0.496439	0.120309	0.8171	-5.13026	7	12	18	0	putative endopeptidase	Amino acid and protein metabolism		up	down
ECs1626	-3.15304	0.577223	0.785371	-3.53837	3	19	17	2	hypothetical protein	Unknown	up	up	down
ECs1630	-5.04798	-0.0492095	0.794665	-0.52804	0	6	17	7	terminase large subunit	Nucleotide metabolism and DNA recombination		up	down
ECs1632	-4.59226	-0.014696	1.03783	-4.97759	2	7	19	0	portal protein	Nucleotide metabolism and DNA recombination		up	down
ECs1633	-3.96879	0.203306	0.96815	-4.35412	3	14	19	1	minor capsid protein	Other category		up	down
ECs1635	-4.55015	0.0739355	1.01189	-4.93548	2	10	19	1	major capsid protein	Other category		up	down
ECs1638	-4.76248	0.204548	0.967692	-5.14781	1	14	19	0	minor tail protein	Other category		up	down
ECs1639	-4.412	-0.314007	1.10687	-4.79733	2	1	19	1	minor tail protein	Other category		up	down
ECs1640	-4.72708	0.173258	0.978997	-5.11241	1	13	19	0	major tail protein	Other category		up	down
ECs1642	-4.33503	0.289047	0.934611	-4.72037	2	16	19	1	minor tail protein	Other category		up	down
ECs1643	-4.64252	0.186357	0.974323	-5.02785	2	14	19	0	tail length tape measure protein precursor	Other category		up	down
ECs1644	-4.64252	0.0260139	1.02628	-5.02785	2	8	19	0	minor tail protein	Other category		up	down
ECs1645	-4.70889	0.225342	0.959908	-5.09422	1	15	19	0	minor tail protein	Other category		up	down
ECs1647	-4.32161	-0.0159839	1.03819	-4.70694	2	7	19	1	tail assembly protein	Other category		up	down
ECs1648	-4.71803	0.248999	0.950775	-5.10336	1	15	19	0	host specificity protein	Pathogenicity		up	down
ECs1649	-0.613239	0.254824	0.781426	-5.24706	6	16	17	0	putative membrane protein precursor	Other category		up	down
ECs1655	0.949729	-0.81044	0.220936	-2.3	19	0	9	2	hypothetical protein	Unknown	down		down
ECs1656	-4.42427	0.509971	0.826332	-4.8096	2	19	18	1	hypothetical protein	Unknown	up	up	down
ECs1657	-4.44836	0.550412	0.802235	-4.83369	2	19	17	1	hypothetical protein	Unknown	up	up	down
ECs1662	-4.50618	0.523364	0.37669	-0.286343	2	19	12	9	hypothetical protein	Unknown	up
ECs1670	0.454293	0.0128846	-0.261255	-0.207568	19	8	0	10	septum-site determining protein MinC	Other category
ECs1673	-5.25399	0.170871	-0.00339056	0.436027	0	13	4	19	hypothetical protein	Unknown
ECs1674	0.314465	0.291078	-0.226672	-0.372977	18	16	0	8	hypothetical protein	Unknown
ECs1677	-3.75522	0.175718	0.978125	-4.14055	3	13	19	2	hemolysin E	Pathogenicity		up	down
ECs1682	0.392967	-0.187089	-0.137566	-0.0865948	19	2	2	12	fatty acid metabolism regulator protein	Transcription and RNA processing
ECs1683	0.378155	-1.30768	0.651656	-0.991785	19	0	15	3	putative sporulation protein	Other category	down	up	down
ECs1684	0.769179	0.0259503	-0.210987	-0.995801	19	8	1	3	D-amino acid dehydrogenase subunit	Amino acid and protein metabolism			down
ECs1692	0.627918	-0.40632	0.406782	-1.68603	19	0	12	2	hypothetical protein	Unknown			down
ECs1694	-4.81334	-0.0222015	1.03989	-5.19867	1	7	19	0	molybdenum transport protein	Transport		up	down
ECs1697	-4.77114	0.288263	0.934937	-5.15647	1	16	19	0	putative ferric enterobactin transport ATP-binding protein	Transport		up	down
ECs1698	-4.65228	0.346499	0.909759	-5.03761	2	17	18	0	putative ABC transporter permease protein	Transport		up	down
ECs1699	-4.33503	0.0312177	1.02476	-4.72037	2	8	19	1	putative ATP-binding protein of ABC transporter	Transport		up	down
ECs1700	-0.621082	0.652446	0.524122	-5.25491	6	19	14	0			up	up	down
ECs1704	-5.02818	0.168419	0.825049	-1.03149	0	13	18	3	dihydroxyacetone kinase	Other category		up	down
ECs1710	0.479931	0.103493	-0.0886448	-0.545369	19	11	3	7	hypothetical protein	Unknown			down
ECs1715	0.144378	0.189571	-0.239037	-0.0636937	17	14	0	13	glutamyl-tRNA reductase	Nucleotide metabolism and DNA recombination
ECs1722	0.203566	-0.408351	0.510644	-0.745453	17	0	13	5	cation transport regulator	Transport		up	down
ECs5423	-3.96879	0.860086	0.54944	-4.35412	3	19	14	1			up	up	down
ECs1729	-0.0198971	-0.36456	-0.0276995	0.233526	15	0	4	18	nitrate reductase 1 alpha subunit	Stress response
ECs1731	-0.385272	-0.484143	0.268667	0.19342	9	0	10	17	nitrate reductase 1 delta subunit	Stress response
ECs1738	-0.460772	-0.513073	0.0409774	0.410139	8	0	6	19	glucose-1-phosphate uridylyltransferase	Stress response	down
ECs1739	0.140782	-0.433479	-0.195741	0.277876	17	0	1	18	DNA-binding protein H-NS	Nucleotide metabolism and DNA recombination
ECs1751	0.151944	0.0188501	-0.301846	0.109813	17	8	0	16	hypothetical protein	Unknown
ECs1757	-0.190016	0.39688	0.598513	-5.018	12	18	15	0	integrase	Pathogenicity		up	down
ECs1758	0.0289731	-0.0939454	0.754982	-5.05684	15	4	17	0	excisionase	Other category		up	down
ECs1759	-0.853795	0.289047	0.803772	-5.41351	5	16	17	0	putative exonuclease	Other category		up	down
ECs1760	-3.90937	0.568111	0.791185	-4.2947	3	19	17	2	hypothetical protein	Unknown	up	up	down
ECs1761	-3.98784	0.253251	0.949102	-4.37317	3	16	19	1	cell division inhibition protein dicB	Cell division		up	down
ECs5427	-4.0606	0.24503	0.952328	-4.44593	3	15	19	1				up	down
ECs1762	-2.90792	-2.98432	1.28181	-3.29325	3	0	19	2	hypothetical protein	Unknown	down	up	down
ECs1763	-4.11189	-0.180957	1.07928	-4.49722	3	3	19	1	hypothetical protein	Unknown		up	down
ECs1766	-4.59226	0.5243	0.817971	-4.97759	2	19	18	0	putative regulatory protein	Transcription and RNA processing	up	up	down
ECs1767	-0.681707	0.291717	0.775872	-5.31553	6	16	17	0	hypothetical protein	Unknown		up	down
ECs1768	-5.02149	0.272746	0.766498	-0.964172	0	16	17	3	hypothetical protein	Unknown		up	down
ECs1773	0.601431	-0.27098	-0.269892	-0.183113	19	1	0	11	putative prophage maintenance protein	Other category
ECs1776	-5.00115	0.142804	0.65491	-0.343058	0	12	15	8	hypothetical protein	Unknown		up
ECs1778	-5.09272	0.10388	0.860594	-1.09602	0	11	18	2	hypothetical protein	Unknown		up	down
ECs5429	0.737846	0.00423928	-0.448546	-0.528125	19	8	0	7					down
ECs5430	0.365624	0.163318	-0.319153	-0.19491	19	13	0	10
ECs1788	-3.77875	-0.453948	0.51634	0.278574	3	0	14	18	hypothetical protein	Unknown		up
ECs1789	-3.57289	0.732733	0.670899	-3.95822	3	19	16	2	putative Dnase	Nucleotide metabolism and DNA recombination	up	up	down
ECs5431	-4.14468	0.160947	0.150406	0.337523	3	13	8	19
ECs1791	-5.04798	-0.0809582	0.794665	-0.491672	0	5	17	7	putative terminase small subunit	Nucleotide metabolism and DNA recombination		up
ECs1796	-5.29055	0.0491554	0.804599	-0.699143	0	9	17	5	hypothetical protein	Unknown		up	down
ECs1797	-1.39126	0.12497	0.925735	-5.87094	3	12	18	0	putative head-tail adaptor	Other category		up	down
ECs1799	-5.00798	0.108579	0.768712	-0.648377	0	11	17	6	hypothetical protein	Unknown		up	down
ECs1814	0.432987	0.414217	0.0343498	-1.50415	19	18	5	2	hypothetical protein	Pathogenicity			down
ECs1821	-4.42427	0.719691	0.0939643	-0.204426	2	19	7	10	hypothetical protein	Unknown	up
ECs1825	0.515145	0.127897	-0.307037	-0.375935	19	12	0	8	bfpT-regulated chaperone-like protein	Other category
ECs1829	0.624811	0.0733544	0.046464	-1.17235	19	10	6	2	hypothetical protein	Unknown			down
ECs1830	0.500346	-0.488828	0.258316	-0.564145	19	0	10	6	putative structural proteins	Cell division			down
ECs1831	1.07202	-1.48024	0.143218	-2.14199	19	0	8	2	hypothetical protein	Unknown	down		down
ECs1849	0.628179	-0.742294	0.216499	-0.569388	19	0	9	6	aconitate hydrase 1	Stress response	down		down
ECs1856	-0.357758	-0.684025	0.15533	0.345341	9	0	8	19	osmotically inducible lipoprotein	Stress response	down
ECs5432	0.449219	-0.066014	-0.109425	-0.278004	19	5	2	9	#N/A	Unknown
ECs1860	0.431721	0.376266	-0.244912	-0.695547	19	18	0	5	putative oxidoreductase	Other category			down
ECs1863	-4.62272	0.34431	0.910744	-5.00805	2	17	18	0	putative multidrug-efflux transport protein precursor	Stress response		up	down
ECs1866	-0.693887	0.271168	0.787789	-5.17356	6	16	17	0	putative membrane transport protein	Transport		up	down
ECs1874	0.552119	-0.220606	0.232466	-0.912955	19	2	10	3	putative glutamine synthetase	Amino acid and protein metabolism			down
ECs1875	0.566368	0.0717043	0.088797	-1.07571	19	10	7	2	probable amidotransferase subunit	Amino acid and protein metabolism			down
ECs1876	0.671527	-0.378921	0.154327	-0.854088	19	0	8	4	hypothetical protein	Unknown			down
ECs1877	-0.0175469	-0.640489	0.902318	-6.05537	15	0	18	0	aldehyde dehydrogenase	Amino acid and protein metabolism	down	up	down
ECs1878	-0.258709	-0.535778	0.945335	-5.74998	10	0	19	0	probable oxidoreductase	Amino acid and protein metabolism	down	up	down
ECs1879	-0.402993	-0.656322	0.896361	-1.4548	8	0	18	2	4-aminobutyrate aminotransferase	Other category	down	up	down
ECs1880	-0.511305	-0.319439	0.132643	0.293785	7	1	8	19	psp operon transcriptional activator	Transcription and RNA processing
ECs1884	0.0273748	-0.435294	0.00303367	0.213039	15	0	5	18	phage shock protein	Stress response
ECs1891	-0.63895	0.33062	0.748697	-5.19867	6	17	17	0	putative transport system permease protein	Transport		up	down
ECs1893	-5.09895	0.218278	0.805574	-1.04163	0	15	17	3	hypothetical protein	Unknown		up	down
ECs1895	-4.63267	-0.155189	1.07341	-5.018	2	3	19	0	hypothetical protein	Unknown		up	down
ECs1896	-4.97337	-0.495896	0.98942	-0.916053	0	0	19	3	putative beta-phosphoglucomutase	Carbohydrate metabolism		up	down
ECs1897	-4.25165	0.114599	0.998945	-4.63698	2	11	19	1	putative ATP-binding component of a transport system	Transport		up	down
ECs1899	-0.647181	0.495661	0.652174	-5.2069	6	18	15	0	putative LACI-type transcriptional regulator	Pathogenicity		up	down
ECs1900	-0.785595	-0.367975	0.130273	0.383313	5	0	7	19	putative enzyme	Other category
ECs1901	-0.769599	-0.351027	0.187424	0.330244	5	1	9	19	hypothetical protein	Unknown
ECs1903	-0.0705436	-0.2951	-0.201041	0.338527	14	1	1	19	thiol peroxidase	Other category
ECs1913	0.705123	0.0634104	-0.338299	-0.650986	19	10	0	6	hypothetical protein	Unknown			down
ECs1920	-4.48345	0.26846	0.943034	-4.86879	2	16	19	1				up	down
ECs1922	-0.718993	0.0519065	0.880466	-5.19867	6	9	18	0	putative aminohydrolase	Other category		up	down
ECs1925	0.0848151	0.158699	0.629722	-5.52087	16	13	15	0	hypothetical protein	Pathogenicity		up	down
ECs1930	-3.75522	0.175718	0.978125	-4.14055	3	13	19	2	hypothetical protein	Unknown		up	down
ECs1931	-4.2072	0.621675	0.755715	-4.59253	3	19	17	1	hypothetical protein	Unknown	up	up	down
ECs1932	-0.000739756	0.528998	0.423146	-4.48041	15	19	12	1			up		down
ECs1935	-0.37992	0.538444	-0.583623	0.09652	9	19	0	16	racC protein	Nucleotide metabolism and DNA recombination	up	down
ECs5433	-0.886746	-0.0876758	-0.241318	0.507105	5	5	0	19					up
ECs1936	-1.20081	-0.0534297	-0.118365	0.480726	4	6	2	19	hypothetical protein	Unknown
ECs1937	-0.638406	-0.0757248	-0.255342	0.459661	6	5	0	19	phage superinfection exclusion protein	Stress response
ECs1939	-0.572597	-0.394466	-0.274571	0.564499	7	0	0	19	hypothetical protein	Unknown			up
ECs1940	-0.535943	-0.259012	-0.348229	0.543779	7	1	0	19	hypothetical protein	Unknown			up
ECs1941	-0.217401	0.0798731	-0.241845	0.239891	11	10	0	18	putative transcriptional regulator	Transcription and RNA processing
ECs1942	0.130373	0.577223	0.305798	-4.63698	17	19	11	1	regulatory protein	Transcription and RNA processing	up		down
ECs1949	-4.17643	0.129198	0.994126	-4.56176	3	12	19	1	hypothetical protein	Unknown		up	down
ECs1950	-3.68111	-3.75751	1.28181	-4.06644	3	0	19	2	hypothetical protein	Unknown	down	up	down
ECs1951	-4.55015	0.0274155	0.00730473	0.502603	2	8	5	19	hypothetical protein	Unknown			up
ECs1953	-0.14271	0.541861	-0.321457	-0.201643	12	19	0	10	putative methyltransferase	Amino acid and protein metabolism	up
ECs1954	0.0314607	0.508447	0.00360982	-0.716775	15	19	5	5	hypothetical protein	Unknown	up		down
ECs5434	0.358065	0.233382	-0.420004	-0.183663	18	15	0	11
ECs5435	0.439835	0.0790359	-0.388333	-0.148141	19	10	0	11
ECs1967	-3.77875	-0.453948	0.51634	0.278574	3	0	14	18	hypothetical protein	Unknown		up
ECs1968	-3.57289	0.732733	0.670899	-3.95822	3	19	16	2	putative DNase	Nucleotide metabolism and DNA recombination	up	up	down
ECs5437	-4.14468	0.160947	0.150406	0.337523	3	13	8	19
ECs5438	-5.07379	-0.106766	0.768857	-0.383949	0	4	17	8	#N/A	Unknown		up
ECs1976	-0.535017	-0.366293	0.498634	-0.0971468	7	0	13	12	hypothetical protein	Unknown
ECs1979	-5.31085	0.0723353	0.775995	-0.621008	0	10	17	6	hypothetical protein	Unknown		up	down
ECs1980	-0.63895	0.21621	0.803505	-5.19867	6	15	17	0	major tail protein	Other category		up	down
ECs1987	-5.30075	0.27534	0.752194	-0.898589	0	16	17	3	putative tail assembly protein	Other category		up	down
ECs1990	-4.98736	0.234559	0.766342	-0.872881	0	15	17	4	putative host specificity protein	Pathogenicity		up	down
ECs1993	-0.987604	0.573606	0.445282	-1.08525	4	19	13	2	hypothetical protein	Unknown	up		down
ECs1995	0.122905	0.550412	0.337346	-5.23916	17	19	11	0	hypothetical protein	Unknown	up		down
ECs1996	-4.88508	0.655291	0.346099	-0.48292	1	19	11	7	hypothetical protein	Unknown	up
ECs2000	0.480745	-0.42156	0.0501723	-0.242139	19	0	6	10	putative oxidoreductase	Stress response
ECs2001	-0.58708	-0.154981	0.000347383	0.341564	6	3	5	19	heat shock protein hslJ	Stress response
ECs2002	-0.848383	-0.331718	0.114499	0.394593	5	1	7	19	fermentative D-lactate dehydrogenase	Other category
ECs2013	-0.749228	-0.197018	0.135693	0.303922	5	2	8	19	putative enzymes	Other category
ECs2015	-0.231044	-0.317493	-0.0223336	0.307885	11	1	4	19	ATP-dependent helicase HrpA	Nucleotide metabolism and DNA recombination
ECs2016	-3.80174	0.727035	0.675672	-4.18707	3	19	16	2	hypothetical protein	Unknown	up	up	down
ECs2018	-4.0606	0.730538	0.672744	-4.44593	3	19	16	1	hypothetical protein	Unknown	up	up	down
ECs2019	-4.86958	0.757807	0.279925	-0.600947	1	19	10	6	hypothetical protein	Unknown	up		down
ECs2021	0.52405	-0.340805	0.470538	-1.6811	19	1	13	2	aldehyde dehydrogenase	Other category			down
ECs2024	0.584771	0.111071	-0.1986	-0.615596	19	11	1	6	hypothetical protein	Unknown			down
ECs5440	0.679462	-0.158771	-0.10707	-0.615755	19	3	2	6					down
ECs2025	0.755721	-0.245218	-0.0140901	-0.904925	19	2	4	3	hypothetical protein	Unknown			down
ECs2027	0.533882	0.322664	-0.334692	-0.684583	19	17	0	5	putative transcriptional regulator LYSR-type	Transcription and RNA processing			down
ECs2030	0.162672	0.50913	0.0142296	-0.969873	17	19	5	3			up		down
ECs2031	0.505774	0.138948	-0.0223861	-0.769351	19	12	4	4	hypothetical protein	Unknown			down
ECs2044	-0.225676	-0.650382	0.82572	-1.21063	11	0	18	2	putative transport protein	Pathogenicity	down	up	down
ECs2049	-0.116572	0.508911	-0.100258	-0.391292	13	19	2	8	hypothetical protein	Unknown	up
ECs2059	-3.60107	0.129198	0.994126	-3.9864	3	12	19	2	hypothetical protein	Unknown		up	down
ECs2060	-5.0545	0.116126	0.78815	-0.739349	0	11	17	5	VgrE protein	Pathogenicity		up	down
ECs5442	-4.02488	0.280748	0.938036	-4.41021	3	16	19	1				up	down
ECs2064	0.426139	0.080408	0.10207	-0.739349	19	10	7	5	hypothetical protein	Other category			down
ECs2068	-0.928825	0.19248	0.856037	-5.69618	4	14	18	0	cryptic nitrate reductase 2 gamma subunit	Pathogenicity		up	down
ECs2069	-0.27348	-0.00157208	0.813094	-5.4463	10	7	17	0	cryptic nitrate reductase 2 delta subunit	Pathogenicity		up	down
ECs2070	0.0849687	-0.396895	0.820854	-5.57336	16	0	18	0	cryptic nitrate reductase 2 beta subunit	Pathogenicity		up	down
ECs2071	0.0376049	-0.494269	0.72348	-1.28871	16	0	16	2	cryptic nitrate reductase 2 alpha subunit	Pathogenicity		up	down
ECs2072	0.390095	-0.219109	0.633396	-5.43331	19	2	15	0	nitrite extrusion protein 2	Other category		up	down
ECs2074	-2.79014	-2.86653	1.28181	-3.17547	3	0	19	2			down	up	down
ECs2075	-3.23642	-3.31282	1.28181	-3.62175	3	0	19	2			down	up	down
ECs2079	-4.5819	-0.0531234	1.04819	-4.96723	2	6	19	0	nitrate-inducible formate dehydrogenase-N iron-sulfur beta subunit	Pathogenicity		up	down
ECs2080	-4.71803	0.280748	0.938036	-5.10336	1	16	19	0	nitrate-inducible formate dehydrogenase-N cytochrome B556(Fdn) gamma subunit	Stress response		up	down
ECs2084	0.725017	-1.05809	0.374529	-1.09749	19	0	12	2	30S ribosomal subunit protein S22	Transcription and RNA processing	down		down
ECs2085	0.0391315	-0.670991	0.649412	-0.726473	16	0	15	5	hypothetical protein	Unknown	down	up	down
ECs2086	0.421558	-0.872564	0.458084	-0.63145	19	0	13	6	osmotically inducible protein	Stress response	down		down
ECs2091	-0.373312	-0.106766	0.869953	-5.45912	9	4	18	0	putative hemin-binding lipoprotein	Pathogenicity		up	down
ECs2095	0.361757	-0.0730387	0.360221	-1.04122	19	5	11	3	hypothetical protein	Unknown			down
ECs2102	-3.90937	0.26273	0.945335	-4.2947	3	16	19	2	putative enzyme	Other category		up	down
ECs2105	-2.5825	-2.65889	1.28181	-2.96783	3	0	19	2	hypothetical protein	Unknown	down	up	down
ECs2107	-4.34828	0.873639	0.534593	-4.73361	2	19	14	1	putative adhesin	Pathogenicity	up	up	down
ECs2112	-1.15538	0.517421	0.143975	-0.192637	4	19	8	10	putative fimbrial chaperone protein precursor	Cell motility	up
ECs2113	-0.847895	0.714132	-0.27762	-0.164466	5	19	0	11	putative type 1 fimbrial protein precursor	Cell motility	up
ECs2119	0.518437	0.131319	0.244943	-1.72942	19	12	10	2	putative SORC-type transcriptional regulator	Pathogenicity			down
ECs2121	-0.675067	-0.0336256	0.901919	-5.66557	6	6	18	0	putative transport system permease protein	Pathogenicity		up	down
ECs2122	-5.12349	0.0731087	1.01214	-5.50882	0	10	19	0	putative transport system permease protein	Pathogenicity		up	down
ECs2123	-0.567593	-0.611202	0.919623	-1.46375	7	0	18	2	putative LACI-type transcriptional regulator	Pathogenicity	down	up	down
ECs2124	-1.41554	-0.63627	1.00951	-1.4152	3	0	19	2	hypothetical protein	Pathogenicity	down	up	down
ECs2125	-1.00943	-0.744075	1.00142	-1.51254	4	0	19	2	hypothetical protein	Pathogenicity	down	up	down
ECs2138	-0.0022794	0.00136478	-0.225351	0.172006	15	7	0	17	transcriptional activator of defense systems	Stress response
ECs2140	0.394461	-0.0874023	0.0246587	-0.343411	19	5	5	8	efflux pump for cysteine biosynthetic pathway intermediates	Transport
ECs5444	0.143076	0.296252	0.52614	-5.28568	17	16	14	0	#N/A	Unknown		up	down
ECs2143	0.446583	0.197122	-0.138346	-0.550065	19	14	2	6	putative transcriptional regulator	Transcription and RNA processing			down
ECs2154	-3.98784	0.877405	0.530392	-4.37317	3	19	14	1	hypothetical protein	Unknown	up	up	down
ECs2155	-0.411178	0.342772	0.694021	-5.23916	8	17	16	0	hypothetical protein	Unknown		up	down
ECs2160	-0.525291	0.267348	0.75856	-5.08501	7	16	17	0	putative outer host membrane protein precursor	Pathogenicity		up	down
ECs2162	0.396729	-0.176942	0.0138862	-0.255067	19	3	5	9	putative tail assembly protein	Other category
ECs2163	-4.26604	-0.0249525	1.04065	-4.65137	2	7	19	1	putative tail assembly protein	Other category		up	down
ECs5445	-2.6566	-2.733	1.28181	-3.04193	3	0	19	2			down	up	down
ECs2170	-4.60251	0.541443	0.807714	-4.98784	2	19	17	0	putative minor tail protein	Other category	up	up	down
ECs2172	-4.80504	-0.0531234	1.04819	-5.19037	1	6	19	0	putative tail attachment protein	Other category		up	down
ECs2174	-4.55015	0.118387	0.997703	-4.93548	2	11	19	1	putative major capsid protein	Other category		up	down
ECs2175	-4.14468	0.27873	0.938863	-4.53001	3	16	19	1	putative head decoration protein	Other category		up	down
ECs2176	-3.94937	0.148616	0.987568	-4.3347	3	13	19	1	putative minor capsid protein precursor	Other category		up	down
ECs2177	-4.65228	0.0162577	1.02911	-5.03761	2	8	19	0	putative portal protein	Nucleotide metabolism and DNA recombination		up	down
ECs2179	-5.04143	0.205184	0.664646	-0.450024	0	14	15	7	putative terminase large subunit	Nucleotide metabolism and DNA recombination		up
ECs5448	0.409611	-0.00383211	-0.215712	-0.176231	19	7	1	11
ECs5449	0.451667	0.0513647	-0.315071	-0.194053	19	9	0	10
ECs2200	0.532119	-0.103896	0.495329	-5.018	19	4	13	0					down
ECs2205	-5.43365	-0.0719665	0.756056	-0.380898	0	5	17	8	putative replication protein	Nucleotide metabolism and DNA recombination		up
ECs2208	-4.29421	0.129198	0.994126	-4.67954	2	12	19	1	putative regulatory protein	Transcription and RNA processing		up	down
ECs2210	-5.25399	0.373395	0.660486	-0.734044	0	17	15	5	hypothetical protein	Unknown		up	down
ECs2211	-4.38699	0.141777	0.989897	-4.77232	2	12	19	1	hypothetical protein	Unknown		up	down
ECs2212	-3.27564	0.559981	0.7963	-3.66097	3	19	17	2	hypothetical protein	Unknown	up	up	down
ECs5450	-0.584925	0.629661	0.535738	-4.97759	6	19	14	0			up	up	down
ECs2214	-3.62846	0.737788	0.666622	-4.01379	3	19	16	2	putative cell division inhibitor	Cell division	up	up	down
ECs2215	-3.88875	0.209241	0.965955	-4.27408	3	14	19	2	hypothetical protein	Unknown		up	down
ECs2216	-5.02149	0.0379067	0.766498	-0.539289	0	9	17	7				up	down
ECs2218	-3.88875	0.0421868	1.02152	-4.27408	3	9	19	2	hypothetical protein	Unknown		up	down
ECs2221	-0.554824	-0.195298	0.0616402	0.308181	7	2	6	19	putative transposase	Nucleotide metabolism and DNA recombination
ECs2229	0.268335	0.318688	0.441678	-5.33735	18	17	13	0					down
ECs2232	-0.596031	0.243861	0.783366	-5.07571	6	15	17	0	putative outer membrane protein	Pathogenicity		up	down
ECs2239	-4.98039	0.163566	0.7963	-0.865912	0	13	17	4	putative minor tail protein	Other category		up	down
ECs2241	-5.08645	0.00193638	0.866864	-0.917904	0	7	18	3	putative tail protein	Other category		up	down
ECs2243	-5.14745	0.146794	0.736876	-0.591133	0	12	17	6	putative major tail subunit	Other category		up	down
ECs2244	-5.21604	0.0781956	0.828243	-0.856442	0	10	18	4	hypothetical protein	Unknown		up	down
ECs2246	-5.43365	0.17693	0.977695	-5.81898	0	14	19	0	putative head-tail adaptor	Other category		up	down
ECs2247	-5.26982	0.0698816	0.817026	-0.787616	0	10	18	4	hypothetical protein	Unknown		up	down
ECs5451	-5.11741	-0.326277	0.81667	-0.337957	0	1	18	8	#N/A	Unknown		up
ECs2255	-3.86769	-0.542896	0.609714	0.189627	3	0	15	17	hypothetical protein	Unknown	down	up
ECs5453	0.0478162	0.547009	-0.0442275	-0.750278	16	19	4	5			up		down
ECs2267	-4.95919	0.100211	0.734614	-0.516206	0	11	17	7	putative antitermination protein	Nucleotide metabolism and DNA recombination		up	down
ECs2268	-4.2072	0.621675	0.755715	-4.59253	3	19	17	1	putative crossover junction endodeoxyribonuclease	Nucleotide metabolism and DNA recombination	up	up	down
ECs5456	0.708606	-0.101745	-0.29823	-0.496288	19	4	0	7
ECs5457	-0.555818	-0.509615	0.802625	-0.818546	7	0	17	4			down	up	down
ECs2279	0.107007	0.0914208	-0.224559	0.0386807	17	10	0	15	hypothetical protein	Unknown
ECs2282	0.0912919	0.38861	-0.426431	-0.0962124	16	18	0	12	hypothetical protein	Unknown
ECs2285	-4.23705	0.879504	0.528036	-4.62238	3	19	14	1	hypothetical protein	Unknown	up	up	down
ECs2289	-0.154989	0.390301	-0.236302	-0.0594035	12	18	0	13	hypothetical protein	Unknown
ECs2295	-5.02818	0.168419	0.665622	-0.402877	0	13	16	8	putative oxidoreductase Fe-S subunit	Other category		up
ECs2301	-5.08014	0.324098	0.601239	-0.454837	0	17	15	7	putative transcriptional regulator LYSR-type	Transcription and RNA processing		up
ECs2302	-0.726914	-0.255446	-0.195105	0.519583	6	1	1	19	putative transport protein	Transport			up
ECs2304	-0.841415	-0.112406	0.0797942	0.327864	5	4	6	19	hypothetical protein	Unknown
ECs2305	-0.977444	-0.143283	0.0524734	0.386839	4	3	6	19	possible chaperone	Other category
ECs2313	0.408499	0.149779	-0.235591	-0.310837	19	13	0	9	hypothetical protein	Unknown
ECs2314	-0.119962	0.51428	-0.269194	-0.220555	13	19	0	10	response transcriptional regulatory protein RstB sensor	Pathogenicity	up
ECs2317	0.826054	-0.610528	-0.209437	-0.450745	19	0	1	7	fumarase C	Stress response	down
ECs2318	0.456203	-0.035625	-0.047025	-0.392918	19	6	4	8	fumarase A	Stress response
ECs2323	-4.22224	0.529676	0.814785	-4.60757	3	19	17	1			up	up	down
ECs2335	0.237575	0.300629	-0.286195	-0.23455	18	17	0	10	hypothetical protein	Unknown
ECs2347	-0.615672	-0.219372	0.0956085	0.310631	6	2	7	19	pyridoxinephosphate oxidase	Other category
ECs2351	0.138745	0.198639	-0.288569	-0.0305466	17	14	0	13	transcriptional regulator for cryptic hemolysin	Transcription and RNA processing
ECs2355	0.0523925	-0.851631	0.654618	-0.640687	16	0	15	6	superoxide dismutase precursor (Cu-Zn)	Stress response	down	up	down
ECs2358	0.559768	-0.00433324	-0.129804	-0.501317	19	7	2	7	hypothetical protein	Unknown			down
ECs2360	0.378287	-0.178926	0.00724329	-0.222154	19	3	5	10	lactoylglutathione lyase	Other category
ECs2365	-0.0846696	-0.369198	0.0296401	0.226327	13	0	5	18	superoxide dismutase	Stress response
ECs2369	0.542215	-0.227331	-0.213607	-0.176667	19	2	1	11	putative transport protein	Transport
ECs2370	-0.26737	-0.401256	-0.101879	0.40019	10	0	2	19	cyclopropane fatty acyl phospholipid synthase	Other category
ECs2377	-5.16504	0.129198	0.709024	-0.475198	0	12	16	7	hypothetical protein	Other category		up
ECs2379	0.125554	0.0491554	0.662768	-5.16505	17	9	15	0	hypothetical protein	Unknown		up	down
ECs2381	-4.56084	0.527546	0.499713	-0.564145	2	19	13	6	putative oxidoreductase Fe-S subunit	Other category	up		down
ECs2385	0.322425	-0.562723	0.279063	-0.276271	18	0	10	9	hypothetical protein	Unknown	down
ECs2390	-0.100823	-0.380821	0.268995	0.0114271	13	0	10	14	hypothetical protein	Unknown
ECs2391	0.137938	-0.360055	0.181324	-0.0650705	17	0	9	13	hypothetical protein	Unknown
ECs2392	-0.406355	-0.0981534	-0.089601	0.318658	8	4	3	19	hypothetical protein	Unknown
ECs2396	-0.44188	0.369024	0.686516	-5.07571	8	17	16	0	hypothetical protein	Unknown		up	down
ECs2398	-3.94937	0.291717	0.933501	-4.3347	3	16	19	1	putative amino acid/amine transport protein	Transport		up	down
ECs2399	-3.45153	0.160947	0.983315	-3.83686	3	13	19	2	putative oxidoreductase	Stress response		up	down
ECs2401	-3.98784	0.253251	0.949102	-4.37317	3	16	19	1	putative enzyme	Other category		up	down
ECs2402	-4.28023	0.248545	0.950953	-4.66556	2	15	19	1	putative oxidoreductase	Other category		up	down
ECs2404	-4.29421	0.0114151	1.03049	-4.67954	2	8	19	1	putative transport protein	Transport		up	down
ECs2406	-0.740999	0.306532	0.778417	-5.30072	5	17	17	0	flavoprotein	Other category		up	down
ECs2407	-4.16068	0.838094	0.57266	-4.54601	3	19	14	1	hypothetical protein	Unknown	up	up	down
ECs2412	-0.343247	-0.511213	0.0705885	0.353228	9	0	6	19	hypothetical protein	Unknown	down
ECs2419	-0.0332593	-0.404603	0.128415	0.130572	14	0	7	17	integration host factor IHF alpha subunit	Pathogenicity
ECs2423	-0.159745	-0.220153	-0.208109	0.3505	12	2	1	19	50S ribosomal subunit protein L20	Transcription and RNA processing
ECs2424	-0.391876	-0.156861	-0.113298	0.355211	8	3	2	19	50S ribosomal subunit protein A	Transcription and RNA processing
ECs2430	0.198724	-0.423592	0.645248	-1.3347	17	0	15	2	hypothetical protein	Unknown		up	down
ECs2431	0.52043	-0.219788	0.0903287	-0.522956	19	2	7	7	hypothetical protein	Unknown			down
ECs2435	0.0292721	0.693101	-0.687398	-0.347129	15	19	0	8	part of a kinase	Other category	up	down
ECs2436	-0.835857	0.772084	-0.480964	-0.122575	5	19	0	12	hypothetical protein	Unknown	up
ECs2445	0.426841	-0.972363	0.441248	-0.544808	19	0	13	7	activator of ntrL gene	Pathogenicity	down		down
ECs2449	-0.527081	-0.543994	-0.00847203	0.466598	7	0	4	19	spheroplast protein Y	Other category	down
ECs2450	0.463426	-0.758105	0.506982	-0.976065	19	0	13	3	hypothetical protein	Amino acid and protein metabolism	down	up	down
ECs2451	0.530492	-0.339858	0.58391	-5.75474	19	1	14	0	hypothetical protein	Amino acid and protein metabolism		up	down
ECs2452	0.720169	-1.07388	0.490128	-1.71929	19	0	13	2	putative aldehyde dehydrogenase	Amino acid and protein metabolism	down		down
ECs2453	0.713257	-1.17688	0.403174	-1.08035	19	0	12	2	hypothetical protein	Amino acid and protein metabolism	down		down
ECs2454	0.64393	-1.00172	0.291973	-0.625104	19	0	10	6	acetylornithine delta-aminotransferase	Stress response	down		down
ECs2457	-4.55015	0.538241	0.809651	-4.93548	2	19	17	1	hypothetical protein	Unknown	up	up	down
ECs2466	-0.334788	0.51835	0.559102	-5.03761	9	19	14	0	hypothetical protein	Unknown	up	up	down
ECs2468	-4.17643	0.0646596	1.01474	-4.56176	3	10	19	1	hypothetical protein	Unknown		up	down
ECs2476	-5.09895	0.0976498	0.733003	-0.507548	0	11	17	7				up	down
ECs2482	-0.632733	0.469524	0.666622	-5.11241	6	18	16	0	putative aldolase	Stress response		up	down
ECs2486	0.363752	-0.128961	-0.233214	-0.0167932	19	4	0	14	hypothetical protein	Unknown
ECs2487	0.583252	0.18971	-0.390002	-0.498378	19	14	0	7	hypothetical protein	Unknown
ECs2491	0.203263	0.249826	-0.239907	-0.178957	17	15	0	11	putative scaffolding protein in the formation of a murein-synthesizing holoenzyme	Other category
ECs2492	0.210738	-1.56913	0.825117	-1.45861	18	0	18	2	hypothetical protein	Unknown	down	up	down
ECs2493	-0.0118162	-1.29219	0.903975	-1.72787	15	0	18	2	hypothetical protein	Unknown	down	up	down
ECs2495	0.409897	0.230551	-0.239925	-0.411245	19	15	0	8	hypothetical protein	Unknown
ECs2498	-0.614661	-0.09262	0.0409104	0.291596	6	4	6	19	hypothetical protein	Unknown
ECs2505	0.137621	-0.416266	-0.228226	0.291853	17	0	0	19	hypothetical protein	Unknown
ECs2506	0.0289554	-0.29557	-0.438076	0.403404	15	1	0	19	hypothetical protein	Unknown
ECs2509	-5.18233	0.157369	0.835521	-1.06785	0	13	18	3	putative tartrate dehydrogenase	Other category		up	down
ECs2514	0.594464	-0.0239242	-0.126328	-0.553305	19	7	2	6	long-chain-fatty-acid--CoA ligase	Pathogenicity			down
ECs2516	0.216238	0.145869	-0.220488	-0.100906	18	12	0	12	hypothetical protein	Unknown
ECs2523	0.410062	-0.131393	-0.241464	-0.0570336	19	4	0	13	L-serine deaminase	Stress response
ECs2526	0.616633	-0.190653	-0.274593	-0.261174	19	2	0	9
ECs2529	-0.1688	-0.359034	0.0457702	0.249743	12	0	6	18	mannose-specific PTS enzyme IID	Carbohydrate metabolism
ECs2533	0.456836	0.111691	-0.280077	-0.293154	19	11	0	9	cold shock protein	Stress response
ECs2534	0.301984	0.411762	-0.33495	-0.430605	18	18	0	8
ECs2535	-0.572716	0.73251	-0.304722	-0.291651	7	19	0	9	hypothetical protein	Unknown	up
ECs2536	-0.743943	0.908381	-0.504117	-0.450463	5	19	0	7			up	down
ECs2546	0.627815	-0.260305	-0.0893167	-0.425661	19	1	3	8	hypothetical protein	Unknown
ECs2557	-0.201835	-0.399467	-0.157608	0.406378	11	0	1	19	hypothetical protein	Unknown
ECs2558	-0.108113	0.0517544	-0.233547	0.202032	13	9	0	18	hypothetical protein	Unknown
ECs2562	-0.347138	-0.0813666	-0.110257	0.302849	9	5	2	19	glucose-6-phosphate dehydrogenase	Stress response
ECs2568	-0.608769	-0.26071	-0.0105582	0.397711	6	1	4	19	putative ATP-binding component of a transport system	Transport
ECs2569	-0.667649	-0.249599	0.145944	0.298451	6	1	8	19	hypothetical protein	Transport
ECs2570	-0.677331	-0.358736	0.0410882	0.41681	6	1	6	19	Holliday junction helicase subunit A	Nucleotide metabolism and DNA recombination
ECs2573	0.37227	-0.0636844	-0.175322	-0.119167	19	5	1	12	Holliday junction nuclease	Nucleotide metabolism and DNA recombination
ECs2588	-5.33567	0.129198	0.883669	-1.33897	0	12	18	2	flagellar protein	Cell motility		up	down
ECs2589	-5.00115	0.169472	0.775538	-0.781313	0	13	17	4	flagellar biosynthesis protein FlhA	Cell motility		up	down
ECs2593	-5.41117	0.0136853	0.551619	-0.0126793	0	8	14	14	response regulator for chemotaxis CheA sensor	Stress response		up
ECs2594	-5.38352	-0.239566	0.426691	0.294932	0	2	12	19	response regulator for chemotaxis	Stress response
ECs2602	0.405055	-0.0363755	-0.202467	-0.15486	19	6	1	11	regulator of flagellar biosynthesis FlhD	Pathogenicity
ECs2605	0.137182	-0.457779	0.329799	-0.214054	17	0	11	10	trehalose-6-phosphate phophatase	Carbohydrate metabolism
ECs2609	0.476749	-0.153034	0.273276	-0.923311	19	3	10	3	L-arabinose-binding periplasmic protein	Transport			down
ECs5465	-0.903198	-0.313117	0.128163	0.388733	5	1	7	19
ECs2622	-1.24132	-0.423903	0.212183	0.41745	4	0	9	19	putative DNA-binding protein	Nucleotide metabolism and DNA recombination
ECs2624	-4.9448	-0.233707	0.397605	0.322359	1	2	12	19	hypothetical protein	Unknown
ECs2626	-1.16927	0.140627	0.901876	-5.56193	4	12	18	0	hypothetical protein	Unknown		up	down
ECs2629	-4.77114	-0.465509	0.858951	-0.368975	1	0	18	8	hypothetical protein	Unknown		up
ECs2632	-5.39744	0.0674208	0.905857	-1.34012	0	10	18	2	hypothetical protein	Unknown		up	down
ECs2633	-4.72708	-0.0159839	1.03819	-5.11241	1	7	19	0	putative phage replication protein	Nucleotide metabolism and DNA recombination		up	down
ECs2635	-4.42427	0.664121	0.725236	-4.8096	2	19	16	1	putative plasmid partition protein	Other category	up	up	down
ECs2638	-0.856648	0.704562	0.201545	-0.836513	5	19	9	4	hypothetical protein	Unknown	up		down
ECs2639	-0.743484	0.432881	0.710021	-5.22316	5	18	16	0	putative tail protein	Other category		up	down
ECs2642	-5.08645	-0.295315	0.402558	0.342349	0	1	12	19
ECs5466	0.500457	0.343391	-0.448838	-0.522901	19	17	0	7					down
ECs5467	0.464951	0.224619	-0.31655	-0.409308	19	15	0	8
ECs5468	0.537406	0.0233853	-0.176197	-0.433182	19	8	1	7
ECs2659	0.43831	0.489592	-0.538604	-0.600947	19	18	0	6	putative periplasmic binding transport protein	Transport		down	down
ECs2664	-5.45996	0.32157	0.371989	-0.016349	0	17	12	14	flagellar protein FliS	Cell motility
ECs2670	-4.96631	-0.0659715	0.637113	-0.104613	0	5	15	12	hypothetical protein	Unknown		up
ECs2676	-4.82973	0.070604	1.01292	-5.21506	1	10	19	0	flagellar hook-basal body complex protein FliE	Cell motility		up	down
ECs2678	-4.63267	0.301569	0.929367	-5.018	2	17	18	0	flagellar motor switch protein FliG	Pathogenicity		up	down
ECs2679	-4.76248	0.434122	0.867609	-5.14781	1	18	18	0	flagellar assembly protein FliH	Cell motility		up	down
ECs2681	-4.69968	0.0914578	1.0064	-5.08501	1	10	19	0	flagellar fliJ protein	Cell motility		up	down
ECs2686	-5.11741	-0.000854973	0.85477	-0.848783	0	7	18	4	flagellar protein FliO	Cell motility		up	down
ECs2690	-5.00115	0.269556	0.602266	-0.375848	0	16	15	8	transcriptional regulator for ctr capsule biosynthesis	Pathogenicity		up
ECs2692	1.01043	-1.44692	0.126446	-1.39331	19	0	7	2	hypothetical protein	Unknown	down		down
ECs5469	0.653243	-0.454515	0.223201	-0.8935	19	0	9	3					down
ECs2701	-0.704424	0.620976	0.201888	-0.684289	6	19	9	5			up		down
ECs2702	-0.288422	0.241315	0.715816	-5.17356	10	15	16	0				up	down
ECs2706	-0.69886	0.542568	-0.0693954	-0.133213	6	19	3	11	putative 2-component sensor protein	Pathogenicity	up
ECs2708	-2.36182	0.934373	-0.500649	-0.16654	3	19	0	11	hypothetical protein	Nucleotide metabolism and DNA recombination	up	down
ECs2711	-0.916546	0.619346	-0.287739	0.0103102	5	19	0	14	hypothetical protein	Unknown	up
ECs2712	-0.0213492	0.430076	-0.331433	-0.126166	15	18	0	12	putative cytochrome	Other category
ECs2714	-0.408086	0.589126	-0.132443	-0.282591	8	19	2	9	hypothetical protein	Unknown	up
ECs2718	-0.748434	0.347887	0.75856	-5.30815	5	17	17	0	putative outer membrane protein precursor	Pathogenicity		up	down
ECs2721	0.509279	-0.169295	-0.120747	-0.263816	19	3	2	9	putative tail assembly protein	Other category
ECs2722	-5.09895	0.14766	0.835132	-1.04163	0	13	18	3	putative tail assembly protein	Other category		up	down
ECs2723	-4.95919	0.100211	0.782817	-0.690559	0	11	17	5	putative minor tail protein	Other category		up	down
ECs2728	-4.81334	0.21621	0.963354	-5.19867	1	15	19	0	putative minor tail protein	Other category		up	down
ECs2729	-4.75375	-0.0426521	1.04542	-5.13908	1	6	19	0	hypothetical protein	Unknown		up	down
ECs2733	-5.42919	0.0550902	0.833006	-0.837789	0	9	18	4	putative portal protein	Nucleotide metabolism and DNA recombination		up	down
ECs2734	-5.33567	0.240424	0.783969	-0.976065	0	15	17	3	putative head completion protein	Other category		up	down
ECs2739	-5.41117	0.147217	0.755715	-0.660706	0	12	17	5	putative endopeptidase	Amino acid and protein metabolism		up	down
ECs2743	-0.0861095	0.164705	0.691608	-5.51486	13	13	16	0	putative holin protein	Other category		up	down
ECs2750	-5.00115	0.0283935	0.786837	-0.598992	0	8	17	6	antiterminator	Transcription and RNA processing		up	down
ECs2753	-0.912273	-0.0331605	0.0398849	0.331637	5	6	5	19
ECs2754	0.712564	-0.245785	-0.254747	-0.412969	19	2	0	8	prophage maintenance protein	Other category
ECs2760	-5.03483	0.135799	0.527208	-0.0730492	0	12	14	13	hypothetical protein	Unknown		up
ECs2761	-4.26604	0.525094	0.817502	-4.65137	2	19	18	1	hypothetical protein	Unknown	up	up	down
ECs2762	-5.12349	-0.332356	0.938036	-0.808342	0	1	19	4	putative phage replication protein	Nucleotide metabolism and DNA recombination		up	down
ECs2768	-3.51405	0.909357	0.49335	-3.89938	3	19	13	2	putative cell division inhibition protein	Cell division	up		down
ECs2772	-4.30801	0.62623	0.752548	-4.69334	2	19	17	1	hypothetical protein	Unknown	up	up	down
ECs5474	0.73453	-0.157233	-0.0355772	-0.912452	19	3	4	3					down
ECs5475	0.49121	0.112531	-0.0799957	-0.593497	19	11	3	6					down
ECs2777	-4.48345	0.51532	0.823233	-4.86879	2	19	18	1	hypothetical protein	Unknown	up	up	down
ECs5476	0.679232	0.245295	-0.637179	-0.559456	19	15	0	6				down	down
ECs2783	0.411758	0.386893	-0.30139	-0.60158	19	18	0	6	transcriptional regulator cys regulon	Transcription and RNA processing			down
ECs5478	-0.0820854	-0.420848	0.626401	-0.69699	14	0	15	5				up	down
ECs2802	-5.07379	0.309394	0.415217	-0.0654952	0	17	12	13	putative antirestriction protein	Nucleotide metabolism and DNA recombination
ECs2803	-5.27504	-0.0284308	0.567607	-0.00788312	0	6	14	14	putative DNA repair protein	Nucleotide metabolism and DNA recombination		up
ECs2808	-1.7708	-0.0554355	0.241508	0.300609	3	6	10	19	hypothetical protein	Unknown
ECs2809	-0.655525	0.126304	-0.14579	0.303103	6	12	1	19	putative alpha helix protein	Nucleotide metabolism and DNA recombination
ECs2814	0.22419	0.420627	-0.399884	-0.286584	18	18	0	9	hypothetical protein	Unknown
ECs2815	0.340377	0.456077	-0.430149	-0.471379	18	18	0	7	putative transport system permease protein	Transport
ECs2816	0.251607	0.265249	-0.296723	-0.197833	18	16	0	10	putative amino acid/amine transport protein	Transport
ECs2830	-0.356133	-0.268902	-0.0420623	0.347223	9	1	4	19	gluconate-6-phosphate dehydrogenase	Stress response
ECs2833	-1.52251	0.116687	-0.16867	0.46053	3	11	1	19
ECs2835	-0.336825	-0.172573	-0.108309	0.340826	9	3	2	19	phosphomannomutase	Stress response
ECs5479	-4.78823	-0.482603	1.1361	-5.17356	1	0	19	0				up	down
ECs2841	-0.148405	0.458588	-0.305725	-0.09329	12	18	0	12	perosamine synthetase	Carbohydrate metabolism
ECs2842	-0.076141	0.591038	-0.311501	-0.347527	14	19	0	8	O antigen flippase	Other category	up
ECs2843	-0.0847017	0.558636	-0.319822	-0.27482	13	19	0	9	putative glycosyl transferase	Other category	up
ECs2844	0.016554	0.539437	-0.311022	-0.340284	15	19	0	8	O antigen polymerase	Other category	up
ECs2845	-0.105692	0.481838	-0.225631	-0.221835	13	18	0	10	putative glycosyl transferase	Other category
ECs2847	0.12469	0.22981	-0.295581	-0.0436147	17	15	0	13	putative UDP-galactose 4-epimerase	Carbohydrate metabolism
ECs2848	-5.06097	0.38409	0.669199	-0.792342	0	18	16	4	hypothetical protein	Unknown		up	down
ECs2849	-5.09272	0.0512366	0.860594	-0.978241	0	9	18	3	putative colanic acid biosynthesis glycosyl transferase	Other category		up	down
ECs2851	-4.81334	0.21621	0.963354	-5.19867	1	15	19	0	probable export protein	Transport		up	down
ECs2852	-4.69968	0.267348	0.943482	-5.08501	1	16	19	0	putative colanic acid biosynthsis UDP-glucose lipid carrier transferase	Other category		up	down
ECs2853	-4.37426	0.103223	1.00264	-4.75959	2	11	19	1	phosphomannomutase	Stress response		up	down
ECs2855	-3.98784	0.253251	0.949102	-4.37317	3	16	19	1	putative colanic biosynthesis glycosyl transferase	Other category		up	down
ECs2856	-3.84619	0.520064	0.820462	-4.23152	3	19	18	2	GDP-mannose mannosyl hydrolase	Carbohydrate metabolism	up	up	down
ECs2858	-4.67151	0.157369	0.984556	-5.05684	2	13	19	0	GDP-D-mannose dehydratase	Carbohydrate metabolism		up	down
ECs2859	-3.75522	0.080408	1.00987	-4.14055	3	10	19	2	putative transferase	Other category		up	down
ECs2861	-3.86769	-0.03207	1.04258	-4.25302	3	6	19	2	putative colanic acid polymerase	Other category		up	down
ECs2862	-4.29421	-0.196224	1.08268	-4.67954	2	2	19	1	putative glycosyl transferase	Other category		up	down
ECs2865	-4.78823	0.210544	0.96547	-5.17356	1	14	19	0	hypothetical protein	Unknown		up	down
ECs2866	-4.2072	-0.189256	1.08114	-4.59253	3	2	19	1	probable protein-tyrosine-phosphatase	Amino acid and protein metabolism		up	down
ECs2872	0.501543	-0.00849125	-0.142546	-0.376263	19	7	1	8	2'-deoxycytidine 5'-triphosphate deaminase	Nucleotide metabolism and DNA recombination
ECs2880	-5.01476	0.20716	0.817195	-1.0826	0	14	18	2	hypothetical protein	Unknown		up	down
ECs2885	-5.08645	0.00193638	0.756198	-0.461146	0	7	17	7	putative transport protein	Stress response		up
ECs2888	0.282828	-0.919582	0.525905	-0.549352	18	0	14	6	hypothetical protein	Unknown	down	up	down
ECs2894	-4.59226	0.031824	1.02458	-4.97759	2	8	19	0	galactitol-1-phosphate dehydrogenase	Carbohydrate metabolism		up	down
ECs2898	-4.71803	0.147217	0.988047	-5.10336	1	12	19	0	putative tagatose 6-phosphate kinase 1	Carbohydrate metabolism		up	down
ECs2899	-0.423012	0.039586	0.83254	-5.05684	8	9	18	0	tagatose-bisphosphate aldolase 1	Carbohydrate metabolism		up	down
ECs2900	0.0838056	-0.697861	0.391834	-0.145654	16	0	12	11	hypothetical protein	Stress response	down
ECs2901	-5.12349	0.170747	0.829823	-1.06617	0	13	18	3	putative nucleoside permease protein	Transport		up	down
ECs2917	-3.41874	-0.0939454	1.05866	-3.80407	3	4	19	2	putative fimbrial-like protein	Cell motility		up	down
ECs2918	0.0440522	0.558322	-0.319377	-0.394624	16	19	0	8	hypothetical protein	Unknown	up
ECs2926	-3.41874	0.193737	0.971653	-3.80407	3	14	19	2	hypothetical protein	Unknown		up	down
ECs2930	-4.82157	-0.030432	1.04213	-5.2069	1	6	19	0	hypothetical protein	Unknown		up	down
ECs2934	-4.95919	0.129198	0.817502	-0.901868	0	12	18	3	hypothetical protein	Unknown		up	down
ECs2937	0.600109	0.135713	-0.124289	-0.815722	19	12	2	4	putative 2-component sensor protein	Pathogenicity			down
ECs2942	-4.96631	0.255612	0.751888	-0.851827	0	16	17	4	putative outer membrane protein Lom precursor	Pathogenicity		up	down
ECs2945	0.509279	-0.169295	-0.120747	-0.263816	19	3	2	9	putative tail assembly protein	Other category
ECs2946	-4.95919	0.211436	0.965138	-5.34452	0	14	19	0	putative tail assembly protein	Other category		up	down
ECs2947	-4.95919	0.100211	0.782817	-0.690559	0	11	17	5	putative minor tail protein	Other category		up	down
ECs2954	-4.98039	0.163566	0.982402	-5.36572	0	13	19	0	putative minor tail protein	Other category		up	down
ECs2957	-4.5819	0.246981	0.951566	-4.96723	2	15	19	0	hypothetical protein	Unknown		up	down
ECs2961	-5.20493	0.0416788	0.78577	-0.613529	0	9	17	6	putative portal protein	Nucleotide metabolism and DNA recombination		up	down
ECs2962	-5.07379	-0.0442457	1.04584	-5.45912	0	6	19	0	hypothetical protein	Unknown		up	down
ECs5480	-5.20493	0.178254	0.699592	-0.515089	0	14	16	7				up	down
ECs2979	-4.77972	0.154516	0.985542	-5.16505	1	13	19	0	hypothetical protein	Unknown		up	down
ECs2980	-0.577163	0.080408	0.847355	-5.74998	7	10	18	0	hypothetical protein NinE	Other category		up	down
ECs2986	-0.553065	-0.0233278	0.878779	-5.72589	7	7	18	0	phage replication protein P	Other category		up	down
ECs2988	-0.545457	0.1454	-0.193645	0.288454	7	12	1	19	regulatory protein CII	Transcription and RNA processing
ECs2991	-0.0128984	0.149378	-0.250324	0.0915067	15	13	0	16	hypothetical protein	Unknown
ECs2992	0.0095979	0.266033	-0.297101	0.00803021	15	16	0	14	putative membrane protein	Other category
ECs2997	-2.41544	1.51549	-2.72553	-2.80077	3	19	0	2	regulatory protein cIII	Transcription and RNA processing	up	down	down
ECs3005	-5.04143	0.423438	0.627375	-0.726277	0	18	15	5	hypothetical protein	Unknown		up	down
ECs3016	-5.42022	-0.149515	0.683151	-0.135673	0	3	16	11	putative ATP-binding component of a transport system	Transport		up
ECs3018	0.247444	-0.413468	0.597171	-1.20424	18	0	15	2	putative transport system permease protein	Transport		up	down
ECs3020	-0.311094	-0.232142	-0.0343249	0.31135	9	2	4	19	D-lactate dehydrogenase	Other category
ECs3027	0.136835	-0.466725	0.259616	-0.10632	17	0	10	12	putative salicylate hydroxylase	Other category
ECs3028	0.218842	-0.519613	0.142373	-0.0108348	18	0	8	14	putative glutathione-S-transferase	Amino acid and protein metabolism	down
ECs3029	0.229566	-0.639509	0.193919	-0.0275099	18	0	9	14	putative isomerase	Amino acid and protein metabolism	down
ECs3030	0.130373	-0.436232	0.147793	0.0169769	17	0	8	14	putative gentisate 1,2-dioxygenase	Amino acid and protein metabolism
ECs3033	-1.36667	-0.241805	0.201264	0.376872	3	2	9	19	hypothetical protein	Unknown
ECs3034	-0.997312	-0.391258	0.135762	0.426693	4	0	8	19	putative seritonin transporter	Transport
ECs3042	0.50274	-0.144639	-0.208581	-0.187367	19	3	1	10	galactose-binding transport protein	Stress response
ECs3043	0.384904	0.135947	-0.0242703	-0.517561	19	12	4	7	mgl repressor	Transcription and RNA processing			down
ECs3048	0.452617	0.100513	-0.293514	-0.26278	19	11	0	9	lysine-specific permease	Transport
ECs3053	-4.80504	0.193737	0.971653	-5.19037	1	14	19	0	putative transport system permease protein	Transport		up	down
ECs3055	-3.23642	-3.31282	1.28181	-3.62175	3	0	19	2	putative transcriptional regulator	Transcription and RNA processing	down	up	down
ECs3058	-4.56084	0.304402	0.928168	-4.94617	2	17	18	0	putative kinase	Nucleotide metabolism and DNA recombination		up	down
ECs3059	0.0529848	-0.566051	-0.0865882	0.305484	16	0	3	19	fructose-specific PTS transport system protein	Carbohydrate metabolism	down
ECs3060	0.0538498	-0.454625	-0.177484	0.323118	16	0	1	19	fructose-1-phosphate kinase	Carbohydrate metabolism
ECs3061	0.0103925	-0.486988	-0.192226	0.363366	15	0	1	19	fructose-specific PTS system IIA component	Carbohydrate metabolism
ECs3067	0.463213	0.24464	-0.400779	-0.353827	19	15	0	8	putative lipoprotein	Transport
ECs3073	0.67494	-0.0717416	-0.366455	-0.38607	19	5	0	8	hypothetical protein	Unknown
ECs3079	0.176978	0.200765	-0.263876	-0.083189	17	14	0	12	hypothetical protein	Unknown
ECs3087	-1.34878	0.292472	0.855369	-5.98261	3	16	18	0	heme exporter protein C	Transport		up	down
ECs3088	-5.27504	0.17002	0.852626	-1.21772	0	13	18	2	heme exporter protein C	Transport		up	down
ECs3092	-5.12953	-0.505453	0.612471	0.172111	0	0	15	17	cytochrome c-type protein	Other category	down	up
ECs3093	-5.41117	-0.116935	0.588661	0.0176261	0	4	14	14	ferredoxin-type protein	Other category		up
ECs3095	-0.6318	-0.464577	0.452995	0.0582253	6	0	13	15	probable nitrate reductase 3	Other category
ECs5484	0.55939	-0.200106	-0.320462	-0.130601	19	2	0	11
ECs5485	0.245602	0.485873	0.321181	-5.68099	18	18	11	0					down
ECs3108	-5.17084	0.369534	0.661116	-0.727855	0	17	15	5	hypothetical protein	Unknown		up	down
ECs3109	-5.08014	0.0904836	0.762507	-0.597938	0	10	17	6				up	down
ECs3110	-4.98736	0.534663	0.811804	-5.37269	0	19	17	0			up	up	down
ECs3111	-4.98736	0.259251	0.730835	-0.76752	0	16	16	4	putative membrane protein	Other category		up	down
ECs3112	-4.71803	0.0731087	1.01214	-5.10336	1	10	19	0	hypothetical protein	Unknown		up	down
ECs3119	0.230443	0.016121	-0.25341	0.0192206	18	8	0	14	hypothetical protein	Unknown
ECs3122	-0.229721	0.604092	0.226368	-1.22119	11	19	9	2	putative transcriptional regulator	Transcription and RNA processing	up		down
ECs3123	-3.45153	0.720563	0.681034	-3.83686	3	19	16	2	hypothetical protein	Unknown	up	up	down
ECs3134	-0.85335	0.551856	0.302903	-0.650894	5	19	11	6			up		down
ECs3136	-4.93753	0.546755	0.551481	-0.768981	1	19	14	4	putative regulator	Transcription and RNA processing	up	up	down
ECs3139	-0.261426	0.549478	-0.174628	-0.264764	10	19	1	9	hypothetical protein	Unknown	up
ECs3140	0.309215	0.361512	-0.354093	-0.342018	18	17	0	8	aluminum-inducible protein	Stress response
ECs3141	-0.00807187	0.349614	-0.228038	-0.119568	15	17	0	12	putative enzyme	Pathogenicity
ECs3154	0.684229	-1.311	0.485811	-1.24473	19	0	13	2	hypothetical protein	Unknown	down		down
ECs3159	-4.51736	0.626601	0.75229	-4.90269	2	19	17	1	hypothetical protein	Unknown	up	up	down
ECs3172	0.167004	0.0474612	-0.237622	0.0361819	17	9	0	15	NADH dehydrogenase I chain A	Other category
ECs3173	0.0234654	-0.405052	-0.0589186	0.248	15	0	3	18	transcriptional regulator LYSR-type	Transcription and RNA processing
ECs3181	-0.349968	-0.148163	-0.0659949	0.308373	9	3	3	19	phosphotransacetylase	Other category
ECs3183	-0.0991631	-0.365788	0.0548341	0.212583	13	0	6	18	putative regulator	Transcription and RNA processing
ECs3186	-0.411178	0.26273	0.735985	-5.23916	8	16	17	0	putative S-transferase	Other category		up	down
ECs3194	0.449604	-0.181216	0.313874	-0.932556	19	3	11	3	lysine-, arginine-, ornithine-binding periplasmic protein	Transport			down
ECs3197	0.0247129	0.486353	-0.273942	-0.293926	15	18	0	9	membrane protein required for colicin V production	Other category
ECs3207	0.334135	-0.00422377	-0.260939	-0.0552466	18	7	0	13	3-oxoacyl-[acyl-carrier-protein] synthase I	Other category
ECs3218	-5.01476	0.231852	0.588661	-0.294144	0	15	14	9	putative fimbrial protein	Cell motility		up
ECs3220	-4.97337	0.0254014	0.756797	-0.49117	0	8	17	7	putative chaperone	Other category		up
ECs3224	0.387525	-0.277448	0.119837	-0.304031	19	1	7	9	putative enzyme	Stress response
ECs3226	-0.364676	-0.295893	-0.00612943	0.337608	9	1	4	19	hypothetical protein	Unknown
ECs3227	0.693949	-0.476288	0.319646	-1.39613	19	0	11	2	long-chain fatty acid transport protein FadL	Transport			down
ECs3228	-4.26604	0.732733	0.670899	-4.65137	2	19	16	1	hypothetical protein	Unknown	up	up	down
ECs3232	-4.69038	0.426183	0.871659	-5.07571	1	18	18	0	putative DNA injection protein	Nucleotide metabolism and DNA recombination		up	down
ECs3234	-4.93753	0.507535	0.566519	-0.717688	1	19	14	5	hypothetical protein	Unknown	up	up	down
ECs3246	-4.07799	0.546092	0.804884	-4.46332	3	19	17	1	multidrug resistance protein Y	Stress response
ECs3247	-3.94937	0.628189	0.751179	-4.3347	3	19	17	1	multidrug resistance protein K	Pathogenicity
ECs3251	-4.22224	0.606637	0.765995	-4.60757	3	19	17	1
ECs3254	-4.2072	0.852198	0.557889	-4.59253	3	19	14	1	putative enzyme	Other category
ECs3263	-4.63267	0.334359	0.915182	-5.018	2	17	18	0	putative PTS system enzyme IIA component	Carbohydrate metabolism
ECs3264	-5.01476	0.129198	0.82789	-0.957438	0	12	18	3	hypothetical protein	Unknown
ECs3265	-4.412	0.165566	0.981703	-4.79733	2	13	19	1	putative peptidase	Amino acid and protein metabolism
ECs3268	-0.713814	-0.405801	-0.0179946	0.475314	6	0	4	19	glucokinase	Other category
ECs3269	-0.814625	-0.0009231	-0.116204	0.393022	5	7	2	19	hypothetical protein	Unknown
ECs3271	-0.277977	-0.339412	-0.0177335	0.331247	10	1	4	19	high affinity manganese transport protein	Transport
ECs5489	0.637598	0.164079	-0.28516	-0.708284	19	13	0	5
ECs5490	0.622767	0.185868	-0.418598	-0.545601	19	14	0	7
ECs3274	0.455008	0.182865	-0.283013	-0.37199	19	14	0	8	hypothetical protein	Unknown
ECs5493	0.574423	0.0569252	-0.384873	-0.321072	19	9	0	8
ECs3286	0.336837	0.431135	-0.62493	-0.270725	18	18	0	9	cysteine synthase A	Stress response
ECs3293	0.495522	0.363842	-0.496012	-0.503818	19	17	0	7	ATP-binding component of sulfate permease A protein; chromate resistance	Stress response
ECs3294	0.585528	0.428369	-0.748444	-0.589409	19	18	0	6	sulfate transport system permease W protein	Transport
ECs3295	0.52303	0.471447	-0.553149	-0.724788	19	18	0	5	sulfate transport system permease T protein	Transport
ECs3296	0.233502	0.805058	-0.780641	-0.878075	18	19	0	4	thiosulfate binding protein	Transport
ECs3297	0.500696	0.0892248	-0.225999	-0.390029	19	10	0	8	putative oxidoreductase	Other category
ECs3298	-0.346851	0.45222	0.610014	-5.33735	9	18	15	0	hypothetical protein	Unknown
ECs3306	-0.577979	-0.175485	-0.132611	0.426551	7	3	2	19	N-acetylmuramoyl-l-alanine amidase I	Stress response
ECs3307	-0.408153	-0.344405	0.0182078	0.35406	8	1	5	19	coproporphyrinogen III oxidase	Other category
ECs3308	-5.43808	-0.167373	0.466443	0.216843	0	3	13	18	putative ARAC-type regulatory protein	Transcription and RNA processing
ECs3309	-4.87736	0.0568775	1.01712	-5.26269	1	9	19	0	hypothetical protein	Unknown
ECs3312	-4.86958	0.27438	0.940637	-5.25491	1	16	19	0	ethanolamine ammonia-lyase heavy chain	Other category
ECs3313	-4.02488	-0.0939454	1.05866	-4.41021	3	4	19	1	hypothetical protein	Other category
ECs3315	-4.69038	0.339171	0.913044	-5.07571	1	17	18	0	ethanolamine utilization protein EutG	Stress response
ECs3316	-4.68099	-0.103424	1.06102	-5.06632	2	4	19	0	ethanolamine utilization protein EutJ	Stress response
ECs3317	-4.29421	-0.196224	1.08268	-4.67954	2	2	19	1	ethanolamine utilization protein EutE	Stress response
ECs3318	-4.9448	0.301811	0.929265	-5.33013	1	17	18	0	detox protein	Other category
ECs3319	-0.616383	0.223509	0.7963	-5.60688	6	15	17	0	detox protein	Other category
ECs3320	-4.5819	-0.276267	1.09949	-4.96723	2	1	19	0	ethanolamine utilization protein EutI	Stress response
ECs3321	-3.88875	-0.158484	1.07417	-4.27408	3	3	19	2	hypothetical protein	Other category
ECs3323	-4.32161	-0.149515	1.07209	-4.70694	2	3	19	1	hypothetical protein	Unknown
ECs3324	-4.39957	-0.0939454	1.05866	-4.7849	2	4	19	1	hypothetical protein	Unknown
ECs3326	0.282558	-0.511989	0.519668	-0.820921	18	0	14	4	transaldolase A	Stress response
ECs3327	0.305164	-0.909852	0.536797	-0.621967	18	0	14	6	transketolase 2 isozyme	Stress response
ECs3333	-0.59713	-0.360437	-0.083296	0.471355	6	0	3	19	hypothetical protein	Unknown
ECs3334	-0.358132	-0.390636	-0.0814972	0.415272	9	0	3	19	N-succinyl-diaminopimelate deacylase	Amino acid and protein metabolism
ECs5496	-0.0593328	-0.332555	-0.232638	0.364242	14	1	0	19
ECs3335	-0.235697	-0.297609	-0.182476	0.396449	11	1	1	19	hypothetical protein	Unknown
ECs3341	0.427235	0.208662	-0.174554	-0.485115	19	14	1	7	transcriptional regulation of gcv operon	Pathogenicity
ECs3343	-4.59226	0.467142	0.850231	-4.97759	2	18	18	0	hydrogenase 4 Fe-S subunit	Other category
ECs3346	-4.99428	0.00449468	0.879785	-0.997584	0	8	18	3	hydrogenase 4 membrane subunit	Other category
ECs3350	-4.71803	0.280748	0.938036	-5.10336	1	16	19	0	hydrogenase 4 Fe-S subunit	Other category
ECs3352	-4.77114	-0.465509	0.959034	-0.77444	1	0	19	4	putative protein processing element	Amino acid and protein metabolism
ECs3353	-4.98039	0.26622	0.713412	-0.711761	0	16	16	5	putative 2-component regulator	Pathogenicity
ECs3380	0.42182	0.0903404	-0.375967	-0.145832	19	10	0	11	nucleoside diphosphate kinase	Stress response
ECs3381	-0.812047	0.428856	0.723697	-5.51486	5	18	16	0	putative polyferredoxin	Other category
ECs3383	-5.10514	0.165566	0.682848	-0.447048	0	13	16	7	putative anaerobic dimethyl sulfoxide reductase chain B	Other category
ECs3385	-5.02149	0.175108	0.595349	-0.242037	0	13	15	10	penicillin binding protein 1C	Stress response
ECs3391	-0.443796	-0.0676845	-0.07017	0.30358	8	5	3	19	[2FE-2S] ferredoxin	Other category
ECs3393	-0.126125	-0.213644	-0.152087	0.302105	13	2	1	19	molecular chaperone	Other category
ECs3394	-0.355852	-0.123916	-0.110225	0.326458	9	4	2	19	putative iron-binding protein	Other category
ECs3395	-0.359625	-0.246267	-0.0622162	0.351847	9	2	3	19	NifU-like protein	Other category
ECs3396	-0.401044	-0.268731	-0.0766826	0.382688	8	1	3	19	cysteine desulfurase	Other category
ECs3399	0.235566	0.161732	-0.249421	-0.110741	18	13	0	12	extragenic suppressor protein SuhB	Stress response
ECs3400	-5.02818	0.475149	0.475865	-0.402877	0	18	13	8	putative enzyme	Other category
ECs3401	0.412459	-0.233707	0.359286	-0.904429	19	2	11	3	hypothetical protein	Unknown
ECs3404	-4.43639	0.0923842	1.0061	-4.82172	2	11	19	1	phenylpropionate dioxygenase large terminal subunit	Amino acid and protein metabolism
ECs3405	-4.44836	0.26273	0.945335	-4.83369	2	16	19	1	phenylpropionate dioxygenase small terminal subunit	Amino acid and protein metabolism
ECs3406	-3.98784	0.184258	0.975077	-4.37317	3	14	19	1	phenylpropionate dioxygenase ferredoxin subunit	Amino acid and protein metabolism
ECs3407	-4.16068	0.144947	0.988821	-4.54601	3	12	19	1	2,3-dihydroxy-2,3-dihydrophenylpropionate dehydrogenase	Amino acid and protein metabolism
ECs3408	-4.4602	0.599202	0.770982	-4.84553	2	19	17	1	phenylpropionate dioxygenase ferredoxin reductase subunit	Amino acid and protein metabolism
ECs3409	-4.36135	0.167419	0.981054	-4.74668	2	13	19	1	hypothetical protein	Unknown
ECs3410	-4.59226	0.308077	0.926604	-4.97759	2	17	18	0	hypothetical protein	Unknown
ECs5498	-4.47189	0.0568775	1.01712	-4.85722	2	9	19	1
ECs3412	-4.43639	0.141174	0.990101	-4.82172	2	12	19	1	putative transport system permease protein	Transport
ECs3413	-4.56084	0.268035	0.943206	-4.94617	2	16	19	0	putative ATP-binding component of a transport system	Transport
ECs3415	-4.42427	0.286827	0.935531	-4.8096	2	16	19	1	hypothetical protein	Unknown
ECs3417	0.303698	0.230572	-0.319526	-0.196142	18	15	0	10	serine hydroxymethyltransferase	Stress response
ECs3431	-0.288083	-0.107258	-0.136531	0.309913	10	4	2	19	RecO protein	Nucleotide metabolism and DNA recombination
ECs3433	-0.177866	0.236618	-0.228529	0.0992293	12	15	0	16	RNase III	Nucleotide metabolism and DNA recombination
ECs3434	0.184531	-0.04683	-0.258042	0.101376	17	6	0	16	signal peptidase I	Pathogenicity
ECs3436	-0.444357	-0.188875	-0.15282	0.406699	8	2	1	19	sigma-E factor regulatory protein RseC	Pathogenicity
ECs3437	-0.255616	-0.167712	-0.110132	0.310073	10	3	2	19	sigma-E factor regulatory protein RseB	Pathogenicity
ECs3443	-0.621541	-0.273057	0.0906146	0.338141	6	1	7	19	putative transcriptional regulator LYSR-type	Transcription and RNA processing
ECs3444	-0.804583	-0.312477	0.101729	0.387776	5	1	7	19	hypothetical protein	Unknown
ECs3448	-0.0792404	0.037694	-0.219316	0.187536	14	9	0	17	putative thioredoxin-like protein	Stress response
ECs3453	0.633041	-0.458589	-0.0399482	-0.34881	19	0	4	8	hypothetical protein	Unknown
ECs3454	0.38388	-0.163679	-0.11665	-0.111316	19	3	2	12	alpha-ketoglutarate permease	Transport
ECs5501	0.523316	0.192582	-0.507154	-0.293979	19	14	0	9
ECs3455	-0.849052	-0.334087	-0.0244948	0.482539	5	1	4	19	heat shock protein	Stress response
ECs3456	0.424174	0.2128	-0.424906	-0.238788	19	15	0	10	hypothetical protein	Unknown
ECs3466	-0.184391	0.299314	-0.231847	0.0490557	12	17	0	15	hypothetical protein	Unknown
ECs3468	-0.523918	-0.089491	-0.0809562	0.345277	7	5	3	19	putative outer membrane protein	Pathogenicity
ECs3470	0.260024	0.0330124	-0.286352	0.00429904	18	8	0	14	tRNA (guanine-7-)-methyltransferase	Nucleotide metabolism and DNA recombination
ECs3471	0.161834	0.100437	-0.220521	-0.0136041	17	11	0	14	hypothetical protein	Unknown
ECs3472	0.0339284	0.159815	-0.22279	0.0339447	15	13	0	15	30S ribosomal subunit protein S16	Transcription and RNA processing
ECs3476	-0.599797	-0.191166	0.0459892	0.329981	6	2	6	19	heat shock protein GrpE	Stress response
ECs3479	0.0154663	0.176541	-0.251735	0.0526376	15	14	0	15	small membrane protein A	Other category
ECs3482	-0.288534	-0.223157	-0.0610016	0.31644	10	2	3	19	small protein B	Other category
ECs3487	-4.68099	0.764076	0.28193	-0.623665	2	19	10	6	hypothetical protein	Unknown
ECs3499	0.683603	-0.0683186	-0.226605	-0.563435	19	5	0	6	hypothetical protein	Unknown
ECs3502	-4.69968	0.41688	0.876343	-5.08501	1	18	18	0	putative serine/threonine protein phosphatase	Amino acid and protein metabolism
ECs3507	-4.19193	0.708401	0.690939	-4.57726	3	19	16	1	hypothetical protein	Unknown
ECs3508	-3.45153	1.12603	0.150406	-3.83686	3	19	8	2	hypothetical protein	Unknown
ECs3509	-3.96879	0.129198	0.163777	0.34636	3	12	8	19	hypothetical protein	Unknown
ECs3510	-3.15304	0.944948	0.448899	-3.53837	3	19	13	2	hypothetical protein	Unknown
ECs3511	-3.23642	0.861566	0.547839	-3.62175	3	19	14	2	hypothetical protein	Unknown
ECs3512	-3.84619	0.731374	0.672042	-4.23152	3	19	16	2	putative site specific recombinase	Nucleotide metabolism and DNA recombination
ECs3517	-4.17643	0.723905	0.678273	-4.56176	3	19	16	1	hypothetical protein	Unknown
ECs3518	-4.38699	0.642552	0.741001	-4.77232	2	19	17	1	hypothetical protein	Unknown
ECs3520	-0.91723	-0.361106	1.01465	-5.74521	5	0	19	0	hypothetical protein	Unknown
ECs3521	-4.69038	-0.161604	1.07489	-5.07571	1	3	19	0	hypothetical protein	Unknown
ECs3522	-5.00115	-0.903165	1.18855	-5.38648	0	0	19	0	succinate-semialdehyde dehydrogenase	Amino acid and protein metabolism
ECs3523	-0.408086	-0.666806	0.896808	-1.4325	8	0	18	2	4-aminobutyrate aminotransferase activity	Other category
ECs3524	-4.82157	0.112669	0.999575	-5.2069	1	11	19	0	transport permease protein of gamma-aminobutyrate	Transport
ECs3526	0.154753	-0.552054	0.271488	-0.0961467	17	0	10	12	hypothetical protein	Unknown
ECs3527	0.945011	-0.572341	-0.176668	-0.915561	19	0	1	3	hypothetical protein	Unknown
ECs3528	-0.257304	-0.364073	-0.205597	0.438737	10	0	1	19	hypothetical protein	Unknown
ECs3529	-0.269083	-0.396775	0.062687	0.293376	10	0	6	19	hypothetical protein	Unknown
ECs3533	0.102254	-0.907721	0.626131	-0.58429	16	0	15	6	hypothetical protein	Unknown
ECs3535	-0.890138	-0.51612	0.00202591	0.52772	5	0	5	19	hypothetical protein	Unknown
ECs3537	0.108993	-0.390824	0.0821336	0.0767731	17	0	6	16	hypothetical protein	Unknown
ECs3539	-0.926538	-0.456393	0.459828	0.129689	4	0	13	17	ribonucleoside-diphosphate reductase 2 beta chain	Nucleotide metabolism and DNA recombination
ECs3540	-0.279911	-0.680097	-0.250487	0.550366	10	0	0	19	ATP-binding component of glycine betaine / proline transport system	Transport
ECs3541	-0.405011	-0.736756	-0.079934	0.519134	8	0	3	19	high-affinity glycine betaine / proline transport system protein	Transport
ECs3542	0.0363815	-0.637854	-0.261279	0.42808	16	0	0	19	high-affinity glycine betaine / proline transport system protein	Transport
ECs3550	-0.443615	-0.26039	-0.0865788	0.39808	8	1	3	19	gamma-glutamate-cysteine ligase	Amino acid and protein metabolism
ECs3553	0.494276	-0.0574032	-0.157136	-0.299814	19	5	1	9	carbon storage regulator	Pathogenicity
ECs3561	-5.07379	0.0145948	0.879522	-1.01647	0	8	18	3	glucitol (sorbitol)-6-phosphate dehydrogenase	Carbohydrate metabolism
ECs3565	-0.416014	-0.631338	0.214171	0.302831	8	0	9	19	putative 2-component transcriptional regulator	Pathogenicity
ECs3566	-5.42472	-0.633583	0.351973	0.490737	0	0	11	19	putative flavodoxin	Other category
ECs3567	-5.09272	-0.424187	0.537367	0.242261	0	0	14	18	putative oxidoreductase	Other category
ECs3569	-5.09272	0.0238376	0.683971	-0.285094	0	8	16	9	electron transport protein HydN	Transport
ECs3576	-4.98736	0.129198	0.718714	-0.505156	0	12	16	7	formate hydrogenlyase subunit-7 component F	Other category
ECs3578	-5.06097	0.0274155	1.02587	-5.4463	0	8	19	0	membrane-spanning protein of hydrogenase 3	Other category
ECs3579	-4.42427	0.286827	0.935531	-4.8096	2	16	19	1	membrane-spanning protein of hydrogenase 3	Other category
ECs3580	-4.89274	-0.415266	0.93921	-0.724197	1	0	19	5	formate hydrogenlyase subunit-7 component B	Other category
ECs3587	-0.744596	-0.42709	0.340199	0.212309	5	0	11	18	formate hydrogenlyase activator protein	Other category
ECs3588	-0.22629	-0.236645	-0.219016	0.388598	11	2	0	19	hypothetical protein	Unknown
ECs3591	-5.18233	0.157369	0.789851	-0.822731	0	13	17	4	hypothetical protein	Other category
ECs3592	-5.08014	0.190567	0.77309	-0.811512	0	14	17	4	putative 4-hydroxybenzoate decarboxylase	Other category
ECs3593	-5.10514	0.256538	0.779179	-0.990664	0	16	17	3	putative phenylacrylic acid decarboxylase	Other category
ECs3595	0.333873	-0.446642	0.104591	-0.113609	18	0	7	12	sigma factor RpoS	Pathogenicity
ECs3604	0.625703	0.115194	-0.232435	-0.670946	19	11	0	5	adenosine 5'-phosphosulfate kinase	Nucleotide metabolism and DNA recombination
ECs3605	0.652019	0.197965	-0.302524	-0.785304	19	14	0	4	ATP-sulfurylase (ATP:sulfate adenylyltransferase), subunit 1, probably a GTPase	Stress response
ECs3606	0.52883	0.548744	-0.574871	-0.929703	19	19	0	3	ATP:sulfurylase subunit 2	Stress response
ECs3607	-0.543237	-0.273359	0.0560501	0.341636	7	1	6	19	alkaline phosphatase isozyme conversion	Stress response
ECs3612	-4.99428	-0.325747	0.869422	-0.512076	0	1	18	7	hypothetical protein	Unknown
ECs3616	0.600251	-0.329259	-0.000417319	-0.435667	19	1	5	7	hypothetical protein	Unknown
ECs3617	0.409672	0.122709	-0.0802043	-0.460111	19	12	3	7	3'-phosphoadenosine 5'-phosphosulfate reductase	Other category
ECs3618	0.520274	0.100601	-0.226008	-0.437465	19	11	0	7	sulfite reductase alpha subunit	Other category
ECs3619	0.45511	0.388131	-0.532471	-0.442098	19	18	0	7	sulfite reductase (NADPH beta subunit	Other category
ECs3620	-0.0756672	0.548925	-0.295464	-0.287905	14	19	0	9	putative 6-pyruvoyl tetrahydrobiopterin synthase	Other category
ECs3623	-4.37426	0.203306	0.96815	-4.75959	2	14	19	1	putative anti-terminator regulatory protein	Transcription and RNA processing
ECs3626	-4.83783	0.358773	0.904177	-5.22316	1	17	18	0	putative transport protein	Transport
ECs3634	-4.36135	0.538983	0.809203	-4.74668	2	19	17	1
ECs3637	-4.85383	0.316797	0.922863	-5.23916	1	17	18	0	hypothetical membrane protein	Other category
ECs3639	-0.227333	-0.424546	0.0698196	0.281595	11	0	6	18	enolase	Stress response
ECs3647	-5.14151	0.241676	0.742811	-0.781909	0	15	17	4	putative glucarate dehydratase	Other category
ECs3656	1.05955	-0.386435	-0.638358	-0.93982	19	0	0	3	probable serine transporter	Transport
ECs3657	0.875121	-0.370022	-0.316025	-0.641213	19	0	0	6	L-serine dehydratase	Stress response
ECs5512	0.395714	0.146209	-0.201886	-0.323305	19	12	1	8
ECs3675	0.226818	0.349657	-0.295965	-0.278266	18	17	0	9	N-acetylglutamate synthase	Stress response
ECs3701	0.634569	0.0933887	-0.140296	-0.805833	19	11	2	4	putative acyltransferase	Stress response
ECs3704	-4.92282	0.522241	0.581226	-0.808342	1	19	14	4	putative sensory transducer	Stress response
ECs3705	-3.70643	0.962107	0.426142	-4.09176	3	19	12	2	hypothetical protein	Unknown
ECs3706	-4.02488	0.766256	0.64177	-4.41021	3	19	15	1	hypothetical protein	Unknown
ECs3707	-3.84619	0.682583	0.711263	-4.23152	3	19	16	2	hypothetical protein	Unknown
ECs3708	-4.09508	0.656831	0.730631	-4.48041	3	19	16	1	hypothetical protein	Unknown
ECs3709	-3.62846	0.794946	0.615329	-4.01379	3	19	15	2	putative invasion protein	pathogenicity
ECs3710	-3.62846	1.08263	0.235839	-4.01379	3	19	10	2	hypothetical protein	Unknown
ECs3711	-3.80174	0.822345	0.588661	-4.18707	3	19	14	2
ECs3715	-3.62846	0.849014	0.561262	-4.01379	3	19	14	2	hypothetical protein	Unknown
ECs3716	-3.48328	0.88297	0.524122	-3.86861	3	19	14	2	type III secretion system lipoprotein precursor EprK	Pathogenicity
ECs3718	-4.86958	0.555283	0.799225	-5.25491	1	19	17	0	type III secretion protein EprI	Pathogenicity
ECs3719	-4.07799	1.09264	0.217097	-4.46332	3	19	9	1	type III secretion protein EprH	Pathogenicity
ECs3720	-3.77875	1.05013	0.293196	-4.16408	3	19	10	2	putative transcriptional regulator	Transcription and RNA processing
ECs3721	-3.90937	0.714715	0.685824	-4.2947	3	19	16	2	type III secretion protein EprS	Pathogenicity
ECs3725	-4.33503	0.694512	0.701989	-4.72037	2	19	16	1	type III secretion protein EpaP	Pathogenicity
ECs3726	-4.56084	0.468705	0.849387	-4.94617	2	18	18	0	type III secretion protein EpaO	Pathogenicity
ECs3727	-4.26604	0.599202	0.770982	-4.65137	2	19	17	1	type III secretion protein EivJ	Pathogenicity
ECs3728	-3.98784	0.764076	0.64372	-4.37317	3	19	15	1	hypothetical protein	Unknown
ECs3733	-4.49488	0.534663	0.442057	-0.437562	2	19	13	7	type III secretion protein EivG	Pathogenicity
ECs3734	-0.577163	0.525094	0.616831	-5.05684	7	19	15	0	type III secretion protein EivF	Pathogenicity
ECs3735	-4.75375	0.650495	0.735264	-5.13908	1	19	17	0	hypothetical protein	Unknown
ECs3737	-5.33075	0.296631	0.272667	0.127462	0	16	10	17	hypothetical protein	Unknown
ECs3739	-5.19933	0.183857	0.772853	-0.797169	0	14	17	4	hypothetical protein	Nucleotide metabolism and DNA recombination
ECs3746	-5.00115	0.115405	0.786837	-0.732523	0	11	17	5	hypothetical protein	Nucleotide metabolism and DNA recombination
ECs3747	-4.82157	0.375033	0.896627	-5.2069	1	18	18	0	putative kinase	Other category
ECs3752	-5.1937	0.167984	0.740387	-0.637384	0	13	17	6	hypothetical protein	Unknown
ECs3757	-5.25929	0.123893	0.810745	-0.857132	0	12	17	4	putative oxidoreductase	Other category
ECs3758	-5.23248	-0.0358816	0.701601	-0.270705	0	6	16	9
ECs3759	-5.04798	0.269244	0.705717	-0.688383	0	16	16	5	putative oxidoreductase, Fe-S subunit	Other category
ECs3760	-5.1766	0.326729	0.747725	-1.00806	0	17	17	3	putative permease	Transport
ECs3765	-0.39589	-0.0466208	-0.124252	0.310566	8	6	2	19	protein disulfide isomerase II	Stress response
ECs3771	0.520373	0.0130535	-0.292193	-0.273119	19	8	0	9	putative oxidoreductase	Other category
ECs3775	0.370676	-0.00800297	0.0274409	-0.393307	19	7	5	8	glycine cleavage system H protein	Stress response
ECs3776	0.457939	0.0671257	-0.113789	-0.425113	19	10	2	8	aminomethyltransferase	Stress response
ECs3778	-0.311245	-0.370549	-0.0470427	0.37288	9	0	4	19	2-octaprenyl-6-methoxyphenol 4-monoxygenase	Other category
ECs3779	-0.420287	-0.363154	-0.0815592	0.425037	8	0	3	19	proline aminopeptidase P II	Amino acid and protein metabolism
ECs3780	-0.190914	-0.104561	-0.166187	0.287529	12	4	1	19	hypothetical protein	Unknown
ECs3781	0.22314	0.347636	-0.274111	-0.291572	18	17	0	9	hypothetical protein	Unknown
ECs3782	-0.550997	-0.134191	-0.00694352	0.326985	7	4	4	19	putative ligase	Other category
ECs3783	0.403331	-0.0103249	-0.252286	-0.131911	19	7	0	11
ECs3786	0.446083	0.000719831	-0.111604	-0.335461	19	7	2	8	replication initiation inhibitor	Nucleotide metabolism and DNA recombination
ECs3788	-4.97337	0.115014	0.756797	-0.613772	0	11	17	6	ATPase component of two convergent arginine trasnporter	Transport
ECs3789	-4.22224	0.529676	0.814785	-4.60757	3	19	17	1	putative enzyme	Other category
ECs3790	-5.02149	-0.0544666	0.788721	-0.501548	0	6	17	7	putative coenzyme A transferase	Other category
ECs3801	-5.09895	0.14766	0.700213	-0.473646	0	13	16	7	hypothetical lipoprotein	Transport
ECs3803	-5.50234	0.000987496	0.524399	0.0392522	0	7	14	15	putative ABC-transporter ATP-binding subunit	Transport
ECs3806	-5.08014	0.324098	0.741001	-0.965662	0	17	17	3	hypothetical protein	Unknown
ECs3809	-4.99428	0.276428	0.770982	-0.997584	0	16	17	3	mannitol-specific PTS system enzyme II component	Carbohydrate metabolism
ECs3818	-0.684026	-0.485987	-0.289747	0.616765	6	0	0	19	methionine adenosyltransferase 1	Amino acid and protein metabolism
ECs3832	-5.04143	0.275802	0.712274	-0.726277	0	16	16	5	putative alpha helix chain	Nucleotide metabolism and DNA recombination
ECs5517	-0.377344	0.684393	-0.223712	-0.388165	9	19	0	8
ECs3850	-5.1937	0.100543	0.867832	-1.13638	0	11	18	2	putative virulence-related membrane protein	Pathogenicity
ECs3854	-4.63267	0.589251	0.777561	-5.018	2	19	17	0
ECs5518	-0.365854	0.599202	0.502718	-4.84553	9	19	13	1
ECs3855	-4.34828	0.516964	0.822275	-4.73361	2	19	18	1	putative enterotoxin	Other category
ECs3858	-0.262669	0.531761	0.174462	-0.765782	10	19	8	4	hypothetical protein	Unknown
ECs3864	-0.209347	-0.622218	0.64372	-0.461146	11	0	15	7
ECs3873	-0.448739	-0.259283	-0.0277663	0.363977	8	1	4	19	glutathionylspermidine synthetase/amidase	Amino acid and protein metabolism
ECs3879	-0.573073	-0.238729	0.109508	0.296625	7	2	7	19	hydrogenase-2 large subunit HybC	Other category
ECs3881	-0.414465	-0.352027	0.0600331	0.330234	8	1	6	19	hydrogenase-2 small subunit	Other category
ECs3883	-5.01476	-0.0159839	1.03819	-5.40009	0	7	19	0	hypothetical protein	Unknown
ECs3887	-0.32598	-0.435168	0.407286	-0.0181628	9	0	12	14	putative oxidoreductase	Other category
ECs3895	-1.01584	-0.149037	0.104826	0.359821	4	3	7	19	putative ARAC-type regulatory protein	Transcription and RNA processing
ECs3894	-0.7686	-0.171269	0.117567	0.310927	5	3	7	19	putative oxidoreductase	Other category
ECs3896	-0.318258	-0.573705	0.670196	-0.477172	9	0	16	7	2,5-diketo-D-gluconate reductase	Other category
ECs3905	0.538981	-0.017784	0.228898	-1.24301	19	7	9	2	hypothetical protein	Unknown
ECs3906	0.720398	-0.544225	-0.111149	-0.374079	19	0	2	8	hypothetical protein	Unknown
ECs3907	0.399753	0.039586	-0.0556965	-0.376444	19	9	3	8	putative 2-component transcriptional regulator	Pathogenicity
ECs3926	-0.255219	-0.395975	-0.148162	0.419385	10	0	1	19	putative synthetase/amidase	Other category
ECs3929	-0.356202	-0.375829	-0.0794266	0.408582	9	0	3	19	3,4 dihydroxy-2-butanone-4-phosphate synthase	Other category
ECs3931	0.434688	-0.268448	0.0193828	-0.242912	19	1	5	10	glycogen biosynthesis protein GlgS	Other category
ECs3934	0.452896	0.179788	-0.185996	-0.473001	19	14	1	7
ECs3944	-4.82973	0.392188	0.888464	-5.21506	1	18	18	0	L-tartrate dehydratase subunit A	Other category
ECs3945	-4.9079	0.314023	0.924058	-5.29323	1	17	18	0	L-tartrate dehydratase subunit B	Other category
ECs3946	-5.20493	0.178254	0.738813	-0.64862	0	14	17	6	hypothetical protein	Unknown
ECs3950	-0.460299	-0.197294	-0.0676918	0.366801	8	2	3	19	RNA polymerase sigma 70 factor RpoD	Pathogenicity
ECs3952	-0.681484	-0.414937	-0.0221665	0.473631	6	0	4	19	hypothetical protein	Unknown
ECs3953	-0.991397	-0.473348	-0.158743	0.61022	4	0	1	19	hypothetical protein	Unknown
ECs3955	0.21696	-1.02825	0.822037	-2.08642	18	0	18	2	probable ornithine aminotransferase	Amino acid and protein metabolism
ECs3958	-5.08014	0.190567	0.762507	-0.764992	0	14	17	4	evolved beta-D-galactosidase alpha subunit	Carbohydrate metabolism
ECs3959	-4.00653	0.165566	0.981703	-4.39186	3	13	19	1	evolved beta-D-galactosidase beta subunit	Carbohydrate metabolism
ECs3960	-4.29421	0.571031	0.789331	-4.67954	2	19	17	1	putative oxidoreductase	Other category
ECs3961	-4.88508	0.336838	0.914083	-5.27041	1	17	18	0	hypothetical protein	Unknown
ECs3962	-5.17084	0.0998705	0.819864	-0.855688	0	11	18	4	putative isomerase	Other category
ECs3971	0.372326	-0.0883353	0.170456	-0.53983	19	5	8	7	putative transport protein	Transport
ECs3980	0.326554	-0.620958	0.241922	-0.194694	18	0	10	10	hypothetical protein	Unknown
ECs3981	0.268359	-0.577348	0.197293	-0.0939058	18	0	9	12	hypothetical protein	Unknown
ECs3982	0.237885	-0.641117	0.216319	-0.0609913	18	0	9	13	hypothetical protein	Unknown
ECs3986	-5.70452	0.259334	0.339764	0.0839338	0	16	11	16	putative cytochrome	Other category
ECs3988	-0.461447	-0.243046	-0.103178	0.405985	8	2	2	19	hypothetical protein	Unknown
ECs3989	0.0294934	-0.435563	-0.0495679	0.249785	15	0	3	18	hypothetical protein	Unknown
ECs3990	-0.642437	-0.531373	0.0895395	0.430608	6	0	7	19	hypothetical protein	Unknown
ECs3999	-3.38484	0.633103	0.747725	-3.77017	3	19	17	2	threonine dehydratase operon activator protein	Stress response
ECs4001	-3.96879	0.998236	0.375086	-4.35412	3	19	12	1	hypothetical protein	Unknown
ECs4002	-0.180298	-0.594721	0.284596	0.127519	12	0	10	17	hypothetical protein	Stress response
ECs4003	-5.04143	0.129198	0.832638	-0.984106	0	12	18	3	putative dehydrogenase	Other category
ECs4005	-4.81334	0.0869978	1.00781	-5.19867	1	10	19	0	putative transport protein	Transport
ECs4010	-4.47189	-0.048483	1.04697	-4.85722	2	6	19	1	putative tagatose 6-phosphate kinase 2	Carbohydrate metabolism
ECs4011	-4.52841	0.000365283	1.03363	-4.91374	2	7	19	1	N-acetylgalactosamine-specific PTS system enzyme IIB component	Carbohydrate metabolism
ECs4012	-5.04143	-0.107191	0.892656	-0.872881	0	4	18	4	N-acetylgalactosamine-specific PTS system enzyme IIC component	Carbohydrate metabolism
ECs4013	-4.49488	0.21621	0.963354	-4.88021	2	15	19	1	N-acetylgalactosamine-specific PTS system enzyme IID component	Carbohydrate metabolism
ECs4015	-5.32085	0.104008	0.846037	-1.0057	0	11	18	3	N-acetylgalactosamine-6-phosphate deacetylase	Carbohydrate metabolism
ECs4016	-5.07379	0.287888	0.74735	-0.905246	0	16	17	3	putative tagatose-6-phosphate aldose/ketose isomerase	Carbohydrate metabolism
ECs4017	-5.02818	0.193737	0.759809	-0.759552	0	14	17	5	tagatose-1,6-bisphosphate aldolase	Carbohydrate metabolism
ECs4018	-3.60107	0.704562	0.694021	-3.9864	3	19	16	2	galactosamine-specific PTS system enzyme IIB component	Carbohydrate metabolism
ECs4021	-4.60251	0.427033	0.871227	-4.98784	2	18	18	0	putative chaperone	Other category
ECs4030	0.398134	-0.0264204	-0.130115	-0.223585	19	6	2	10	hypothetical protein	Unknown
ECs4034	0.151529	-0.761117	0.604327	-0.673167	17	0	15	5	hypothetical protein	Unknown
ECs4039	-4.64252	0.474039	0.84649	-5.02785	2	18	18	0	putative collagenase	Other category
ECs4043	-0.387813	-0.38368	-0.0674004	0.41415	8	0	3	19	inducible ATP-independent RNA helicase	Transcription and RNA processing
ECs4045	-0.18113	-0.221467	-0.173094	0.340732	12	2	1	19	polynucleotide phosphorylase	Nucleotide metabolism and DNA recombination
ECs4046	-0.247712	0.163794	-0.25058	0.202258	11	13	0	18	30S ribosomal subunit protein S15	Transcription and RNA processing
ECs4047	-0.545251	-0.388625	-0.117118	0.48541	7	0	2	19	tRNA pseudouridine 5S synthase	Nucleotide metabolism and DNA recombination
ECs4048	-0.499039	-0.469237	-0.0469822	0.460461	7	0	4	19	ribosome-binding factor A	Transcription and RNA processing
ECs4049	-0.612274	-0.37013	-0.051552	0.460715	6	0	3	19	protein chain initiation factor IF-2	Amino acid and protein metabolism
ECs4050	-0.488754	-0.272425	-0.116344	0.431746	7	1	2	19	transcription termination-antitermination factor NusA	Transcription and RNA processing
ECs4051	-0.478113	-0.170469	-0.102592	0.381194	7	3	2	19	hypothetical protein	Unknown
ECs5521	-0.0583129	-0.406208	0.0182447	0.236306	14	0	5	18
ECs4052	0.122247	0.0552574	-0.252936	0.0742887	17	9	0	16	argininosuccinate synthetase	Stress response
ECs4054	0.274014	0.0152936	-0.258318	-0.0147037	18	8	0	14	protein-export protein SecG	Pathogenicity
ECs4059	0.0548174	0.242259	-0.272872	-0.0182657	16	15	0	14	hypothetical protein	Unknown
ECs4085	0.339128	-0.0419309	-0.228784	-0.0563544	18	6	0	13	phosphocarrier protein HPr-like NPr	Other category
ECs4090	-4.82973	0.53195	0.813429	-5.21506	1	19	17	0	hypothetical protein	Unknown
ECs4095	-0.548175	0.266399	0.763602	-5.31553	7	16	17	0	putative N-acetylmannosamine kinase	Carbohydrate metabolism
ECs4101	-0.171111	-0.462621	-0.114598	0.391599	12	0	2	19	stringent starvation protein B	Stress response
ECs4102	-0.250229	-0.284401	-0.0721053	0.334227	11	1	3	19	stringent starvation protein A	Stress response
ECs4104	-0.00231042	0.102856	-0.257955	0.124797	15	11	0	16	50S ribosomal subunit protein L13	Transcription and RNA processing
ECs4109	0.461239	-0.317652	0.0380134	-0.267564	19	1	5	9	malate dehydrogenase	Stress response
ECs4114	-0.855275	-0.420848	0.0842247	0.445794	5	0	7	19	putative membrane protein	Other category
ECs4115	-1.56603	-0.434121	0.153174	0.496638	3	0	8	19	hypothetical protein	Unknown
ECs4132	0.300399	0.245793	-0.333704	-0.198163	18	15	0	10	putative dehydrogenase	Other category
ECs4135	0.74074	0.58954	-0.450233	-5.96356	19	19	0	0	putative transport protein	Transport
ECs4136	-4.22224	0.678096	0.714701	-4.60757	3	19	16	1	putative transcriptional regulator	Transcription and RNA processing
ECs4137	-4.33503	0.631992	0.748509	-4.72037	2	19	17	1	transmembrane protein affects septum formation and cell membrane permeability	Transport
ECs4140	-0.505361	-0.188588	-0.0411973	0.360107	7	2	4	19	hypothetical protein	Unknown
ECs4141	-0.497501	-0.327039	-0.0252059	0.4018	7	1	4	19	putative periplasmic binding transport protein	Transport
ECs4142	-5.34542	0.0588174	0.284665	0.285404	0	9	10	18	putative transport system permease protein	Transport
ECs5527	0.445615	0.206478	-0.313792	-0.357382	19	14	0	8
ECs4145	0.400204	0.0078923	-0.201076	-0.188295	19	8	1	10	putative transferase	Other category
ECs4149	-0.524015	-0.340282	0.0437827	0.369977	7	1	6	19	hypothetical protein	Unknown
ECs4153	-0.442076	-0.430418	-0.146404	0.486228	8	0	1	19	10-formyltetrahydrofolate:L-methionyl-tRNA(fMet) N-formyltransferase	Nucleotide metabolism and DNA recombination
ECs4154	-0.556543	-0.415529	-0.0337176	0.451538	7	0	4	19	RNA methyltransferase	Nucleotide metabolism and DNA recombination
ECs5530	-0.650398	0.709687	-0.386376	-0.146424	6	19	0	11
ECs4161	-0.24046	-0.15578	-0.163208	0.330003	11	3	1	19	30S ribosomal subunit protein S4	Transcription and RNA processing
ECs4162	-0.320558	-0.167155	-0.17349	0.369704	9	3	1	19	30S ribosomal subunit protein S11	Transcription and RNA processing
ECs4163	-0.178179	-0.150978	-0.190102	0.318078	12	3	1	19	30S ribosomal subunit protein S13	Transcription and RNA processing
ECs4165	-0.276858	-0.242271	-0.0958205	0.341622	10	2	2	19	putative ATPase subunit of translocase	Pathogenicity
ECs4166	-0.40928	-0.290563	-0.0784263	0.394453	8	1	3	19	50S ribosomal subunit protein L15	Transcription and RNA processing
ECs4167	-0.301343	-0.328204	-0.0835723	0.376221	10	1	3	19	50S ribosomal subunit protein L30	Transcription and RNA processing
ECs4168	-0.387226	-0.279748	-0.059927	0.372609	8	1	3	19	30S ribosomal subunit protein S5	Transcription and RNA processing
ECs4169	-0.540397	-0.297899	-0.0297344	0.405673	7	1	4	19	50S ribosomal subunit protein L18	Transcription and RNA processing
ECs4170	-0.560024	-0.298545	-0.0950889	0.448093	7	1	2	19	50S ribosomal subunit protein L6	Transcription and RNA processing
ECs4171	-0.383598	-0.263286	-0.112559	0.395694	9	1	2	19	30S ribosomal subunit protein S8	Transcription and RNA processing
ECs4172	-0.399595	-0.281793	-0.111464	0.406937	8	1	2	19	30S ribosomal subunit protein S14	Transcription and RNA processing
ECs4173	-0.259857	-0.286034	-0.0709909	0.33781	10	1	3	19	50S ribosomal subunit protein L5	Transcription and RNA processing
ECs4175	-0.179258	-0.289216	-0.0899827	0.319071	12	1	3	19	50S ribosomal subunit protein L14	Transcription and RNA processing
ECs4176	0.445453	-0.163895	-0.407647	0.0390003	19	3	0	15	30S ribosomal subunit protein S17	Transcription and RNA processing
ECs4177	-0.0819255	-0.0651863	-0.278117	0.281438	14	5	0	18	50S ribosomal subunit protein L29	Transcription and RNA processing
ECs4178	-0.10863	-0.16594	-0.263035	0.334189	13	3	0	19	50S ribosomal subunit protein L16	Transcription and RNA processing
ECs4179	0.0333498	-0.158792	-0.271721	0.266527	15	3	0	18	30S ribosomal subunit protein S3	Transcription and RNA processing
ECs4180	-0.0502642	-0.0727138	-0.265378	0.263155	14	5	0	18	50S ribosomal subunit protein L22	Transcription and RNA processing
ECs4181	-0.215767	0.0141358	-0.331797	0.32459	11	8	0	19	30S ribosomal subunit protein S19	Transcription and RNA processing
ECs4182	0.00151995	-0.0956744	-0.338673	0.286995	15	4	0	18	50S ribosomal subunit protein L2	Transcription and RNA processing
ECs4183	-0.0545292	-0.0224419	-0.328385	0.271566	14	7	0	18	50S ribosomal subunit protein L23	Transcription and RNA processing
ECs4184	-0.046013	-0.0432549	-0.28104	0.253801	14	6	0	18	50S ribosomal subunit protein L4, regulates expression of S10 operon	Transcription and RNA processing
ECs4185	0.151554	-0.0527638	-0.356251	0.185983	17	6	0	17	50S ribosomal subunit protein L3	Transcription and RNA processing
ECs4186	-0.0611637	0.265492	-0.391401	0.111105	14	16	0	16	30S ribosomal subunit protein S10	Transcription and RNA processing
ECs4190	-0.310552	-0.219723	-0.121564	0.359487	9	2	2	19	protein chain elongation factor EF-Tu	Amino acid and protein metabolism
ECs4191	-0.361083	-0.271981	-0.0746337	0.369983	9	1	3	19	GTP-binding protein chain elongation factor EF-G	Nucleotide metabolism and DNA recombination
ECs4192	-0.287513	-0.166658	-0.101898	0.316662	10	3	2	19	putative 30S ribosomal subunit protein S7	Transcription and RNA processing
ECs4194	-0.567593	-0.264875	0.0568859	0.344424	7	1	6	19	hypothetical protein	Other category
ECs4195	-0.300889	-0.338673	0.0296377	0.307324	10	1	5	19	hypothetical protein	Other category
ECs4197	-0.288614	-0.217377	-0.0653993	0.316779	10	2	3	19	hypothetical protein	Unknown
ECs4198	-0.312765	-0.228765	-0.0182263	0.299797	9	2	4	19	FKBP-type peptidyl-prolyl cis-trans isomerase	Amino acid and protein metabolism
ECs4200	0.382675	-0.172682	-0.199592	-0.033409	19	3	1	13	FKBP-type peptidyl-prolyl cis-trans isomerase	Amino acid and protein metabolism
ECs4202	0.0871237	0.257197	-0.241769	-0.0812933	16	16	0	12	putative NAD(P)H oxidoreductase	Other category
ECs4212	0.181106	-0.596739	0.383499	-0.272627	17	0	12	9	induced in stationary phase, recognized by rpoS, affects cell division	Cell division
ECs4213	0.641276	-0.764847	0.164619	-0.485992	19	0	8	7	hypothetical protein	Unknown
ECs4216	-0.724238	-0.267338	0.165095	0.304739	6	1	8	19	nitrite reductase (NAD(P)H) subunit	Other category
ECs4223	-5.02149	0.200426	0.659888	-0.430089	0	14	15	8	hypothetical protein	Unknown
ECs4230	-0.247305	-0.189612	-0.0980923	0.309332	11	2	2	19	putative membrane protein DamX	Other category
ECs4231	0.0822457	-0.109896	-0.225328	0.186666	16	4	0	17	3-dehydroquinate synthase	Stress response
ECs4240	-0.493216	-0.284778	0.0806558	0.313998	7	1	6	19	putative dehydrogenase	Other category
ECs4242	-1.13499	-0.474759	0.146424	0.46552	4	0	8	19	ribosome-associated heat shock protein Hsp15	Stress response
ECs4243	-1.06876	-0.487348	0.155635	0.453396	4	0	8	19	redox-responsive chaperonin Hsp33	Stress response
ECs4250	-1.12468	-0.197395	0.0680591	0.422335	4	2	6	19	ferrous iron transport protein A	Transport
ECs4251	-1.02728	-0.323853	0.0837458	0.443929	4	1	7	19	ferrous iron transport protein B	Transport
ECs4252	-0.912299	-0.189256	0.0502095	0.396013	5	2	6	19	hypothetical protein	Unknown
ECs4256	-0.336782	-0.156584	-0.0811268	0.31714	9	3	3	19	hypothetical protein	Unknown
ECs4264	-5.22703	0.197827	0.781852	-0.867431	0	14	17	4	hypothetical protein	Unknown
ECs4265	-5.32581	0.0138873	0.848737	-0.84361	0	8	18	4	putative 2-component regulator	Pathogenicity
ECs4268	0.369039	0.153327	-0.0777837	-0.439856	19	13	3	7	protein of glp regulon	Transcription and RNA processing
ECs4269	0.392238	-0.240549	-0.217088	0.0112089	19	2	1	14	sn-glycerol-3-phosphate dehydrogenase	Other category
ECs4275	-0.228153	-0.454612	0.313734	0.0631347	11	0	11	15	glucose-1-phosphate adenylyltransferase	Pathogenicity
ECs4277	-0.251071	-0.418441	0.342007	0.0235938	11	0	11	15	1,4-alpha-glucan branching enzyme	Carbohydrate metabolism
ECs4286	-0.716559	-0.407295	0.104127	0.400007	6	0	7	19	gluconokinase 2	Stress response
ECs4287	-0.317739	-0.231618	-0.0558459	0.327391	9	2	3	19	regulator of gluconate operon	Transcription and RNA processing
ECs4291	-3.65513	0.71112	0.688744	-4.04046	3	19	16	2	hypothetical protein	Unknown
ECs4292	-0.515988	0.276651	0.752114	-5.07571	7	16	17	0
ECs4294	-0.46545	-0.143696	-0.0554305	0.337496	7	3	3	19	hypothetical protein	Unknown
ECs4295	-0.615737	-0.207533	0.107992	0.296075	6	2	7	19	glycerophosphodiester phosphodiesterase	Other category
ECs4298	-5.25929	0.165566	0.819184	-0.990664	0	13	18	3	integral membrane protein of sn-glycerol 3-phosphate transport system	Transport
ECs4300	-4.97337	0.223227	0.96071	-5.3587	0	15	19	0	putative membrane protein	Other category
ECs4301	-5.41571	-0.299151	0.94624	-0.895765	0	1	19	3	ATP-binding component of leucine transport	Pathogenicity
ECs4302	-5.33075	-0.0365133	0.722192	-0.322455	0	6	16	8	ATP-binding component of high-affinity branched-chain amino acid transport system	Pathogenicity
ECs4303	-5.48561	-0.0405446	0.797354	-0.547927	0	6	17	6	high-affinity branched-chain amino acid transport protein	Pathogenicity
ECs4310	-0.180195	-0.355858	-0.110569	0.357046	12	1	2	19	RNA polymerase sigma32 factor	Pathogenicity
ECs4318	0.565104	-0.244851	0.0343498	-0.493764	19	2	5	7	zinc-transporting ATPase	Transport
ECs4337	-5.76055	0.249826	0.494632	-0.129723	0	15	13	12	hypothetical lipoprotein	Other category
ECs4338	-5.62702	-0.0335363	0.60681	-0.0721775	0	6	15	13	putative 3-oxoacyl-(acyl-carrier-protein) synthase II	Other category
ECs4340	-5.54698	0.0114151	0.531502	0.0209373	0	8	14	15	putative 3-oxoacyl-(acyl-carrier-protein) reductase	Stress response
ECs4344	-5.43808	0.0652494	0.844879	-0.918137	0	10	18	3	transport of nickel, membrane protein	Transport
ECs4354	-5.09272	-0.0333208	0.781345	-0.501317	0	6	17	7	phosphotransferase system HPr enzyme	Other category
ECs4359	-5.24866	0.045584	0.862883	-0.980025	0	9	18	3	putative ATP-binding component of a transport system	Transport
ECs4362	-4.0606	0.804646	0.606052	-4.44593	3	19	15	1	hypothetical protein	Unknown
ECs4365	0.321049	0.175518	-0.220067	-0.242289	18	13	0	10	low-affinity phosphate transport	Transport
ECs4366	0.500396	-0.438786	0.313597	-0.739349	19	0	11	5	hypothetical protein	Unknown
ECs4367	0.397643	-0.0498714	0.105322	-0.509928	19	6	7	7	universal stress protein UspA	Stress response
ECs4382	-5.02149	0.382747	0.647309	-0.706343	0	18	15	5	putative hemin binding protein	Transport
ECs4384	-5.00798	-0.0737427	0.813164	-0.564996	0	5	17	6	ShuX-like protein	Other category
ECs4388	-0.685376	0.279679	0.782314	-5.16505	6	16	17	0	putative transport ATPase	Transport
ECs4389	-3.92957	0.694512	0.701989	-4.3149	3	19	16	2	hypothetical protein	Unknown
ECs4399	-0.389912	-0.377363	0.536017	-0.232377	8	0	14	10	cytoplasmic trehalase	Carbohydrate metabolism
ECs4401	-5.04798	0.0959725	0.717278	-0.456581	0	11	16	7	putative transcriptional regulator LYSR-type	Transcription and RNA processing
ECs4408	0.815452	-0.0124704	-0.457913	-0.707963	19	7	0	5	uptake of C4-dicarboxylic acids	Stress response
ECs4411	-5.42472	0.0401464	0.844449	-0.868406	0	9	18	4	endo-1,4-D-glucanase	Carbohydrate metabolism
ECs4412	-5.37884	-0.0171583	0.515635	0.0647765	0	7	14	15	hypothetical protein	Unknown
ECs4424	-0.265151	-0.531039	0.732133	-0.777232	10	0	16	4	dipeptide transport protein	Stress response
ECs4432	-1.10688	-0.307393	0.148972	0.405904	4	1	8	19	putative resistance protein	Stress response
ECs4440	1.07631	-1.10116	-0.169218	-1.14241	19	0	1	2	hypothetical protein	Unknown
ECs4448	0.529527	-0.211309	0.329646	-1.1947	19	2	11	2	D-xylose isomerase	Carbohydrate metabolism
ECs4454	-5.06097	0.109654	0.770982	-0.65881	0	11	17	5	alpha-amylase	Carbohydrate metabolism
ECs4459	-5.08014	0.16647	0.834333	-1.08345	0	13	18	2	hypothetical protein	Unknown
ECs4460	-4.88508	0.454621	0.856924	-5.27041	1	18	18	0	putative outer membrane protein	Pathogenicity
ECs4463	-4.52841	0.0491554	1.01944	-4.91374	2	9	19	1	hypothetical protein	Unknown
ECs4464	0.120671	-0.630856	0.723235	-1.30158	17	0	16	2	aldehyde dehydrogenase B	Amino acid and protein metabolism
ECs4469	0.409763	-0.10791	0.129385	-0.506698	19	4	7	7	putative S-transferase	Other category
ECs4471	-4.16068	0.739654	0.665033	-4.54601	3	19	15	1	hypothetical protein	Unknown
ECs4472	-4.09508	0.696052	0.700778	-4.48041	3	19	16	1
ECs4479	-3.98784	0.253251	0.949102	-4.37317	3	16	19	1	hypothetical protein	Unknown
ECs4481	0.467242	0.0207175	0.219897	-1.0459	19	8	9	3	L-lactate permease	Transport
ECs4496	-0.545614	0.121993	-0.207002	0.310576	7	12	1	19	involved in lipopolysaccharide biosynthesis	Carbohydrate metabolism
ECs4503	-0.174116	0.316339	-0.257672	0.0451478	12	17	0	15	lipopolysaccharide core biosynthesis protein WaaY	Carbohydrate metabolism
ECs4504	-0.179249	0.515971	-0.161645	-0.282012	12	19	1	9	UDP-D-galactose:(glucosyl)lipopolysaccharide- alpha-1,3-D-galactosyltransferase	Carbohydrate metabolism
ECs4511	0.355531	-0.0324763	-0.315804	-0.0159096	18	6	0	14	50S ribosomal subunit protein L33	Transcription and RNA processing
ECs5537	-4.72708	-0.0585435	0.235839	0.388851	1	5	10	19
ECs4538	-5.35027	0.208125	0.854364	-1.35357	0	14	18	2
ECs4552	-4.29421	-0.196224	1.08268	-4.67954	2	2	19	1	EscF protein	Pathogenicity
ECs4557	-0.727223	0.540113	0.306428	-0.707088	6	19	11	5	type III secretion system SepL protein	Pathogenicity
ECs4560	-4.00653	0.522241	0.819184	-4.39186	3	19	18	1	CesT protein	Other category
ECs5539	0.0556565	0.859617	-0.0431177	-4.77232	16	19	4	1
ECs4571	-4.99428	-0.027254	0.553569	0.0140169	0	6	14	14	type III secretion system SepZ protein	Pathogenicity
ECs4575	-3.94937	0.579399	0.783969	-4.3347	3	19	17	1	type III secretion system EscC protein	Pathogenicity
ECs4577	-4.70889	0.652786	0.374649	-0.540348	1	19	12	7	hypothetical protein	Unknown
ECs4578	-0.907281	0.618838	0.133838	-0.440399	5	19	8	7	hypothetical protein	Unknown
ECs4579	-3.01328	0.917656	0.4833	-3.39861	3	19	13	2	hypothetical protein	Unknown
ECs4580	-4.95919	0.525094	0.4833	-0.516206	0	19	13	7	type III secretion system EscU protein	Pathogenicity
ECs4581	-4.88508	0.579784	0.384565	-0.402877	1	19	12	8	type III secretion system EscT protein	Pathogenicity
ECs4582	-5.20493	0.438981	0.548769	-0.515089	0	18	14	7	type III secretion system EscS protein	Pathogenicity
ECs4587	-1.09309	0.581999	0.343738	-0.709285	4	19	11	5	hypothetical protein	Unknown
ECs4599	-0.19094	-0.425943	0.33478	0.00408183	12	0	11	14	hypothetical protein	Unknown
ECs4600	-5.30075	-0.130125	1.06751	-5.68608	0	4	19	0
ECs4601	-4.62272	-0.199306	1.08336	-5.00805	2	2	19	0
ECs4602	-5.09895	0.122968	0.785371	-0.739349	0	12	17	5	probable adenine deaminase	Nucleotide metabolism and DNA recombination
ECs4608	0.393195	0.507852	0.183195	-4.54601	19	19	9	1	hypothetical protein	Unknown
ECs4609	-4.0429	0.822345	0.588661	-4.42823	3	19	14	1	hypothetical protein	Unknown
ECs4610	-4.29421	0.672814	0.718714	-4.67954	2	19	16	1	hypothetical protein	Unknown
ECs4611	0.368116	0.133112	0.0172103	-0.550513	19	12	5	6	acetolactate synthase I small subunit	Stress response
ECs4612	0.41055	0.0626548	0.181047	-0.860087	19	10	9	4	acetolactate synthase I large subunit	Stress response
ECs5541	0.938735	-0.295028	-0.41513	-0.812452	19	1	0	4
ECs4615	0.415923	0.205993	-0.0753198	-0.600563	19	14	3	6	putative transcriptional regulator	Transcription and RNA processing
ECs4618	-5.42022	-0.125985	0.834957	-0.585198	0	4	18	6	hypothetical protein	Unknown
ECs4619	-4.34828	0.0179725	1.02861	-4.73361	2	8	19	1	putative sulfatase	Other category
ECs4620	-4.84586	0.298097	0.930831	-5.23119	1	16	19	0	putative cotransporter	Transport
ECs4621	-4.57142	0.0526581	1.01839	-4.95675	2	9	19	0	putative ARAC-type regulatory protein	Transcription and RNA processing
ECs4623	-4.86958	0.352342	0.907114	-5.25491	1	17	18	0	PTS system arbutin-like IIC component	Carbohydrate metabolism
ECs4624	-5.25929	0.281079	0.655181	-0.538678	0	16	15	7	putative transcriptional regulator	Transcription and RNA processing
ECs4626	-1.21983	-0.320961	0.0271773	0.504042	4	1	5	19	heat shock protein IbpB	Stress response
ECs4627	-0.948859	-0.512632	0.00703162	0.533446	4	0	5	19	heat shock protein IbpA	Stress response
ECs4628	0.540372	-0.034893	-0.113429	-0.45074	19	6	2	7	hypothetical protein	Unknown
ECs4634	-0.352799	-0.28752	-0.0527459	0.360009	9	1	3	19	DNA gyrase subunit B GyrB	Nucleotide metabolism and DNA recombination
ECs4638	0.0349965	0.422595	-0.403882	-0.107785	16	18	0	12	50S ribosomal subunit protein L34	Transcription and RNA processing
ECs4642	-0.131815	0.523648	0.0949028	-0.720744	13	19	7	5
ECs4643	-4.42427	0.605281	0.766909	-4.8096	2	19	17	1
ECs4644	0.930901	-0.113748	0.0355594	-5.43331	19	4	5	0	tryptophanase leader peptide	Pathogenicity
ECs4650	-0.523141	-0.238527	0.091724	0.295501	7	2	7	19	hypothetical protein	Unknown
ECs4653	-3.86769	0.923441	0.476183	-4.25302	3	19	13	2	hypothetical protein	Unknown
ECs4654	-4.47189	0.672063	0.159665	-0.203264	2	19	8	10
ECs4655	-3.73112	1.20312	-0.0338691	-4.11645	3	19	4	2
ECs4657	-0.913635	0.759166	0.00842543	-0.570726	5	19	5	6
ECs5542	-5.30581	0.871616	0.0878852	-0.555346	0	19	7	6
ECs4668	-0.391407	0.0430205	0.824566	-5.09422	8	9	18	0
ECs4669	-4.30801	0.65902	0.729018	-4.69334	2	19	16	1
ECs4674	-0.265264	-0.282474	-0.0475927	0.323735	10	1	4	19	membrane-bound ATP synthase beta-subunit AtpD	Other category
ECs4678	0.211906	-0.0455572	-0.247101	0.0725183	18	6	0	16	membrane-bound ATP synthase subunit b AtpF	Other category
ECs4680	0.265165	0.154374	-0.234382	-0.145391	18	13	0	11	membrane-bound ATP synthase subunit a AtpB	Other category
ECs4681	0.526997	0.101255	-0.351175	-0.322316	19	11	0	8	membrane-bound ATP synthase AtpI	Other category
ECs4690	0.988581	-0.28663	-0.603323	-0.786746	19	1	0	4	membrane-associated component of D-ribose high-affinity transport system	Transport
ECs4691	0.399885	-0.221368	-0.0932632	-0.112096	19	2	2	12	ATP-binding component of D-ribose high-affinity transport system	Transport
ECs5544	0.49641	0.101709	-0.408078	-0.229516	19	11	0	10
ECs4710	-0.45938	0.622732	0.168807	-0.808342	8	19	8	4	hypothetical protein	Unknown
ECs5550	0.434245	0.000384942	-0.268251	-0.164826	19	7	0	11
ECs5551	0.286456	0.119584	-0.242127	-0.1272	18	11	0	12
ECs4731	-5.00798	0.375208	0.622108	-0.605818	0	18	15	6	arylsulfatase	Other category
ECs5556	0.0346702	0.402451	-0.268856	-0.185294	15	18	0	10
ECs4745	-0.470743	0.355726	0.700778	-5.17356	7	17	16	0	hypothetical protein	Unknown
ECs4747	-4.29421	0.902388	-0.286808	-0.179733	2	19	0	11	hypothetical protein	Unknown
ECs4748	-4.50618	0.664442	0.724997	-4.89151	2	19	16	1	hypothetical membrane protein	Other category
ECs4760	0.444223	-0.488828	0.240058	-0.428013	19	0	10	8	putative enzyme	Stress response
ECs4771	-0.419634	-0.207378	-0.0621874	0.355264	8	2	3	19	putative oxidoreductase	Other category
ECs4772	-0.380752	-0.272676	-0.0440031	0.358063	9	1	4	19	ferrisiderophore reductase	Other category
ECs4773	0.182988	-0.689212	0.0663434	0.153113	17	0	6	17	acetyl-CoA transferase	Stress response
ECs4774	0.797254	-0.64742	0.123981	-0.92126	19	0	7	3	3-hydroxyacyl-CoA dehydrogenase/ 3-hydroxybutyryl-CoA epimerase/ delta(3)-cis-delta(2)-trans-enoyl-CoA isomerase/ enoyl-CoA hydratase	Stress response
ECs5559	0.498052	0.142482	-0.384551	-0.294943	19	12	0	9
ECs4780	-0.415577	-0.306572	0.0728473	0.303859	8	1	6	19	molybdopterin-guanine dinucleotide biosynthesis protein A	Other category
ECs4784	-0.426926	0.51361	0.588661	-5.25491	8	19	14	0	putative GTP-binding protein	Other category
ECs5562	-3.96879	0.860086	0.54944	-4.35412	3	19	14	1
ECs5563	0.490779	0.20466	-0.362169	-0.379683	19	14	0	8
ECs4790	-0.430602	-0.261257	-0.0404209	0.367109	8	1	4	19	response regulator for gln GlnG	Pathogenicity
ECs4791	-0.355476	-0.258951	-0.0114286	0.323201	9	1	4	19	histidine protein kinase sensor GlnL	Pathogenicity
ECs4792	-0.290503	-0.150168	-0.12383	0.323459	10	3	2	19	glutamine synthetase	Pathogenicity
ECs4793	-0.355419	-0.136809	-0.124058	0.340439	9	3	2	19	putative GTP-binding factor	Other category
ECs4797	-3.48328	0.129198	0.994126	-3.86861	3	12	19	2	hypothetical protein	Unknown
ECs4798	-4.16068	0.26273	0.945335	-4.54601	3	16	19	1	putative permease	Transport
ECs4799	-4.74493	0.525774	0.8171	-5.13026	1	19	18	0	putative permease	Transport
ECs4801	-3.82421	0.653269	0.733242	-4.20954	3	19	17	2	hypothetical membrane protein	Other category
ECs4802	-4.30801	0.592329	0.775538	-4.69334	2	19	17	1	putative aldose-1-epimerase	Stress response
ECs4803	-4.57142	0.395603	0.886814	-4.95675	2	18	18	0	hypothetical protein	Unknown
ECs4805	-4.34828	0.229282	0.958408	-4.73361	2	15	19	1	putative dehydrogenase	Other category
ECs4813	-4.0606	0.691317	0.704492	-4.44593	3	19	16	1	hypothetical protein	Unknown
ECs4814	-4.19193	0.952023	0.439625	-4.57726	3	19	12	1
ECs4815	-0.34445	0.608771	0.487564	-5.04727	9	19	13	0	hypothetical protein	Unknown
ECs4819	0.0412936	-0.48178	-0.012656	0.234041	16	0	4	18	formate dehydrogenase-O iron-sulfur subunit	Other category
ECs4824	-4.70889	0.461731	0.85314	-5.09422	1	18	18	0	frv operon protein	Transcription and RNA processing
ECs4826	-4.43639	0.141174	0.990101	-4.82172	2	12	19	1	fructose-specific PTS system enzyme IIA component	Carbohydrate metabolism
ECs4827	-4.33503	0.142443	0.989671	-4.72037	2	12	19	1	putative glycoprotein	Other category
ECs4828	-4.66194	0.508688	0.827072	-5.04727	2	19	18	0	hypothetical protein	Unknown
ECs4829	-5.07379	0.0968329	0.758161	-0.591588	0	11	17	6	rhamnulose-phosphate aldolase	Carbohydrate metabolism
ECs4831	-4.67151	0.41688	0.876343	-5.05684	2	18	18	0	rhamnulokinase	Carbohydrate metabolism
ECs4832	-4.37426	0.742303	0.662768	-4.75959	2	19	15	1	positive regulator for rhaBAD operon	Transcription and RNA processing
ECs4834	0.527985	-0.175162	-0.463655	-0.0110644	19	3	0	14	superoxide dismutase SodA	Stress response
ECs4839	-0.146054	-0.385374	-0.0949172	0.344464	12	0	2	19	hypothetical protein	Unknown
ECs4842	0.516462	0.54386	-0.581766	-0.870751	19	19	0	4	periplasmic sulfate-binding protein	Transport
ECs4855	-4.69038	0.556236	0.0429661	0.0890802	1	19	6	16	hypothetical membrane protein	Other category
ECs4858	-0.822575	-0.395653	0.0361227	0.461974	5	0	5	19	heat shock protein HslU	Stress response
ECs4859	-0.875136	-0.25123	0.0135672	0.436414	5	1	5	19	heat shock protein HslV	Stress response
ECs4866	-1.09543	-0.255541	0.164701	0.373128	4	1	8	19	hypothetical protein	Unknown
ECs4873	-1.41431	-0.0913446	0.175352	0.337323	3	4	8	19	hypothetical protein	Unknown
ECs4875	-0.469532	0.21621	0.770982	-5.10336	7	15	17	0	putative transaldolase	Other category
ECs4879	-0.922343	0.387553	0.763245	-5.55617	4	18	17	0	PTS system fructose-like IIB component 1	Carbohydrate metabolism
ECs4880	-4.12842	0.700456	0.697294	-4.51375	3	19	16	1	formate acetyltransferase 2	Other category
ECs4881	-5.10514	0.116776	0.838602	-0.990664	0	11	18	3	probable pyruvate formate lyase activating enzyme 2	Other category
ECs4883	-5.02818	0.51219	0.460827	-0.436778	0	19	13	7	putative ARAC-type regulatory protein	Transcription and RNA processing
ECs4889	0.32022	-0.112251	-0.226815	0.00939983	18	4	0	14	argininosuccinate lyase	Stress response
ECs4892	-5.03483	0.326854	0.658977	-0.632665	0	17	15	6	putative amino acid amidohydrolase	Amino acid and protein metabolism
ECs4894	0.174523	0.26875	-0.241783	-0.17065	17	16	0	11	hypothetical protein	Unknown
ECs4898	-0.612523	-0.109103	-0.0326326	0.348701	6	4	4	19	glutamate racemase	Amino acid and protein metabolism
ECs5568	0.496107	0.0964016	-0.411126	-0.221348	19	11	0	10
ECs5571	0.412974	0.398431	-0.44414	-0.469315	19	18	0	7
ECs5572	0.290219	0.380734	-0.35087	-0.349249	18	18	0	8
ECs5573	0.287441	0.223313	-0.338251	-0.15555	18	15	0	11
ECs5574	0.290866	0.243679	-0.336691	-0.182824	18	15	0	11
ECs4909	0.116306	-0.108999	-0.221188	0.162097	17	4	0	17	50S ribosomal subunit protein L7/L12	Transcription and RNA processing
ECs4910	-0.323285	-0.262135	-0.118821	0.379204	9	1	2	19	RNA polymerase beta subunit	Nucleotide metabolism and DNA recombination
ECs4911	-0.164529	-0.308646	-0.14041	0.350431	12	1	2	19	RNA polymerase beta prime subunit	Nucleotide metabolism and DNA recombination
ECs4914	-4.19193	0.559981	0.7963	-4.57726	3	19	17	1	thiamin biosynthesis protein ThiG	Other category
ECs5575	-4.4602	0.65636	0.730977	-4.84553	2	19	16	1
ECs4918	0.634505	-0.169783	0.0765857	-0.82534	19	3	6	4	putative transcriptional regulator	Transcription and RNA processing
ECs4925	-4.67151	0.622732	0.754982	-5.05684	2	19	17	0	hypothetical protein	Stress response
ECs4927	-4.96631	0.177651	0.727497	-0.606705	0	14	16	6	response regulator HydG	Stress response
ECs5577	0.496107	0.0964016	-0.411126	-0.221348	19	11	0	10
ECs4932	0.768382	-0.920624	0.435898	-1.90695	19	0	12	2	malate synthase A	Other category
ECs4933	0.733989	-1.22799	0.521023	-1.91012	19	0	14	2	isocitrate lyase	Other category
ECs4934	0.391149	-0.516547	0.559102	-1.2881	19	0	14	2	isocitrate dehydrogenase kinase/phosphatase	Other category
ECs4935	-3.68111	0.62452	0.75374	-4.06644	3	19	17	2	regulator of acetyl CoA synthetase	Transcription and RNA processing
ECs4936	0.428018	0.178504	-0.0449244	-0.627601	19	14	4	6	repressor of aceBA operon	Transcription and RNA processing
ECs4940	-3.31338	-3.38978	1.28181	-3.69871	3	0	19	2
ECs5003	-0.390924	0.171758	0.773395	-5.33013	8	13	17	0	putative sorbitol-6-phosphate 2-dehydrogenase	Carbohydrate metabolism
ECs5011	-4.97337	0.143184	0.695428	-0.453429	0	12	16	7	hypothetical protein	Unknown
ECs5012	-4.79667	0.103665	1.00249	-5.182	1	11	19	0	hypothetical protein	Unknown
ECs5014	-5.00115	0.316076	0.70492	-0.781313	0	17	16	4	xylose-proton symport	Transport
ECs5015	-5.08645	0.230778	0.808023	-1.08975	0	15	17	2
ECs5017	-4.95202	0.294591	0.932301	-5.33735	1	16	19	0	periplasmic maltose-binding protein	Stress response
ECs5019	-5.13554	0.247646	0.717691	-0.692557	0	15	16	5	maltose high-affinity receptor LamB	Pathogenicity
ECs5021	-3.82421	0.653269	0.733242	-4.20954	3	19	17	2	hypothetical protein	Unknown
ECs5022	0.492765	-0.00228196	-0.243017	-0.263204	19	7	0	9	chorismate lyase	Other category
ECs5028	0.781452	-1.39959	0.331804	-0.961511	19	0	11	3	hypothetical protein	Unknown
ECs5582	-3.1956	0.976496	0.406339	-3.58093	3	19	12	2
ECs5037	0.422083	0.180017	0.156783	-1.07724	19	14	8	2	diadenosine tetraphosphatase	Other category
ECs5040	-0.574626	-0.474838	0.0161732	0.444521	7	0	5	19	excision nuclease subunit A	Nucleotide metabolism and DNA recombination
ECs5042	-0.368092	-0.26764	0.00750357	0.318379	9	1	5	19	hypothetical protein	Unknown
ECs5044	0.575627	-0.225253	-0.172583	-0.266935	19	2	1	9	regulation of superoxide response regulon	Transcription and RNA processing
ECs5045	-0.683454	-0.391789	0.0256437	0.438714	6	0	5	19	redox-sensing activator of soxS	Stress response
ECs5048	-3.54391	0.628189	0.751179	-3.92924	3	19	17	2	hypothetical protein	Unknown
ECs5049	-0.243573	-1.18111	0.965203	-1.90778	11	0	19	2	putative transport protein	Transport
ECs5050	-0.09619	-1.06641	0.980021	-6.56829	13	0	19	0	hypothetical protein	Unknown
ECs5051	0.232484	-1.93058	0.924142	-3.21552	18	0	18	2	acetyl-CoA synthetase	Stress response
ECs5056	-5.36941	0.013782	0.84993	-0.84946	0	8	18	4	cytochrome c-type biogenesis protein NrfE	Other category
ECs5058	-5.2105	0.129198	0.816239	-0.895353	0	12	18	3	part of formate-dependent nitrite reductase complex NrfG	Other category
ECs5063	-4.91539	0.255239	0.948316	-5.30072	1	16	19	0	putative enzyme	Other category
ECs5065	-4.59226	-0.28663	1.10155	-4.97759	2	1	19	0	hypothetical protein	Unknown
ECs5066	-4.78823	0.300156	0.929964	-5.17356	1	17	19	0	hypothetical protein	Unknown
ECs5068	-0.691766	0.0145948	0.889001	-5.45912	6	8	18	0	putative sugar kinase	Carbohydrate metabolism
ECs5070	-5.45996	0.0243185	0.744665	-0.451667	0	8	17	7	hypothetical protein	Carbohydrate metabolism
ECs5072	-4.73605	0.230981	0.957758	-5.12138	1	15	19	0	putative carbohydrate ABC transport system permease	Transport
ECs5073	-5.00115	-0.0023782	0.893321	-1.069	0	7	18	3	putative ATP-binding component of sugar ABC transporter	Transport
ECs5074	-4.86958	0.0307581	1.0249	-5.25491	1	8	19	0	putative histidine protein kinase	Amino acid and protein metabolism
ECs5075	-5.15921	-0.0152531	0.902318	-1.10189	0	7	18	2	phosphonate metabolism	Other category
ECs5077	-4.86958	-0.503324	1.13931	-5.25491	1	0	19	0	ATP-binding component of phosphonate transport	Carbohydrate metabolism
ECs5078	-5.00115	-0.577742	1.15023	-5.38648	0	0	19	0	phosphonate metabolism	Other category
ECs5079	-4.73605	-0.312635	1.1066	-5.12138	1	1	19	0	ATP-binding component of phosphonate transport	Transport
ECs5080	-4.85383	-0.185295	1.08025	-5.23916	1	2	19	0	ATP-binding component of phosphonate transport	Transport
ECs5081	-4.76248	-0.233707	1.09075	-5.14781	1	2	19	0	phosphonate metabolism	Other category
ECs5082	-5.14151	-0.472977	1.13458	-5.52684	0	0	19	0	phosphonate metabolism	Other category
ECs5083	-4.50618	-0.200555	1.08363	-4.89151	2	2	19	1	phosphonate metabolism	Other category
ECs5084	-4.47189	-0.63627	1.15819	-4.85722	2	0	19	1	phosphonate metabolism	Other category
ECs5085	-5.28541	-0.088804	1.05737	-5.67074	0	5	19	0	putative transcriptional regulator	Transcription and RNA processing
ECs5086	-4.87736	-0.125444	1.06639	-5.26269	1	4	19	0	membrane channel protein component of Pn transporter	Transport
ECs5087	-5.18233	0.111907	0.999824	-5.56766	0	11	19	0	periplasmic binding protein component of Pn transporter	Transport
ECs5088	-4.84586	-0.221779	1.08822	-5.23119	1	2	19	0	ATP-binding component of phosphonate transport	Transport
ECs5089	0.41879	-0.496938	0.506139	-1.13129	19	0	13	2	hypothetical protein	Unknown
ECs5094	0.284103	0.11009	-0.253207	-0.106997	18	11	0	12	sensor protein BasS for basR	Stress response
ECs5096	0.180967	0.355307	-0.221322	-0.306562	17	17	0	9	hypothetical protein	Stress response
ECs5108	0.365561	-0.31794	0.2378	-0.429591	19	1	10	8	hypothetical protein	Unknown
ECs5113	-4.72708	0.590152	0.77697	-5.11241	1	19	17	0	lysine decarboxylase 1	Amino acid and protein metabolism
ECs5114	-5.00798	0.495352	0.648084	-1.01128	0	18	15	3	transport protein of lysine/cadaverine	Transport
ECs5120	0.362999	0.0712889	-0.247475	-0.160879	19	10	0	11	aspartate ammonia-lyase	Amino acid and protein metabolism
ECs5124	-0.607539	-0.190211	-0.010646	0.369296	6	2	4	19	chaperonin GroEL	Transcription and RNA processing
ECs5586	0.939894	-0.932909	-0.0100987	-0.932058	19	0	4	3
ECs5134	-0.426577	-0.127724	-0.0524819	0.316033	8	4	3	19	iron-sulfur protein subunit of fumarate reductase FrdB	Stress response
ECs5135	-0.551939	-0.16074	0.0282931	0.315494	7	3	5	19	flavoprotein subunit of fumarate reductase FrdA	Stress response
ECs5147	-0.16008	-0.321075	-0.0532395	0.300367	12	1	3	19	delta(2)-isopentenylpyrophosphate tRNA-adenosine transferase	Nucleotide metabolism and DNA recombination
ECs5149	-0.232357	-0.159691	-0.106902	0.295234	11	3	2	19	GTP - binding subunit of protease specific for phage lambda cII repressor	Other category
ECs5150	-0.333126	-0.242036	-0.0477244	0.332024	9	2	4	19	protease specific for phage lambda cII repressor	Other category
ECs5156	-0.434461	-0.158284	0.00386516	0.29535	8	3	5	19	hypothetical protein	Unknown
ECs5157	-3.75522	0.175718	0.978125	-4.14055	3	13	19	2	hypothetical protein	Unknown
ECs5158	-5.09272	-0.00433324	0.781345	-0.536408	0	7	17	7	putative alpha helical protein	Nucleotide metabolism and DNA recombination
ECs5159	-4.59226	0.374769	0.896751	-4.97759	2	18	18	0	hypothetical protein	Unknown
ECs5160	-3.88875	-0.0531234	1.04819	-4.27408	3	6	19	2	hypothetical protein	Unknown
ECs5161	-4.66194	0.166938	0.981222	-5.04727	2	13	19	0	hypothetical protein	Unknown
ECs5162	-5.03483	0.135799	0.730436	-0.552622	0	12	16	6	putative synthetase/amidase	Other category
ECs5164	0.676809	-0.448549	0.0729855	-0.621797	19	0	6	6	hypothetical protein	Unknown
ECs5165	0.80029	0.0553068	-0.311662	-0.987449	19	9	0	3	hypothetical protein	Unknown
ECs5168	-1.43758	-0.172804	0.236714	0.327484	3	3	10	19	hypothetical protein	Other category
ECs5170	-1.45611	-0.318827	0.346235	0.291427	3	1	11	19	hypothetical protein	Other category
ECs5171	-1.97965	-0.288388	0.386054	0.287589	3	1	12	19	putative PTS system enzyme IIA component	Carbohydrate metabolism
ECs5172	-1.38845	-0.320975	0.308939	0.319459	3	1	11	19	probable hexulose-6-phosphate synthase	Other category
ECs5173	-1.93447	-0.449632	0.411172	0.319258	3	0	12	19	putative hexulose-6-phosphate isomerase	Other category
ECs5176	0.084882	0.219119	-0.258885	-0.028993	16	15	0	14	30S ribosomal subunit protein S6	Transcription and RNA processing
ECs5177	0.0646277	0.208034	-0.254524	-0.00680441	16	14	0	14	primosomal replication protein N	Nucleotide metabolism and DNA recombination
ECs5178	-0.0963952	0.261002	-0.288057	0.0729522	13	16	0	16	30S ribosomal subunit protein S18	Transcription and RNA processing
ECs5180	-1.22651	0.516253	0.372952	-0.570383	4	19	12	6	hypothetical protein	Unknown
ECs5181	-5.06097	0.442359	0.645102	-0.841132	0	18	15	4
ECs5187	-0.289334	-0.582486	-0.410706	0.591922	10	0	0	19	hypothetical protein	Unknown
ECs5195	1.06776	-0.636288	-0.505941	-0.878376	19	0	0	4	hypothetical protein	Unknown
ECs5201	0.420708	-0.0939454	0.0525171	-0.415456	19	4	6	8
ECs5215	-0.0136432	-0.377724	0.140579	0.0954854	15	0	8	16	anaerobic ribonucleoside-triphosphate reductase	Nucleotide metabolism and DNA recombination
ECs5218	-0.71723	-0.382714	0.0658194	0.417778	6	0	6	19	repressor of treA,B,C	Transcription and RNA processing
ECs5219	-0.78022	0.572096	-0.0325132	-0.184721	5	19	4	10	Mg2+ transport ATPase	Transport
ECs5230	0.0151239	0.658306	-0.0718159	-0.99436	15	19	3	3	hypothetical protein	Unknown
ECs5231	0.33246	0.549923	-0.476128	-0.607334	18	19	0	6	ornithine carbamoyltransferase 1	Stress response
ECs5257	-0.0758158	0.565625	0.425031	-5.06632	14	19	12	0	hypothetical protein	Unknown
ECs5258	-4.81334	0.548343	0.54646	-0.756016	1	19	14	5	putative membrane protein	Other category
ECs5266	-0.312346	0.204319	0.739767	-5.35164	9	14	17	0	hypothetical protein	Unknown
ECs5267	-4.59226	-0.226005	1.08912	-4.97759	2	2	19	0
ECs5276	-5.02818	0.31152	0.737081	-0.913703	0	17	17	3	export and assembly outer membrane protein of type 1 fimbriae	Cell motility
ECs5277	-4.97337	0.197252	0.669786	-0.453429	0	14	16	7	fimbrial morphology	Cell motility
ECs5280	-5.07379	0.0145948	0.830732	-0.758642	0	8	18	5	gluconate transport system permease 3	Transport
ECs5288	-4.91539	-0.0150515	1.03793	-5.30072	1	7	19	0	hypothetical protein	Unknown
ECs5291	-4.84586	0.448379	0.860213	-5.23119	1	18	18	0
ECs5292	-4.80504	0.193737	0.971653	-5.19037	1	14	19	0
ECs5294	-0.423012	0.193737	0.770982	-5.05684	8	14	17	0	hypothetical protein	Unknown
ECs5295	-4.12842	0.662715	0.726282	-4.51375	3	19	16	1	hypothetical protein	Unknown
ECs5297	-5.35027	0.0114151	0.711263	-0.341968	0	8	16	8	putative enzyme	Other category
ECs5304	-4.412	0.116776	0.998232	-4.79733	2	11	19	1	hypothetical protein	Unknown
ECs5305	-4.79667	0.232877	0.957031	-5.182	1	15	19	0	hypothetical protein	Unknown
ECs5312	0.481444	0.133112	0.413373	-5.94414	19	12	12	0	hypothetical protein	Unknown
ECs5314	-4.14468	0.607234	0.765591	-4.53001	3	19	17	1	hypothetical protein	Unknown
ECs5318	-5.30581	0.0114151	0.821854	-0.71441	0	8	18	5	putative oxidoreductase	Other category
ECs5327	0.118004	0.0707337	-0.314182	0.105313	17	10	0	16	ferric iron reductase protein	Other category
ECs5334	0.210988	-1.27565	0.529656	-0.326166	18	0	14	8	hyperosmotically inducible periplasmic protein	Other category
ECs5341	-0.223531	-0.299929	-0.0167576	0.294109	11	1	4	19	putative thymidine phosphorylase	Nucleotide metabolism and DNA recombination
ECs5342	-0.225232	-0.417292	-0.0863132	0.381431	11	0	3	19	phosphopentomutase	Nucleotide metabolism and DNA recombination
ECs5343	-0.0072375	-0.503629	-0.00823488	0.264687	15	0	4	18	purine-nucleoside phosphorylase	Nucleotide metabolism and DNA recombination
ECs5359	0.233709	-0.421482	0.0343107	0.0402372	18	0	5	15	negative response regulator of genes in aerobic pathways ArcA	Pathogenicity
ECs5360	0.428467	-0.0788261	-0.17954	-0.169328	19	5	1	11

## Sheet: S2 Table Sheet 2
S2 Table Sheet 2 Propensity of E. coli genes selected for 2 µg O3 network analysis. The 250 most highly expressed and 250 most lowly expressed genes from each treatment [control, 1, 2, and 3 hour (hr)]. Label numbers from 0 to 19 denote gd to most highly expressed. Only those fall into either label 0 or 19 at least in one treatment were selected. Genes differentially expressed based on Pearson Co…
gene_id	2 µg_ctrl_propensity	2 µg_1 hr_propensity	2 µg_2 hr_propensity	2 µg_3 hr_propensity	label_2 µg_ctrl	label_2 µg_1 hr	label_2 µg_2 hr	label_2 µg_3 hr	annotation	function_category	2µg_1hr_significance	2µg_2hr_significance	2µg_3hr_significance
ECs0001	-0.504292	0.823167	-0.912251	-0.861567	6	19	1	0	thr operon leader peptide	Pathogenicity	up	down	down
ECs0005	-0.493641	-0.0545273	-0.371824	0.552249	6	9	3	19	hypothetical protein	Unknown			up
ECs0014	-0.436124	0.727839	-1.06012	-0.344437	6	19	1	1	heat shock protein DnaK	Stress response	up	down
ECs0015	-0.311678	0.74728	-1.08569	-0.512183	8	19	1	0	DnaJ protein	Stress response	up	down	down
ECs0021	-4.10255	0.859835	-4.45836	0.235743	2	19	0	16			up	down
ECs0022	-3.87144	0.803265	-4.22725	0.355629	2	19	0	18	putative outer membrane usher protein precursor	Pathogenicity	up	down
ECs0023	-3.32671	1.21878	-3.68252	-3.54229	3	19	0	0	putative fimbrial chaperone	Cell motility	up	down	down
ECs0024	-3.92971	0.937368	-4.28552	0.0290964	2	19	0	10	putative fimbrial protein	Cell motility	up	down
ECs5362	-3.62298	0.388432	-3.97879	0.86192	3	17	0	19	#N/A	Unknown		down	up
ECs0040	-4.72159	0.327807	0.403237	-0.283213	0	17	15	2	probable crotonobetaine/carnitine-CoA ligase	Other category
ECs0041	-4.86469	-0.0489084	0.280755	0.400365	0	9	14	18	l-carnitine dehydratase	Other category
ECs0044	-4.01986	-4.4511	0.922646	0.264368	2	0	19	17	putative flavoprotein subunit	Other category	down	up
ECs0046	-4.43676	-0.550506	0.894411	-0.403841	1	2	19	1	flavoprotein	Other category	down	up
ECs0049	-0.0777289	0.619962	-0.575017	-0.697456	12	19	2	0	putative NAD(P)H oxidoreductase	Other category	up	down	down
ECs0050	0.113785	0.535709	-0.650435	-0.555463	16	18	1	0	glutathione-regulated K+ efflux antiporter	Transport	up	down	down
ECs0058	0.44127	-0.123904	-0.366123	0.0489853	19	7	3	11	survival protein	Other category
ECs0061	-0.111887	0.515481	-0.280485	-0.634952	11	18	4	0	hypothetical protein	Unknown	up		down
ECs0062	0.374127	0.105622	-0.404539	-0.129136	19	12	3	5	hypothetical protein	Unknown
ECs0065	-0.45474	-1.41405	0.543169	0.338947	6	0	17	18	L-ribulose-5-phosphate 4-epimerase	Carbohydrate metabolism	down	up
ECs0066	-0.266903	-1.54033	0.506205	0.340341	8	0	17	18	L-arabinose isomerase	Carbohydrate metabolism	down	up
ECs0067	-0.394981	-1.51937	0.537063	0.346551	7	0	17	18	L-ribulokinase	Carbohydrate metabolism	down	up
ECs0069	-0.157298	0.586089	-0.570471	-0.464016	11	19	2	1	hypothetical protein	Unknown	up	down
ECs0079	0.494543	0.140642	-0.653128	-0.164004	19	13	1	4	leu operon leader peptide	Pathogenicity		down
ECs0085	0.68928	-0.247631	-0.506542	-0.0730574	19	5	2	7	hypothetical protein	Unknown		down
ECs0087	0.577754	-0.0880706	-0.472287	-0.0972692	19	8	2	6	cell division protein FtsL	Cell division
ECs0088	0.578385	-1.67165	-0.0342178	0.34708	19	0	8	18	septum formation protein FtsI	Stress response	down
ECs0100	0.457313	0.121741	-0.522174	-0.174348	19	12	2	4	UDP-3-O-acyl N-acetylglucosamine deacetylase	Carbohydrate metabolism		down
ECs0110	-0.354301	0.364365	0.0831196	-0.518589	7	17	10	0	putative integral membrane protein HofC	Other category			down
ECs0117	-0.378041	0.738	-0.955341	-0.498914	7	19	1	0	transcriptional regulator for pyruvate dehydrogenase complex	Transcription and RNA processing	up	down
ECs0118	-0.603645	0.707372	-0.608496	-0.488538	5	19	1	1	pyruvate dehydrogenase decarboxylase component	Stress response	up	down
ECs0119	-0.452568	0.653089	-0.424259	-0.601546	6	19	2	0	pyruvate dehydrogenase dihydrolipoyltransacetylase component	Stress response	up		down
ECs0126	0.533885	0.125118	-0.633992	-0.215511	19	13	1	3	hypothetical protein	Unknown		down
ECs0145	-3.597	0.80007	-3.95281	0.361802	3	19	0	18	putative fimbrial-like protein	Cell motility	up	down
ECs0195	-4.80361	0.468938	0.138902	-0.113911	0	18	11	5	hypothetical protein	Unknown
ECs0202	0.498914	-0.20778	-0.389635	0.0793373	19	6	3	12	putative phosphatase	Carbohydrate metabolism
ECs5368	0.566788	0.0269262	-0.652693	-0.102087	19	10	1	6				down
ECs0207	0.426642	0.0441925	-0.281989	-0.225978	19	11	4	3	transcriptional regulator for nitrite reductase (cytochrome c552)	Transcription and RNA processing
ECs0212	-4.07029	0.796786	-4.4261	0.368088	2	19	0	18	hypothetical protein	Unknown	up	down
ECs0217	-4.66895	0.064598	0.573664	-0.184049	0	11	17	4	hypothetical protein	Unknown		up
ECs0223	-4.43676	-0.693607	0.842225	-0.0984589	1	2	19	6	putative ATP-dependent Clp proteinase ATP-binding chain	Pathogenicity	down	up
ECs0224	-4.76344	0.198949	0.479173	-0.191528	0	14	16	3	putative membrane protein	Pathogenicity
ECs0231	-4.47028	0.619944	0.00222621	-0.303832	1	19	8	2	hypothetical protein	Unknown	up
ECs0232	0.051755	0.621964	-4.80386	0.0368451	15	19	0	11	hypothetical protein	Unknown	up	down
ECs0235	-5.1242	-0.30842	0.348932	0.50376	0	5	15	19					up
ECs0236	-4.9767	0.00816284	0.567389	-0.0863333	0	10	17	6	VgrG protein	Pathogenicity		up
ECs0240	-3.32671	0.490542	-3.68252	0.775193	3	18	0	19				down	up
ECs0243	0.702638	0.728157	-4.9002	-4.75997	19	19	0	0	hypothetical protein	Unknown	up	down	down
ECs0248	0.476058	-1.26613	0.267543	0.0454528	19	1	13	11	putative acyl-CoA dehydrogenase	Other category	down
ECs0255	0.374738	0.0531973	-0.604261	0.0839337	19	11	1	12				down
ECs0261	-3.57034	0.24692	0.818786	-3.78592	3	15	19	0	hypothetical protein	Unknown		up	down
ECs0262	-4.69562	0.243782	0.429212	-0.166265	0	15	16	4	hypothetical protein	Unknown
ECs0263	-4.76344	0.346585	-0.0133036	0.268004	0	17	8	17	probable peptide chain release factor	Amino acid and protein metabolism
ECs0273	0.139522	0.580121	-1.00838	-0.454713	16	19	1	1	hypothetical protein	Unknown	up	down
ECs0275	-4.43676	0.591591	-4.79256	0.670674	1	19	0	19	Cro repressor	Transcription and RNA processing	up	down	up
ECs0283	-4.78773	0.282287	0.357716	-0.0980379	0	16	15	6	putative tail fiber protein	Other category
ECs0284	-5.1689	0.0523453	0.274378	0.319297	0	11	13	17	DNA-invertase	Nucleotide metabolism and DNA recombination
ECs0295	-2.84979	-3.28103	-3.2056	1.43444	3	0	0	19			down	down	up
ECs0298	-4.69562	0.311223	0.489837	-0.468546	0	16	16	1	putative head size determination protein	Other category
ECs5374	-3.62298	0.0401252	0.926485	-3.83856	3	11	19	0				up	down
ECs0299	-3.98477	-0.241622	-4.34058	1.17029	2	5	0	19	putative DNA binding protein	Nucleotide metabolism and DNA recombination		down	up
ECs0304	0.404804	-0.668289	0.240049	-0.116158	19	2	13	5	hypothetical protein	Unknown	down
ECs0307	-2.52437	-2.95561	-2.88018	1.43444	3	0	0	19	hypothetical membrane protein	Other category	down	down	up
ECs0310	-4.63225	-0.363006	0.698918	0.0197067	0	4	18	10	hypothetical protein	Unknown		up
ECs0313	-5.11847	-0.443768	0.699503	0.0820462	0	3	18	12	hypothetical protein	Unknown		up
ECs0314	-5.25272	-1.07879	0.796696	0.201577	0	1	19	16	hypothetical protein	Nucleotide metabolism and DNA recombination	down	up
ECs0315	-5.32539	-1.31398	0.833509	0.195597	0	1	19	15	hypothetical protein	Nucleotide metabolism and DNA recombination	down	up
ECs0316	-5.49281	-1.13656	0.784701	0.244855	0	1	19	16	putative xanthine dehydrogenase	Nucleotide metabolism and DNA recombination	down	up
ECs0322	-4.75521	0.335013	0.39024	-0.270309	0	17	15	2	hypothetical protein	Unknown
ECs0323	-5.15238	0.356557	0.228387	-0.0208483	0	17	13	8	hypothetical protein	Unknown
ECs0324	-5.28729	0.703088	-0.344787	-0.132237	0	19	3	5	putative regulator	Transcription and RNA processing	up
ECs5375	-0.656356	0.625176	-1.17692	0.10095	5	19	1	13			up	down
ECs0340	-5.01566	-0.47017	0.500644	0.421244	0	3	17	18	hypothetical protein	Unknown		up
ECs0342	-5.03459	-1.14834	0.718846	0.366598	0	1	18	18	putative oxidoreductase	Other category	down	up
ECs0348	-2.44432	-2.87556	-2.80013	1.43444	3	0	0	19			down	down	up
ECs0349	-4.56459	-0.167514	1.00653	-4.78017	1	6	19	0	hypothetical protein	Unknown		up	down
ECs0350	-4.26348	-0.68739	0.391342	0.626881	1	2	15	19	putative adhesin	Pathogenicity	down		up
ECs0352	-4.64155	-0.630138	0.801733	-0.0288164	0	2	19	8	hypothetical protein	Unknown	down	up
ECs0357	-0.754844	-1.56981	0.649475	0.305613	4	0	18	17	choline dehydrogenase	Amino acid and protein metabolism	down	up
ECs0358	-0.709048	-1.58362	0.627529	0.330063	4	0	18	18	NAD+-dependent betaine aldehyde dehydrogenase	Amino acid and protein metabolism	down	up
ECs0366	-4.62286	-0.353616	0.542794	0.29736	0	4	17	17	hypothetical protein	Unknown		up
ECs0367	-3.83062	-4.26186	0.790305	0.507677	2	0	19	19	putative transcription factor	Transcription and RNA processing	down	up	up
ECs0369	-4.44805	-4.87929	0.979961	0.123856	1	0	19	14	putative oxidoreductase subunit	Other category	down	up
ECs0370	-4.6599	-0.648487	0.798422	-0.00794485	0	2	19	9	hypothetical protein	Unknown	down	up
ECs0371	-3.67299	-4.10423	0.838734	0.428917	2	0	19	18	hypothetical protein	Unknown	down	up
ECs0373	-4.80361	-0.0990464	0.362046	0.351452	0	8	15	18	putative deaminase	Other category
ECs0375	-0.295891	-4.90152	0.249086	0.752221	8	0	13	19	putative ATP binding protein of a transporter	Stress response	down		up
ECs0377	-4.95663	-0.312696	0.516505	0.308428	0	4	17	17	putative permease of ABC transporter	Transport		up
ECs0380	-2.59848	1.21878	-2.95429	-2.81406	3	19	0	0	hypothetical protein	Unknown	up	down	down
ECs0384	-0.221783	-2.20637	0.749279	-0.0191591	9	0	18	9	regulator for prp operon	Transcription and RNA processing	down	up
ECs0385	-0.847157	-2.86949	1.05319	-0.727589	4	0	19	0	putative phosphonomutase 2	Other category	down	up	down
ECs0386	-1.1336	-2.8016	1.10488	-0.943712	3	0	19	0	putative citrate synthase	Other category	down	up	down
ECs0387	-1.24639	-2.25098	1.10099	-0.980672	3	0	19	0	hypothetical protein	Other category	down	up	down
ECs0388	-0.972533	-2.09692	1.02699	-0.640474	4	0	19	0	putative propionyl-CoA synthetase	Other category	down	up	down
ECs0392	-5.39314	-1.03689	0.495217	0.62569	0	1	16	19	carbonic anhydrase	Other category	down		up
ECs0393	-4.86469	-1.12155	0.431986	0.703551	0	1	16	19	cyanate aminohydrolase	Other category	down		up
ECs0394	-4.81145	-0.10689	0.585314	0.0163959	0	7	17	10	cyanate transport	Transport		up
ECs0395	-3.39341	1.21878	-3.74922	-3.60899	3	19	0	0	thiogalactoside acetyltransferase	Other category	up	down	down
ECs0397	-4.65077	-0.764517	0.45301	0.593239	0	2	16	19	beta-D-galactosidase	Carbohydrate metabolism	down		up
ECs0401	0.413786	-1.0838	0.244388	0.0855321	19	1	13	12	transcriptional regulator for mhp operon	Transcription and RNA processing	down
ECs0402	-4.6599	-0.996794	0.897795	-0.0879876	0	1	19	6	3-(3-hydroxyphenyl)propionate hydroxylase	Amino acid and protein metabolism	down	up
ECs0403	-4.31613	-0.653022	0.787649	0.0221691	1	2	19	10	2,3-dihydroxyphenylpropionate 1,2-dioxygenase	Amino acid and protein metabolism	down	up
ECs0404	-4.10255	-4.53379	0.864647	0.382347	2	0	19	18	2-hydroxy-6-ketonona-2,4-dienedioic acid hydrolase	Amino acid and protein metabolism	down	up
ECs0407	-4.53413	-4.96537	0.909154	0.293715	1	0	19	17	4-hydroxy-2-ketovalerate aldolase	Amino acid and protein metabolism	down	up
ECs0408	-4.44805	-0.704907	0.932708	-0.41514	1	2	19	1	putative transport protein	Transport	down	up
ECs0410	0.434351	-0.730041	0.078541	0.104657	19	2	10	13	putative esterase	Other category	down
ECs0415	-0.770348	-2.1359	0.869513	-0.0696384	4	0	19	7	putative periplasmic-iron-binding protein	Transport	down	up
ECs0416	-0.158269	-1.59933	0.628778	0.0961538	10	0	18	13	putative regulatory protein	Pathogenicity	down	up
ECs0418	0.843174	-0.864226	-0.55542	0.132067	19	1	2	14	putative transcription regulator	Pathogenicity	down	down
ECs0419	0.202032	-1.46395	0.257729	0.361144	17	0	13	18	taurine transport system periplasmic protein	Transport	down
ECs0420	0.226454	-1.93518	0.361009	0.304864	18	0	15	17	taurine ATP-binding component of a transport system	Transport	down
ECs0425	-4.36614	0.662209	-4.72195	0.583068	1	19	0	19	hypothetical protein	Unknown	up	down	up
ECs0430	0.763014	-0.281135	-0.844293	0.036608	19	5	1	11	hypothetical protein	Unknown		down
ECs0434	-0.378582	-1.73477	0.619041	0.254366	7	0	18	16	phosphate starvation-induced protein psiF	Stress response	down	up
ECs0435	-5.54667	-1.03626	0.566774	0.547671	0	1	17	19	hypothetical protein	Pathogenicity	down	up	up
ECs0439	-0.549433	-1.4015	0.582427	0.312308	5	0	17	17	hypothetical protein	Unknown	down	up
ECs0443	-3.96675	0.766795	-4.32256	0.422838	2	19	0	18	hypothetical protein	Unknown	up	down
ECs0450	-0.200983	0.573158	-0.785232	-0.207604	10	19	1	3	positive and negative sensor protein for pho regulon PhoR	Stress response	up	down
ECs0454	-3.48578	0.582791	-3.84159	0.680667	3	19	0	19	hypothetical protein	Unknown	up	down	up
ECs0460	0.44686	-0.0230581	-0.351686	-0.0885302	19	9	3	6	protein-export membrane protein secF	Pathogenicity
ECs0465	-0.394736	-0.342802	0.0296125	0.462718	7	4	9	19	hypothetical protein	Unknown
ECs0472	-3.87144	1.21878	-4.22725	-4.08702	2	19	0	0	hypothetical protein	Unknown	up	down	down
ECs0489	-0.042856	-2.01936	0.493236	0.319337	13	0	16	17	putative regulator of murein genes	Transcription and RNA processing	down
ECs0494	0.429773	-0.192686	-0.0536147	-0.168758	19	6	7	4	DNA-binding protein HU-1	Nucleotide metabolism and DNA recombination
ECs0499	0.381989	-0.163195	-0.256388	0.0695587	19	6	4	12	hypothetical protein	Unknown
ECs0507	-0.792755	-1.86913	0.557077	0.490262	4	0	17	19	glycoprotein/polysaccharide metabolism	Carbohydrate metabolism	down	up
ECs5378	0.793161	-0.677726	-0.4543	0.0536543	19	2	2	11			down
ECs0521	0.394754	0.149727	-0.402239	-0.235103	19	13	3	3	putative gene 58	Other category
ECs0540	0.550655	-0.711464	-0.0209886	0.0615877	19	2	8	12	putative outer membrane transport protein	Pathogenicity	down
ECs0542	-4.37826	-0.635111	0.826613	-0.0940299	1	2	19	6	hypothetical protein	Unknown	down	up
ECs0543	-4.68681	-0.736019	0.518066	0.513714	0	2	17	19	putative ATP-binding component of a transport system	Transport	down	up	up
ECs0548	-4.71301	0.624073	-0.0920845	-0.183657	0	19	7	4	adhesin/invasin-like protein	Pathogenicity	up
ECs0549	0.42432	0.164428	-0.591099	-0.144239	19	13	1	4	hypothetical protein	Unknown		down
ECs0553	0.0710409	0.556092	-1.5313	-0.0839151	15	18	0	6	putative ATP-binding component of a transport system	Transport	up	down
ECs0568	-4.52377	-0.637518	0.824206	-0.0853868	1	2	19	6	glyoxylate carboligase	Other category	down	up
ECs0569	-3.25526	0.225528	-3.61106	0.971815	3	15	0	19	hydroxypyruvate isomerase	Other category		down	up
ECs0570	-4.16411	-0.346855	0.803089	-0.285347	2	4	19	2	tartronic semialdehyde reductase	Other category		up
ECs0572	-3.92971	-4.36095	0.934836	0.236736	2	0	19	16	putative transport protein	Transport	down	up
ECs0576	-5.02201	-0.206229	0.37475	0.414895	0	6	15	18	glycerate kinase	Stress response
ECs0580	-4.17893	-4.61017	0.881365	0.350425	2	0	19	18	multicopy suppressor fdrA	Transcription and RNA processing	down	up
ECs0581	-4.55454	-0.737282	0.903783	-0.270309	1	2	19	2	hypothetical protein	Unknown	down	up
ECs0582	-4.57454	-5.00578	0.941769	0.220516	1	0	19	16	putative carboxylase	Other category	down	up
ECs0583	-4.61338	-0.662591	0.783384	0.0385752	0	2	19	11	putative carbamate kinase	Other category	down	up
ECs0585	0.45629	-0.294997	-0.143581	0.0047453	19	5	6	9	phosphoribosylaminoimidazole carboxylase	Stress response
ECs0592	1.65002	-2.87556	-2.80013	-2.65991	19	0	0	0	putative fimbrial-like protein	Cell motility	down	down	down
ECs5379	0.607602	0.112916	-0.393346	-0.594287	19	12	3	0					down
ECs5380	-3.83062	0.813315	-4.18643	0.335827	2	19	0	18			up	down
ECs0603	0.435514	-0.355205	0.0190799	-0.0955833	19	4	9	6	Rhs core protein	Other category
ECs0604	-0.364883	-1.26613	0.117636	0.689999	7	1	11	19	hypothetical protein	Unknown	down		up
ECs0606	-4.08655	-4.51779	0.928276	0.251744	2	0	19	16	hypothetical protein	Unknown	down	up
ECs0607	-4.89389	-0.771255	0.593842	0.431791	0	2	17	18	putative Vgr protein	Pathogenicity	down	up
ECs0609	0.664736	-0.0864464	-0.731866	-0.0629939	19	8	1	7	putative 2-component transcriptional regulator	Pathogenicity		down
ECs0610	-4.17893	0.43326	0.68562	-4.39451	2	18	18	0	putative resistance protein	Pathogenicity		up	down
ECs0611	-3.89124	0.422449	0.694589	-4.10682	2	18	18	0	hypothetical protein	Pathogenicity		up	down
ECs0620	0.697415	0.00456588	-1.40948	0.0495992	19	10	0	11	hypothetical protein	Unknown		down
ECs0621	0.628687	-0.107649	-0.552095	-0.0950666	19	7	2	6	hypothetical protein	Unknown		down
ECs0626	-2.84979	-3.28103	-3.2056	1.43444	3	0	0	19	ferric enterobactin (enterochelin) transport	Transport	down	down	up
ECs0637	-0.338908	-1.71241	0.664285	0.151398	7	0	18	15	carbon starvation protein	Stress response	down	up
ECs5382	-0.687395	-2.44356	0.689906	0.329695	4	0	18	18	#N/A	Unknown	down	up
ECs0639	-4.8794	-0.145853	0.087801	0.625332	0	7	10	19	putative aminotransferase	Stress response			up
ECs0642	-3.92971	0.859406	-4.28552	0.236736	2	19	0	16	putative transcriptional regulator LYSR-type	Transcription and RNA processing	up	down
ECs0645	-0.43716	0.612177	-0.50106	-0.369305	6	19	2	1	alkyl hydroperoxide reductase F52a subunit	Other category	up	down
ECs0647	-0.824416	-0.531736	0.221573	0.518148	4	3	13	19	putative oxidoreductase	Other category	down		up
ECs0651	-4.65077	0.0239399	0.645913	-0.31247	0	10	18	2	putative membrane protein	Pathogenicity		up
ECs0652	-4.2221	-4.65334	0.79273	0.503964	2	0	19	19	hypothetical protein	Pathogenicity	down	up	up
ECs0655	-4.05376	-4.485	0.913437	0.284533	2	0	19	17	citrate lyase beta chain	Pathogenicity	down	up
ECs0656	-4.14907	-0.0264356	0.954703	-4.36465	2	9	19	0	citrate lyase acyl carrier protein gamma chain	Pathogenicity		up	down
ECs0660	-4.7797	0.310522	0.111514	0.197676	0	16	11	16	c4-dicarboxylate anaerobic carrier DcuC	Transport
ECs0672	0.441746	0.0771977	-0.448146	-0.14124	19	12	2	4	rod shape-determining membrane protein	Other category
ECs0673	0.393001	0.145326	-0.521181	-0.121938	19	13	2	5	peptidoglycan synthetase penicillin-binding protein 2	Stress response		down
ECs0683	-2.59848	1.21878	-2.95429	-2.81406	3	19	0	0	hypothetical protein	Unknown	up	down	down
ECs5384	0.965651	-0.120556	-1.41068	-0.357154	19	7	0	1				down
ECs5385	0.954891	-0.122997	-1.36543	-0.339664	19	7	1	1				down
ECs5387	0.387269	0.449476	-0.982328	-0.455037	19	18	1	1				down
ECs5388	0.473767	0.474193	-1.17962	-0.587675	19	18	1	0				down	down
ECs0724	-4.48121	-0.307276	0.206409	0.626222	1	5	12	19	high-affinity potassium-transporting ATPase C chain	Stress response			up
ECs0727	-3.98477	0.0266418	0.93242	-4.20035	2	10	19	0	KdpF protein of high-affinity potassium transport system	Pathogenicity		up	down
ECs0728	-0.36317	0.800746	-1.45841	-0.501156	7	19	0	0	hypothetical protein	Unknown	up	down	down
ECs0730	-4.61338	0.691954	-0.027546	-0.511471	0	19	8	0	hypothetical protein	Unknown	up		down
ECs0734	-0.328326	0.626729	-0.599875	-0.410375	7	19	1	1	putative transport protein	Transport	up	down
ECs0741	-0.244155	0.516744	-0.214302	-0.584899	9	18	5	0	hypothetical protein	Unknown	up		down
ECs0742	-0.16527	-0.462978	-0.069095	0.506452	10	3	7	19	putative chaperone	Other category			up
ECs0756	-0.777729	-1.05482	0.441998	0.473028	4	1	16	19	putative cob(I)alamin adenosyltransferase	Other category	down
ECs0764	-3.21751	1.21878	-3.57332	-3.4331	3	19	0	0	putative glutamate mutase S	Other category	up	down	down
ECs0766	-2.66747	1.21878	-3.02328	-2.88305	3	19	0	0	hypothetical protein	Unknown	up	down	down
ECs0767	-2.59848	1.21878	-2.95429	-2.81406	3	19	0	0	hypothetical protein	Unknown	up	down	down
ECs0768	-0.542263	0.677385	-0.542764	-0.482179	5	19	2	1	cytochrome d terminal oxidase polypeptide subunit I	Stress response	up	down
ECs5395	0.394518	0.303235	-0.646905	-0.330338	19	16	1	1				down
ECs5397	0.382825	0.215298	-0.415988	-0.331953	19	14	2	1
ECs0781	-1.23058	-2.80977	0.13669	0.943145	3	0	11	19	putative homeobox protein	Other category	down		up
ECs0786	-0.227975	0.534144	-0.294551	-0.541353	9	18	4	0	galactose-1-phosphate uridylyltransferase	Carbohydrate metabolism	up		down
ECs0787	0.0635488	0.561082	-0.690506	-0.532451	15	19	1	0	UDP-galactose-4-epimerase	Carbohydrate metabolism	up	down	down
ECs0796	-3.89124	-4.32248	0.973302	0.141671	2	0	19	14	putative transcriptional regulator LYSR-type	Transcription and RNA processing	down	up
ECs0797	-2.52437	-2.95561	-2.88018	1.43444	3	0	0	19	hypothetical protein	Unknown	down	down	up
ECs0798	-3.39341	0.42385	-3.74922	0.833665	3	18	0	19	putative membrane pump protein	Transport		down	up
ECs0802	-3.05046	-3.4817	-3.40627	1.43444	3	0	0	19	hypothetical protein	Unknown	down	down	up
ECs0804	-3.45593	1.21878	-3.81174	-3.67151	3	19	0	0	putative membrane protein	Other category	up	down	down
ECs0805	-2.44432	1.21878	-2.80013	-2.65991	3	19	0	0	hypothetical C4-type zinc finger protein TraR-family	Transcription and RNA processing	up	down	down
ECs0811	-4.6599	-0.77365	-0.110434	0.953466	0	1	6	19			down		up
ECs0822	0.560977	0.381052	-4.95962	-0.0318981	19	17	0	8	hypothetical protein	Unknown		down
ECs0823	-3.69709	-4.12833	0.775416	0.529983	2	0	19	19			down	up	up
ECs0824	-4.08655	-0.423448	1.0791	-4.30213	2	3	19	0	hypothetical protein	Unknown		up	down
ECs0825	-4.7301	-0.661533	0.65066	0.301341	0	2	18	17	putative terminase large subunit	Nucleotide metabolism and DNA recombination	down	up
ECs0826	-4.71301	-0.0690741	0.547953	0.0481446	0	8	17	11	hypothetical protein	Unknown		up
ECs0828	-4.49202	-1.01123	0.768944	0.234044	1	1	19	16			down	up
ECs0830	-0.332795	-0.489598	0.69769	-0.602443	7	3	18	0	hypothetical protein	Unknown		up	down
ECs0832	-4.14907	-4.58031	0.996375	0.0779976	2	0	19	12	putative minor tail protein	Other category	down	up
ECs0833	-4.60381	-0.381088	0.499967	0.373567	0	4	17	18	putative minor tail protein	Other category
ECs0835	-4.67792	0.0556294	0.526955	-0.0651841	0	11	17	7	putative minor tail protein	Other category		up
ECs0837	-4.62286	-0.554287	0.691214	0.172197	0	2	18	15	putative tail length tape measure protein precursor	Other category	down	up
ECs0838	-5.00284	-0.269297	0.409668	0.416366	0	5	15	18	putative minor tail protein	Other category
ECs0840	-4.47028	-0.807173	0.860888	-0.0806883	1	1	19	6	putative tail assembly protein	Other category	down	up
ECs0841	-4.7716	-0.885354	0.716132	0.285816	0	1	18	17	putative tail assembly protein	Other category	down	up
ECs0842	-4.65077	-0.639354	0.745997	0.110387	0	2	18	13	putative host specificity protein	Pathogenicity	down	up
ECs0843	-4.65077	-0.381525	0.851357	-0.423696	0	4	19	1	putative outer membrane protein precursor	Pathogenicity		up
ECs0847	0.383526	0.324962	-5.01571	0.260319	19	16	0	17	hypothetical protein	Unknown		down
ECs0853	-0.35615	-2.0903	0.716895	0.115967	7	0	18	13	biotin synthetase	Other category	down	up
ECs0854	-0.248061	-6.23998	0.838513	-0.0973977	9	0	19	6	8-amino-7-oxononanoate synthase	Other category	down	up
ECs0855	-0.116163	-1.40485	0.531329	0.1971	11	0	17	16	putative enzyme BioC	Other category	down	up
ECs0869	0.502479	-0.268193	0.00390297	-0.272935	19	5	8	2	hypothetical protein	Unknown
ECs0876	-2.44432	1.21878	-2.80013	-2.65991	3	19	0	0	hypothetical protein	Unknown	up	down	down
ECs0882	0.0225632	0.0838002	0.213297	-0.511471	14	12	12	0	putative enzyme	Other category			down
ECs0914	-5.16342	-0.114025	-0.220917	0.773727	0	7	5	19					up
ECs5399	-0.072747	-0.0274254	0.369425	-0.551745	12	9	15	0	#N/A	Unknown			down
ECs0929	-0.741919	0.573197	-0.327249	-0.244451	4	19	3	2	glutaredoxin1 redox coenzyme for glutathione-dependent ribonucleotide reductase	Nucleotide metabolism and DNA recombination	up
ECs0940	-3.72062	-4.15186	0.751886	0.563611	2	0	18	19	putative transport protein	Transport	down	up	up
ECs0957	-0.249155	-2.06669	0.486236	0.432385	9	0	16	18	pyruvate oxidase	Other category	down
ECs0967	0.623048	-0.575691	-0.26654	0.109113	19	2	4	13	hypothetical protein	Unknown	down
ECs5401	0.523394	-0.389277	-0.0684255	-0.0814482	19	4	7	6
ECs0992	0.372359	0.509104	-4.4261	-0.0373776	19	18	0	8	putative heat shock protein	Stress response	up	down
ECs1013	0.39455	-0.0669528	-0.151744	-0.159673	19	8	6	4	asparagine tRNA synthetase	Nucleotide metabolism and DNA recombination
ECs1017	-4.7957	-0.909452	0.632315	0.426798	0	1	18	18	putative transport system permease protein	Transport	down	up
ECs1018	-4.59415	-5.02539	0.737018	0.5839	1	0	18	19	alkanesulfonate monooxygenase	Other category	down	up	up
ECs1019	-0.18826	-4.86799	0.805857	-0.0471656	10	0	19	8	putative aliphatic sulfonates binding protein precursor	Transport	down	up
ECs1020	0.0867946	-0.411136	-0.335707	0.514764	16	4	3	19	NAD(P)H-dependent FMN reductase	Other category			up
ECs1022	-3.69709	-4.12833	0.647583	0.692502	2	0	18	19	putative chaperone	Other category	down	up	up
ECs1026	-3.39341	-3.82464	-3.74922	1.43444	3	0	0	19	hypothetical protein	Unknown	down	down	up
ECs1027	-4.68681	0.0467404	0.351012	0.233412	0	11	15	16	putative fimbrial-like protein	Cell motility
ECs1028	-0.393054	-0.285297	-0.252427	0.602455	7	5	4	19					up
ECs1038	0.37315	0.0111644	-0.335431	-0.0519771	19	10	3	7	beta-hydroxydecanoyl thioester dehydrase	Other category
ECs1059	0.974891	-0.390658	-4.32256	0.199695	19	4	0	16	putative division inhibition protein	Cell division		down
ECs5402	0.515689	-5.53232	0.10379	0.451659	19	0	11	18			down
ECs1060	-2.66747	1.21878	-3.02328	-2.88305	3	19	0	0			up	down	down
ECs1061	1.13123	0.314324	-4.0529	-3.91267	19	16	0	0	hypothetical protein	Unknown		down	down
ECs1063	-4.08655	0.898308	-4.44236	0.140518	2	19	0	14	hypothetical protein	Unknown	up	down
ECs1072	-4.68681	-0.564169	0.280394	0.677343	0	2	14	19			down		up
ECs1074	-4.98986	-0.0274681	0.718119	-0.460505	0	9	18	1	putative DNA replication protein	Nucleotide metabolism and DNA recombination		up
ECs1077	-0.0865734	0.864235	-6.12936	-0.666119	12	19	0	0	hypothetical protein	Unknown	up	down	down
ECs1080	0.625625	-0.149002	-0.533244	-0.0550285	19	7	2	7	prophage maintenance protein	Other category		down
ECs1083	-4.63225	-0.745998	0.553207	0.475182	0	2	17	19	putative crossover junction endodeoxyribonuclease	Nucleotide metabolism and DNA recombination	down	up
ECs1084	-3.80957	0.735928	-4.16538	0.474663	2	19	0	19	putative antitermination protein	Nucleotide metabolism and DNA recombination	up	down
ECs1085	-2.84979	-3.28103	-3.2056	1.43444	3	0	0	19	hypothetical membrane protein	Other category	down	down	up
ECs1094	-0.00453871	-5.30331	0.508689	0.392985	14	0	17	18	hypothetical protein	Unknown	down	up
ECs1099	-4.81923	0.250788	0.545271	-0.480934	0	15	17	1				up
ECs1100	-3.6483	0.168958	-4.00411	1.00366	3	14	0	19	putative holin protein	Other category		down	up
ECs1107	-4.98986	-0.122778	0.694589	-0.228703	0	7	18	3	putative portal protein	Nucleotide metabolism and DNA recombination		up
ECs1108	-4.34144	-0.390658	0.783384	-0.174999	1	4	19	4	putative head-tail preconnector protein	Other category		up
ECs1109	-3.78806	-4.2193	0.866766	0.378386	2	0	19	18	putative head decoration protein	Other category	down	up
ECs1110	-4.1183	-4.54954	1.00653	0.0481446	2	0	19	11	putative major head protein	Other category	down	up
ECs1112	-4.17893	-4.61017	0.858892	0.392985	2	0	19	18	putative minor tail protein	Other category	down	up
ECs1115	-1.01078	-0.828913	0.385951	0.512757	4	1	15	19	putative minor tail protein	Other category	down		up
ECs1116	-4.6599	-1.0838	0.505753	0.625779	0	1	17	19	putative minor tail protein	Other category	down	up	up
ECs1117	-3.29162	-3.72286	1.29421	-3.5072	3	0	19	0	putative tail assembly protein	Other category	down	up	down
ECs1118	-4.50271	-0.685457	0.793966	0.0266384	1	2	19	10	putative tail assembly protein	Other category	down	up
ECs1119	-4.20791	0.371482	0.734594	-4.42349	2	17	18	0				up	down
ECs1122	-4.17893	-0.698142	0.835902	-0.0770185	2	2	19	6	putative outer membrane protein	Pathogenicity	down	up
ECs1125	0.140665	-0.0770002	0.281292	-0.516748	16	8	14	0					down
ECs5407	0.00096253	0.820263	-1.64725	-1.04649	14	19	0	0			up	down	down
ECs1131	-0.0997447	0.261009	0.0984799	-0.531996	12	15	10	0	processing of HyaA and HyaB proteins	Other category			down
ECs1133	-0.118846	0.323324	0.013697	-0.509368	11	16	9	0	hydrogenase-1 cofactor biosynthesis protein hyaF	Other category			down
ECs1134	-0.066028	0.790587	-1.02537	-1.22162	13	19	1	0	probable third cytochrome oxidase subunit I	Pathogenicity	up	down	down
ECs1136	0.0911125	0.50094	-0.54756	-0.508427	16	18	2	0	phosphoanhydride phosphorylase	Other category	up	down	down
ECs1137	0.477832	0.0795621	-0.374016	-0.271175	19	12	3	2	hypothetical protein	Unknown
ECs1138	0.371211	0.304261	-0.750385	-0.218484	19	16	1	3	putative phosphatase	Other category		down
ECs1144	-0.147026	0.603917	-0.373731	-0.820668	11	19	3	0			up		down
ECs1146	0.468886	0.56719	-1.34485	-0.863912	19	19	1	0			up	down	down
ECs1151	-0.610006	-0.692939	0.26285	0.496169	5	2	13	19	trimethylamine N-oxide reductase cytochrome c-type subunit	Pathogenicity	down
ECs1152	-4.7301	-0.41641	0.493817	0.401424	0	3	16	18	trimethylamine N-oxide reductase subunit	Pathogenicity
ECs1162	-1.22055	0.0999652	-0.175466	0.484247	3	12	5	19
ECs1174	-2.44432	1.21878	-2.80013	-2.65991	3	19	0	0	exonuclease	Nucleotide metabolism and DNA recombination	up	down	down
ECs1178	-2.52437	1.21878	-2.88018	-2.73995	3	19	0	0	regulatory protein cIII	Transcription and RNA processing	up	down	down
ECs1191	0.420294	-0.0109451	-0.911525	0.247273	19	10	1	16	hypothetical protein	Unknown		down
ECs1199	-0.0445761	0.601406	-1.01716	-0.292418	13	19	1	2	putative antirepressor protein	Transcription and RNA processing	up	down
ECs1218	-0.303381	0.702967	-5.21307	0.0919472	8	19	0	13	hypothetical protein	Unknown	up	down
ECs1235	-3.85124	0.85332	-4.20705	0.250669	2	19	0	16	hypothetical protein	Unknown	up	down
ECs1238	-1.00322	0.64498	-0.483563	-0.189184	4	19	2	3	hypothetical protein	Unknown	up
ECs1245	0.769406	-0.406913	-0.572405	-0.0177818	19	4	2	9	MokW protein	Other category		down
ECs1249	-0.888954	0.0661007	-0.239242	0.49148	4	11	4	19	hypothetical protein	Unknown
ECs1250	-5.25774	0.0948501	0.0563355	0.479927	0	12	10	19	C4-type zinc finger protein (TraR family)	Transcription and RNA processing
ECs1253	-3.76608	-0.102976	0.984055	-3.98166	2	7	19	0	hypothetical protein	Nucleotide metabolism and DNA recombination		up	down
ECs1254	-4.49202	-0.541231	0.287971	0.66304	1	3	14	19	putative enzyme	Nucleotide metabolism and DNA recombination	down		up
ECs1256	-4.30322	-4.73446	0.901648	0.309509	1	0	19	17	hypothetical protein	Nucleotide metabolism and DNA recombination	down	up
ECs1257	-4.70435	-0.307276	0.660152	0.0568027	0	5	18	11	putative synthetase	Nucleotide metabolism and DNA recombination		up
ECs1260	-0.334112	-1.44048	0.671055	0.0728372	7	0	18	12	proline dehydrogenase	Stress response	down	up
ECs1261	0.394565	-1.18559	0.267168	0.112683	19	1	13	13	major sodium/proline symporter	Transport	down
ECs1266	-0.336456	-1.54157	0.701146	0.0357501	7	0	18	11	ATP-binding pho regulon component PhoH	Transcription and RNA processing	down	up
ECs1273	0.659621	0.754475	-3.87058	-3.73035	19	19	0	0	FidL-like protein	Other category	up	down	down
ECs1274	0.0994222	0.666712	-4.50488	-0.116158	16	19	0	5	putative transcriptional regulator	Transcription and RNA processing	up	down
ECs1283	-3.69709	-4.12833	0.775416	0.529983	2	0	19	19	hemolysin activator-related protein	Pathogenicity	down	up	up
ECs1284	-3.78806	-4.2193	0.684444	0.65032	2	0	18	19	putative holo-[acyl-carrier protein] synthase	Other category	down	up	up
ECs1286	-2.262	1.21878	-2.61781	-2.47758	3	19	0	0	putative (3R)-hydroxymyristol-(acyl carrier protein) dehydratase	Other category	up	down	down
ECs1290	-4.34144	-0.330033	0.762331	-0.174999	1	4	19	4	hypothetical protein	Unknown		up
ECs1291	-4.71301	-1.0499	0.683754	0.394421	0	1	18	18	hypothetical protein	Unknown	down	up
ECs1292	-3.92971	-4.36095	0.961504	0.172197	2	0	19	15	putative ATP binding protein of ABC transporter	Stress response	down	up
ECs1295	-2.59848	-3.02972	-2.95429	1.43444	3	0	0	19	hypothetical protein	Unknown	down	down	up
ECs1296	-4.60381	-0.653022	0.776953	0.0481446	0	2	19	11	hypothetical protein	Unknown	down	up
ECs1297	-2.52437	1.21878	-2.88018	-2.73995	3	19	0	0	hypothetical protein	Unknown	up	down	down
ECs1300	-0.14174	0.5797	-4.99736	0.248815	11	19	0	16	putative membrane protein	Other category	up	down
ECs1302	0.542897	0.254758	-5.08591	0.190115	19	15	0	15	putative regulatory protein	Transcription and RNA processing		down
ECs5412	0.446047	0.862105	-4.00411	-3.86388	19	19	0	0			up	down	down
ECs1304	-3.76608	0.877854	-4.12189	0.192726	2	19	0	15	hypothetical protein	Unknown	up	down
ECs1316	-3.83062	0.844087	-4.18643	0.271288	2	19	0	17	putative diacylglycerol kinase	Other category	up	down
ECs1317	0.370409	0.391155	-5.33251	0.178359	19	17	0	15	putative outer membrane protein	Pathogenicity		down
ECs1319	0.570481	0.167188	-0.81738	-0.227234	19	13	1	3	hypothetical protein	Unknown		down
ECs1334	0.42233	0.400991	-0.973823	-0.385045	19	17	1	1				down
ECs1337	-0.151496	0.345251	-4.94996	0.56091	11	17	0	19	hypothetical protein	Unknown		down	up
ECs1353	0.0296527	-0.818102	0.0227958	0.496169	15	1	9	19	putative tellurium resistance protein TerB	Stress response	down
ECs1362	-3.13747	0.438622	-3.49328	0.821335	3	18	0	19	hypotheical protein	Unknown		down	up
ECs1364	-4.42533	0.559535	0.565971	-4.64091	1	19	17	0	hypothetical protein	Unknown	up	up	down
ECs1365	-4.97005	0.302489	0.0212442	0.295005	0	16	9	17	hypothetical protein	Unknown
ECs1374	0.647868	0.761355	-4.68468	-4.54445	19	19	0	0	putative membrane protein	Other category	up	down	down
ECs1378	0.391275	0.0726342	-0.288823	-0.211773	19	11	4	3	hypothetical protein	Unknown
ECs5415	0.0641122	0.675694	-5.66234	-0.106006	15	19	0	5	#N/A	Unknown	up	down
ECs1395	-4.63225	0.156869	0.284943	0.195597	0	13	14	15	hypothetical protein	Unknown
ECs1402	-4.60381	-0.334568	0.363391	0.50362	0	4	15	19	hypothetical protein	Unknown			up
ECs1403	-4.81923	-0.6453	0.828847	-0.0931689	0	2	19	6	putative DNA repair protein	Nucleotide metabolism and DNA recombination	down	up
ECs5416	0.557853	-0.539687	-0.12495	0.0492851	19	3	6	11			down
ECs1414	-0.92206	-0.460539	0.13708	0.57343	4	3	11	19	curli production assembly/transport component CsgG	Pathogenicity			up
ECs1415	-1.66417	-2.16951	0.282609	0.865691	3	0	14	19	curli production assembly/transport component CsgF	Pathogenicity	down		up
ECs1416	-1.61173	-1.47658	-0.0492208	0.977488	3	0	7	19	curli production assembly/transport component CsgE	Pathogenicity	down		up
ECs1417	-2.11582	-1.40496	0.245269	0.843871	3	0	13	19	transcriptional regulator for 2nd curli operon	Pathogenicity	down		up
ECs1418	0.0829773	0.630206	-1.06507	-0.519376	16	19	1	0			up	down	down
ECs1419	-4.91013	-4.03642	0.670775	0.651945	0	0	18	19	minor curlin subunit precursor CsgB	Pathogenicity	down	up	up
ECs1420	-5.3826	-3.93111	0.71914	0.591984	0	0	18	19	curlin major subunit CsgA	Pathogenicity	down	up	up
ECs1421	-6.06198	-2.48588	0.64269	0.645086	0	0	18	19	putative curli production protein CsgC	Pathogenicity	down	up	up
ECs1422	-1.02413	-1.03049	0.223599	0.7062	4	1	13	19	hypothetical protein	Unknown	down		up
ECs1436	-3.54294	0.5797	-3.89875	0.684133	3	19	0	19	hypothetical protein	Unknown	up	down	up
ECs1451	-4.16411	-0.420963	0.308393	0.597042	2	3	14	19	flagellar rod protein FlgB	Cell motility			up
ECs1454	-4.59415	-0.64336	0.466143	0.53738	1	2	16	19	flagellar hook protein FlgE	Cell motility	down		up
ECs1459	-0.373182	0.0605758	0.430245	-0.588763	7	11	16	0	flagellar basal body protein FlgJ	Cell motility			down
ECs1463	0.47015	0.169899	-0.583332	-0.229529	19	14	1	3				down
ECs1468	0.375344	0.167248	-0.4494	-0.194241	19	13	2	3	PlsX protein	Other category
ECs1472	0.787145	-0.618351	-0.29993	-0.0994471	19	2	4	6	acyl carrier protein	Other category	down
ECs1477	0.514228	0.145903	-0.594947	-0.249669	19	13	1	2	DNA polymerase III delta prime subunit	Nucleotide metabolism and DNA recombination		down
ECs1487	-0.606963	0.684994	-0.561332	-0.445594	5	19	2	1	respiratory NADH dehydrogenase	Other category	up	down
ECs1520	0.720614	-0.326964	-0.692216	0.0674527	19	4	1	12	prophage maintenance protein	Other category		down
ECs1528	-3.69709	0.848406	-4.0529	0.261719	2	19	0	17	hypothetical protein	Unknown	up	down
ECs1529	-0.273667	0.341062	0.469135	-4.66364	8	17	16	0	hypothetical protein	Unknown			down
ECs1538	-0.0276265	-0.201037	-4.82609	0.874823	13	6	0	19	hypothetical protein	Unknown		down	up
ECs5417	-2.66747	1.21878	-3.02328	-2.88305	3	19	0	0			up	down	down
ECs5418	-3.6483	-4.07954	0.863427	0.384617	3	0	19	18	#N/A	Unknown	down	up
ECs1548	-4.7957	-0.978444	0.677436	0.382347	0	1	18	18	hypothetical protein	Unknown	down	up
ECs1559	-4.84222	-0.668289	0.877316	-0.229487	0	2	19	3	putative tail assembly protein	Other category	down	up
ECs1569	-2.95515	-3.38639	-3.31096	1.43444	3	0	0	19			down	down	up
ECs5420	0.424068	-1.22357	-5.53016	0.955702	19	1	0	19			down	down	up
ECs1577	-4.10255	-0.359405	-4.45836	1.20333	2	4	0	19	Icd-like protein	Other category		down	up
ECs1578	-3.42515	-3.85639	1.29421	-3.64073	3	0	19	0	hypothetical protein	Unknown	down	up	down
ECs1579	-2.73201	-3.16325	-3.08782	1.43444	3	0	0	19	hypothetical protein	Unknown	down	down	up
ECs1580	-3.09491	-3.52615	-3.45072	1.43444	3	0	0	19	hypothetical protein	Unknown	down	down	up
ECs1581	-4.13381	-4.56505	0.881023	0.351094	2	0	19	18	hypothetical protein	Unknown	down	up
ECs1585	-2.59848	1.21878	-2.95429	-2.81406	3	19	0	0			up	down	down
ECs1590	-4.9767	-1.02591	0.16875	0.871506	0	1	12	19	putative major head protein	Other category	down		up
ECs1591	-5.07141	-0.674332	0.189555	0.776798	0	2	12	19	putative prohead protease	Other category	down		up
ECs1592	-4.99637	-0.599297	0.400392	0.587141	0	2	15	19	putative head portal protein	Nucleotide metabolism and DNA recombination	down		up
ECs1593	-1.10455	-0.511286	0.149078	0.615522	3	3	11	19	putative head-tail adaptor	Other category	down		up
ECs1594	-4.6599	-0.346206	0.0594654	0.741292	0	4	10	19	hypothetical protein	Unknown			up
ECs1595	-5.08338	-0.860661	0.487734	0.587141	0	1	16	19	hypothetical protein	Unknown	down		up
ECs1596	-4.92226	-0.525189	0.63543	0.255784	0	3	18	17			down	up
ECs1597	-4.36614	-0.0968966	0.0229849	0.638638	1	8	9	19	putative terminase small subunit	Nucleotide metabolism and DNA recombination			up
ECs1609	-3.25526	-3.68649	1.29421	-3.47084	3	0	19	0	intergrase	Pathogenicity	down	up	down
ECs1611	-4.44805	-0.630799	0.494453	0.501151	1	2	16	19	putative replication protein	Nucleotide metabolism and DNA recombination	down		up
ECs1615	-2.35731	1.21878	-2.71312	-2.57289	3	19	0	0	hypothetical protein	Unknown	up	down	down
ECs1616	-4.01986	-4.4511	0.897329	0.318435	2	0	19	17	hypothetical protein	Unknown	down	up
ECs1617	-4.24988	-4.68112	0.874951	0.362855	2	0	19	18	NinE protein	Other category	down	up
ECs5421	-4.92923	-0.806594	0.38484	0.669318	0	1	15	19			down		up
ECs1623	0.263725	0.412304	-4.34058	0.242301	18	17	0	16	putative endopeptidase	Amino acid and protein metabolism		down
ECs1625	-3.45593	0.494861	-3.81174	0.771145	3	18	0	19	Bor protein precursor	Other category		down	up
ECs1626	-2.52437	-2.95561	-2.88018	1.43444	3	0	0	19	hypothetical protein	Unknown	down	down	up
ECs1627	-3.36062	1.21878	-3.71643	-3.5762	3	19	0	0	hypothetical protein	Unknown	up	down	down
ECs1628	-2.73201	1.21878	-3.08782	-2.94759	3	19	0	0			up	down	down
ECs1629	-0.60783	0.120168	0.468465	-0.65156	5	12	16	0	terminase small subunit	Nucleotide metabolism and DNA recombination			down
ECs1632	-4.43676	-0.550506	0.768117	0.0016246	1	2	19	9	portal protein	Nucleotide metabolism and DNA recombination	down	up
ECs1633	-3.72062	-4.15186	0.828847	0.445828	2	0	19	18	minor capsid protein	Other category	down	up
ECs1634	-4.45923	-0.508441	0.819752	-0.174999	1	3	19	4	major capsid protein	Other category	down	up
ECs1635	-4.2221	-0.741315	0.838193	-0.0556522	2	2	19	7	major capsid protein	Other category	down	up
ECs1636	-4.35387	-4.78511	0.811784	0.473977	1	0	19	19	DNA packaging protein	Nucleotide metabolism and DNA recombination	down	up
ECs1638	-4.73854	-0.302247	0.805546	-0.348952	0	5	19	1	minor tail protein	Other category		up
ECs1639	-3.13747	-3.56871	1.29421	-3.35305	3	0	19	0	minor tail protein	Other category	down	up	down
ECs1640	-4.47028	-0.807173	0.926485	-0.303832	1	1	19	2	major tail protein	Other category	down	up
ECs1641	0.0878346	-4.51779	0.750594	-0.127746	16	0	18	5	minor tail protein	Other category	down	up
ECs1642	-4.19352	-4.62476	1.04909	-0.0916173	2	0	19	6	minor tail protein	Other category	down	up
ECs1643	-4.23608	-4.66732	0.888745	0.335827	2	0	19	18	tail length tape measure protein precursor	Other category	down	up
ECs1644	-4.05376	-4.485	0.961065	0.173308	2	0	19	15	minor tail protein	Other category	down	up
ECs1646	-4.34144	-0.765351	0.844009	-0.0572159	1	2	19	7	tail assembly protein	Other category	down	up
ECs1647	-4.16411	-4.59535	0.981338	0.120118	2	0	19	14	tail assembly protein	Other category	down	up
ECs1648	-4.32887	-4.76011	0.967813	0.156034	1	0	19	15	host specificity protein	Pathogenicity	down	up
ECs1652	-0.805287	-0.936421	0.193449	0.670151	4	1	12	19	putative catalase	Other category	down		up
ECs1653	-1.24539	-6.37711	0.407624	0.804573	3	0	15	19	hypothetical protein	Unknown	down		up
ECs1654	-1.22126	-1.91913	0.276567	0.815572	3	0	13	19	hypothetical protein	Unknown	down		up
ECs1655	-0.758715	-3.06395	0.341639	0.76211	4	0	15	19	hypothetical protein	Unknown	down		up
ECs1656	-3.96675	-0.223604	-4.32256	1.16478	2	6	0	19	hypothetical protein	Unknown		down	up
ECs1657	-3.36062	1.21878	-3.71643	-3.5762	3	19	0	0	hypothetical protein	Unknown	up	down	down
ECs1673	-4.78773	0.3978	-0.39861	0.456273	0	17	3	18	hypothetical protein	Unknown
ECs1674	0.382225	-0.347258	-0.0666054	0.0609653	19	4	7	12	hypothetical protein	Unknown
ECs1677	-2.52437	-2.95561	-2.88018	1.43444	3	0	0	19	hemolysin E	Pathogenicity	down	down	up
ECs1682	0.409666	0.0478993	-0.391981	-0.100817	19	11	3	6	fatty acid metabolism regulator protein	Transcription and RNA processing
ECs1683	-0.476863	-1.98802	0.8446	-0.162926	6	0	19	4	putative sporulation protein	Other category	down	up
ECs1692	-0.08287	-1.26715	0.263151	0.475633	12	1	13	19	hypothetical protein	Unknown	down
ECs1694	-3.91066	-4.3419	0.980552	0.122253	2	0	19	14	molybdenum transport protein	Transport	down	up
ECs1697	-4.40207	-0.179349	0.763582	-0.369155	1	6	19	1	putative ferric enterobactin transport ATP-binding protein	Transport		up
ECs1699	-3.09491	-3.52615	1.29421	-3.31049	3	0	19	0	putative ATP-binding protein of ABC transporter	Transport	down	up	down
ECs1704	-5.34391	-0.359052	0.745997	-0.0999085	0	4	18	6	dihydroxyacetone kinase	Other category		up
ECs5422	-0.00820844	-1.6026	0.624593	-0.000645548	14	0	18	9			down	up
ECs5423	-3.6483	1.21878	-4.00411	-3.86388	3	19	0	0			up	down	down
ECs1758	0.371614	0.34584	0.102816	-4.54445	19	17	10	0	excisionase	Other category			down
ECs1760	-3.36062	0.215478	-3.71643	0.977681	3	14	0	19	hypothetical protein	Unknown		down	up
ECs1761	-2.90386	1.21878	-3.25967	-3.11944	3	19	0	0	cell division inhibition protein dicB	Cell division	up	down	down
ECs1764	0.145942	0.967466	-4.45836	-4.31813	17	19	0	0	hypothetical protein	Unknown	up	down	down
ECs1768	-4.72159	0.0941924	0.502328	-0.0696384	0	12	17	7	hypothetical protein	Unknown		up
ECs1772	-1.32039	0.769082	-1.17165	-0.0529515	3	19	1	7	putative colonization factor	Other category	up	down
ECs1773	0.622194	-0.279742	-0.341411	-0.0620074	19	5	3	7	putative prophage maintenance protein	Other category
ECs1778	-4.84977	0.112621	0.14153	0.394237	0	12	11	18	hypothetical protein	Unknown
ECs1779	0.127593	0.616341	-1.12616	-0.493453	16	19	1	0	hypothetical lipoprotein	Other category	up	down
ECs5429	0.849744	-0.971998	-0.437163	0.0947381	19	1	2	13			down
ECs5430	0.428347	-0.465778	-0.0559048	0.0893876	19	3	7	13
ECs1788	-2.15664	1.21878	-2.51245	-2.37222	3	19	0	0	hypothetical protein	Unknown	up	down	down
ECs1789	-3.80957	0.0766828	0.909798	-4.02515	2	11	19	0	putative Dnase	Nucleotide metabolism and DNA recombination		up	down
ECs5431	-3.32671	0.684698	-3.68252	0.55205	3	19	0	19			up	down	up
ECs1791	-4.65077	0.334095	0.291741	-0.0788551	0	17	14	6	putative terminase small subunit	Nucleotide metabolism and DNA recombination
ECs1796	-5.06536	-0.0805028	0.407772	0.279737	0	8	15	17	hypothetical protein	Unknown
ECs1799	-4.80361	-0.19142	0.439007	0.327922	0	6	16	17	hypothetical protein	Unknown
ECs1807	-4.7716	0.0701575	0.332173	0.233173	0	11	14	16	putative outer membrane protein precursor	Pathogenicity
ECs1821	-4.14907	0.920946	-4.50488	0.0779976	2	19	0	12	hypothetical protein	Unknown	up	down
ECs1829	-1.27657	-2.4094	0.146695	0.927657	3	0	11	19	hypothetical protein	Unknown	down		up
ECs1830	-1.59472	-3.26821	0.363264	0.846707	3	0	15	19	putative structural proteins	Cell division	down		up
ECs1831	-1.70339	-4.43721	0.181513	0.976944	3	0	12	19	hypothetical protein	Unknown	down		up
ECs1832	-1.30059	-1.73183	0.722599	0.328105	3	0	18	17	tryptophan synthase alpha protein	Stress response	down	up
ECs1833	-1.26189	-1.83831	0.747733	0.29381	3	0	18	17	tryptophan synthase beta protein	Stress response	down	up
ECs1849	-0.164541	-1.59506	0.558041	0.224351	10	0	17	16	aconitate hydrase 1	Stress response	down	up
ECs5432	0.647232	0.114486	-0.360131	-0.768467	19	12	3	0	#N/A	Unknown			down
ECs1862	-3.96675	0.507284	-4.32256	0.75931	2	18	0	19	putative transcription regulatory protein	Transcription and RNA processing	up	down	up
ECs1876	-0.0917585	-1.47919	0.660073	-0.0481195	12	0	18	8	hypothetical protein	Unknown	down	up
ECs1877	-1.53604	-2.42681	0.965827	-0.114502	3	0	19	5	aldehyde dehydrogenase	Amino acid and protein metabolism	down	up
ECs1878	-1.86469	-3.30753	0.961338	0.0179364	3	0	19	10	probable oxidoreductase	Amino acid and protein metabolism	down	up
ECs1879	-1.66269	-2.76041	1.00126	-0.180922	3	0	19	4	4-aminobutyrate aminotransferase	Other category	down	up
ECs1890	-4.34144	-0.167514	0.0476775	0.66333	1	6	9	19	putative binding-protein dependent transport protein	Transport			up
ECs1894	-4.16411	-0.683327	0.873707	-0.205304	2	2	19	3	putative dehydrogenase	Other category	down	up
ECs1895	-4.39024	-0.647087	0.833685	-0.106006	1	2	19	5	hypothetical protein	Unknown	down	up
ECs1896	-4.24988	-0.769094	0.874951	-0.14797	2	2	19	4	putative beta-phosphoglucomutase	Carbohydrate metabolism	down	up
ECs1898	-4.35387	-0.536612	0.791581	-0.0696384	1	3	19	7	outer membrane protein	Pathogenicity	down	up
ECs1900	-0.480194	0.573952	-0.61286	-0.136159	6	19	1	5	putative enzyme	Other category	up	down
ECs1912	-0.371528	0.152744	0.354467	-0.587109	7	13	15	0	hypothetical protein	Unknown			down
ECs1913	0.374995	-0.376783	-0.040114	0.0657699	19	4	8	12	hypothetical protein	Unknown
ECs1916	0.384196	-0.273259	-0.109537	0.0377097	19	5	6	11	O-6-alkylguanine-DNA/cysteine-protein methyltransferase	Nucleotide metabolism and DNA recombination
ECs1920	-4.69562	-0.0834311	0.732399	-0.411388	0	8	18	1				up
ECs1923	0.378565	-0.238777	-0.283975	0.162984	19	5	4	15	putative transcriptional regulator LYSR-type	Transcription and RNA processing
ECs1930	-2.66747	1.21878	-3.02328	-2.88305	3	19	0	0	hypothetical protein	Unknown	up	down	down
ECs1931	-3.51477	0.607871	-3.87058	0.65168	3	19	0	19	hypothetical protein	Unknown	up	down	up
ECs1933	-0.17453	0.297099	-4.84783	0.615412	10	16	0	19	recombinase recT protein	Nucleotide metabolism and DNA recombination		down	up
ECs1935	-0.0947338	0.545051	-0.344163	-0.675774	12	18	3	0	racC protein	Nucleotide metabolism and DNA recombination	up		down
ECs1942	0.839089	0.630994	-3.89875	-3.75852	19	19	0	0	regulatory protein	Transcription and RNA processing	up	down	down
ECs1943	0.170393	0.100167	0.113077	-0.541624	17	12	11	0	hypothetical protein	Unknown			down
ECs1944	-3.83062	-4.26186	0.856996	0.396451	2	0	19	18	hypothetical protein	Unknown	down	up
ECs1948	-3.42515	0.461094	-3.78096	0.801916	3	18	0	19	hypothetical protein	Unknown		down	up
ECs1949	-3.36062	0.382532	-3.71643	0.866455	3	17	0	19	hypothetical protein	Unknown		down	up
ECs1950	-3.6483	0.420272	0.696373	-3.86388	3	18	18	0	hypothetical protein	Unknown		up	down
ECs1951	-4.01986	0.624073	-4.37567	0.632093	2	19	0	19	hypothetical protein	Unknown	up	down	up
ECs1954	0.226388	0.509802	-5.5675	0.113991	18	18	0	13	hypothetical protein	Unknown	up	down
ECs5434	0.562694	-0.164115	-0.604046	0.0957991	19	6	1	13				down
ECs5435	0.59371	-0.15389	-0.665165	0.0792072	19	7	1	12				down
ECs1960	-0.708135	-0.0407625	-0.147654	0.480278	4	9	6	19	hypothetical protein	Unknown
ECs1967	-2.15664	1.21878	-2.51245	-2.37222	3	19	0	0	hypothetical protein	Unknown	up	down	down
ECs1968	-3.80957	0.0766828	0.909798	-4.02515	2	11	19	0	putative DNase	Nucleotide metabolism and DNA recombination		up	down
ECs5437	-3.32671	0.684698	-3.68252	0.55205	3	19	0	19			up	down	up
ECs5438	-4.26348	-0.0407625	0.960437	-4.47906	1	9	19	0	#N/A	Unknown		up	down
ECs1979	-4.82695	-0.31655	0.601063	0.177822	0	4	17	15	hypothetical protein	Unknown		up
ECs1986	-4.83462	-0.0454992	0.350838	0.320442	0	9	15	17	putative tail assembly protein	Other category
ECs1987	-5.32539	-0.483634	0.690408	0.128906	0	3	18	14	putative tail assembly protein	Other category		up
ECs1990	-4.81923	0.0966374	0.305598	0.238188	0	12	14	16	putative host specificity protein	Pathogenicity
ECs1996	-5.10108	0.0844498	0.0237473	0.512283	0	12	9	19	hypothetical protein	Unknown			up
ECs2004	-0.361368	-0.30306	-0.024031	0.467596	7	5	8	19	hypothetical protein	Unknown
ECs2005	-0.2471	-0.208336	-0.219918	0.49283	9	6	5	19	hypothetical protein	Unknown
ECs2012	-0.349379	0.0556294	0.418741	-0.56496	7	11	16	0	hypothetical protein	Unknown			down
ECs2016	-3.21751	0.44559	-3.57332	0.8154	3	18	0	19	hypothetical protein	Unknown		down	up
ECs2017	0.85509	0.618006	-3.74922	-3.60899	19	19	0	0	hypothetical protein	Unknown	up	down	down
ECs2018	-3.42515	1.21878	-3.78096	-3.64073	3	19	0	0	hypothetical protein	Unknown	up	down	down
ECs2019	-4.67792	0.560724	-0.205413	0.0832359	0	19	5	12	hypothetical protein	Unknown	up
ECs2021	-0.472455	-1.90448	0.787477	-0.0188895	6	0	19	9	aldehyde dehydrogenase	Other category	down	up
ECs5440	0.459412	-0.538427	-0.126525	0.16824	19	3	6	15			down
ECs2025	0.593763	-0.823012	-0.146605	0.181676	19	1	6	15	hypothetical protein	Unknown	down
ECs2027	0.46998	-0.559916	0.0369385	0.00501315	19	2	9	9	putative transcriptional regulator LYSR-type	Transcription and RNA processing	down
ECs2044	-0.884299	-1.10423	0.831952	-0.211424	4	1	19	3	putative transport protein	Pathogenicity	down	up
ECs2045	-1.24035	-1.2886	0.883174	-0.174999	3	1	19	4	putative ATP-binding component of a transport system	Pathogenicity	down	up
ECs2047	-1.91143	-1.03049	0.913784	-0.266261	3	1	19	2	putative transport system permease protein	Pathogenicity	down	up
ECs2048	-0.989038	-0.932982	0.768883	-0.0754693	4	1	19	6	putative aldehyde dehydrogenase	Amino acid and protein metabolism	down	up
ECs2054	-0.447121	-0.952469	0.325009	0.476732	6	1	14	19	hypothetical protein	Unknown	down
ECs2058	-4.71301	-0.276713	0.229499	0.592872	0	5	13	19	putative transferase	Other category			up
ECs5442	-3.51477	0.371482	-3.87058	0.874823	3	17	0	19				down	up
ECs2068	-0.890598	-1.26121	0.776794	0.0130533	4	1	19	10	cryptic nitrate reductase 2 gamma subunit	Pathogenicity	down	up
ECs2070	0.0405817	-1.56931	0.783384	-0.542724	15	0	19	0	cryptic nitrate reductase 2 beta subunit	Pathogenicity	down	up	down
ECs2071	-0.204753	-1.95167	0.78846	-0.182662	9	0	19	4	cryptic nitrate reductase 2 alpha subunit	Pathogenicity	down	up
ECs2072	0.0895893	-1.68538	0.667312	-0.170443	16	0	18	4	nitrite extrusion protein 2	Other category	down	up
ECs2076	-3.42515	0.461094	-3.78096	0.801916	3	18	0	19	putaive outer membrane porin protein	Pathogenicity		down	up
ECs2084	-0.109233	-1.85702	0.437225	0.405074	11	0	16	18	30S ribosomal subunit protein S22	Transcription and RNA processing	down
ECs2085	-0.990494	-2.05546	0.64659	0.433516	4	0	18	18	hypothetical protein	Unknown	down	up
ECs2086	-0.533283	-1.83484	0.598495	0.359814	5	0	17	18	osmotically inducible protein	Stress response	down	up
ECs2088	-4.92226	-0.247557	0.594045	0.135156	0	5	17	14	putative ATP-binding component of a transport system	Pathogenicity		up
ECs2091	-0.760196	-1.33804	0.796898	-0.059486	4	1	19	7	putative hemin-binding lipoprotein	Pathogenicity	down	up
ECs2099	-3.69709	0.813315	-4.0529	0.335827	2	19	0	18	putative peptidase	Amino acid and protein metabolism	up	down
ECs2101	-2.73201	-3.16325	-3.08782	1.43444	3	0	0	19	putative ATP-binding component of a transport system	Transport	down	down	up
ECs2102	-3.57034	-4.00158	0.818786	0.462578	3	0	19	19	putative enzyme	Other category	down	up
ECs2107	-2.44432	1.21878	-2.80013	-2.65991	3	19	0	0	putative adhesin	Pathogenicity	up	down	down
ECs2108	-0.226898	0.505014	0.26459	-4.75997	9	18	13	0	putative fimbrial-like protein	Cell motility	up		down
ECs2112	-0.206278	0.337042	-5.16726	0.589742	9	17	0	19	putative fimbrial chaperone protein precursor	Cell motility		down	up
ECs2118	-0.760481	-0.875383	0.778501	-0.226402	4	1	19	3	putative kinase	Pathogenicity	down	up
ECs2120	-0.529622	-1.67381	0.838734	-0.188392	5	0	19	3	putative ATP-binding component of a transport system	Pathogenicity	down	up
ECs2121	-0.826519	-1.36312	0.784784	0.00521957	4	1	19	9	putative transport system permease protein	Pathogenicity	down	up
ECs2122	-5.48487	-0.810165	0.933543	-0.329814	0	1	19	1	putative transport system permease protein	Pathogenicity	down	up
ECs2123	-1.28206	-1.20248	0.967283	-0.555035	3	1	19	0	putative LACI-type transcriptional regulator	Pathogenicity	down	up	down
ECs2124	-2.10981	-1.40397	0.964564	-0.253331	3	0	19	2	hypothetical protein	Pathogenicity	down	up
ECs2125	-1.50934	-1.21107	0.985341	-0.566412	3	1	19	0	hypothetical protein	Pathogenicity	down	up	down
ECs2133	0.428347	0.0206383	-0.350946	-0.123706	19	10	3	5	putative transcriptional regulator LYSR-type	Transcription and RNA processing
ECs2134	-3.6483	0.237951	0.824206	-3.86388	3	15	19	0				up	down
ECs2137	0.284002	-0.169378	-0.914251	0.48116	18	6	1	19	repressor of mar operon	Transcription and RNA processing		down
ECs2140	0.541792	-0.409982	-0.219483	0.0623966	19	4	5	12	efflux pump for cysteine biosynthetic pathway intermediates	Transport
ECs2143	0.560492	-0.105587	-0.371543	-0.132874	19	7	3	5	putative transcriptional regulator	Transcription and RNA processing
ECs2150	0.46925	0.415567	-0.749267	-0.724107	19	17	1	0	hypothetical protein	Unknown		down	down
ECs2153	-0.202364	0.665679	-5.34567	0.117573	10	19	0	14	putative damage-inducible protein	Stress response	up	down
ECs2154	-3.83062	0.714875	-4.18643	0.507677	2	19	0	19	hypothetical protein	Unknown	up	down	up
ECs2162	0.680216	-0.616021	-0.153818	-0.0520555	19	2	6	7	putative tail assembly protein	Other category	down
ECs2163	-4.17893	-0.515821	0.835902	-0.220119	2	3	19	3	putative tail assembly protein	Other category	down	up
ECs2172	-4.69562	-0.74483	0.470034	0.569442	0	2	16	19	putative tail attachment protein	Other category	down		up
ECs2173	-4.32887	-4.76011	0.836785	0.432287	1	0	19	18	putative DNA-packaging protein	Nucleotide metabolism and DNA recombination	down	up
ECs2174	-4.08655	-4.51779	0.995717	0.0798933	2	0	19	12	putative major capsid protein	Other category	down	up
ECs2175	-4.42533	-0.474539	0.798594	-0.141097	1	3	19	4	putative head decoration protein	Other category		up
ECs2176	-3.72062	-4.15186	0.865214	0.381289	2	0	19	18	putative minor capsid protein precursor	Other category	down	up
ECs2177	-4.55454	-0.543126	0.776627	-0.0251867	1	3	19	8	putative portal protein	Nucleotide metabolism and DNA recombination	down	up
ECs2179	-4.72159	0.0941924	0.52102	-0.108859	0	12	17	5	putative terminase large subunit	Nucleotide metabolism and DNA recombination		up
ECs5446	0.424993	-0.0277522	-0.689921	0.165928	19	9	1	15				down
ECs5448	0.487674	0.0762651	-0.609644	-0.0831521	19	11	1	6				down
ECs5449	0.625921	-0.207331	-0.733371	0.12134	19	6	1	14				down
ECs2192	0.165156	0.24253	-0.051613	-0.557574	17	15	7	0	hypothetical protein	Unknown			down
ECs2193	-0.244394	0.298416	0.158326	-0.605157	9	16	12	0	putative ante-terminator protein	Nucleotide metabolism and DNA recombination			down
ECs2194	-0.0586732	0.381926	-0.11599	-0.519376	13	17	6	0	putative crossover junction endodeoxyribonuclease	Nucleotide metabolism and DNA recombination			down
ECs2195	0.464104	0.274778	-0.890235	-0.211009	19	16	1	3	hypothetical protein	Unknown		down
ECs2200	0.401347	0.589146	-5.11925	-0.27854	19	19	0	2			up	down
ECs2205	-5.07141	-0.229646	0.74657	-0.243562	0	5	18	2	putative replication protein	Nucleotide metabolism and DNA recombination		up
ECs2208	-3.6483	0.363114	-4.00411	0.881054	3	17	0	19	putative regulatory protein	Transcription and RNA processing		down	up
ECs2210	-4.9767	0.00816284	0.371275	0.245801	0	10	15	16	hypothetical protein	Unknown
ECs2211	-3.62298	0.813315	-3.97879	0.335827	3	19	0	18	hypothetical protein	Unknown	up	down
ECs2213	0.189617	0.189161	0.404352	-4.20035	17	14	15	0					down
ECs5450	0.077623	0.244221	0.41496	-4.14529	15	15	16	0					down
ECs2214	-3.89124	-0.0739881	0.973302	-4.10682	2	8	19	0	putative cell division inhibitor	Cell division		up	down
ECs2227	-0.0547285	0.463113	-4.50488	0.380278	13	18	0	18				down
ECs2229	0.432624	-1.12463	-0.132906	0.434767	19	1	6	18			down
ECs2239	-4.73854	-0.564611	0.791753	-0.0488476	0	2	19	8	putative minor tail protein	Other category	down	up
ECs2241	-4.78773	-0.77632	0.593031	0.434767	0	1	17	18	putative tail protein	Other category	down	up
ECs2243	-4.69562	-0.684205	0.747666	0.132228	0	2	18	14	putative major tail subunit	Other category	down	up
ECs2244	-4.95663	-0.167514	0.407871	0.34925	0	6	15	18	hypothetical protein	Unknown
ECs2246	-5.49675	-0.041888	0.51905	0.071492	0	9	17	12	putative head-tail adaptor	Other category		up
ECs2247	-5.05928	-0.0968966	0.413851	0.285816	0	8	16	17	hypothetical protein	Unknown
ECs5451	-4.34144	0.302489	0.783384	-4.55703	1	16	19	0	#N/A	Unknown		up	down
ECs2253	-3.51477	0.0613274	0.916916	-3.73035	3	11	19	0				up	down
ECs2255	-2.35731	1.21878	-2.71312	-2.57289	3	19	0	0	hypothetical protein	Unknown	up	down	down
ECs5452	-0.0991802	-4.62476	0.238157	0.69684	12	0	13	19			down		up
ECs2264	-0.577058	0.582791	-0.0726664	-0.792639	5	19	7	0			up		down
ECs5456	0.772953	-0.385597	-0.692526	0.0313713	19	4	1	10				down
ECs2284	0.829717	0.346292	-5.21307	-0.518962	19	17	0	0	inhibitor of cell division	Cell division		down	down
ECs2285	-4.20791	-0.390658	0.223768	0.65168	2	4	13	19	hypothetical protein	Unknown			up
ECs2287	0.133203	-0.0596252	-0.841646	0.477238	16	8	1	19	excisionase	Nucleotide metabolism and DNA recombination		down
ECs2295	-4.83462	-0.0728982	0.350838	0.343431	0	8	15	18	putative oxidoreductase Fe-S subunit	Other category
ECs2296	0.36835	-0.124342	-0.0280056	-0.201071	19	7	8	3	putative DMSO reductase anchor subunit	Other category
ECs2301	-4.53413	0.595313	0.0867947	-0.367683	1	19	10	1	putative transcriptional regulator LYSR-type	Transcription and RNA processing	up
ECs2302	-0.250867	0.63923	-0.625725	-0.504914	9	19	1	0	putative transport protein	Transport	up	down	down
ECs2304	-0.358644	0.810181	-1.05093	-0.815387	7	19	1	0	hypothetical protein	Unknown	up	down	down
ECs2305	-0.585611	0.76052	-0.660907	-0.692978	5	19	1	0	possible chaperone	Other category	up	down	down
ECs2311	0.478458	-0.0551431	-0.318584	-0.121196	19	9	3	5	putative arginine/ornithine antiporter	Transport
ECs2313	0.397257	-0.194325	-0.14831	-0.0155712	19	6	6	9	hypothetical protein	Unknown
ECs2328	0.452195	0.156501	-0.5282	-0.221844	19	13	2	3	repressor of malX and Y genes	Transcription and RNA processing		down
ECs2329	0.266671	0.554705	-0.747601	-0.822028	18	18	1	0	PTS system, maltose and glucose-specific II ABC	Carbohydrate metabolism	up	down	down
ECs2330	-0.210733	0.601471	-0.479531	-0.565426	9	19	2	0	putative aminotrasferase	Amino acid and protein metabolism	up		down
ECs2338	0.453493	0.0601037	-0.419095	-0.157221	19	11	2	4	putative membrane protein	Other category
ECs2341	0.407447	-0.0499381	-0.229614	-0.115361	19	9	4	5	hypothetical protein	Unknown
ECs2347	-0.21233	0.610221	-0.666332	-0.39954	9	19	1	1	pyridoxinephosphate oxidase	Other category	up	down
ECs2355	-0.804064	-1.61785	0.75919	0.124283	4	0	18	14	superoxide dismutase precursor (Cu-Zn)	Stress response	down	up
ECs2377	-4.74691	0.215478	0.495702	-0.26201	0	14	16	2	hypothetical protein	Other category
ECs2378	-0.613345	-0.474039	0.103482	0.537951	5	3	10	19	putative oxidoreductase Fe-S subunit	Other category			up
ECs2381	-3.54294	0.120168	0.888745	-3.75852	3	12	19	0	putative oxidoreductase Fe-S subunit	Other category		up	down
ECs2397	-2.73201	-3.16325	-3.08782	1.43444	3	0	0	19	putative transport system permease protein	Transport	down	down	up
ECs2399	-3.21751	-3.64875	1.29421	-3.4331	3	0	19	0	putative oxidoreductase	Stress response	down	up	down
ECs2401	-3.74361	-4.17485	0.877316	0.3583	2	0	19	18	putative enzyme	Other category	down	up
ECs2403	0.328264	0.590172	-4.40957	-0.174999	18	19	0	4	putative ARAC-type regulatory protein	Transcription and RNA processing	up	down
ECs2405	-4.40207	-0.584814	0.763582	0.0363102	1	2	19	11	putative flavoprotein	Other category	down	up
ECs2407	-3.54294	-3.97418	1.29421	-3.75852	3	0	19	0	hypothetical protein	Unknown	down	up	down
ECs2427	-3.42515	0.586258	-3.78096	0.676753	3	19	0	19	hypothetical protein	Unknown	up	down	up
ECs2430	-0.618902	-1.67017	0.781957	0.014784	5	0	19	10	hypothetical protein	Unknown	down	up
ECs2435	0.397897	-0.115068	-0.344498	0.0734624	19	7	3	12	part of a kinase	Other category
ECs2436	-0.26363	0.784207	-5.11925	-0.150706	8	19	0	4	hypothetical protein	Unknown	up	down
ECs2437	0.23455	0.0777472	0.101884	-0.574095	18	12	10	0	hypothetical protein	Unknown			down
ECs2452	0.370155	-1.39737	0.562911	-0.351987	19	0	17	1	putative aldehyde dehydrogenase	Amino acid and protein metabolism	down	up
ECs2453	0.422415	-1.58617	0.552113	-0.335272	19	0	17	1	hypothetical protein	Amino acid and protein metabolism	down	up
ECs2458	-4.75521	-0.0216623	0.187299	0.46729	0	9	12	19	hypothetical protein	Unknown
ECs2460	-5.02201	-0.154935	0.494295	0.221992	0	7	16	16	hypothetical protein	Unknown
ECs2466	0.09539	0.000622742	0.586878	-4.43768	16	10	17	0	hypothetical protein	Unknown		up	down
ECs2468	-2.66747	-3.09871	-3.02328	1.43444	3	0	0	19	hypothetical protein	Unknown	down	down	up
ECs2473	-3.98477	-0.0985213	-4.34058	1.12266	2	8	0	19	hypothetical lipoprotein	Other category		down	up
ECs2487	0.54966	-0.586336	-0.0645345	0.0312428	19	2	7	10	hypothetical protein	Unknown	down
ECs2492	-0.648712	-2.35475	0.923277	-0.272241	5	0	19	2	hypothetical protein	Unknown	down	up
ECs2493	-0.733487	-1.93198	0.961157	-0.47461	4	0	19	1	hypothetical protein	Unknown	down	up
ECs2494	0.446047	0.120168	-4.40957	0.431137	19	12	0	18	hypothetical protein	Unknown		down
ECs2495	0.381848	-0.476835	0.00405939	0.0871301	19	3	8	13	hypothetical protein	Unknown
ECs2505	0.5346	-0.295348	-0.458329	0.157497	19	5	2	15	hypothetical protein	Unknown
ECs2506	0.3901	-0.435494	0.104399	-0.0759977	19	3	11	6	hypothetical protein	Unknown
ECs2509	-5.05317	-0.237384	0.517948	0.252712	0	5	17	16	putative tartrate dehydrogenase	Other category		up
ECs2511	-1.69871	-0.925981	0.813375	-0.0373776	3	1	19	8	hypothetical protein	Unknown	down	up
ECs2526	0.407895	-0.651953	0.356297	-0.362682	19	2	15	1			down
ECs2535	-0.340998	0.655127	-0.777627	-0.347194	7	19	1	1	hypothetical protein	Unknown	up	down
ECs2536	0.125977	0.553158	-1.41384	-0.167277	16	18	0	4			up	down
ECs2546	-0.774279	-1.77387	0.766082	0.131007	4	0	19	14	hypothetical protein	Unknown	down	up
ECs2568	-0.346725	0.747033	-0.969779	-0.557891	7	19	1	0	putative ATP-binding component of a transport system	Transport	up	down	down
ECs2569	-0.393242	0.784956	-0.932389	-0.732971	7	19	1	0	hypothetical protein	Transport	up	down	down
ECs2572	0.646153	0.162728	-0.568319	-0.602443	19	13	2	0	hypothetical protein	Unknown		down	down
ECs2573	0.482265	-0.093108	-0.145688	-0.265623	19	8	6	2	Holliday junction nuclease	Nucleotide metabolism and DNA recombination
ECs2578	0.235554	0.438622	-5.28504	0.225826	18	18	0	16	hypothetical protein	Unknown		down
ECs2583	-0.264515	0.649154	-0.973147	-0.262373	8	19	1	2	putative cytochrome C-type protein	Other category	up	down
ECs2587	0.450055	0.265675	-0.180192	-1.03849	19	15	5	0	hypothetical protein	Unknown			down
ECs2588	-4.98986	0.213694	0.306823	0.0928805	0	14	14	13	flagellar protein	Cell motility
ECs2592	-0.534047	0.391155	0.148131	-0.587109	5	17	11	0	chemotaxis protein CheY	Stress response			down
ECs2593	-4.83462	0.19373	0.49655	-0.221883	0	14	16	3	response regulator for chemotaxis CheA sensor	Stress response
ECs2594	-4.63225	0.477777	0.258967	-0.348018	0	18	13	1	response regulator for chemotaxis	Stress response
ECs2599	0.206567	0.332138	-0.189248	-0.645003	17	17	5	0	chemotaxis protein MotB	Stress response			down
ECs2600	0.212192	0.383585	-0.357192	-0.553435	17	17	3	0	proton conductor component of motor	Stress response			down
ECs2601	0.439912	-0.510737	-0.0709037	0.121816	19	3	7	14	regulator of flagellar biosynthesis FlhC	Pathogenicity	down
ECs2602	0.532176	-0.705151	-0.161077	0.209075	19	2	6	16	regulator of flagellar biosynthesis FlhD	Pathogenicity	down
ECs2605	-0.825206	-1.45391	0.669666	0.26739	4	0	18	17	trehalose-6-phosphate phophatase	Carbohydrate metabolism	down	up
ECs2618	-0.705675	0.931098	-5.06882	-0.428779	4	19	0	1	hypothetical protein	Unknown	up	down
ECs5465	-0.554972	0.640618	-0.910782	-0.0862161	5	19	1	6			up	down
ECs2624	-4.52377	0.765306	-4.87958	0.425439	1	19	0	18	hypothetical protein	Unknown	up	down
ECs2628	-0.982523	-0.41046	0.134973	0.562884	4	4	11	19	hypothetical protein	Unknown			up
ECs2629	-3.74361	0.900326	-4.09942	0.135156	2	19	0	14	hypothetical protein	Unknown	up	down
ECs2632	-4.92923	-0.0374611	0.0620662	0.5755	0	9	10	19	hypothetical protein	Unknown			up
ECs2634	-4.6599	0.0446603	0.400392	0.167946	0	11	15	15	putative plasmid partition protein	Other category
ECs2635	-4.03696	-4.4682	0.743033	0.575777	2	0	18	19	putative plasmid partition protein	Other category	down	up	up
ECs2638	-0.295891	0.838505	-4.9002	-0.317315	8	19	0	2	hypothetical protein	Unknown	up	down
ECs2642	-4.37826	-0.204328	0.787392	-0.419452	1	6	19	1				up
ECs2643	-3.72062	0.789785	-4.07643	0.381289	2	19	0	18	putative tail protein	Other category	up	down
ECs5466	0.829139	-0.53361	-0.760244	0.0813247	19	3	1	12			down	down
ECs5467	0.636237	-0.133738	-0.645566	-0.0144474	19	7	1	9				down
ECs5468	0.570081	0.091997	-0.726164	-0.15665	19	12	1	4				down
ECs2654	0.551407	0.13879	-0.512701	-0.380135	19	13	2	1	transcriptional regulator of ftsQAZ gene cluster	Pathogenicity		down
ECs2662	0.0698185	0.484666	-0.393237	-0.612382	15	18	3	0	flagellin	Pathogenicity			down
ECs2664	-4.84222	0.640043	0.172608	-0.740313	0	19	12	0	flagellar protein FliS	Cell motility	up		down
ECs2669	-0.399821	0.0582012	-0.601481	0.537277	6	11	1	19	hypothetical protein	Unknown		down	up
ECs2670	-4.78773	0.240614	-0.132906	0.477326	0	15	6	19	hypothetical protein	Unknown
ECs2677	-4.50271	-0.685457	0.811358	-0.0178134	1	2	19	9	flagellar hook-basal body MS ring protein FliF	Cell motility	down	up
ECs2681	-4.14907	-4.58031	0.975756	0.135156	2	0	19	14	flagellar fliJ protein	Cell motility	down	up
ECs2682	-4.05376	-4.485	1.05001	-0.0949562	2	0	19	6	flagellar hook-length control protein	Cell motility	down	up
ECs2686	-4.82695	-0.604232	0.770481	0.0326404	0	2	19	11	flagellar protein FliO	Cell motility	down	up
ECs2690	-4.98986	0.248785	-0.022656	0.392985	0	15	8	18	transcriptional regulator for ctr capsule biosynthesis	Pathogenicity
ECs2692	-0.170461	-2.18204	0.647892	0.164094	10	0	18	15	hypothetical protein	Unknown	down	up
ECs2703	-0.0904465	0.353783	-0.00800136	-0.593709	12	17	8	0					down
ECs2706	-0.295891	0.566791	-0.622713	-0.231169	8	19	1	3	putative 2-component sensor protein	Pathogenicity	up	down
ECs2707	-0.590377	0.755328	-0.946187	-0.410345	5	19	1	1	putative 2-component transcriptional regulator	Pathogenicity	up	down
ECs2708	-1.89428	0.671495	-0.330154	-0.197472	3	19	3	3	hypothetical protein	Nucleotide metabolism and DNA recombination	up
ECs2709	-2.01033	0.581898	-0.233455	-0.0426741	3	19	4	8	putative reductase	Other category	up
ECs2710	-0.537353	0.646711	-0.755961	-0.201756	5	19	1	3	hypothetical protein	Unknown	up	down
ECs2711	-0.716211	0.656144	-0.476329	-0.360005	4	19	2	1	hypothetical protein	Unknown	up
ECs2713	0.161943	0.42385	-0.381919	-0.564464	17	18	3	0					down
ECs2714	0.0113826	0.574766	-1.03757	-0.261357	14	19	1	2	hypothetical protein	Unknown	up	down
ECs2721	0.733729	-0.662591	-0.150925	-0.117179	19	2	6	5	putative tail assembly protein	Other category	down
ECs2722	-4.67792	-0.503986	0.852377	-0.288328	0	3	19	2	putative tail assembly protein	Other category	down	up
ECs2723	-4.5133	-0.501883	0.783384	-0.0749155	1	3	19	6	putative minor tail protein	Other category	down	up
ECs2728	-4.19352	-4.62476	0.888745	0.335827	2	0	19	18	putative minor tail protein	Other category	down	up
ECs2730	-4.19352	-4.62476	1.0304	-0.0270788	2	0	19	8	putative major head protein	Other category	down	up
ECs2731	-3.78806	-4.2193	0.866766	0.378386	2	0	19	18	putative head decoration protein	Other category	down	up
ECs2732	-4.34144	-0.390658	0.783384	-0.174999	1	4	19	4	putative head-tail preconnector protein	Other category		up
ECs2733	-4.99637	-0.129293	0.699909	-0.235218	0	7	18	3	putative portal protein	Nucleotide metabolism and DNA recombination		up
ECs2734	-4.85726	-0.0681417	0.615878	-0.096105	0	8	18	6	putative head completion protein	Other category		up
ECs5470	-4.16411	-4.59535	1.00154	0.0629597	2	0	19	12			down	up
ECs2739	-5.36659	-0.0295085	0.550477	-0.00244088	0	9	17	9	putative endopeptidase	Amino acid and protein metabolism		up
ECs2740	-0.295891	0.768364	-4.82609	-0.0806883	8	19	0	6	hypothetical protein	Unknown	up	down
ECs2743	0.60667	-0.123062	0.343234	-4.65234	19	7	15	0	putative holin protein	Other category			down
ECs5473	0.381244	0.0944223	-0.397126	-0.127685	19	12	3	5
ECs2751	-4.58439	0.0903149	0.67657	-0.551477	1	12	18	0	putative crossover junction endodeoxyribonuclease	Nucleotide metabolism and DNA recombination		up	down
ECs2754	0.741013	-0.556826	-0.278912	-0.0783344	19	2	4	6	prophage maintenance protein	Other category	down
ECs2756	0.409233	-0.0732999	-0.0519374	-0.30338	19	8	7	2	hypothetical protein	Unknown
ECs2760	-4.7716	0.277797	0.592899	-0.738688	0	16	17	0	hypothetical protein	Unknown		up	down
ECs2761	-4.61338	-0.950274	0.490397	0.60912	0	1	16	19	hypothetical protein	Unknown	down		up
ECs2764	-0.346534	-0.873084	0.267057	0.473977	7	1	13	19	hypothetical protein	Unknown	down
ECs2765	0.388888	-0.236507	-0.60291	0.335827	19	5	1	18	putative cell division control protein	Cell division		down
ECs2768	-3.83062	1.21878	-4.18643	-4.0462	2	19	0	0	putative cell division inhibition protein	Cell division	up	down	down
ECs2771	-3.74361	0.324962	0.768117	-3.95919	2	16	19	0				up	down
ECs2772	-3.74361	0.570085	-4.09942	0.694772	2	19	0	19	hypothetical protein	Unknown	up	down	up
ECs5474	0.802722	-0.0384174	-1.71553	-0.00241703	19	9	0	9				down
ECs5475	0.608931	-0.339364	-0.701149	0.231927	19	4	1	16				down
ECs2777	-3.72062	-0.0575133	0.966997	-3.9362	2	8	19	0	hypothetical protein	Unknown		up	down
ECs5476	0.92931	-0.940949	-0.608559	0.0444641	19	1	1	11			down	down
ECs2783	0.386328	-0.398843	-0.0759116	0.106208	19	4	7	13	transcriptional regulator cys regulon	Transcription and RNA processing
ECs5478	-0.0239568	0.143922	0.363391	-1.13051	14	13	15	0					down
ECs2799	0.435576	0.461094	-0.667449	-0.932685	19	18	1	0	hypothetical protein	Unknown		down	down
ECs2803	-4.84222	0.142641	0.0749696	0.422838	0	13	10	18	putative DNA repair protein	Nucleotide metabolism and DNA recombination
ECs2806	0.376203	0.137867	-0.246235	-0.35732	19	13	4	1	hypothetical protein	Unknown
ECs2807	0.748897	-0.0718071	-0.940839	-0.117719	19	8	1	5	hypothetical protein	Unknown		down
ECs2808	-0.998516	0.782175	-5.67181	0.172197	4	19	0	15	hypothetical protein	Unknown	up	down
ECs2815	0.414244	-0.754793	0.0318836	0.187686	19	2	9	15	putative transport system permease protein	Transport	down
ECs5479	-4.75521	0.671485	0.430245	-4.97079	0	19	16	0			up		down
ECs2848	-4.67792	0.451525	0.0414469	0.0481446	0	18	9	11	hypothetical protein	Unknown
ECs2849	-4.74691	-0.524189	0.438544	0.518148	0	3	16	19	putative colanic acid biosynthesis glycosyl transferase	Other category	down		up
ECs2850	-4.31613	-4.74737	0.997944	0.0734624	1	0	19	12	putative galactokinase	Other category	down	up
ECs2852	-4.32887	-4.76011	0.985205	0.109514	1	0	19	13	putative colanic acid biosynthsis UDP-glucose lipid carrier transferase	Other category	down	up
ECs2853	-4.19352	-4.62476	0.844293	0.419208	2	0	19	18	phosphomannomutase	Stress response	down	up
ECs2855	-3.80957	-0.233472	1.02758	-4.02515	2	5	19	0	putative colanic biosynthesis glycosyl transferase	Other category		up	down
ECs2856	-4.03696	-4.4682	0.930245	0.247273	2	0	19	16	GDP-mannose mannosyl hydrolase	Carbohydrate metabolism	down	up
ECs2858	-4.58439	-0.767135	0.358117	0.680667	1	2	15	19	GDP-D-mannose dehydratase	Carbohydrate metabolism	down		up
ECs2860	-2.59848	-3.02972	-2.95429	1.43444	3	0	0	19	putative colanic acid biosynthesis glycosyl transferase	Other category	down	down	up
ECs2861	-3.51477	-3.94601	0.829904	0.44404	3	0	19	18	putative colanic acid polymerase	Other category	down	up
ECs2862	-3.98477	-4.41601	0.852377	0.40482	2	0	19	18	putative glycosyl transferase	Other category	down	up
ECs2863	-4.16411	-4.59535	0.456813	0.867333	2	0	16	19	putative transferase	Other category	down		up
ECs2864	-0.444926	-0.815541	0.297876	0.458725	6	1	14	19	putative regulator	Transcription and RNA processing	down
ECs2866	-3.91066	-4.3419	0.710262	0.618689	2	0	18	19	probable protein-tyrosine-phosphatase	Amino acid and protein metabolism	down	up	up
ECs2867	-4.62286	-0.736609	0.31965	0.702826	0	2	14	19	putative polysaccharide export protein	Pathogenicity	down		up
ECs2869	-0.653784	-0.738153	0.0930751	0.653505	5	2	10	19	hypothetical protein	Unknown	down		up
ECs2871	0.381341	-0.121952	-0.188297	-0.0349101	19	7	5	8	suppressor of ompF assembly mutants	Pathogenicity
ECs2872	0.578521	-0.0697086	-0.338759	-0.245049	19	8	3	2	2'-deoxycytidine 5'-triphosphate deaminase	Nucleotide metabolism and DNA recombination
ECs2884	0.118543	0.210552	0.0811872	-0.672402	16	14	10	0	hypothetical protein	Pathogenicity			down
ECs2885	-4.64155	0.0630095	0.325651	0.248815	0	11	14	16	putative transport protein	Stress response
ECs2888	-0.422642	-1.48587	0.752294	-0.0544483	6	0	18	7	hypothetical protein	Unknown	down	up
ECs2894	-3.80957	-4.24081	0.739899	0.580024	2	0	18	19	galactitol-1-phosphate dehydrogenase	Carbohydrate metabolism	down	up	up
ECs2896	-2.52437	-2.95561	-2.88018	1.43444	3	0	0	19	galactitol-specific enzyme IIB of phosphotransferase system	Carbohydrate metabolism	down	down	up
ECs2897	-3.83062	-4.26186	0.790305	0.507677	2	0	19	19	galactitol-specific enzyme IIA of phosphotransferase system	Carbohydrate metabolism	down	up	up
ECs2900	-1.00948	-1.66991	0.717158	0.272299	4	0	18	17	hypothetical protein	Stress response	down	up
ECs2901	-4.81145	-0.542208	0.485231	0.474229	0	3	16	19	putative nucleoside permease protein	Transport	down
ECs2905	-3.92971	0.544325	0.582015	-4.14529	2	18	17	0	hypothetical protein	Unknown	up	up	down
ECs2909	-0.744373	0.672236	-0.957082	-0.0591671	4	19	1	7	hypothetical protein	Unknown	up	down
ECs2910	-0.828695	0.574127	-0.529098	-0.0360475	4	19	2	8	putative outer membrane protein	Pathogenicity	up	down
ECs2914	-3.6483	-4.07954	0.783384	0.518148	3	0	19	19	putative type-1 fimbrial protein	Cell motility	down	up	up
ECs2916	-2.59848	1.21878	-2.95429	-2.81406	3	19	0	0	putative chaperone	Other category	up	down	down
ECs2918	0.380697	-0.103888	-0.114226	-0.135638	19	7	6	5	hypothetical protein	Unknown
ECs2926	-2.95515	1.21878	-3.31096	-3.17073	3	19	0	0	hypothetical protein	Unknown	up	down	down
ECs2937	0.634023	-0.722357	-0.205094	0.129291	19	2	5	14	putative 2-component sensor protein	Pathogenicity	down
ECs2942	-4.37826	-0.635111	0.845661	-0.151188	1	2	19	4	putative outer membrane protein Lom precursor	Pathogenicity	down	up
ECs2945	0.733729	-0.662591	-0.150925	-0.117179	19	2	6	5	putative tail assembly protein	Other category	down
ECs2946	-4.59415	-0.47151	0.833868	-0.255851	1	3	19	2	putative tail assembly protein	Other category		up
ECs2947	-4.5133	-0.501883	0.783384	-0.0749155	1	3	19	6	putative minor tail protein	Other category	down	up
ECs2954	-4.75521	-0.937953	0.892868	-0.103255	0	1	19	6	putative minor tail protein	Other category	down	up
ECs2955	-1.41624	-0.651231	0.827784	-0.325572	3	2	19	1	hypothetical protein	Unknown	down	up
ECs2956	-4.90818	-0.638937	0.920161	-0.423278	0	2	19	1	hypothetical membrane protein	Other category	down	up
ECs2961	-4.74691	-0.624273	0.797178	-0.0208483	0	2	19	8	putative portal protein	Nucleotide metabolism and DNA recombination	down	up
ECs2962	-4.9767	-0.243152	0.80953	-0.447347	0	5	19	1	hypothetical protein	Unknown		up
ECs2964	-4.7716	0.044182	0.332173	0.259841	0	11	14	17	hypothetical protein	Unknown
ECs5480	-4.76344	0.243401	0.227858	0.156778	0	15	13	15
ECs2976	0.132697	0.196154	-5.05143	0.569442	16	14	0	19	hypothetical protein	Unknown		down	up
ECs2978	-4.26348	0.470063	0.653706	-4.47906	1	18	18	0	hypothetical protein	Unknown		up	down
ECs2979	-3.78806	-4.2193	0.832864	0.439011	2	0	19	18	hypothetical protein	Unknown	down	up
ECs2987	-4.65077	0.0239399	0.291741	0.32661	0	10	14	17	phage replication protein O	Other category
ECs3003	-0.214311	0.35128	0.0212442	-0.496583	9	17	9	0	hypothetical protein	Unknown
ECs3005	-4.82695	0.302489	-0.206029	0.458725	0	16	5	19	hypothetical protein	Unknown
ECs5481	-0.396478	-0.153262	0.576848	-0.612058	7	7	17	0				up	down
ECs3016	-5.64639	-0.341061	0.637672	0.12949	0	4	18	14	putative ATP-binding component of a transport system	Transport		up
ECs3033	-1.10209	0.739074	-0.764753	-0.228109	3	19	1	3	hypothetical protein	Unknown	up	down
ECs3034	-0.809751	0.725973	-0.621259	-0.421132	4	19	1	1	putative seritonin transporter	Transport	up	down
ECs3035	0.37961	0.293275	-0.494142	-0.425278	19	16	2	1	cytidine/deoxycytidine deaminase	Nucleotide metabolism and DNA recombination
ECs3037	0.796643	-0.0710241	-0.874844	-0.256124	19	8	1	2	hypothetical protein	Unknown		down
ECs3042	0.425082	-0.0673122	-0.119852	-0.243695	19	8	6	2	galactose-binding transport protein	Stress response
ECs3043	0.651888	0.174308	-0.592304	-0.621634	19	14	1	0	mgl repressor	Transcription and RNA processing		down	down
ECs3048	0.522382	-0.470484	-0.215083	0.126886	19	3	5	14	lysine-specific permease	Transport
ECs3055	-2.262	1.21878	-2.61781	-2.47758	3	19	0	0	putative transcriptional regulator	Transcription and RNA processing	up	down	down
ECs3067	0.471179	0.11422	-0.542271	-0.166878	19	12	2	4	putative lipoprotein	Transport		down
ECs3068	0.455179	-0.0305483	-0.317524	-0.121415	19	9	3	5	hypothetical protein	Unknown
ECs3073	0.406741	-0.494502	0.0167642	0.0582585	19	3	9	11	hypothetical protein	Unknown
ECs3080	0.370919	-0.112964	-0.178262	-0.0424874	19	7	5	8	putative sulfatase	Other category
ECs5483	0.434997	-0.34764	-0.0811554	0.0146219	19	4	7	10
ECs3088	-4.87207	0.134767	0.555942	-0.25934	0	13	17	2	heme exporter protein C	Transport		up
ECs3089	0.423232	-0.060651	0.0674224	-0.565538	19	8	10	0	heme exporter protein B	Transport			down
ECs3092	-4.93615	-0.0690741	0.360527	0.328906	0	8	15	17	cytochrome c-type protein	Other category
ECs3093	-4.98986	-0.228139	0.554231	0.188191	0	5	17	15	ferredoxin-type protein	Other category		up
ECs3100	0.396298	-0.111634	-0.167667	-0.0870302	19	7	5	6	putative ATP-binding component of a transport system	Transport
ECs5484	0.739808	-0.0818587	-0.426932	-0.487374	19	8	2	1
ECs3108	-4.66895	-0.600378	0.759067	0.0571133	0	2	18	11	hypothetical protein	Unknown	down	up
ECs3109	-4.58439	-0.633604	0.87393	-0.246095	1	2	19	2			down	up
ECs3110	-4.47028	-0.401708	0.843793	-0.36837	1	4	19	1				up
ECs3119	0.406944	-0.190792	-0.255124	0.0674265	19	6	4	12	hypothetical protein	Unknown
ECs3139	-0.0682891	0.456265	-0.246673	-0.532049	12	18	4	0	hypothetical protein	Unknown			down
ECs3140	0.470208	0.336089	-0.849784	-0.386899	19	17	1	1	aluminum-inducible protein	Stress response		down
ECs3143	-0.115483	0.621559	-0.688358	-0.525656	11	19	1	0	putative transformylase	Stress response	up	down	down
ECs3145	0.402987	0.30822	-0.783955	-0.25196	19	16	1	2	hypothetical protein	Stress response		down
ECs3154	-0.185898	-2.10113	0.583207	0.273607	10	0	17	17	hypothetical protein	Unknown	down	up
ECs3157	-2.35731	1.21878	-2.71312	-2.57289	3	19	0	0	putative sulfatase / phosphatase	Other category	up	down	down
ECs3158	-3.39341	-3.82464	1.29421	-3.60899	3	0	19	0			down	up	down
ECs3159	-3.45593	0.612644	-3.81174	0.645982	3	19	0	19	hypothetical protein	Unknown	up	down	up
ECs3173	0.174244	0.403666	-0.377681	-0.525134	17	17	3	0	transcriptional regulator LYSR-type	Transcription and RNA processing			down
ECs3186	-0.422042	-0.220759	-0.243769	0.572215	6	6	4	19	putative S-transferase	Other category			up
ECs3194	-0.420453	-1.55081	0.762267	-0.0629044	6	0	19	7	lysine-, arginine-, ornithine-binding periplasmic protein	Transport	down	up
ECs3197	0.43405	-0.0502992	-0.111002	-0.296195	19	9	6	2	membrane protein required for colicin V production	Other category
ECs3216	0.326464	0.196329	-0.174528	-0.504303	18	14	5	0	hypothetical protein	Unknown			down
ECs3217	-3.29162	0.525633	-3.64743	0.741292	3	18	0	19	putative fimbrial-like protein	Cell motility	up	down	up
ECs3218	-4.91525	0.323396	0.0272623	0.262802	0	16	9	17	putative fimbrial protein	Cell motility
ECs3222	-3.98477	0.689936	-4.34058	0.544582	2	19	0	19	putative fimbrial-like protein	Cell motility	up	down	up
ECs3227	-0.119158	-1.7656	0.730917	-0.127997	11	0	18	5	long-chain fatty acid transport protein FadL	Transport	down	up
ECs3228	-2.79263	1.21878	-3.14844	-3.00821	3	19	0	0	hypothetical protein	Unknown	up	down	down
ECs3232	-4.60381	0.185307	-0.214687	0.574238	0	14	5	19	putative DNA injection protein	Nucleotide metabolism and DNA recombination			up
ECs3234	-4.70435	-0.060416	0.420479	0.244855	0	8	16	16	hypothetical protein	Unknown
ECs3239	0.381062	0.286295	-0.473739	-0.432356	19	16	2	1	hypothetical protein	Unknown
ECs3241	-2.32278	-1.82449	0.914141	0.0468891	3	0	19	11	sucrose transport protein	Transport	down	up
ECs3242	-1.86153	-2.31686	0.991971	-0.165802	3	0	19	4	putative fructokinase	Carbohydrate metabolism	down	up
ECs3243	-1.59494	-1.47682	0.897061	-0.0738225	3	0	19	7	sucrose-6 phosphate hydrolase	Carbohydrate metabolism	down	up
ECs3246	-2.35731	1.21878	-2.71312	-2.57289	3	19	0	0	multidrug resistance protein Y	Stress response	up	down	down
ECs3247	-3.42515	0.586258	-3.78096	0.676753	3	19	0	19	multidrug resistance protein K	Pathogenicity	up	down	up
ECs3251	-2.59848	1.21878	-2.95429	-2.81406	3	19	0	0			up	down	down
ECs3254	-3.45593	0.287222	-3.81174	0.933664	3	16	0	19	putative enzyme	Other category		down	up
ECs3258	0.0730918	0.581773	-0.995858	-0.377981	15	19	1	1	putative heat shock protein	Stress response	up	down
ECs3265	-4.2221	0.619662	0.497266	-4.43768	2	19	16	0	putative peptidase	Amino acid and protein metabolism	up		down
ECs3268	-0.399687	0.695469	-0.787246	-0.43686	6	19	1	1	glucokinase	Other category	up	down
ECs3269	-0.393936	0.682674	-0.888148	-0.321834	7	19	1	2	hypothetical protein	Unknown	up	down
ECs5489	0.844692	-0.177132	-1.30848	-0.029266	19	6	1	8				down
ECs5490	0.804218	-0.4886	-0.890475	0.150461	19	3	1	14				down
ECs3274	0.567336	0.0233011	-0.459642	-0.249454	19	10	2	2	hypothetical protein	Unknown
ECs3276	0.115545	0.507506	-0.327276	-0.910966	16	18	3	0	hypothetical protein	Unknown	up		down
ECs5493	0.647466	0.149308	-0.854987	-0.318342	19	13	1	2				down
ECs3294	0.545201	-0.922	0.146831	-0.0192856	19	1	11	9	sulfate transport system permease W protein	Transport	down
ECs3295	0.43754	-0.838488	0.0942152	0.138141	19	1	10	14	sulfate transport system permease T protein	Transport	down
ECs3306	-0.185985	0.604448	-0.721263	-0.359601	10	19	1	1	N-acetylmuramoyl-l-alanine amidase I	Stress response	up	down
ECs3308	-4.92226	0.698587	-0.0851158	-0.437363	0	19	7	1	putative ARAC-type regulatory protein	Transcription and RNA processing	up
ECs3309	-5.05928	-0.62299	0.484803	0.50896	0	2	16	19	hypothetical protein	Unknown	down		up
ECs3312	-4.49202	-0.541231	0.804662	-0.102428	1	3	19	6	ethanolamine ammonia-lyase heavy chain	Other category	down	up
ECs3313	-3.83062	-4.26186	0.978357	0.128187	2	0	19	14	hypothetical protein	Other category	down	up
ECs3314	-4.13381	-4.56505	1.01164	0.0326404	2	0	19	11	ethanolamine utilization protein EutH	Stress response	down	up
ECs3316	-4.42533	-0.762221	0.853653	-0.0870302	1	2	19	6	ethanolamine utilization protein EutJ	Stress response	down	up
ECs3317	-4.08655	-4.51779	0.995717	0.0798933	2	0	19	12	ethanolamine utilization protein EutE	Stress response	down	up
ECs3318	-4.37826	-0.802165	0.845661	-0.0399627	1	1	19	8	detox protein	Other category	down	up
ECs3323	-3.9484	0.320839	0.770962	-4.16398	2	16	19	0	hypothetical protein	Unknown		up	down
ECs3324	-3.74361	-4.17485	0.944007	0.215199	2	0	19	16	hypothetical protein	Unknown	down	up
ECs3326	-0.48422	-1.75456	0.701737	0.152774	6	0	18	15	transaldolase A	Stress response	down	up
ECs3327	-0.376579	-1.56159	0.693943	0.0778456	7	0	18	12	transketolase 2 isozyme	Stress response	down	up
ECs3330	-4.76344	-0.0588803	0.382009	0.29398	0	8	15	17	putative oxidoreductase Fe-S subunit	Other category
ECs3335	0.0718774	0.547862	-0.588151	-0.604452	15	18	1	0	hypothetical protein	Unknown	up	down	down
ECs3343	-4.44805	-0.871961	0.812907	0.0812968	1	1	19	12	hydrogenase 4 Fe-S subunit	Other category	down	up
ECs3346	-4.63225	-0.620835	0.471529	0.52281	0	2	16	19	hydrogenase 4 membrane subunit	Other category	down		up
ECs3367	-0.226047	0.649544	-0.451804	-0.806271	9	19	2	0	putative outer membrane lipoprotein	Pathogenicity	up		down
ECs3380	0.392257	-0.575476	-0.207377	0.315675	19	2	5	17	nucleoside diphosphate kinase	Stress response	down
ECs3383	-4.7957	-0.0621537	0.369951	0.311729	0	8	15	17	putative anaerobic dimethyl sulfoxide reductase chain B	Other category
ECs3385	-4.80361	0.0881652	0.163595	0.396914	0	12	12	18	penicillin binding protein 1C	Stress response
ECs3400	-4.49202	0.934676	-4.84783	0.0373337	1	19	0	11	putative enzyme	Other category	up	down
ECs3403	-0.946478	-1.46473	0.582253	0.430572	4	0	17	18	transcriptional activator of hca cluster	Transcription and RNA processing	down	up
ECs3405	-3.42515	-3.85639	1.29421	-3.64073	3	0	19	0	phenylpropionate dioxygenase small terminal subunit	Amino acid and protein metabolism	down	up	down
ECs3407	-4.20791	-4.63915	0.916916	0.276986	2	0	19	17	2,3-dihydroxy-2,3-dihydrophenylpropionate dehydrogenase	Amino acid and protein metabolism	down	up
ECs3408	-4.34144	-0.765351	0.408691	0.635931	1	2	15	19	phenylpropionate dioxygenase ferredoxin reductase subunit	Amino acid and protein metabolism	down		up
ECs3409	-4.26348	-4.69472	0.653706	0.685722	1	0	18	19	hypothetical protein	Unknown	down	up	up
ECs3410	-4.34144	-0.390658	0.762331	-0.114374	1	4	19	5	hypothetical protein	Unknown		up
ECs3411	-4.45923	-4.89047	0.937535	0.230466	1	0	19	16			down	up
ECs5498	-4.35387	-4.78511	0.942812	0.218044	1	0	19	16			down	up
ECs3412	-3.80957	-4.24081	0.909798	0.292342	2	0	19	17	putative transport system permease protein	Transport	down	up
ECs3414	-3.57034	0.24692	0.818786	-3.78592	3	15	19	0	putative LACI-type transcriptional regulator	Pathogenicity		up	down
ECs3441	0.387	-0.0442393	-0.280841	-0.0465826	19	9	4	8	putative enzyme	Other category
ECs3444	-0.0716303	0.685355	-1.32823	-0.385651	12	19	1	1	hypothetical protein	Unknown	up	down
ECs3453	0.713642	-0.115842	-0.49755	-0.291363	19	7	2	2	hypothetical protein	Unknown
ECs5501	0.744148	0.193805	-1.05117	-0.523176	19	14	1	0				down	down
ECs3455	-0.380323	0.650972	-0.972648	-0.183505	7	19	1	4	heat shock protein	Stress response	up	down
ECs3456	0.728691	-0.154533	-0.756503	-0.079232	19	7	1	6	hypothetical protein	Unknown		down
ECs3476	-0.245391	0.663994	-0.982125	-0.32067	9	19	1	2	heat shock protein GrpE	Stress response	up	down
ECs3487	-3.89124	0.950516	-4.24705	-0.01248	2	19	0	9	hypothetical protein	Unknown	up	down
ECs3488	0.328264	0.61757	-0.392189	-5.08027	18	19	3	0			up		down
ECs3499	0.614027	-0.968055	-0.107874	0.185368	19	1	6	15	hypothetical protein	Unknown	down
ECs3504	-3.32671	0.24938	-3.68252	0.957515	3	15	0	19	hypothetical protein	Unknown		down	up
ECs3506	0.178732	0.40785	-0.209868	-0.831778	17	17	5	0	hypothetical lipoprotein	Other category			down
ECs3507	-3.67299	0.837413	-4.0288	0.285816	2	19	0	17	hypothetical protein	Unknown	up	down
ECs3508	-3.09491	0.385871	-3.45072	0.863894	3	17	0	19	hypothetical protein	Unknown		down	up
ECs3509	-3.36062	0.590172	-3.71643	0.672299	3	19	0	19	hypothetical protein	Unknown	up	down	up
ECs3513	-0.2471	0.620943	-4.69725	0.230466	9	19	0	16	putative DNA binding protein	Nucleotide metabolism and DNA recombination	up	down
ECs3517	-2.66747	-3.09871	-3.02328	1.43444	3	0	0	19	hypothetical protein	Unknown	down	down	up
ECs5504	-0.131269	0.146143	0.390991	-1.04	11	13	15	0					down
ECs3518	-3.45593	0.494861	-3.81174	0.771145	3	18	0	19	hypothetical protein	Unknown		down	up
ECs3519	-2.44432	1.21878	-2.80013	-2.65991	3	19	0	0	hypothetical protein	Unknown	up	down	down
ECs3520	-1.63045	-2.41	0.973541	-0.125366	3	0	19	5	hypothetical protein	Unknown	down	up
ECs3521	-5.44836	-5.8796	1.03638	-0.0471656	0	0	19	8	hypothetical protein	Unknown	down	up
ECs3522	-5.7913	-1.90505	0.991756	-0.0933784	0	0	19	6	succinate-semialdehyde dehydrogenase	Amino acid and protein metabolism	down	up
ECs3523	-0.925557	-1.84927	0.848847	-0.00615754	4	0	19	9	4-aminobutyrate aminotransferase activity	Other category	down	up
ECs3524	-4.69562	-1.21483	1.02392	-0.468546	0	1	19	1	transport permease protein of gamma-aminobutyrate	Transport	down	up
ECs3527	0.534704	-1.24116	-0.0842685	0.340176	19	1	7	18	hypothetical protein	Unknown	down
ECs3533	-0.749158	-1.42855	0.607449	0.341303	4	0	17	18	hypothetical protein	Unknown	down	up
ECs3540	-0.577475	-0.927036	0.304164	0.527281	5	1	14	19	ATP-binding component of glycine betaine / proline transport system	Transport	down		up
ECs3541	-0.462325	-0.838757	0.187043	0.568802	6	1	12	19	high-affinity glycine betaine / proline transport system protein	Transport	down		up
ECs3542	-0.54303	-1.31324	0.0518528	0.780942	5	1	9	19	high-affinity glycine betaine / proline transport system protein	Transport	down		up
ECs5508	0.262711	0.511684	-0.765892	-0.607795	18	18	1	0			up	down	down
ECs3560	-4.03696	-4.4682	0.930245	0.247273	2	0	19	16	glucitol/sorbitol-specific PTS system enzyme IIA component	Carbohydrate metabolism	down	up
ECs3565	0.309747	0.47047	-0.735034	-0.578276	18	18	1	0	putative 2-component transcriptional regulator	Pathogenicity		down	down
ECs3566	-5.1242	0.273502	0.240298	0.0982944	0	16	13	13	putative flavodoxin	Other category
ECs3567	-4.60381	0.381052	0.434009	-0.501902	0	17	16	0	putative oxidoreductase	Other category			down
ECs3569	-4.66895	-0.0567628	0.273559	0.413788	0	9	13	18	electron transport protein HydN	Transport
ECs3578	-4.7716	-0.760191	0.924677	-0.333223	0	2	19	1	membrane-spanning protein of hydrogenase 3	Other category	down	up
ECs3579	-4.2221	-0.47895	0.838193	-0.263292	2	3	19	2	membrane-spanning protein of hydrogenase 3	Other category		up
ECs3581	-2.95515	-3.38639	-3.31096	1.43444	3	0	0	19	transcriptional repressor of hyc and hyp operons	Transcription and RNA processing	down	down	up
ECs3591	-4.73854	-0.193047	0.592624	0.0893027	0	6	17	13	hypothetical protein	Other category		up
ECs3593	-4.61338	-0.344138	0.683301	0.0385752	0	4	18	11	putative phenylacrylic acid decarboxylase	Other category		up
ECs3604	-0.00424552	-1.5993	0.302735	0.461625	14	0	14	19	adenosine 5'-phosphosulfate kinase	Nucleotide metabolism and DNA recombination	down
ECs3605	-0.204446	-1.85643	0.51864	0.346298	10	0	17	18	ATP-sulfurylase (ATP:sulfate adenylyltransferase), subunit 1, probably a GTPase	Stress response	down	up
ECs3606	0.00696208	-2.0137	0.464531	0.328691	14	0	16	17	ATP:sulfurylase subunit 2	Stress response	down
ECs3612	-4.65077	-0.639354	0.534688	0.456663	0	2	17	18	hypothetical protein	Unknown	down	up
ECs3616	0.514419	-0.413258	-0.282258	0.149026	19	4	4	14	hypothetical protein	Unknown
ECs3617	-0.63683	-1.76545	0.614263	0.359128	5	0	18	18	3'-phosphoadenosine 5'-phosphosulfate reductase	Other category	down	up
ECs3618	-0.112669	-1.5175	0.49279	0.278986	11	0	16	17	sulfite reductase alpha subunit	Other category	down
ECs3626	-4.59415	-0.371426	0.802616	-0.255851	1	4	19	2	putative transport protein	Transport		up
ECs3630	-3.72062	-4.15186	0.751886	0.563611	2	0	18	19	putative oxidoreductase	Other category	down	up	up
ECs3634	-3.25526	-3.68649	1.29421	-3.47084	3	0	19	0			down	up	down
ECs3647	-4.7716	-0.127668	0.332173	0.406444	0	7	14	18	putative glucarate dehydratase	Other category
ECs3656	0.806448	-1.41502	-0.204939	0.142376	19	0	5	14	probable serine transporter	Transport	down
ECs3657	0.752226	-1.04558	-0.14543	0.0546171	19	1	6	11	L-serine dehydratase	Stress response	down
ECs3661	0.494249	-0.285297	-0.209868	0.0104043	19	5	5	10	fucose permease	Carbohydrate metabolism
ECs3669	-0.959355	-0.977286	0.415026	0.518293	4	1	16	19	hypothetical protein	Unknown	down		up
ECs3671	0.382006	0.230449	-0.475376	-0.302781	19	15	2	2	hypothetical protein	Unknown
ECs5512	0.676309	0.090725	-0.784605	-0.316674	19	12	1	2				down
ECs5514	0.415708	0.368845	-0.790729	-0.415751	19	17	1	1				down
ECs3687	0.378548	0.0393617	-0.305679	-0.125233	19	11	3	5	putative invasion protein	pathogenicity
ECs3695	0.379172	0.490257	-1.1447	-0.465824	19	18	1	1	diaminopimelate decarboxylase	Stress response
ECs3701	0.547054	-0.693808	-0.10873	0.141795	19	2	6	14	putative acyltransferase	Stress response
ECs3703	0.474446	-0.23123	-4.70968	0.650908	19	5	0	19	hypothetical protein	Unknown
ECs3704	-4.1183	0.888538	-4.47411	0.165928	2	19	0	15	putative sensory transducer	Stress response
ECs3705	-2.59848	-3.02972	-2.95429	1.43444	3	0	0	19	hypothetical protein	Unknown
ECs3706	-3.54294	0.0331565	0.929567	-3.75852	3	10	19	0	hypothetical protein	Unknown
ECs3708	-4.13381	0.828583	-4.48962	0.304574	2	19	0	17	hypothetical protein	Unknown
ECs3709	-2.35731	1.21878	-2.71312	-2.57289	3	19	0	0	putative invasion protein	pathogenicity
ECs3710	-3.72062	-0.0575133	-4.07643	1.10723	2	8	0	19	hypothetical protein	Unknown
ECs3713	-2.73201	-3.16325	-3.08782	1.43444	3	0	0	19	hypothetical protein	Unknown
ECs3717	-2.66747	-3.09871	-3.02328	1.43444	3	0	0	19	type III secretion protein EprJ	Pathogenicity
ECs3719	-3.6483	0.787997	-4.00411	0.384617	3	19	0	18	type III secretion protein EprH	Pathogenicity
ECs3720	-3.57034	0.826738	-3.92615	0.308428	3	19	0	17	putative transcriptional regulator	Transcription and RNA processing
ECs3721	-2.44432	-2.87556	-2.80013	1.43444	3	0	0	19	type III secretion protein EprS	Pathogenicity
ECs3725	-3.89124	0.688152	-4.24705	0.547136	2	19	0	19	type III secretion protein EpaP	Pathogenicity
ECs3726	-3.74361	-4.17485	0.688074	0.645982	2	0	18	19	type III secretion protein EpaO	Pathogenicity
ECs3727	-3.67299	0.39558	-4.0288	0.856361	2	17	0	19	type III secretion protein EivJ	Pathogenicity
ECs3728	-3.32671	0.24938	-3.68252	0.957515	3	15	0	19	hypothetical protein	Unknown
ECs3729	-2.59848	1.21878	-2.95429	-2.81406	3	19	0	0	type III secretion protein EivI	Pathogenicity
ECs3731	-3.78806	0.886646	-4.14387	0.170747	2	19	0	15	type III secretion protein EivA	Pathogenicity
ECs3732	-3.69709	0.848406	-4.0529	0.261719	2	19	0	17	type III secretion protein EivE	Pathogenicity
ECs3734	0.0573888	0.63775	-4.39277	-0.00404114	15	19	0	9	type III secretion protein EivF	Pathogenicity
ECs3735	-4.41377	0.593074	-4.76958	0.668971	1	19	0	19	hypothetical protein	Unknown
ECs3737	-4.89389	0.361844	-0.084916	0.306628	0	17	7	17	hypothetical protein	Unknown
ECs3739	-4.85726	-0.845846	0.456813	0.614137	0	1	16	19	hypothetical protein	Nucleotide metabolism and DNA recombination
ECs3752	-4.82695	0.222447	0.0375933	0.373567	0	15	9	18	hypothetical protein	Unknown
ECs3757	-4.99637	-0.129293	0.663977	-0.136778	0	7	18	5	putative oxidoreductase	Other category
ECs3758	-4.6599	-0.114404	0.619081	-0.0471656	0	7	18	8
ECs3771	0.552605	-0.0149911	-0.37214	-0.24682	19	9	3	2	putative oxidoreductase	Other category
ECs3772	0.423176	0.218061	-0.512985	-0.308218	19	15	2	2	hypothetical protein	Unknown
ECs3783	0.47046	0.14869	-0.443007	-0.316571	19	13	2	2
ECs3786	0.541543	-0.0290868	-0.418546	-0.162804	19	9	2	4	replication initiation inhibitor	Nucleotide metabolism and DNA recombination
ECs3789	-2.44432	-2.87556	-2.80013	1.43444	3	0	0	19	putative enzyme	Other category
ECs3799	-1.12776	-0.112084	0.074571	0.462208	3	7	10	19	hypothetical protein	Unknown
ECs3803	-5.13557	0.33309	0.161111	0.108437	0	17	12	13	putative ABC-transporter ATP-binding subunit	Transport
ECs3806	-4.89389	-0.132175	0.48687	0.213537	0	7	16	16	hypothetical protein	Unknown
ECs3807	-3.89124	-4.32248	0.763582	0.547136	2	0	19	19	putative oxidoreductase	Carbohydrate metabolism
ECs3816	0.506717	-0.138686	-0.290239	-0.0848705	19	7	4	6	hypothetical protein	Unknown
ECs3840	0.567687	-0.173393	-0.141344	-0.310374	19	6	6	2	transport of nucleosides, permease protein	Transport
ECs5517	-0.0415011	0.596942	-0.755251	-0.462681	13	19	1	1
ECs3850	-4.89389	0.196329	-0.174528	0.543016	0	14	5	19	putative virulence-related membrane protein	Pathogenicity
ECs3854	-4.32887	0.741153	-4.68468	0.466189	1	19	0	19
ECs5518	-0.307725	0.210116	0.252756	-0.523306	8	14	13	0
ECs3855	-3.13747	0.343311	-3.49328	0.895442	3	17	0	19	putative enterotoxin	Other category
ECs3857	-0.257051	0.714534	-4.93035	0.0381943	9	19	0	11	hypothetical protein	Unknown
ECs3858	0.320884	0.525633	-4.53474	-0.01248	18	18	0	9	hypothetical protein	Unknown
ECs3859	-4.56459	0.620943	-0.0151234	-0.280359	1	19	8	2
ECs3865	-4.05376	0.908625	-4.40957	0.112683	2	19	0	13	hypothetical protein	Unknown
ECs3868	-4.6599	-1.17912	1.02455	-0.493453	0	1	19	0	hypothetical protein	Unknown
ECs3883	-4.30322	-0.640119	0.128458	0.804206	1	2	11	19	hypothetical protein	Unknown
ECs3887	-0.850887	-1.20457	0.329129	0.632398	4	1	14	19	putative oxidoreductase	Other category
ECs3888	0.0889003	0.573952	-1.29276	-0.225771	16	19	1	3
ECs3891	0.167406	0.362698	-0.296237	-0.501431	17	17	4	0
ECs3896	-0.841694	-1.39482	0.837951	-0.124724	4	0	19	5	2,5-diketo-D-gluconate reductase	Other category
ECs3897	-3.39341	0.618006	-3.74922	0.639509	3	19	0	19
ECs3934	0.511025	-0.233872	-0.169785	-0.104541	19	5	5	6
ECs3942	0.449129	-0.101819	-0.319868	-0.0221719	19	8	3	8	hypothetical protein	Other category
ECs3946	-4.86469	-0.022933	0.466473	0.140082	0	9	16	14	hypothetical protein	Unknown
ECs5519	-0.429422	0.491731	-0.0592946	-0.580464	6	18	7	0
ECs3952	-0.15179	0.602594	-0.983683	-0.21322	11	19	1	3	hypothetical protein	Unknown
ECs3955	-0.787649	-2.03833	0.843564	-0.0055936	4	0	19	9	probable ornithine aminotransferase	Amino acid and protein metabolism
ECs3958	-4.67792	0.0838002	0.507537	-0.0651841	0	12	17	7	evolved beta-D-galactosidase alpha subunit	Carbohydrate metabolism
ECs3959	-3.48578	-3.91702	1.29421	-3.70136	3	0	19	0	evolved beta-D-galactosidase beta subunit	Carbohydrate metabolism
ECs3961	-4.73854	-0.921286	0.832575	0.0565129	0	1	19	11	hypothetical protein	Unknown
ECs3962	-4.69562	-0.684205	0.668885	0.281759	0	2	18	17	putative isomerase	Other category
ECs3963	0.00981007	-1.58458	0.613111	0.00479418	14	0	18	9	putative NADPH dehydrogenase	Other category
ECs3977	0.432117	0.036437	-0.435273	-0.0787156	19	11	2	6	hypothetical protein	Unknown
ECs3986	-4.83462	0.577689	0.180213	-0.496319	0	19	12	0	putative cytochrome	Other category
ECs4000	-3.51477	0.371482	-3.87058	0.874823	3	17	0	19	hypothetical protein	Unknown
ECs4001	-3.36062	1.21878	-3.71643	-3.5762	3	19	0	0	hypothetical protein	Unknown
ECs4003	-5.30175	-1.4155	0.907703	0.0433484	0	0	19	11	putative dehydrogenase	Other category
ECs4004	-5.00284	-1.18559	0.895176	0.00193177	0	1	19	9	hypothetical protein	Other category
ECs4010	-4.30322	-0.416975	0.842225	-0.344417	1	3	19	1	putative tagatose 6-phosphate kinase 2	Carbohydrate metabolism
ECs4012	-4.53413	-4.96537	0.893886	0.325464	1	0	19	17	N-acetylgalactosamine-specific PTS system enzyme IIC component	Carbohydrate metabolism
ECs4013	-4.54439	-4.97563	1.01331	0.0275253	1	0	19	10	N-acetylgalactosamine-specific PTS system enzyme IID component	Carbohydrate metabolism
ECs4014	-4.98986	-0.867219	0.694589	0.316024	0	1	18	17	N-acetyl-galactosamine / galactosamine PTS system enzyme IIA component	Carbohydrate metabolism
ECs4015	-5.27754	-0.732044	0.67657	0.290706	0	2	18	17	N-acetylgalactosamine-6-phosphate deacetylase	Carbohydrate metabolism
ECs4016	-4.66895	-0.446228	0.662217	0.158896	0	3	18	15	putative tagatose-6-phosphate aldose/ketose isomerase	Carbohydrate metabolism
ECs4017	-4.63225	-0.363006	0.732255	-0.060336	0	4	18	7	tagatose-1,6-bisphosphate aldolase	Carbohydrate metabolism
ECs4019	-4.00247	-4.43371	0.777519	0.526882	2	0	19	19
ECs4026	0.115672	0.151773	0.200174	-0.814562	16	13	12	0
ECs4030	0.440978	0.196286	-0.64307	-0.18644	19	14	1	3	hypothetical protein	Unknown
ECs4034	-0.749894	-1.8523	0.385951	0.657209	4	0	15	19	hypothetical protein	Unknown
ECs4039	-4.6599	-0.485968	0.307302	0.625779	0	3	14	19	putative collagenase	Other category
ECs4040	-4.7301	0.136975	0.0788733	0.424954	0	13	10	18	hypothetical protein	Unknown
ECs4043	0.00089398	0.590519	-0.749738	-0.498328	14	19	1	0	inducible ATP-independent RNA helicase	Transcription and RNA processing
ECs5521	0.107454	0.731355	-1.38801	-0.833248	16	19	1	0
ECs4085	0.467487	0.0611867	-0.324559	-0.274187	19	11	3	2	phosphocarrier protein HPr-like NPr	Other category
ECs4086	-0.435088	-0.41641	0.0300832	0.513902	6	3	9	19	hypothetical protein	Unknown
ECs4090	-4.70435	-0.307276	0.676412	0.0217114	0	5	18	10	hypothetical protein	Unknown
ECs4096	-4.71301	-0.539078	0.204181	0.7239	0	3	12	19	putative N-acetylmannosamine to A-acetylglucosamine epimerase	Carbohydrate metabolism
ECs4115	-1.05222	0.628074	-0.483078	-0.126625	3	19	2	5	hypothetical protein	Unknown
ECs4132	0.55405	0.205999	-0.725826	-0.337951	19	14	1	1	putative dehydrogenase	Other category
ECs4135	0.850162	-0.000148714	-0.718671	-0.673752	19	10	1	0	putative transport protein	Transport
ECs4136	-3.74361	0.267804	0.805857	-3.95919	2	15	19	0	putative transcriptional regulator	Transcription and RNA processing
ECs4140	-0.332915	0.750179	-0.921075	-0.626489	7	19	1	0	hypothetical protein	Unknown
ECs4142	-4.86469	0.472388	-0.177078	0.218044	0	18	5	16	putative transport system permease protein	Transport
ECs4143	-0.709261	0.485467	0.087609	-0.637159	4	18	10	0	putative transport system permease protein	Transport
ECs5527	0.543972	0.151164	-0.841084	-0.14012	19	13	1	5
ECs4145	0.531261	0.248441	-0.718289	-0.393739	19	15	1	1	putative transferase	Other category
ECs4207	0.448459	-0.042351	-0.322501	-0.0916173	19	9	3	6	hypothetical protein	Unknown
ECs4215	0.447918	-0.134362	-0.318041	0.0138555	19	7	3	10	putative transport	Transport
ECs4218	-4.73854	0.0505746	0.321749	0.266233	0	11	14	17	nitrite reductase activity	Other category
ECs4222	-4.08655	-0.510459	0.804662	-0.127746	2	3	19	5	putative transport protein	Transport
ECs4223	-4.68681	0.10231	0.280394	0.262399	0	12	14	17	hypothetical protein	Unknown
ECs4236	-3.62298	-4.05422	1.29421	-3.83856	3	0	19	0	hypothetical protein	Unknown
ECs4242	-0.574003	0.679784	-0.897023	-0.191562	5	19	1	3	ribosome-associated heat shock protein Hsp15	Stress response
ECs4243	-0.515854	0.674309	-0.871664	-0.223391	6	19	1	3	redox-responsive chaperonin Hsp33	Stress response
ECs4250	-0.438344	0.732278	-0.797935	-0.546679	6	19	1	0	ferrous iron transport protein A	Transport
ECs4251	-0.564551	0.794655	-0.920361	-0.627107	5	19	1	0	ferrous iron transport protein B	Transport
ECs4252	-0.439881	0.839557	-1.30964	-0.703318	6	19	1	0	hypothetical protein	Unknown
ECs4264	-5.16342	-0.201037	0.434009	0.341306	0	6	16	18	hypothetical protein	Unknown
ECs4265	-4.70435	0.258038	0.420479	-0.174999	0	15	16	4	putative 2-component regulator	Pathogenicity
ECs4291	-2.35731	1.21878	-2.71312	-2.57289	3	19	0	0	hypothetical protein	Unknown
ECs4292	0.244677	-0.186562	-4.28552	0.759984	18	6	0	19
ECs4297	-4.8794	-0.523147	0.874039	-0.350048	0	3	19	1	integral membrane protein of sn-glycerol 3-phosphate transport system	Transport
ECs4298	-5.02832	-0.212538	0.594754	0.103204	0	6	17	13	integral membrane protein of sn-glycerol 3-phosphate transport system	Transport
ECs4300	-4.66895	0.222822	0.4765	-0.230569	0	15	16	3	putative membrane protein	Other category
ECs4301	-5.22728	0.281655	0.370157	-0.119847	0	16	15	5	ATP-binding component of leucine transport	Pathogenicity
ECs4302	-4.95663	0.411223	0.357441	-0.384719	0	17	15	1	ATP-binding component of high-affinity branched-chain amino acid transport system	Pathogenicity
ECs4303	-5.20644	0.191264	0.390991	-0.00592261	0	14	15	9	high-affinity branched-chain amino acid transport protein	Pathogenicity
ECs4305	-1.15132	0.784566	-0.343977	-0.896896	3	19	3	0	periplasmic binding protein of high-affinity leucine-specific transport system	Pathogenicity
ECs4318	0.514156	-0.80651	0.0485757	0.0840579	19	1	9	12	zinc-transporting ATPase	Transport
ECs4337	-5.419	0.0632598	0.241344	0.344301	0	11	13	18	hypothetical lipoprotein	Other category
ECs4338	-5.30175	-0.0805028	0.417784	0.266492	0	8	16	17	putative 3-oxoacyl-(acyl-carrier-protein) synthase II	Other category
ECs4340	-5.34849	0.106375	0.437738	0.0343513	0	12	16	11	putative 3-oxoacyl-(acyl-carrier-protein) reductase	Stress response
ECs4344	-4.96336	-0.023966	0.433398	0.191693	0	9	16	15	transport of nickel, membrane protein	Transport
ECs4349	0.48297	0.0764233	-0.820879	0.044246	19	11	1	11	putative GntR family regulatory protein	Transcription and RNA processing
ECs4351	-4.76344	0.422092	0.101107	0.0316153	0	18	10	11	putative phosphotransferase system enzyme IIB	Carbohydrate metabolism
ECs4353	-4.68681	0.298055	0.458642	-0.34851	0	16	16	1	putative sugar kinase	Cell division
ECs4359	-4.94985	-0.636158	0.685804	0.228196	0	2	18	16	putative ATP-binding component of a transport system	Transport
ECs4362	-2.66747	-3.09871	-3.02328	1.43444	3	0	0	19	hypothetical protein	Unknown
ECs4365	0.410536	-0.00317665	-0.393897	-0.0311399	19	10	3	8	low-affinity phosphate transport	Transport
ECs4376	-3.45593	0.430323	-3.81174	0.828303	3	18	0	19	hypothetical protein	Unknown
ECs4381	0.235287	0.589003	-4.98806	-0.060336	18	19	0	7
ECs4382	-4.7957	0.21114	0.0414469	0.382347	0	14	9	18	putative hemin binding protein	Transport
ECs4384	-4.81145	0.080322	0.20338	0.366598	0	12	12	18	ShuX-like protein	Other category
ECs4387	-0.629218	-0.534364	0.234212	0.461453	5	3	13	19	putative ATP-binding component of hemin transport system	Transport
ECs4388	0.0744833	0.20286	0.452643	-4.23544	15	14	16	0	putative transport ATPase	Transport
ECs4390	-4.36614	-4.79738	1.09218	-0.26423	1	0	19	2	hypothetical protein	Unknown
ECs4392	0.0984757	0.362984	-0.172495	-0.587109	16	17	5	0	hypothetical protein	Unknown
ECs5533	0.1649	0.264703	-0.0653323	-0.593709	17	15	7	0
ECs4393	-0.0255378	0.383261	-0.106405	-0.585215	14	17	6	0	putative membrane protein	Other category
ECs4401	-4.7797	-0.0751409	0.30257	0.398347	0	8	14	18	putative transcriptional regulator LYSR-type	Transcription and RNA processing
ECs4408	0.558332	-0.552644	-0.0477641	-0.0225761	19	2	8	8	uptake of C4-dicarboxylic acids	Stress response
ECs4411	-4.94985	0.160173	0.493432	-0.154796	0	13	16	4	endo-1,4-D-glucanase	Carbohydrate metabolism
ECs4412	-5.07741	0.10812	0.335099	0.187646	0	12	14	15	hypothetical protein	Unknown
ECs4424	-1.38253	-1.4324	0.893895	-0.120841	3	0	19	5	dipeptide transport protein	Stress response
ECs4425	0.20594	0.536238	-0.861255	-0.511471	17	18	1	0	hypothetical protein	Stress response
ECs4431	-0.610306	0.61504	-0.50477	-0.261357	5	19	2	2	putative fimbrial major protein precursor	Cell motility
ECs4432	-0.546104	0.839672	-0.968435	-0.865946	5	19	1	0	putative resistance protein	Stress response
ECs4440	-0.161197	-2.37896	0.571869	0.306022	10	0	17	17	hypothetical protein	Unknown
ECs4446	0.0405817	-4.485	0.696373	0.0481446	15	0	18	11	hypothetical protein	Unknown
ECs4448	-0.298661	-1.27028	0.279145	0.548123	8	1	14	19	D-xylose isomerase	Carbohydrate metabolism
ECs4449	-0.429422	-1.75675	0.434936	0.519423	6	0	16	19	xylose binding protein transport system	Transport
ECs4454	-4.69562	0.120168	0.601063	-0.35732	0	12	17	1	alpha-amylase	Carbohydrate metabolism
ECs4463	-2.35731	1.21878	-2.71312	-2.57289	3	19	0	0	hypothetical protein	Unknown
ECs4464	-0.330355	-1.51083	0.807761	-0.269682	7	0	19	2	aldehyde dehydrogenase B	Amino acid and protein metabolism
ECs4471	-2.59848	1.21878	-2.95429	-2.81406	3	19	0	0	hypothetical protein	Unknown
ECs4474	-0.0452796	-1.8979	0.2834	0.538509	13	0	14	19	hypothetical protein	Unknown
ECs4493	0.441574	0.229332	-0.502712	-0.374983	19	15	2	1	putative regulator	Transcription and RNA processing
ECs4508	0.406617	-0.0466013	-0.291479	-0.0587264	19	9	4	7	3-deoxy-D-manno-octulosonic-acid transferase	Carbohydrate metabolism
ECs4511	0.592708	0.0422486	-0.620944	-0.190387	19	11	1	3	50S ribosomal subunit protein L33	Transcription and RNA processing
ECs5537	-3.91066	0.634832	0.47846	-4.12624	2	19	16	0
ECs4528	0.649263	-0.170634	-0.334097	-0.242658	19	6	3	2	hypothetical protein	Unknown
ECs4538	-5.11847	0.186859	0.541874	-0.323419	0	14	17	2
ECs4551	-3.32671	1.21878	-3.68252	-3.54229	3	19	0	0	hypothetical protein	Unknown
ECs4552	-3.62298	0.774094	-3.97879	0.409935	3	19	0	18	EscF protein	Pathogenicity
ECs4560	-2.52437	1.21878	-2.88018	-2.73995	3	19	0	0	CesT protein	Other category
ECs5539	-0.226297	0.0927689	0.645123	-4.88453	9	12	18	0
ECs4566	-0.156778	0.597607	-4.51992	0.225479	11	19	0	16
ECs4569	-4.13381	-0.4707	0.415659	0.518148	2	3	16	19	type III secretion system EscV protein	Pathogenicity
ECs4570	-2.73201	1.21878	-3.08782	-2.94759	3	19	0	0	hypothetical protein	Unknown
ECs4571	-4.70435	0.425092	0.399425	-0.537904	0	18	15	0	type III secretion system SepZ protein	Pathogenicity
ECs4574	0.575505	0.144265	-4.0288	0.285816	19	13	0	17	type III secretion system protein SepD	Pathogenicity
ECs4575	-3.21751	0.525633	-3.57332	0.741292	3	18	0	19	type III secretion system EscC protein	Pathogenicity
ECs4576	-2.35731	1.21878	-2.71312	-2.57289	3	19	0	0	type III secretion system CesD protein	Pathogenicity
ECs4577	-3.42515	1.21878	-3.78096	-3.64073	3	19	0	0	hypothetical protein	Unknown
ECs4579	-2.262	1.21878	-2.61781	-2.47758	3	19	0	0	hypothetical protein	Unknown
ECs4580	-3.9484	0.785144	-4.30421	0.389894	2	19	0	18	type III secretion system EscU protein	Pathogenicity
ECs4581	-3.45593	1.21878	-3.81174	-3.67151	3	19	0	0	type III secretion system EscT protein	Pathogenicity
ECs4582	-4.07029	0.821478	-4.4261	0.319297	2	19	0	17	type III secretion system EscS protein	Pathogenicity
ECs4583	-4.1183	0.991723	-4.47411	-0.159495	2	19	0	4	type III secretion system EscR protein	Pathogenicity
ECs4584	0.0695693	0.988257	-4.53474	-4.39451	15	19	0	0	hypothetical protein	Unknown
ECs4585	-0.35146	0.934097	-5.71791	-0.749363	7	19	0	0	hypothetical protein	Unknown
ECs4586	-0.136826	0.659164	-0.80012	-0.546562	11	19	1	0	hypothetical protein	Unknown
ECs4587	-0.382275	0.747396	-1.33115	-0.323419	7	19	1	2	hypothetical protein	Unknown
ECs4588	-0.152103	0.700193	-1.17029	-0.432222	11	19	1	1	Ler protein	Pathogenicity
ECs4591	-3.42515	-3.85639	1.29421	-3.64073	3	0	19	0	hypothetical protein	Unknown
ECs4592	-0.652565	-0.154269	0.653022	-0.685825	5	7	18	0	hypothetical protein	Unknown
ECs5540	-0.799971	-0.583183	0.223134	0.533262	4	2	13	19
ECs4600	-5.09522	-0.0668707	0.701706	-0.334064	0	8	18	1
ECs4601	-3.98477	-4.41601	0.906444	0.299459	2	0	19	17
ECs4602	-4.68681	-0.564169	0.78633	-0.0348523	0	2	19	8	probable adenine deaminase	Nucleotide metabolism and DNA recombination
ECs4607	-3.32671	0.490542	-3.68252	0.775193	3	18	0	19	hypothetical protein	Unknown
ECs4608	1.0681	0.40047	-3.84159	-3.70136	19	17	0	0	hypothetical protein	Unknown
ECs4609	-3.00394	-3.43518	-3.35975	1.43444	3	0	0	19	hypothetical protein	Unknown
ECs4610	-2.95515	-3.38639	-3.31096	1.43444	3	0	0	19	hypothetical protein	Unknown
ECs5541	0.805916	-1.18417	-0.155216	0.0275403	19	1	6	10
ECs4615	0.603109	-0.143319	-0.549918	-0.0150343	19	7	2	9	putative transcriptional regulator	Transcription and RNA processing
ECs4618	-4.97005	0.0582925	0.0677642	0.501341	0	11	10	19	hypothetical protein	Unknown
ECs4619	-3.69709	-4.12833	0.888745	0.335827	2	0	19	18	putative sulfatase	Other category
ECs4620	-4.43676	-0.485968	0.824206	-0.209684	1	3	19	3	putative cotransporter	Transport
ECs4621	-3.54294	0.120168	0.888745	-3.75852	3	12	19	0	putative ARAC-type regulatory protein	Transcription and RNA processing
ECs4623	-4.49202	-0.674762	0.399197	0.615412	1	2	15	19	PTS system arbutin-like IIC component	Carbohydrate metabolism
ECs4624	-4.7957	0.274319	0.242118	0.0946646	0	16	13	13	putative transcriptional regulator	Transcription and RNA processing
ECs4626	-0.526796	0.785654	-1.39936	-0.334697	5	19	1	1	heat shock protein IbpB	Stress response
ECs4627	-0.23281	0.739734	-1.65183	-0.303289	9	19	0	2	heat shock protein IbpA	Stress response
ECs4628	0.423999	-0.229854	-0.24023	0.0721532	19	5	4	12	hypothetical protein	Unknown
ECs4631	0.42747	0.415489	-5.40898	0.0783584	19	17	0	12	putative replicase	Nucleotide metabolism and DNA recombination
ECs4643	-3.76608	0.813315	-4.12189	0.335827	2	19	0	18
ECs4644	-0.0231653	-1.49165	0.24201	0.5098	14	0	13	19	tryptophanase leader peptide	Pathogenicity
ECs4653	-3.09491	0.385871	-3.45072	0.863894	3	17	0	19	hypothetical protein	Unknown
ECs4654	-2.52437	1.21878	-2.88018	-2.73995	3	19	0	0
ECs4656	-0.123048	0.894808	-5.38413	-0.801252	11	19	0	0
ECs4657	0.0334643	0.854988	-5.26399	-0.806271	15	19	0	0
ECs5542	-4.16411	1.21878	-4.51992	-4.37969	2	19	0	0
ECs4659	0.727298	0.0708968	-1.1907	-0.165429	19	11	1	4
ECs4660	0.433527	0.352908	-0.747088	-0.441649	19	17	1	1	phosphate transport system regulatory protein PhoU	Transport
ECs4662	-0.0221621	0.58757	-0.85786	-0.373619	14	19	1	1	phosphate transport system permease protein PstA	Transport
ECs4668	1.13919	0.302489	-3.5341	-3.39387	19	16	0	0
ECs4669	-3.72062	0.858777	-4.07643	0.238188	2	19	0	16
ECs4670	-3.00394	-3.43518	1.29421	-3.21952	3	0	19	0	putative type 1 fimbrial protein	Cell motility
ECs4681	0.569028	-0.195315	-0.412951	-0.00857081	19	6	2	9	membrane-bound ATP synthase AtpI	Other category
ECs4686	-0.016753	0.58236	-0.712964	-0.478858	14	19	1	1	asparagine synthetase A	Amino acid and protein metabolism
ECs4690	1.06961	-0.664986	-0.76618	-0.392471	19	2	1	1	membrane-associated component of D-ribose high-affinity transport system	Transport
ECs4691	0.743441	-0.129218	-0.515732	-0.321919	19	7	2	2	ATP-binding component of D-ribose high-affinity transport system	Transport
ECs4692	0.509813	-0.107616	-0.171716	-0.258649	19	7	5	2	D-ribose high-affinity transport system permease protein	Transport
ECs5544	0.661655	0.317578	-1.12405	-0.585544	19	16	1	0
ECs4701	0.535182	0.370206	-1.02712	-0.490643	19	17	1	1	ilvGEDA operon leader peptide	Pathogenicity
ECs5549	0.446628	0.279541	-1.41909	0.0180272	19	16	0	10
ECs4727	0.364821	0.0253895	0.0280598	-0.543906	18	10	9	0	TDP-Fuc4NAc:lipidII transferase	Other category
ECs5550	0.509985	0.241652	-0.688213	-0.360928	19	15	1	1
ECs5554	-0.0623355	0.629205	-0.763142	-0.551841	13	19	1	0
ECs4731	-4.70435	0.13741	0.0756383	0.427176	0	13	10	18	arylsulfatase	Other category
ECs4747	-2.52437	1.21878	-2.88018	-2.73995	3	19	0	0	hypothetical protein	Unknown
ECs4759	-0.925134	-0.193223	0.0885436	0.468723	4	6	10	19	tetrahydropteroyltriglutamate methyltransferase	Amino acid and protein metabolism
ECs4760	-0.46711	-1.46076	0.588203	0.286902	6	0	17	17	putative enzyme	Stress response
ECs4770	0.303034	0.470292	-0.759227	-0.541706	18	18	1	0	transcriptional activator RfaH	Transcription and RNA processing
ECs4774	-0.245281	-1.66343	0.764537	-0.150706	9	0	19	4	3-hydroxyacyl-CoA dehydrogenase/ 3-hydroxybutyryl-CoA epimerase/ delta(3)-cis-delta(2)-trans-enoyl-CoA isomerase/ enoyl-CoA hydratase	Stress response
ECs5559	0.56778	0.0307729	-0.664818	-0.101095	19	10	1	6
ECs5562	-3.39341	1.21878	-3.74922	-3.60899	3	19	0	0
ECs5563	0.512629	0.186751	-1.12411	-0.0180322	19	14	1	9
ECs4796	-4.65077	0.534765	0.0993696	-0.212386	0	18	10	3	putative resistance protein	Stress response
ECs4798	-3.25526	0.40785	-3.61106	0.846652	3	17	0	19	putative permease	Transport
ECs4801	-3.597	0.220251	0.834678	-3.81259	3	15	19	0	hypothetical membrane protein	Other category
ECs4806	-4.85726	-0.501006	0.586025	0.320789	0	3	17	17	putative kinase	Other category
ECs4815	0.802722	-3.94601	-3.87058	0.874823	19	0	0	19	hypothetical protein	Unknown
ECs4829	-4.83462	-1.09147	0.762818	0.272814	0	1	19	17	rhamnulose-phosphate aldolase	Carbohydrate metabolism
ECs4830	-4.30322	-0.640119	0.862427	-0.201316	1	2	19	3	L-rhamnose isomerase	Carbohydrate metabolism
ECs4832	-4.27691	-4.70815	0.560241	0.780513	1	0	17	19	positive regulator for rhaBAD operon	Transcription and RNA processing
ECs5564	0.594289	-0.0882648	-0.606352	-0.0267567	19	8	1	8
ECs4854	-3.92971	0.803836	-4.28552	0.354519	2	19	0	18	hypothetical protein	Unknown
ECs4855	-4.26348	0.721378	-4.61929	0.49767	1	19	0	19	hypothetical membrane protein	Other category
ECs4858	-0.489497	0.568345	-0.442961	-0.255928	6	19	2	2	heat shock protein HslU	Stress response
ECs4865	-0.351864	0.588153	-0.6357	-0.239537	7	19	1	2
ECs4870	-5.05317	-0.0683075	0.00712218	0.631148	0	8	8	19	5,10-methylenetetrahydrofolate reductase	Other category
ECs4873	-0.794613	0.673896	-0.310672	-0.587337	4	19	3	0	hypothetical protein	Unknown
ECs4875	-0.105372	-4.78511	0.728402	0.0845123	12	0	18	12	putative transaldolase	Other category
ECs4879	-0.864215	-0.296925	0.0727439	0.529643	4	5	10	19	PTS system fructose-like IIB component 1	Carbohydrate metabolism
ECs4881	-4.76344	-0.407187	0.694881	0.0644051	0	4	18	12	probable pyruvate formate lyase activating enzyme 2	Other category
ECs4883	-4.90106	0.0148074	0.284393	0.342944	0	10	14	18	putative ARAC-type regulatory protein	Transcription and RNA processing
ECs5568	0.660079	0.317942	-1.10684	-0.593934	19	16	1	0
ECs5571	0.470054	0.246545	-0.683019	-0.30271	19	15	1	2
ECs5573	0.402289	0.381252	-0.75594	-0.453722	19	17	1	1
ECs5574	0.42261	0.295053	-0.589544	-0.411388	19	16	1	1
ECs4914	-4.50271	-0.279992	0.216651	0.604716	1	5	13	19	thiamin biosynthesis protein ThiG	Other category
ECs5575	-4.37826	-0.309689	0.0108635	0.753268	1	4	9	19
ECs4915	-4.34144	-0.455196	0.762331	-0.0572159	1	3	19	7	thiamin biosynthesis protein ThiF	Other category
ECs4925	-4.71301	-0.00844948	0.491863	0.0820462	0	10	16	12	hypothetical protein	Stress response
ECs4927	-4.54439	0.565638	0.0765382	-0.260157	1	19	10	2	response regulator HydG	Stress response
ECs5577	0.660079	0.317942	-1.10684	-0.593934	19	16	1	0
ECs4932	-1.44976	-3.5763	0.939346	0.0295789	3	0	19	10	malate synthase A	Other category
ECs4933	-1.69455	-3.74021	0.945874	0.0554886	3	0	19	11	isocitrate lyase	Other category
ECs4934	-1.24393	-2.21878	0.885167	0.0409761	3	0	19	11	isocitrate dehydrogenase kinase/phosphatase	Other category
ECs4935	-2.66747	-3.09871	-3.02328	1.43444	3	0	0	19	regulator of acetyl CoA synthetase	Transcription and RNA processing
ECs4940	-3.05046	0.430323	-3.40627	0.828303	3	18	0	19
ECs4941	-3.85124	-4.28248	0.898897	0.315207	2	0	19	17	putative L-sorbose 1-phosphate dehydrogenase	Carbohydrate metabolism
ECs5000	-4.58439	-0.767135	0.763582	0.141671	1	2	19	14	sorbose-permease PTS system IIC component	Carbohydrate metabolism
ECs5001	-3.69709	-4.12833	0.814637	0.469358	2	0	19	19	sorbose-permease PTS system IIB component	Carbohydrate metabolism
ECs5009	-1.09847	-1.39618	0.145587	0.828811	3	0	11	19	hypothetical protein	Unknown
ECs5011	-4.74691	-1.17082	0.495702	0.65428	0	1	16	19	hypothetical protein	Unknown
ECs5012	-4.81145	-0.860661	0.502623	0.571393	0	1	17	19	hypothetical protein	Unknown
ECs5014	-4.86469	-0.102976	0.320761	0.400365	0	7	14	18	xylose-proton symport	Transport
ECs5015	-4.84222	-0.619499	0.818127	-0.0810671	0	2	19	6
ECs5016	-4.70435	-0.53042	0.592329	0.327093	0	3	17	17
ECs5017	-4.7797	-0.71113	0.49928	0.52618	0	2	16	19	periplasmic maltose-binding protein	Stress response
ECs5018	-0.898309	-0.924083	0.397284	0.509733	4	1	15	19	ATP-binding component of transport system for maltose	Transport
ECs5019	-5.13557	-0.00612583	0.352167	0.283641	0	10	15	17	maltose high-affinity receptor LamB	Pathogenicity
ECs5022	0.427423	-0.53645	0.0466511	0.0298291	19	3	9	10	chorismate lyase	Other category
ECs5025	0.452538	0.0977152	-0.501108	-0.14525	19	12	2	4	diacylglycerol kinase	Other category
ECs5030	-3.29162	0.371482	-3.64743	0.874823	3	17	0	19	hypothetical protein	Unknown
ECs5035	0.419067	0.027833	-0.332055	-0.138716	19	10	3	5	alanine racemase 1	Stress response
ECs5042	-0.228324	0.746864	-1.02442	-0.645458	9	19	1	0	hypothetical protein	Unknown
ECs5045	-0.222799	0.633968	-0.690352	-0.451683	9	19	1	1	redox-sensing activator of soxS	Stress response
ECs5049	-1.42686	-2.14236	0.955168	-0.141811	3	0	19	4	putative transport protein	Transport
ECs5050	-1.30867	-1.99774	0.957384	-0.205531	3	0	19	3	hypothetical protein	Unknown
ECs5051	-0.945584	-2.99711	0.977901	-0.270376	4	0	19	2	acetyl-CoA synthetase	Stress response
ECs5056	-5.08338	-0.120994	0.539694	0.117137	0	7	17	14	cytochrome c-type biogenesis protein NrfE	Other category
ECs5058	-4.61338	-0.216304	0.490397	0.276986	0	6	16	17	part of formate-dependent nitrite reductase complex NrfG	Other category
ECs5063	-4.47028	-0.653022	0.772334	0.0590737	1	2	19	11	putative enzyme	Other category
ECs5064	-4.63225	-0.0528513	0.382581	0.287971	0	9	15	17	putative membrane protein	Other category
ECs5065	-2.52437	-2.95561	-2.88018	1.43444	3	0	0	19	hypothetical protein	Unknown
ECs5066	-4.47028	-0.807173	0.394268	0.661249	1	1	15	19	hypothetical protein	Unknown
ECs5070	-5.04701	-0.0846265	0.411306	0.278668	0	8	15	17	hypothetical protein	Carbohydrate metabolism
ECs5072	-4.42533	-0.682179	0.871353	-0.198256	1	2	19	3	putative carbohydrate ABC transport system permease	Transport
ECs5074	-4.45923	-0.71608	0.764692	0.112683	1	2	19	13	putative histidine protein kinase	Amino acid and protein metabolism
ECs5075	-4.81145	0.278773	0.20338	0.137757	0	16	12	14	phosphonate metabolism	Other category
ECs5077	-4.98986	-0.553561	0.774631	-0.01248	0	2	19	9	ATP-binding component of phosphonate transport	Carbohydrate metabolism
ECs5078	-4.37826	-4.8095	1.12386	-0.419452	1	0	19	1	phosphonate metabolism	Other category
ECs5079	-4.05376	-4.485	0.726226	0.598191	2	0	18	19	ATP-binding component of phosphonate transport	Transport
ECs5080	-4.58439	-5.01563	0.931917	0.243453	1	0	19	16	ATP-binding component of phosphonate transport	Transport
ECs5081	-4.34144	-4.77268	1.02306	-0.00314868	1	0	19	9	phosphonate metabolism	Other category
ECs5082	-4.64155	-5.07279	1.03092	-0.0288164	0	0	19	8	phosphonate metabolism	Other category
ECs5083	-3.91066	-4.3419	0.926485	0.255784	2	0	19	17	phosphonate metabolism	Other category
ECs5085	-4.60381	-0.860661	0.824206	0.0481446	0	1	19	11	putative transcriptional regulator	Transcription and RNA processing
ECs5086	-4.6599	-0.842643	0.950438	-0.37567	0	1	19	1	membrane channel protein component of Pn transporter	Transport
ECs5087	-4.70435	-0.961203	0.75397	0.244855	0	1	18	16	periplasmic binding protein component of Pn transporter	Transport
ECs5094	0.456068	0.261117	-0.591931	-0.388601	19	15	1	1	sensor protein BasS for basR	Stress response
ECs5095	0.446047	0.24395	-0.55475	-0.365294	19	15	2	1	2-component regulatory system regulatory protein BasR	Pathogenicity
ECs5096	0.514115	0.179127	-0.763832	-0.187136	19	14	1	3	hypothetical protein	Stress response
ECs5100	0.527667	0.0118705	-0.824101	0.0684646	19	10	1	12	regulator of melibiose operon	Transcription and RNA processing
ECs5110	-3.85124	0.585056	-4.20705	0.678113	2	19	0	19	hypothetical protein	Unknown
ECs5114	-4.65077	0.241004	0.316434	0.038928	0	15	14	11	transport protein of lysine/cadaverine	Transport
ECs5121	-0.256081	0.617104	-0.952495	-0.18656	9	19	1	3	suppressor of F exclusion of bacteriophage T7	Transcription and RNA processing
ECs5136	0.579698	0.152634	-0.617847	-0.367414	19	13	1	1	putative lysyl-tRNA synthetase	Nucleotide metabolism and DNA recombination
ECs5141	0.3936	-0.0223716	-0.211328	-0.153337	19	9	5	4	hypothetical protein	Unknown
ECs5156	-0.0489265	0.547829	-0.490096	-0.546147	13	18	2	0	hypothetical protein	Unknown
ECs5157	-2.73201	1.21878	-3.08782	-2.94759	3	19	0	0	hypothetical protein	Unknown
ECs5159	-3.57034	0.652385	-3.92615	0.59611	3	19	0	19	hypothetical protein	Unknown
ECs5160	-3.09491	1.21878	-3.45072	-3.31049	3	19	0	0	hypothetical protein	Unknown
ECs5162	-4.75521	-0.175813	0.282609	0.488796	0	6	14	19	putative synthetase/amidase	Other category
ECs5165	0.768979	-0.810952	-0.207203	-0.0288974	19	1	5	8	hypothetical protein	Unknown
ECs5181	-4.08655	0.898308	-4.44236	0.140518	2	19	0	14
ECs5182	0.148656	0.334578	-0.0289056	-0.890125	17	17	8	0	putative transposase TnpA of insertion sequence IS609	Nucleotide metabolism and DNA recombination
ECs5193	-3.39341	0.492843	-3.74922	0.77304	3	18	0	19	hypothetical protein	Unknown
ECs5195	0.682371	-1.17514	-0.0506882	0.118368	19	1	7	14	hypothetical protein	Unknown
ECs5201	0.43482	-0.568206	-0.0778324	0.169642	19	2	7	15
ECs5214	-0.25341	0.580693	-0.373497	-0.575758	9	19	3	0	anaerobic ribonucleotide reductase activating protein	Nucleotide metabolism and DNA recombination
ECs5224	-0.28653	0.668525	-0.80742	-0.418729	8	19	1	1	pyrBI operon leader peptide	Pathogenicity
ECs5230	0.407513	0.213602	-0.838154	-0.0492295	19	14	1	8	hypothetical protein	Unknown
ECs5590	0.382877	0.59155	-1.13332	-0.908536	19	19	1	0
ECs5247	0.4087	-0.0314285	-0.377212	-0.00705994	19	9	3	9
ECs5591	-0.714869	0.878273	-5.31917	-0.202211	4	19	0	3
ECs5255	-0.239378	0.375351	0.423382	-4.62935	9	17	16	0	hypothetical protein	Unknown
ECs5256	-0.14174	0.499658	-4.67194	0.373567	11	18	0	18	hypothetical protein	Unknown
ECs5257	0.602701	0.00894226	-4.35828	0.38712	19	10	0	18	hypothetical protein	Unknown
ECs5269	-5.00927	-0.36534	0.575087	0.255784	0	4	17	17	hypothetical protein	Unknown
ECs5273	-0.400152	-0.68829	0.0802868	0.580519	6	2	10	19	major type 1 subunit fimbrin	Pathogenicity
ECs5277	-4.63225	-0.409526	0.258967	0.632811	0	4	13	19	fimbrial morphology	Cell motility
ECs5280	-4.59415	-0.931042	0.530682	0.56091	1	1	17	19	gluconate transport system permease 3	Transport
ECs5288	-4.5133	-0.390658	0.765685	-0.123706	1	4	19	5	hypothetical protein	Unknown
ECs5291	-3.85124	-4.28248	1.29421	-4.06682	2	0	19	0
ECs5292	-4.03696	-4.4682	0.772021	0.534955	2	0	19	19
ECs5297	-5.17977	0.023776	0.391342	0.203067	0	10	15	16	putative enzyme	Other category
ECs5303	-0.517127	-1.09147	0.861664	-0.550387	6	1	19	0	hypothetical protein	Unknown
ECs5304	-4.39024	-0.378823	0.795219	-0.223789	1	4	19	3	hypothetical protein	Unknown
ECs5305	-4.6599	0.324962	0.231316	0.0297955	0	16	13	10	hypothetical protein	Unknown
ECs5593	-4.91525	0.323396	0.289627	-0.0556522	0	16	14	7
ECs5310	-2.44432	1.21878	-2.80013	-2.65991	3	19	0	0	hypothetical protein	Unknown
ECs5317	0.42711	0.0804276	-0.510622	-0.0761531	19	12	2	6	hypothetical protein	Unknown
ECs5318	-5.15238	-0.929654	0.735982	0.266834	0	1	18	17	putative oxidoreductase	Other category
ECs5334	-0.998212	-2.17333	0.430724	0.687673	4	0	16	19	hyperosmotically inducible periplasmic protein	Other category
ECs5335	-0.536567	-0.594602	0.229766	0.46601	5	2	13	19	hypothetical protein	Unknown

## Sheet: S2 Table Sheet 3
S2 Table Sheet 3 Propensity of E. coli genes selected for 3 µg O3 network analysis. The 250 most highly expressed and 250 most lowly expressed genes from each treatment [control, 1, 2, and 3 hour (hr)]. Label numbers from 0 to 19 denote genes from most lowly expressed to most highly expressed. Only those fall into either label 0 or 19 at least in one treatment were selected. Genes differentially …
gene_id	3 µg_ctrl_propensity	3 µg_1 hr_propensity	3 µg_2 hr_propensity	3 µg_3 hr_propensity	label_3 µg_ctrl	label_3 µg_1 hr	label_3 µg_2 hr	label_3 µg_3 hr	annotation	function_category	3µg_1hr_significance	3µg_2hr_significance	3µg_3hr_significance
ECs0001	-0.738545	0.433456	0.294653	-0.80758	4	17	19	0	thr operon leader peptide	Pathogenicity			down
ECs0014	-0.75263	0.00587042	0.28797	0.0476047	4	6	19	7	heat shock protein DnaK	Stress response
ECs0015	-0.519326	0.0251186	0.255134	-0.0232929	6	7	19	5	DnaJ protein	Stress response
ECs0016	0.0221327	-0.153182	0.23645	-0.158841	14	2	19	2	Gef protein	Other category
ECs0019	-0.263612	0.660537	-0.726744	-0.346672	9	19	2	1			up	down
ECs0021	-4.60248	0.597267	-0.74462	0.367762	1	19	2	15			up	down
ECs0022	-4.49822	0.795054	-0.720402	-0.0034005	1	19	2	5	putative outer membrane usher protein precursor	Pathogenicity	up	down
ECs0023	-4.27782	0.678982	-0.345851	0.0259443	2	19	5	6	putative fimbrial chaperone	Cell motility	up
ECs0024	-4.76648	0.791898	-0.42905	-0.188283	0	19	5	2	putative fimbrial protein	Cell motility	up
ECs0025	-3.99469	0.674426	-0.504557	0.13722	2	19	4	10	hypothetical protein	Unknown	up	down
ECs0027	-0.486442	0.305794	0.202761	-0.40377	6	15	19	0
ECs0040	-4.68784	0.386744	-0.504557	0.521632	0	16	4	17	probable crotonobetaine/carnitine-CoA ligase	Other category		down	up
ECs0041	-5.06253	0.117411	-0.031953	0.516299	0	10	14	17	l-carnitine dehydratase	Other category			up
ECs0043	-4.68784	0.430229	-0.910023	0.60331	0	17	1	18	putative carnitine transporter	Transport		down	up
ECs0045	-3.57088	0.261993	-3.88741	0.92394	3	14	0	19	putative flavoprotein subunit	Other category		down	up
ECs0046	-4.31809	0.168705	-0.827958	0.778901	2	11	2	19	flavoprotein	Other category		down	up
ECs0047	-4.38181	0.623783	-0.523949	0.235612	1	19	4	13	putative ferredoxin	Other category	up	down
ECs0058	0.396648	-0.425634	-0.0143454	0.0158153	18	0	14	6	survival protein	Other category
ECs0066	0.753041	-0.179344	-1.54065	0.135202	19	2	0	10	L-arabinose isomerase	Carbohydrate metabolism		down
ECs0067	0.625746	-0.185775	-1.2594	0.2421	19	2	0	13	L-ribulokinase	Carbohydrate metabolism		down
ECs0072	-4.6508	0.423786	0.00940791	0.174262	0	17	15	11	thiamin-binding periplasmic protein	Transport
ECs0079	0.120143	-0.0472016	0.254467	-0.444046	16	4	19	0	leu operon leader peptide	Pathogenicity
ECs0085	0.573032	-0.0597805	-0.191228	-0.435177	19	4	8	0	hypothetical protein	Unknown
ECs0087	0.52636	-0.281484	-0.103084	-0.181482	19	1	11	2	cell division protein FtsL	Cell division
ECs0088	1.08837	-0.986745	-0.387461	-0.699345	19	0	5	0	septum formation protein FtsI	Stress response	down		down
ECs0100	0.443039	-0.299747	0.0978285	-0.301278	19	1	18	1	UDP-3-O-acyl N-acetylglucosamine deacetylase	Carbohydrate metabolism
ECs5363	-0.285512	0.571667	-0.838429	-0.0460783	8	19	2	4			up	down
ECs0117	-0.708907	-0.0466802	0.223537	0.163584	5	5	19	11	transcriptional regulator for pyruvate dehydrogenase complex	Transcription and RNA processing
ECs0118	-0.904694	-0.138927	0.262863	0.25031	4	2	19	13	pyruvate dehydrogenase decarboxylase component	Stress response
ECs0119	-0.681882	-0.284484	0.268809	0.282663	5	1	19	14	pyruvate dehydrogenase dihydrolipoyltransacetylase component	Stress response
ECs0126	0.398304	0.0658365	-0.018547	-0.572609	18	8	14	0	hypothetical protein	Unknown			down
ECs0148	-0.105964	0.0925433	0.159792	-0.239669	12	9	19	1	putative tRNA synthetase	Nucleotide metabolism and DNA recombination
ECs0195	-5.03078	0.314674	-0.241366	0.471674	0	15	7	17	hypothetical protein	Unknown
ECs0198	-0.0606092	-0.325165	0.205078	0.101386	13	1	19	9	regulator in colanic acid synthesis RcsF	Pathogenicity
ECs0202	0.412673	-0.00552393	-0.320809	-0.10368	19	6	6	3	putative phosphatase	Carbohydrate metabolism
ECs5368	0.213687	0.134815	0.145048	-0.714308	17	10	18	0					down
ECs0207	0.309373	-0.0294448	0.163842	-0.581245	18	5	19	0	transcriptional regulator for nitrite reductase (cytochrome c552)	Transcription and RNA processing			down
ECs0212	-4.95717	0.705198	-0.486208	0.0657131	0	19	4	7	hypothetical protein	Unknown	up
ECs0213	-3.85856	1.09824	-0.486208	-4.10867	3	19	4	0	hypothetical protein	Unknown	up		down
ECs0214	-2.38525	1.28056	-2.70178	-2.63537	3	19	0	0	hypothetical protein	Unknown	up	down	down
ECs0216	-2.38525	1.28056	-2.70178	-2.63537	3	19	0	0	Hcp-like protein	Pathogencity	up	down	down
ECs0217	-4.62209	0.557856	-0.69012	0.400797	1	19	3	16	hypothetical protein	Unknown	up	down
ECs0220	-4.13049	0.571415	-4.44702	0.694566	2	19	0	18			up	down	up
ECs0222	-4.11449	-0.281623	-0.518998	0.908392	2	1	4	19	hypothetical protein	Unknown		down	up
ECs0224	-4.66949	0.427072	-0.891673	0.601857	0	17	1	18	putative membrane protein	Pathogenicity		down	up
ECs0227	-4.01271	-0.105732	-0.321905	0.7806	2	3	6	19	hypothetical protein	Unknown			up
ECs0228	-4.0817	-0.328876	-0.390898	0.888538	2	1	5	19	hypothetical protein	Unknown			up
ECs0230	0.0256285	-0.348678	-0.228379	0.419064	14	0	8	16	hypothetical protein	Unknown
ECs0231	-4.53065	0.171255	0.227992	0.262657	1	11	19	13	hypothetical protein	Unknown
ECs0232	0.0465429	-4.79478	0.305379	0.516975	15	0	19	17	hypothetical protein	Unknown	down		up
ECs0233	-0.0944568	-0.352592	0.0183477	0.319162	12	0	15	14	hypothetical protein	Unknown
ECs0235	-5.0178	0.344469	-0.0613251	0.330511	0	16	13	15
ECs0236	-4.82364	0.433264	-0.534998	0.486927	0	17	4	17	VgrG protein	Pathogenicity		down
ECs0240	-4.35681	0.624686	-0.424839	0.180571	1	19	5	11			up
ECs0241	-1.00349	0.58288	-0.403732	-0.0188647	4	19	5	5	H repeat-associated protein	Other category	up
ECs0243	-0.00819278	0.587415	-0.465799	-0.637797	14	19	4	0	hypothetical protein	Unknown	up		down
ECs0245	-0.487089	0.574783	-0.258889	-0.366829	6	19	7	0	putative H repeat-associated protein	Other category	up
ECs0248	1.17684	-0.45172	-1.24557	-0.887017	19	0	0	0	putative acyl-CoA dehydrogenase	Other category		down	down
ECs0256	-4.19205	0.408074	-4.50858	0.830834	2	17	0	19	putative motility protein	Cell motility		down	up
ECs0262	-4.74953	0.54374	-1.15404	0.541616	0	18	1	17	hypothetical protein	Unknown	up	down	up
ECs0263	-5.35333	0.104241	-0.276235	0.65038	0	9	7	18	probable peptide chain release factor	Amino acid and protein metabolism			up
ECs0267	0.635097	0.054375	-0.398194	-0.512632	19	8	5	0	transcriptional regulator of cryptic csgA gene for curli surface fibers	Pathogenicity			down
ECs5373	-0.330634	0.203034	0.244948	-0.391624	8	12	19	0
ECs0274	0.157966	0.205331	-0.0184337	-0.45175	17	12	14	0	repressor protein CI	Transcription and RNA processing
ECs0275	-4.74095	0.803638	-0.88309	0.0523618	0	19	1	7	Cro repressor	Transcription and RNA processing	up	down
ECs0282	-0.345571	0.619164	-0.518998	-0.327421	8	19	4	1	hypothetical protein	Unknown	up	down
ECs0283	-4.16175	0.284229	-4.47827	0.91115	2	14	0	19	putative tail fiber protein	Other category		down	up
ECs0284	-4.9913	0.37096	-0.479519	0.526902	0	16	4	17	DNA-invertase	Nucleotide metabolism and DNA recombination			up
ECs0287	-0.457362	0.569396	-0.77389	0.0207617	6	19	2	6	putative transcription regulator	Transcription and RNA processing	up	down
ECs0291	-2.9318	0.638708	0.558337	-3.18191	3	19	19	0	hypothetical protein	Unknown	up	up	down
ECs0292	-3.38856	0.444314	0.737567	-3.63867	3	17	19	0	hypothetical protein	Unknown		up	down
ECs0293	-2.69541	-3.03693	-3.01194	1.37196	3	0	0	19			down	down	up
ECs0294	-3.35465	0.803638	0.336151	-3.60477	3	19	19	0			up		down
ECs5374	-4.20687	0.0567867	0.582551	-0.139493	2	8	19	3				up
ECs0301	-4.96409	-0.112653	0.0664871	0.599924	0	3	17	18	hypothetical protein	Unknown			up
ECs0307	-3.20623	0.546593	-3.52276	0.718038	3	18	0	19	hypothetical membrane protein	Other category	up	down	up
ECs0310	-4.75804	0.401698	-1.16255	0.678818	0	17	1	18	hypothetical protein	Unknown		down	up
ECs0314	-4.63175	0.299733	-0.699782	0.6594	0	15	3	18	hypothetical protein	Nucleotide metabolism and DNA recombination		down	up
ECs0322	-5.07496	0.441461	-0.285538	0.361906	0	17	6	15	hypothetical protein	Unknown
ECs0323	-5.32008	0.366684	-0.115145	0.343311	0	16	11	15	hypothetical protein	Unknown
ECs0324	-5.92489	0.346972	0.265855	-0.00122323	0	16	19	5	putative regulator	Transcription and RNA processing
ECs0331	-4.17701	0.646255	-4.49354	0.616297	2	19	0	18	putative NADH-dependent flavin oxidoreductase	Other category	up	down	up
ECs0334	-0.593494	0.106442	0.255729	-0.0898371	5	9	19	3	hypothetical protein	Unknown
ECs0340	-5.71421	-0.241593	-2.22407	1.08753	0	1	0	19	hypothetical protein	Unknown		down	up
ECs0341	-5.42978	-0.0509817	-1.65196	0.992142	0	4	0	19				down	up
ECs0342	-5.87346	-0.0729424	-0.709352	0.874932	0	4	3	19	putative oxidoreductase	Other category		down	up
ECs0347	-4.33116	0.433264	-4.64769	0.812349	2	17	0	19				down	up
ECs0349	-5.01124	0.383816	-0.627287	0.567592	0	16	3	17	hypothetical protein	Unknown		down	up
ECs0350	-4.13049	0.13316	-0.758142	0.784178	2	10	2	19	putative adhesin	Pathogenicity		down	up
ECs0352	-4.59253	0.607218	-0.660562	0.322143	1	19	3	14	hypothetical protein	Unknown	up	down
ECs0353	-4.33116	0.625636	-4.64769	0.639077	2	19	0	18			up	down	up
ECs5376	-0.477054	0.159414	0.201352	-0.14191	6	11	19	2
ECs0358	0.498994	-0.157604	-0.348838	-0.0298338	19	2	5	5	NAD+-dependent betaine aldehyde dehydrogenase	Amino acid and protein metabolism
ECs0359	0.179447	0.273248	-0.0991719	-0.504952	17	14	11	0	probably transcriptional repressor of bet genes	Transcription and RNA processing			down
ECs0366	-4.82364	0.451613	-0.965781	0.596126	0	17	1	18	hypothetical protein	Unknown		down	up
ECs0367	-3.72503	-4.06655	-0.352677	1.16066	3	0	5	19	putative transcription factor	Transcription and RNA processing	down		up
ECs0368	-3.20623	-3.54775	-3.52276	1.37196	3	0	0	19	hypothetical protein	Unknown	down	down	up
ECs0369	-4.57233	0.0277992	-0.714467	0.830049	1	7	2	19	putative oxidoreductase subunit	Other category		down	up
ECs0370	-4.62209	0.111569	-1.13195	0.86437	1	10	1	19	hypothetical protein	Unknown		down	up
ECs0371	-3.42135	0.331482	-3.73787	0.882417	3	15	0	19	hypothetical protein	Unknown		down	up
ECs0372	-4.0478	0.621317	-4.36433	0.643726	2	19	0	18	putative kinase	Other category	up	down	up
ECs0373	-4.80764	0.24447	-0.0807432	0.443504	0	13	12	16	putative deaminase	Other category
ECs0375	-0.290308	-4.80621	-0.176053	0.901961	8	0	9	19	putative ATP binding protein of a transporter	Stress response	down		up
ECs0377	-4.79954	0.339579	-0.616261	0.602832	0	15	3	18	putative permease of ABC transporter	Transport		down	up
ECs0383	0.480295	0.078153	-0.723536	-0.0190355	19	8	2	5	hypothetical protein	Unknown		down
ECs0384	0.610478	-0.126934	-1.01824	0.14679	19	3	1	10	regulator for prp operon	Transcription and RNA processing		down
ECs0385	0.897039	-0.214587	-1.79904	-0.0278738	19	1	0	5	putative phosphonomutase 2	Other category		down
ECs0386	0.765607	-0.237309	-1.28016	0.10193	19	1	0	9	putative citrate synthase	Other category		down
ECs0387	0.666568	-0.424186	-1.09234	0.30094	19	0	1	14	hypothetical protein	Other category		down
ECs0388	0.405684	-0.143473	-1.29714	0.427503	18	2	0	16	putative propionyl-CoA synthetase	Other category		down
ECs0393	-4.69689	0.12638	-1.32454	0.881942	0	10	0	19	cyanate aminohydrolase	Other category		down	up
ECs0394	-4.78315	0.355973	-0.657026	0.601526	0	16	3	18	cyanate transport	Transport		down	up
ECs0395	-2.18458	-2.5261	1.30555	-2.4347	3	0	19	0	thiogalactoside acetyltransferase	Other category	down	up	down
ECs0396	-4.60248	0.708493	-0.476356	0.0526811	1	19	4	7	galactoside permease	Transport	up
ECs0397	-4.67871	0.417856	-0.746739	0.572437	0	17	2	17	beta-D-galactosidase	Carbohydrate metabolism		down	up
ECs0401	0.651549	-0.0631726	-1.03501	0.0400645	19	4	1	7	transcriptional regulator for mhp operon	Transcription and RNA processing		down
ECs0402	-4.63175	0.247089	-0.940944	0.752926	0	13	1	19	3-(3-hydroxyphenyl)propionate hydroxylase	Amino acid and protein metabolism		down	up
ECs0403	-4.35681	0.574676	-1.11799	0.499024	1	19	1	17	2,3-dihydroxyphenylpropionate 1,2-dioxygenase	Amino acid and protein metabolism	up	down
ECs0404	-4.20687	-0.105732	-4.52339	1.08428	2	3	0	19	2-hydroxy-6-ketonona-2,4-dienedioic acid hydrolase	Amino acid and protein metabolism		down	up
ECs0405	-4.68784	0.451283	-1.09234	0.622728	0	17	1	18	2-keto-4-pentenoate hydratase	Amino acid and protein metabolism		down	up
ECs0406	-4.11449	-0.0133589	-0.518998	0.800178	2	5	4	19	acetaldehyde dehydrogenase	Amino acid and protein metabolism		down	up
ECs0408	-4.4062	0.262919	-0.810704	0.714324	1	14	2	19	putative transport protein	Transport		down	up
ECs0411	-0.149129	0.392014	-0.0241059	-0.498499	11	16	14	0	alcohol dehydrogenase class III	Stress response
ECs0412	-0.645028	0.631986	0.0978354	-1.22205	5	19	18	0	putative alpha helix chain	Nucleotide metabolism and DNA recombination	up		down
ECs0415	0.847517	-0.42831	-0.66115	-0.150805	19	0	3	2	putative periplasmic-iron-binding protein	Transport		down
ECs0416	0.823929	-0.547208	-0.823324	0.0629887	19	0	2	7	putative regulatory protein	Pathogenicity	down	down
ECs0417	0.71984	0.0183204	-0.767621	-0.312549	19	6	2	1	putative sensor histidine protein kinase	Pathogenicity		down
ECs0418	0.925747	-0.229095	-0.948925	-0.367151	19	1	1	0	putative transcription regulator	Pathogenicity		down
ECs0420	0.553448	0.0013659	-1.42448	0.210552	19	6	0	12	taurine ATP-binding component of a transport system	Transport		down
ECs0421	0.607117	-0.0598225	-1.21349	0.152208	19	4	0	10	taurine transport system permease protein	Transport		down
ECs0430	0.691212	0.148461	-0.634389	-0.596146	19	11	3	0	hypothetical protein	Unknown		down	down
ECs0432	0.348194	0.149267	-0.107904	-0.496627	18	11	11	0	hypothetical protein	Unknown
ECs0434	0.928932	-0.452603	-0.403517	-0.578265	19	0	5	0	phosphate starvation-induced protein psiF	Stress response			down
ECs0435	-4.74953	0.612733	-0.623409	0.29867	0	19	3	14	hypothetical protein	Pathogenicity	up	down
ECs0439	0.662288	-0.125284	-0.310171	-0.381801	19	3	6	0	hypothetical protein	Unknown
ECs0442	-4.66949	0.312003	-0.157704	0.427503	0	15	9	16	hypothetical protein	Unknown
ECs0443	-4.19205	0.572377	-0.701917	0.386148	2	19	3	15	hypothetical protein	Unknown	up	down
ECs0449	-0.62409	0.00730292	0.475565	-0.352755	5	6	19	1	positive response regulator for pho regulon PhoB	Pathogenicity
ECs0450	-0.58836	-0.0392651	0.412162	-0.170284	5	5	19	2	positive and negative sensor protein for pho regulon PhoR	Stress response
ECs0454	-4.45327	0.621317	-0.327144	0.124932	1	19	6	9	hypothetical protein	Unknown	up
ECs0472	-4.58248	0.710794	-0.293836	-0.0876608	1	19	6	3	hypothetical protein	Unknown	up
ECs0482	0.502524	-0.414162	-0.175478	0.0345428	19	0	9	7	protoheme IX farnesyltransferase	Other category
ECs0489	1.22562	-0.894872	-0.826938	-0.979804	19	0	2	0	putative regulator of murein genes	Transcription and RNA processing	down	down	down
ECs0493	-0.491907	-0.0293292	0.219371	0.0696135	6	5	19	8	endopeptidase La	Amino acid and protein metabolism
ECs0494	0.521182	-0.587926	0.161308	-0.264814	19	0	19	1	DNA-binding protein HU-1	Nucleotide metabolism and DNA recombination	down
ECs0497	0.60548	-0.0693646	-0.603991	-0.0943723	19	4	3	3	hypothetical protein	Unknown		down
ECs0498	0.00710113	-0.229055	0.228798	-0.0576101	14	1	19	4	hypothetical protein	Other category
ECs0507	0.841101	-0.467137	-0.56101	-0.173498	19	0	4	2	glycoprotein/polysaccharide metabolism	Carbohydrate metabolism		down
ECs5378	0.524914	0.118425	-0.573154	-0.234581	19	10	3	1				down
ECs0513	-0.575373	0.207347	0.154843	-0.0951314	5	12	19	3	haemolysin expression modulating protein	Transcription and RNA processing
ECs0521	0.15372	0.276341	-0.0521983	-0.551308	17	14	13	0	putative gene 58	Other category			down
ECs0526	-0.605978	0.123465	0.208896	-0.0391201	5	10	19	4	chaperone Hsp90 HtpG	Stress response
ECs0540	0.313197	0.327	-0.350697	-0.501058	18	15	5	0	putative outer membrane transport protein	Pathogenicity			down
ECs0543	-4.53065	0.263628	-0.839848	0.72049	1	14	2	19	putative ATP-binding component of a transport system	Transport		down	up
ECs0548	-5.18032	0.431411	-0.173834	0.306142	0	17	9	14	adhesin/invasin-like protein	Pathogenicity
ECs0549	-0.0237945	0.344745	-0.0347256	-0.504584	14	16	13	0	hypothetical protein	Unknown			down
ECs0568	-4.49822	0.296063	-0.902723	0.711253	1	15	1	19	glyoxylate carboligase	Other category		down	up
ECs0569	-3.0784	-3.41992	-3.39493	1.37196	3	0	0	19	hydroxypyruvate isomerase	Other category	down	down	up
ECs0570	-4.01271	0.0884238	-0.77389	0.812349	2	9	2	19	tartronic semialdehyde reductase	Other category		down	up
ECs0572	-3.91918	-0.0122062	-4.23571	1.05106	3	6	0	19	putative transport protein	Transport		down	up
ECs0575	-4.25004	0.0136145	-0.392179	0.746871	2	6	5	19	putative uracil transport protein	Transport			up
ECs0576	-4.86256	0.516239	-0.736433	0.467059	0	18	2	17	glycerate kinase	Stress response	up	down
ECs0578	-4.6508	0.354793	-0.718831	0.620549	0	16	2	18	allantoate amidohydrohydrolase	Nucleotide metabolism and DNA recombination		down	up
ECs0580	-3.91918	0.344469	-4.23571	0.874126	3	16	0	19	multicopy suppressor fdrA	Transcription and RNA processing		down	up
ECs0581	-4.44171	-0.038291	-0.583847	0.82964	1	5	3	19	hypothetical protein	Unknown		down	up
ECs0582	-4.66019	0.296613	-0.802328	0.68812	0	15	2	18	putative carboxylase	Other category		down	up
ECs0583	-4.74953	0.129306	-0.817565	0.799446	0	10	2	19	putative carbamate kinase	Other category		down	up
ECs0585	0.180043	0.406297	-0.280076	-0.583023	17	17	7	0	phosphoribosylaminoimidazole carboxylase	Stress response			down
ECs0592	0.496068	-3.93979	-3.9148	0.979923	19	0	0	19	putative fimbrial-like protein	Cell motility	down	down	up
ECs0593	-2.87773	-3.21925	-3.19426	1.37196	3	0	0	19	putative chaperone	Other category	down	down	up
ECs0594	-4.22147	0.657374	-4.53799	0.603594	2	19	0	18	putative outer membrane protein	Pathogenicity	up	down	up
ECs0595	-4.09823	0.725036	-4.41476	0.519187	2	19	0	17	SfmH protein	Pathogenicity	up	down	up
ECs0597	-2.82057	-3.16209	-3.1371	1.37196	3	0	0	19	fimbrial Z protein	Pathogenicity	down	down	up
ECs5379	0.274432	0.378546	-0.187406	-0.838122	18	16	9	0					down
ECs0602	-4.49822	0.640904	-0.902723	0.357613	1	19	1	15	H repeat-associated protein	Other category	up	down
ECs5380	-4.13049	0.571415	-0.352677	0.224562	2	19	5	12			up
ECs0603	0.458928	-0.155994	-0.173117	-0.133953	19	2	9	3	Rhs core protein	Other category
ECs0606	-4.0478	-0.0718307	-0.269985	0.745509	2	4	7	19	hypothetical protein	Unknown			up
ECs0607	-4.87016	0.268961	-0.938193	0.737658	0	14	1	19	putative Vgr protein	Pathogenicity		down	up
ECs0609	0.413356	-0.613403	0.267842	-0.2542	19	0	19	1	putative 2-component transcriptional regulator	Pathogenicity	down
ECs0610	-4.43001	0.599111	-0.939876	0.425821	1	19	1	16	putative resistance protein	Pathogenicity	up	down
ECs0611	-3.85856	0.18195	-4.17509	0.9665	3	12	0	19	hypothetical protein	Pathogenicity		down	up
ECs0620	0.411712	-0.25204	0.167943	-0.4277	18	1	19	0	hypothetical protein	Unknown
ECs0621	0.398773	-0.184994	0.180809	-0.524764	18	2	19	0	hypothetical protein	Unknown			down
ECs0637	0.881364	-0.363705	-0.879523	-0.153114	19	0	1	2	carbon starvation protein	Stress response		down
ECs5382	0.371126	-0.350855	-0.0107846	-0.0143296	18	0	14	5	#N/A	Unknown
ECs0639	-4.67871	0.252776	-0.0535922	0.418287	0	14	13	16	putative aminotransferase	Stress response
ECs0642	-4.43001	0.644573	-0.498043	0.18741	1	19	4	11	putative transcriptional regulator LYSR-type	Transcription and RNA processing	up
ECs0645	-1.02542	0.582199	0.0301243	-0.508882	4	19	16	0	alkyl hydroperoxide reductase F52a subunit	Other category	up		down
ECs0651	-4.91461	0.39636	-0.220505	0.376537	0	16	8	15	putative membrane protein	Pathogenicity
ECs0652	-3.72503	0.315481	-4.04156	0.892392	3	15	0	19	hypothetical protein	Pathogenicity		down	up
ECs0654	-4.476	0.288433	-0.8805	0.71197	1	14	1	19	citrate lyase alpha chain	Stress response		down	up
ECs0656	-4.01271	0.622506	-4.32924	0.64245	2	19	0	18	citrate lyase acyl carrier protein gamma chain	Pathogenicity	up	down	up
ECs0660	-5.09935	0.342962	-0.222918	0.434364	0	16	8	16	c4-dicarboxylate anaerobic carrier DcuC	Transport
ECs0669	-0.27229	-0.0966079	0.20769	0.0390652	9	3	19	7	hypothetical protein	Unknown
ECs0681	0.550812	-0.129781	-0.352058	-0.12964	19	2	5	3	putative alpha helical protein	Nucleotide metabolism and DNA recombination
ECs0683	-3.38856	0.27726	-3.70508	0.915206	3	14	0	19	hypothetical protein	Unknown		down	up
ECs0685	-3.35465	0.215851	-3.67118	0.949108	3	13	0	19	hypothetical protein	Unknown		down	up
ECs0686	-4.84717	0.31257	-0.846211	0.68654	0	15	2	18	putative tRNA ligase	Nucleotide metabolism and DNA recombination		down	up
ECs0694	0.544735	-0.221368	-0.380246	-0.0083287	19	1	5	5	putative periplasmic binding transport protein	Stress response
ECs5384	0.698821	-0.541658	0.0225977	-0.436573	19	0	16	0			down
ECs5385	0.697517	-0.460135	-0.00209695	-0.476735	19	0	15	0
ECs5386	0.0581962	0.076728	0.15308	-0.372254	15	8	18	0
ECs5387	0.218664	-0.0530935	0.225593	-0.517703	17	4	19	0					down
ECs5388	0.257887	-0.0497286	0.266804	-0.698598	18	4	19	0					down
ECs0704	-0.52798	-0.0899484	0.350153	-0.0349962	6	3	19	4	asparagine synthetase B	Amino acid and protein metabolism
ECs0724	-4.38181	0.714754	-0.691003	0.155569	1	19	3	10	high-affinity potassium-transporting ATPase C chain	Stress response	up	down
ECs0727	-4.6508	-0.291835	-0.524675	0.913218	0	1	4	19	KdpF protein of high-affinity potassium transport system	Pathogenicity		down	up
ECs0728	-0.866996	0.363815	0.183329	-0.280169	4	16	19	1	hypothetical protein	Unknown
ECs0730	-4.63175	0.527992	-0.247797	0.224081	0	18	7	12	hypothetical protein	Unknown	up
ECs0731	-0.890226	0.560016	-0.359457	-0.0417285	4	19	5	4	H repeat-associated protein	Other category	up
ECs0745	0.577688	-0.198894	-0.34174	-0.107492	19	2	6	3	citrate synthase	Stress response
ECs0746	0.558339	0.0584592	-0.309594	-0.452116	19	8	6	0	succinate dehydrogenase	Stress response
ECs0747	0.522159	-0.146191	-0.218329	-0.192737	19	2	8	2	succinate dehydrogenase hydrophobic subunit	Stress response
ECs0748	0.632971	-0.306599	-0.270869	-0.15648	19	1	7	2	succinate dehydrogenase flavoprotein subunit	Stress response
ECs0749	0.598549	-0.274501	-0.225194	-0.17391	19	1	8	2	succinate dehydrogenase	Stress response
ECs0755	0.0534633	0.336101	-4.58055	0.462594	15	15	0	16	putative transcription regulator	Transcription and RNA processing		down
ECs0756	-0.611513	0.275635	-1.33351	0.585292	5	14	0	18	putative cob(I)alamin adenosyltransferase	Other category		down	up
ECs0757	-3.79402	0.307113	-4.11055	0.897507	3	15	0	19	putative fumarate hydratase	Stress response		down	up
ECs0758	-4.31809	0.587415	-0.722597	0.373436	2	19	2	15	putative transport protein	Transport	up	down
ECs0759	-3.42135	0.554625	-3.73787	0.710566	3	19	0	19	hypothetical protein	Unknown	up	down	up
ECs0760	-4.19205	0.541605	-4.50858	0.72262	2	18	0	19	hypothetical protein	Unknown	up	down	up
ECs0761	-4.41818	0.678387	-0.822681	0.273352	1	19	2	14	3-methylaspartate ammonia-lyase	Other category	up	down
ECs0763	-4.75804	0.684265	-0.980227	0.314852	0	19	1	14	putative glutamate mutase L	Other category	up	down
ECs0766	-4.0478	0.587415	-4.36433	0.678818	2	19	0	18	hypothetical protein	Unknown	up	down	up
ECs0767	-3.65092	0.507372	-3.96745	0.752926	3	18	0	19	hypothetical protein	Unknown	up	down	up
ECs0768	-0.598755	-0.13581	0.209159	0.216194	5	2	19	12	cytochrome d terminal oxidase polypeptide subunit I	Stress response
ECs0769	-0.49989	-0.146737	0.155607	0.243699	6	2	19	13	cytochrome d terminal oxidase polypeptide subunit II	Stress response
ECs5391	-0.275517	-0.301181	0.159671	0.252674	9	1	19	13	#N/A	Unknown
ECs5395	0.141877	0.0511572	0.151127	-0.431648	16	8	18	0
ECs5396	-0.0671542	-0.127189	0.395858	-0.411837	13	3	19	0
ECs5397	0.104449	-0.115006	0.412075	-0.71675	16	3	19	0					down
ECs0781	1.0098	-1.02559	-0.619231	-0.177616	19	0	3	2	putative homeobox protein	Other category	down	down
ECs0784	-0.374055	0.0433887	0.235187	-0.0931408	7	7	19	3	galactose-1-epimerase	Stress response
ECs0785	-0.347229	0.0866397	0.160419	-0.0583465	8	9	19	4	galactokinase	Carbohydrate metabolism
ECs0786	-0.278451	0.0448306	0.170055	-0.0608938	9	7	19	4	galactose-1-phosphate uridylyltransferase	Carbohydrate metabolism
ECs0796	-3.74856	0.291951	-4.06509	0.906602	3	14	0	19	putative transcriptional regulator LYSR-type	Transcription and RNA processing		down	up
ECs0797	-3.57088	0.405093	-3.88741	0.832968	3	17	0	19	hypothetical protein	Unknown		down	up
ECs0798	-3.79402	0.651953	-4.11055	0.609825	3	19	0	18	putative membrane pump protein	Transport	up	down	up
ECs0802	-3.72503	-0.259883	-4.04156	1.1308	3	1	0	19	hypothetical protein	Unknown		down	up
ECs0804	-4.38181	0.647313	-0.603991	0.235612	1	19	3	13	putative membrane protein	Other category	up	down
ECs0805	-3.59828	0.377694	-3.9148	0.852089	3	16	0	19	hypothetical C4-type zinc finger protein TraR-family	Transcription and RNA processing		down	up
ECs0810	-0.823607	0.546593	-5.31452	0.535717	4	18	0	17			up	down	up
ECs0811	-4.82364	0.748345	-0.758142	0.119202	0	19	2	9			up	down
ECs0812	-0.26499	0.451283	-1.23544	0.273352	9	17	0	14	NinG protein	Other category		down
ECs0815	-0.487089	0.540297	-0.127861	-0.440937	6	18	10	0	antitermination protein	Transcription and RNA processing	up
ECs0816	-0.686937	0.554839	-0.0807432	-0.419795	5	19	12	0	hypothetical membrane protein	Other category	up
ECs0818	-0.66459	0.560313	-1.03519	0.218394	5	19	1	12	holin protein S	Other category	up	down
ECs0823	-4.0478	0.803638	-4.36433	0.402564	2	19	0	16			up	down
ECs0824	-4.34407	0.18195	-0.748573	0.752926	2	12	2	19	hypothetical protein	Unknown		down	up
ECs0825	-4.69689	0.442233	-1.10139	0.632726	0	17	1	18	putative terminase large subunit	Nucleotide metabolism and DNA recombination		down	up
ECs0826	-4.58248	0.0176468	-0.399197	0.747137	1	6	5	19	hypothetical protein	Unknown			up
ECs0828	-4.09823	0.635424	-4.41476	0.628387	2	19	0	18			up	down	up
ECs0832	-4.20687	-0.54105	-0.516061	0.981098	2	0	4	19	putative minor tail protein	Other category	down	down	up
ECs0835	-4.72356	0.495607	-0.945741	0.547789	0	18	1	17	putative minor tail protein	Other category		down	up
ECs0837	-4.73229	0.342292	-0.549009	0.578276	0	16	4	18	putative tail length tape measure protein precursor	Other category		down	up
ECs0838	-4.67871	0.460415	-1.08321	0.612443	0	17	1	18	putative minor tail protein	Other category		down	up
ECs0839	-4.70586	0.390705	-1.01505	0.660799	0	16	1	18	putative minor tail protein	Other category		down	up
ECs0840	-4.41818	0.487331	-4.7347	0.769789	1	18	0	19	putative tail assembly protein	Other category		down	up
ECs0843	-4.0817	-0.248833	-4.39823	1.12777	2	1	0	19	putative outer membrane protein precursor	Pathogenicity		down	up
ECs0852	0.289681	-0.534263	-0.413963	0.440908	18	0	5	16	7,8-diaminopelargonic acid synthetase	Other category	down
ECs0853	0.436758	-0.788962	-0.530358	0.477039	19	0	4	17	biotin synthetase	Other category	down	down
ECs0854	0.777532	-0.807178	-0.445717	0.0726818	19	0	4	8	8-amino-7-oxononanoate synthase	Other category	down
ECs0855	0.596798	-0.350855	-0.913652	0.284163	19	0	1	14	putative enzyme BioC	Other category		down
ECs0863	0.417071	-0.350855	-0.443649	0.265558	19	0	4	13	molybdopterin biosynthesis protein E chain	Other category
ECs0869	0.686839	-0.0571046	-0.513892	-0.326659	19	4	4	1	hypothetical protein	Unknown		down
ECs0882	-0.0490523	0.561439	-0.623409	-0.345687	13	19	3	1	putative enzyme	Other category	up	down
ECs0890	0.517693	-0.228912	-0.177105	-0.139776	19	1	9	3	global regulator protein Dps	Stress response
ECs0912	-3.03188	-3.3734	0.34047	0.892392	3	0	19	19	hypothetical protein	Unknown	down		up
ECs0913	-4.23585	0.558427	-0.745719	0.419306	2	19	2	16	hypothetical protein	Unknown	up	down
ECs0914	-5.358	0.484635	0.124568	-0.0474295	0	18	18	4
ECs5399	-0.234219	0.00618568	0.320326	-0.28462	9	6	19	1	#N/A	Unknown
ECs0929	-1.63968	0.407056	0.251014	-0.25849	3	17	19	1	glutaredoxin1 redox coenzyme for glutathione-dependent ribonucleotide reductase	Nucleotide metabolism and DNA recombination
ECs0930	0.113682	-0.189614	0.171848	-0.11079	16	2	19	3	hypothetical protein	Unknown
ECs0940	-4.03041	0.671498	-4.34694	0.58701	2	19	0	18	putative transport protein	Transport	up	down	up
ECs0941	-3.35465	0.621317	-3.67118	0.643726	3	19	0	18	putative PTS system enzyme IIB	Carbohydrate metabolism	up	down	up
ECs0951	-4.16175	0.795054	-0.383929	-0.237473	2	19	5	1			up
ECs0956	0.460868	-0.16575	-0.261125	-0.0438884	19	2	7	4	putative arylsulfatase	Stress response
ECs0957	1.14341	-0.928497	-0.903508	-0.455727	19	0	1	0	pyruvate oxidase	Other category	down	down
ECs0959	-0.528314	-0.176684	0.399482	-0.0281229	6	2	19	5	putative prismane HCP protein	Other category
ECs0967	0.616722	-0.212145	-0.134147	-0.386418	19	1	10	0	hypothetical protein	Unknown
ECs5401	0.303358	-0.116428	0.182322	-0.460902	18	3	19	0
ECs0976	-0.248284	-0.339006	0.182894	0.240419	9	1	19	13	periplasmic protein effects translocation of lipoproteins from inner membrane to outer	Transport
ECs0985	-0.553351	0.0172351	0.174556	0.102624	6	6	19	9	pyruvate formate lyase activating enzyme 1	Other category
ECs1008	0.450039	-0.169681	-0.308321	0.0118728	19	2	6	6	putative amidase	Stress response
ECs1009	0.0311234	0.229799	0.0027262	-0.371945	15	13	15	0	hypothetical protein	Unknown
ECs1012	0.63278	-0.292685	-0.238936	-0.201282	19	1	7	2	outer membrane protein 1a	Pathogenicity
ECs1019	0.272153	-4.31786	-0.380848	0.784178	18	0	5	19	putative aliphatic sulfonates binding protein precursor	Transport	down		up
ECs1020	0.100239	0.46787	-1.25238	0.0270556	16	18	0	6	NAD(P)H-dependent FMN reductase	Other category		down
ECs1026	-4.36939	0.705198	-4.68591	0.545286	1	19	0	17	hypothetical protein	Unknown	up	down	up
ECs1027	-4.80764	0.587415	-0.875673	0.422884	0	19	1	16	putative fimbrial-like protein	Cell motility	up	down
ECs1028	-0.392824	0.633935	-0.515196	-0.337557	7	19	4	1			up	down
ECs1029	-0.213165	0.423365	-0.111958	-0.378122	10	17	11	0	dihydro-orotate dehydrogenase	Nucleotide metabolism and DNA recombination
ECs1030	0.254728	0.131987	-0.0569688	-0.387622	18	10	13	0	hypothetical protein	Unknown
ECs1058	-3.24546	-3.58697	-3.56198	1.37196	3	0	0	19	hypothetical protein	Unknown	down	down	up
ECs1059	0.547564	0.0927187	-0.616261	-0.201541	19	9	3	2	putative division inhibition protein	Cell division		down
ECs5402	0.817228	-0.44058	-0.415591	-0.262166	19	0	5	1
ECs1060	-4.74095	0.164558	0.358623	0.114882	0	11	19	9
ECs1061	0.0787811	-0.185775	0.35004	-0.394477	15	2	19	0	hypothetical protein	Unknown
ECs1071	-0.144679	-0.198514	0.337301	-0.135282	11	2	19	3	hypothetical protein	Unknown
ECs1072	-4.57233	0.646838	-0.714467	0.283505	1	19	2	14			up	down
ECs1074	-4.74095	0.458798	-0.115835	0.229293	0	17	11	12	putative DNA replication protein	Nucleotide metabolism and DNA recombination
ECs1077	-1.14093	0.611716	-0.0337371	-0.444701	3	19	13	0	hypothetical protein	Unknown	up
ECs1080	0.410908	-0.461356	0.258798	-0.365921	18	0	19	1	prophage maintenance protein	Other category
ECs1083	-3.87918	0.854478	-4.19571	0.313358	3	19	0	14	putative crossover junction endodeoxyribonuclease	Nucleotide metabolism and DNA recombination	up	down
ECs1084	-4.44171	0.632877	-0.509739	0.213454	1	19	4	12	putative antitermination protein	Nucleotide metabolism and DNA recombination	up	down
ECs1099	-5.05626	0.445764	-0.818914	0.56574	0	17	2	17				down	up
ECs1100	-4.73229	0.406831	0.171537	0.02823	0	17	19	6	putative holin protein	Other category
ECs1107	-5.03721	0.435399	-0.653262	0.526801	0	17	3	17	putative portal protein	Nucleotide metabolism and DNA recombination		down	up
ECs1109	-3.77155	0.329586	-4.08808	0.883612	3	15	0	19	putative head decoration protein	Other category		down	up
ECs1110	-3.57088	-3.91239	0.0246173	1.04654	3	0	16	19	putative major head protein	Other category	down		up
ECs1116	-4.66019	0.596717	-0.802328	0.388015	0	19	2	16	putative minor tail protein	Other category	up	down
ECs1119	-4.76648	0.262639	-0.0395851	0.399504	0	14	13	16
ECs1122	-4.48717	0.27726	-4.8037	0.915206	1	14	0	19	putative outer membrane protein	Pathogenicity		down	up
ECs1125	0.0765451	0.202051	0.0113315	-0.384878	15	12	15	0
ECs5407	-0.50294	0.641612	0.0874527	-1.49396	6	19	17	0			up		down
ECs1132	-0.41614	-0.259215	0.216909	0.228263	7	1	19	12	hydrogenase 1 formation factor HyaE	Other category
ECs1143	-0.00132385	0.217859	0.0380637	-0.366927	14	13	16	0	hypothetical protein	Unknown
ECs1144	-0.66196	0.585253	-0.0172852	-0.646725	5	19	14	0			up		down
ECs1146	0.0922233	0.13286	0.190335	-0.606918	16	10	19	0					down
ECs1151	-0.680506	0.518422	-1.28472	0.345673	5	18	0	15	trimethylamine N-oxide reductase cytochrome c-type subunit	Pathogenicity	up	down
ECs1152	-4.68784	0.386744	-0.910023	0.641776	0	16	1	18	trimethylamine N-oxide reductase subunit	Pathogenicity		down	up
ECs1158	0.503954	-0.0881739	-0.452951	-0.0289284	19	3	4	5	periplasmic glucose-1-phosphatase	Carbohydrate metabolism
ECs1162	-1.19015	0.494928	0.148741	-0.402281	3	18	18	0
ECs1172	-2.0668	-2.40832	1.30555	-2.31691	3	0	19	0	hypothetical protein	Unknown	down	up	down
ECs1174	-3.03188	0.720946	0.458253	-3.282	3	19	19	0	exonuclease	Nucleotide metabolism and DNA recombination	up		down
ECs5410	-0.279379	0.433264	-0.0300995	-0.466315	9	17	14	0
ECs1231	-0.134309	0.535367	-0.217876	-0.63254	11	18	8	0			up		down
ECs1235	-4.64132	0.615586	-0.640359	0.301523	0	19	3	14	hypothetical protein	Unknown	up	down
ECs1245	0.591236	-1.33943	0.114965	0.0493881	19	0	18	7	MokW protein	Other category	down
ECs1250	-5.2238	0.426147	-0.293305	0.384018	0	17	6	15	C4-type zinc finger protein (TraR family)	Transcription and RNA processing
ECs1251	-0.66515	0.474937	0.0846729	-0.481629	5	18	17	0	putative anti-repressor protein	Transcription and RNA processing
ECs1257	-4.43001	0.170115	-0.939876	0.800515	1	11	1	19	putative synthetase	Nucleotide metabolism and DNA recombination		down	up
ECs1260	0.7696	-0.302106	-1.02853	0.0675004	19	1	1	8	proline dehydrogenase	Stress response		down
ECs5411	-2.9318	1.28056	-3.24833	-3.18191	3	19	0	0			up	down	down
ECs1261	0.833622	-0.300133	-0.619985	-0.268835	19	1	3	1	major sodium/proline symporter	Transport		down
ECs1266	0.829918	-0.42789	-0.455269	-0.267494	19	0	4	1	ATP-binding pho regulon component PhoH	Transcription and RNA processing
ECs1267	-1.10016	-0.091746	0.220925	0.301132	4	3	19	14	hypothetical protein	Pathogenicity
ECs1268	-4.36939	0.562097	-0.879251	0.455674	1	19	1	16	hypothetical protein	Pathogenicity	up	down
ECs1271	-4.57233	0.566796	-0.283684	0.188195	1	19	6	11	hypothetical protein	Unknown	up
ECs1273	0.0438938	0.538625	0.158149	-4.38061	15	18	19	0	FidL-like protein	Other category	up		down
ECs1276	-0.510607	0.364271	-1.29714	0.474023	6	16	0	17	putative chaperone protein	Other category		down
ECs1280	-4.09823	-0.122262	0.19041	0.519187	2	3	19	17	putative major pilin protein	Pathogenicity			up
ECs1281	-2.82057	-3.16209	-3.1371	1.37196	3	0	0	19	hypothetical protein	Unknown	down	down	up
ECs1284	-3.89938	-0.0665115	-0.52703	0.827238	3	4	4	19	putative holo-[acyl-carrier protein] synthase	Other category		down	up
ECs1285	-0.540359	-0.188729	-1.47593	0.84927	6	2	0	19	putative 3-oxoacyl-(acyl carrier protein) reductase	Stress response		down	up
ECs1286	-2.75995	-3.10146	-3.07648	1.37196	3	0	0	19	putative (3R)-hydroxymyristol-(acyl carrier protein) dehydratase	Other category	down	down	up
ECs1287	-2.75995	-3.10146	-3.07648	1.37196	3	0	0	19	putative acyl carrier protein	Other category	down	down	up
ECs1292	-3.95765	-0.12478	-4.27418	1.09055	2	3	0	19	putative ATP binding protein of ABC transporter	Stress response		down	up
ECs1293	-4.23585	0.433264	-4.55238	0.812349	2	17	0	19	hypothetical protein	Unknown		down	up
ECs1294	-4.0478	0.654106	-4.36433	0.607359	2	19	0	18	hypothetical membrane protein	Other category	up	down	up
ECs1295	-3.03188	-3.3734	-3.34841	1.37196	3	0	0	19	hypothetical protein	Unknown	down	down	up
ECs1297	-3.12285	-3.46437	-3.43938	1.37196	3	0	0	19	hypothetical protein	Unknown	down	down	up
ECs1298	-4.0649	0.699532	-4.38142	0.552524	2	19	0	17	hypothetical protein	Unknown	up	down	up
ECs5412	-0.565843	-0.753209	0.0984582	0.590956	5	0	18	18			down		up
ECs1316	-4.87771	0.652893	-0.0584374	-0.18618	0	19	13	2	putative diacylglycerol kinase	Other category	up
ECs1330	-0.286652	0.0240041	0.197151	-0.0676756	8	7	19	4	ribosomal protein L31-like protein	Transcription and RNA processing
ECs1347	0.468281	0.147817	-0.479519	-0.264686	19	11	4	1
ECs1352	0.437524	-0.305619	-0.42905	0.210225	19	1	5	12	putative tellurium resistance protein TerA	Stress response
ECs1353	0.425828	-0.149882	-0.572918	0.186643	19	2	3	11	putative tellurium resistance protein TerB	Stress response		down
ECs1362	-3.35465	0.478216	-3.67118	0.777258	3	18	0	19	hypotheical protein	Unknown		down	up
ECs1364	-4.92183	0.740537	-0.493429	-0.00716109	0	19	4	5	hypothetical protein	Unknown	up
ECs1365	-5.03721	0.534771	0.0843366	-0.0943723	0	18	17	3	hypothetical protein	Unknown	up
ECs1375	-2.28994	-2.63146	1.30555	-2.54006	3	0	19	0			down	up	down
ECs1394	-0.457362	-0.508077	0.618635	-0.214306	6	0	19	2	hypothetical protein	Unknown	down	up
ECs1395	-4.63175	0.527992	-1.14162	0.556215	0	18	1	17	hypothetical protein	Unknown	up	down	up
ECs1400	0.235034	-0.0368894	0.133811	-0.385143	17	5	18	0
ECs1402	-4.57233	0.607618	-1.08219	0.450559	1	19	1	16	hypothetical protein	Unknown	up	down
ECs1403	-4.94319	0.46787	-0.759904	0.527012	0	18	2	17	putative DNA repair protein	Nucleotide metabolism and DNA recombination		down	up
ECs1406	-4.63175	0.661523	-0.203346	-0.0535503	0	19	8	4	hypothetical protein	Unknown	up
ECs5416	0.25467	-0.401341	0.276394	-0.227986	18	0	19	1
ECs1418	-0.543194	0.591735	-0.0342232	-0.738248	6	19	13	0			up		down
ECs1419	-0.525313	0.580089	-0.282225	-0.32914	6	19	6	1	minor curlin subunit precursor CsgB	Pathogenicity	up
ECs1421	-3.83751	0.89615	-4.15403	0.229867	3	19	0	13	putative curli production protein CsgC	Pathogenicity	up	down
ECs1434	0.510728	-0.0364581	-0.301779	-0.224894	19	5	6	1	hypothetical protein	Unknown
ECs1435	0.433985	0.145814	-0.723015	-0.0461456	19	11	2	4	putative cytochrome	Other category		down
ECs1436	-4.77485	0.518422	0.255729	-0.324485	0	18	19	1	hypothetical protein	Unknown	up
ECs1439	0.0945433	-0.0432119	0.196807	-0.305602	16	5	19	1	damage-inducible protein DinI	Stress response
ECs1442	0.459305	-0.450905	-0.0788617	0.0244565	19	0	12	6	glutaredoxin 2	Other category
ECs1448	-0.602101	0.223623	0.227992	-0.218157	5	13	19	1	protein of flagellar biosynthesis	Cell motility
ECs1449	-0.517987	0.231504	0.185316	-0.208486	6	13	19	2	flagellin synthesis regulatory protein sigma-28 inhibitor flgM	Pathogenicity
ECs1451	-4.41818	0.587415	-0.72737	0.375135	1	19	2	15	flagellar rod protein FlgB	Cell motility	up	down
ECs1453	-4.66019	0.615066	-0.371545	0.164872	0	19	5	11	flagellar biosynthesis FlgD protein	Cell motility	up
ECs1454	-4.83155	0.563509	-0.0729	0.0242853	0	19	12	6	flagellar hook protein FlgE	Cell motility	up
ECs1456	-4.86256	0.430716	0.119233	0.0521155	0	17	18	7	flagellar basal body rod protein flgG	Cell motility
ECs1457	-4.56207	0.800196	-0.871265	0.0553503	1	19	1	7	flagellar basal body L-ring protein FlgH	Cell motility	up	down
ECs1458	-4.6508	0.711468	-0.585299	0.109723	0	19	3	9	flagellar basal body P-ring protein FlgI	Cell motility	up	down
ECs1471	0.18351	-0.470425	0.15401	0.073613	17	0	18	8	3-oxoacyl-[acyl-carrier-protein] reductase	Stress response
ECs1472	0.764397	-0.808666	0.0615693	-0.436906	19	0	17	0	acyl carrier protein	Other category	down
ECs1487	-1.11682	0.20276	0.161531	0.0863471	4	12	19	8	respiratory NADH dehydrogenase	Other category
ECs1488	-0.571931	-0.322858	0.183322	0.35522	5	1	19	15	hypothetical protein	Unknown
ECs1491	0.150359	-0.405568	-0.0503377	0.255749	17	0	13	13	hypothetical protein	Stress response
ECs1492	-0.67258	-0.00249599	0.20162	0.135644	5	6	19	10	transcription-repair coupling factor	Transcription and RNA processing
ECs1493	-4.09823	0.00290161	-0.502738	0.787451	2	6	4	19	hypothetical protein	Unknown		down	up
ECs1506	-0.504319	0.467336	-0.0127702	-0.401612	6	18	14	0	putative phage repressor	Transcription and RNA processing
ECs1514	-0.287463	0.149689	-1.29714	0.584565	8	11	0	18	hypothetical protein	Unknown		down	up
ECs1520	0.434236	-0.717471	0.357599	-0.388375	19	0	19	0	prophage maintenance protein	Other category	down
ECs1522	-4.39408	0.562722	-0.616261	0.366443	1	19	3	15	hypothetical protein	Unknown	up	down
ECs1523	-4.26402	0.854044	-4.58055	0.314174	2	19	0	14	putative crossover junction endodeoxyribonuclease	Nucleotide metabolism and DNA recombination	up	down
ECs1525	-0.0376838	-0.14597	0.171253	-0.0222487	13	2	19	5
ECs1528	-4.27782	0.0811451	-4.59435	1.01333	2	9	0	19	hypothetical protein	Unknown		down	up
ECs1548	-4.84717	0.227412	-0.989312	0.774832	0	13	1	19	hypothetical protein	Unknown		down	up
ECs1549	-3.74856	0.738238	-4.06509	0.501136	3	19	0	17	putative major tail subunit	Other category	up	down	up
ECs1559	-3.9386	-0.185775	-0.160786	0.752926	2	2	9	19	putative tail assembly protein	Other category			up
ECs1561	-4.14624	0.587415	-0.455437	0.257604	2	19	4	13	hypothetical protein	Unknown	up
ECs1569	-2.55231	-2.89383	1.30555	-2.80242	3	0	19	0			down	up	down
ECs1577	-4.29142	0.714167	-0.695929	0.158942	2	19	3	11	Icd-like protein	Other category	up	down
ECs1578	-3.83751	0.726251	-4.15403	0.517549	3	19	0	17	hypothetical protein	Unknown	up	down	up
ECs1579	-3.42135	-3.76286	-0.0489945	1.07347	3	0	13	19	hypothetical protein	Unknown	down		up
ECs1581	-4.61233	0.625881	-0.680364	0.30234	1	19	3	14	hypothetical protein	Unknown	up	down
ECs1585	-2.87773	-3.21925	-3.19426	1.37196	3	0	0	19			down	down	up
ECs1586	-0.318321	0.38613	-1.40804	0.407574	8	16	0	16	hypothetical protein	Unknown		down
ECs1587	-4.79954	0.528821	-0.798583	0.471803	0	18	2	17	putative single stranded DNA-binding protein	Nucleotide metabolism and DNA recombination	up	down
ECs1591	-4.55171	0.64804	-1.17936	0.418535	1	19	1	16	putative prohead protease	Other category	up	down
ECs1592	-4.75804	0.421901	-0.826076	0.590264	0	17	2	18	putative head portal protein	Nucleotide metabolism and DNA recombination		down	up
ECs1594	-4.68784	0.605433	-0.910023	0.409154	0	19	1	16	hypothetical protein	Unknown	up	down
ECs1595	-4.72356	0.514656	-0.865698	0.506967	0	18	2	17	hypothetical protein	Unknown	up	down	up
ECs1596	-4.84717	0.249391	-0.296165	0.555204	0	13	6	17					up
ECs1597	-4.71475	0.504418	-1.47593	0.633561	0	18	0	18	putative terminase small subunit	Nucleotide metabolism and DNA recombination	up	down	up
ECs1609	-3.65092	0.752495	-3.96745	0.480992	3	19	0	17	intergrase	Pathogenicity	up	down
ECs1610	-0.241139	0.552324	-1.3686	0.144735	9	18	0	10	excisionase	Nucleotide metabolism and DNA recombination	up	down
ECs1611	-4.35681	0.494633	-4.67333	0.763717	1	18	0	19	putative replication protein	Nucleotide metabolism and DNA recombination		down	up
ECs1612	-4.64132	0.518422	-1.04582	0.546646	0	18	1	17	replication protein P	Nucleotide metabolism and DNA recombination	up	down	up
ECs1614	-0.839111	0.518422	0.0791055	-0.494518	4	18	17	0	integral membrane drug resistance protein EmrE	Stress response	up
ECs1615	-3.48387	0.556643	-3.80039	0.708671	3	19	0	18	hypothetical protein	Unknown	up	down	up
ECs5421	-5.0178	0.540584	-1.08583	0.531182	0	18	1	17			up	down	up
ECs1621	-0.568588	0.587415	-0.945741	0.109284	5	19	1	9	putative holin protein	Other category	up	down
ECs1624	-4.60248	-0.626508	-0.419198	0.976352	1	0	5	19	lipoprotein Rz1 precursor	Stress response	down		up
ECs1626	-3.48387	0.492105	-3.80039	0.765829	3	18	0	19	hypothetical protein	Unknown		down	up
ECs1628	-4.0478	0.587415	-4.36433	0.678818	2	19	0	18			up	down	up
ECs1633	-3.83751	0.0694719	-0.465155	0.740693	3	8	4	19	minor capsid protein	Other category			up
ECs1634	-4.44171	0.322722	-1.06935	0.72428	1	15	1	19	major capsid protein	Other category		down	up
ECs1636	-4.35681	0.243319	-0.866672	0.740187	1	13	1	19	DNA packaging protein	Nucleotide metabolism and DNA recombination		down	up
ECs1638	-4.68784	0.364271	-0.755872	0.622728	0	16	2	18	minor tail protein	Other category		down	up
ECs1639	-3.72503	-0.154522	-4.04156	1.10003	3	2	0	19	minor tail protein	Other category		down	up
ECs1641	0.235785	-4.28012	-0.699782	0.886457	17	0	3	19	minor tail protein	Other category	down	down	up
ECs1642	-4.0817	0.0765893	-0.591569	0.774128	2	8	3	19	minor tail protein	Other category		down	up
ECs1644	-4.20687	0.0567867	-0.834515	0.841337	2	8	2	19	minor tail protein	Other category		down	up
ECs1646	-4.27782	0.455839	-4.59435	0.795077	2	17	0	19	tail assembly protein	Other category		down	up
ECs1647	-3.77155	0.0613219	-4.08808	1.02176	3	8	0	19	tail assembly protein	Other category		down	up
ECs1654	0.753728	-0.604723	-0.368425	-0.0506972	19	0	5	4	hypothetical protein	Unknown	down
ECs1655	1.3421	-1.05004	-1.37525	-1.17329	19	0	0	0	hypothetical protein	Unknown	down	down	down
ECs1656	-4.54124	0.638708	-0.763419	0.314595	1	19	2	14	hypothetical protein	Unknown	up	down
ECs1657	-4.34407	0.661523	-0.653262	0.234132	2	19	3	13	hypothetical protein	Unknown	up	down
ECs1670	0.417189	-0.246228	-0.183967	0.0154695	19	1	9	6	septum-site determining protein MinC	Other category
ECs1672	-0.233396	-0.0228446	0.194516	-0.0435592	9	5	19	4	hypothetical protein	Unknown
ECs1673	-4.8852	0.509857	0.191901	-0.193671	0	18	19	2	hypothetical protein	Unknown	up
ECs1677	-3.91918	0.782724	-4.23571	0.435871	3	19	0	16	hemolysin E	Pathogenicity	up	down
ECs1682	0.438456	0.00270724	-0.139717	-0.345529	19	6	10	1	fatty acid metabolism regulator protein	Transcription and RNA processing
ECs1683	0.94798	-0.616558	-0.617544	-0.266744	19	0	3	1	putative sporulation protein	Other category	down	down
ECs1684	0.766955	-0.105024	-0.793211	-0.2276	19	3	2	1	D-amino acid dehydrogenase subunit	Amino acid and protein metabolism		down
ECs1692	0.81633	-0.265962	-0.62234	-0.26379	19	1	3	1	hypothetical protein	Unknown		down
ECs1694	-4.0817	-0.511197	-0.591569	0.991192	2	0	3	19	molybdenum transport protein	Transport	down	down	up
ECs1697	-4.4062	0.575294	-0.916065	0.449632	1	19	1	16	putative ferric enterobactin transport ATP-binding protein	Transport	up	down
ECs1704	-4.90734	0.210729	-0.436376	0.641639	0	12	4	18	dihydroxyacetone kinase	Other category			up
ECs1709	-0.145583	0.32383	0.0343261	-0.432065	11	15	16	0	peptidyl-tRNA hydrolase	Nucleotide metabolism and DNA recombination
ECs1710	0.491614	0.0629677	-0.360017	-0.277814	19	8	5	1	hypothetical protein	Unknown
ECs1724	0.136921	-0.353739	0.0117104	0.181991	16	0	15	11	hypothetical protein	Unknown
ECs5423	-4.71475	0.542158	0.0121506	-0.0232185	0	18	15	5			up
ECs1731	-0.0765898	-0.353568	0.322008	-0.0224929	13	0	19	5	nitrate reductase 1 delta subunit	Stress response
ECs1739	0.164875	-0.417595	-0.0256323	0.232307	17	0	14	13	DNA-binding protein H-NS	Nucleotide metabolism and DNA recombination
ECs5426	-0.12603	0.0201488	0.214017	-0.204719	12	7	19	2
ECs1754	-0.193747	-0.0229015	0.15558	-0.0180913	10	5	19	5	hypothetical protein	Unknown
ECs1760	-3.48387	0.0866397	-3.80039	1.01095	3	9	0	19	hypothetical protein	Unknown		down	up
ECs5427	-4.0649	-0.49439	0.44689	0.472481	2	0	19	17
ECs1762	-2.55231	-2.89383	-2.86884	1.37196	3	0	0	19	hypothetical protein	Unknown	down	down	up
ECs1763	-2.28994	-2.63146	1.30555	-2.54006	3	0	19	0	hypothetical protein	Unknown	down	up	down
ECs1766	-4.73229	0.385778	0.321819	-0.154092	0	16	19	2	putative regulatory protein	Transcription and RNA processing
ECs1768	-4.63175	0.507372	-0.63079	0.441146	0	18	3	16	hypothetical protein	Unknown	up	down
ECs1772	-2.37612	0.228444	0.33082	0.00610246	3	13	19	6	putative colonization factor	Other category
ECs1773	0.243819	-0.665021	0.497478	-0.464603	18	0	19	0	putative prophage maintenance protein	Other category	down
ECs1776	-4.66949	0.568723	-0.285538	0.186341	0	19	6	11	hypothetical protein	Unknown	up
ECs1778	-4.79954	0.380401	-0.174429	0.366443	0	16	9	15	hypothetical protein	Unknown
ECs1779	-0.290203	0.376508	0.157875	-0.668572	8	16	19	0	hypothetical lipoprotein	Other category			down
ECs5429	0.658113	-0.366405	-0.148658	-0.276191	19	0	10	1
ECs5430	0.332379	0.00636644	0.0357415	-0.43528	18	6	16	0
ECs1788	-3.16541	-3.50693	0.206939	0.9665	3	0	19	19	hypothetical protein	Unknown	down		up
ECs1789	-3.70093	0.934286	0.0768858	-3.95105	3	19	17	0	putative Dnase	Nucleotide metabolism and DNA recombination	up		down
ECs5431	-3.72503	0.18195	-4.04156	0.9665	3	12	0	19				down	up
ECs1791	-4.76648	0.433264	-0.583201	0.504864	0	17	3	17	putative terminase small subunit	Nucleotide metabolism and DNA recombination		down	up
ECs1796	-4.9913	0.38749	-0.753956	0.602125	0	16	2	18	hypothetical protein	Unknown		down	up
ECs1799	-4.61233	0.625881	-1.1222	0.435871	1	19	1	16	hypothetical protein	Unknown	up	down
ECs1821	-4.77485	0.536122	-0.390898	0.298045	0	18	5	14	hypothetical protein	Unknown	up
ECs1825	0.436986	-0.189672	-0.335899	0.0652642	19	2	6	7	bfpT-regulated chaperone-like protein	Other category
ECs1829	0.784432	0.0826316	-0.727701	-0.633888	19	9	2	0	hypothetical protein	Unknown		down	down
ECs1830	0.961135	-0.622637	-0.62234	-0.293563	19	0	3	1	putative structural proteins	Cell division	down	down
ECs1831	1.38092	-1.30971	-2.62449	-0.751279	19	0	0	0	hypothetical protein	Unknown	down	down	down
ECs1849	0.890515	-0.479056	-0.514236	-0.317202	19	0	4	1	aconitate hydrase 1	Stress response		down
ECs1856	-0.207494	-0.401352	0.207417	0.232554	10	0	19	13	osmotically inducible lipoprotein	Stress response
ECs5432	0.483108	0.0184852	-0.117248	-0.487552	19	6	11	0	#N/A	Unknown
ECs1865	-4.01271	0.587415	-0.640359	0.342345	2	19	3	15	putative outer membrane channel protein	Pathogenicity	up	down
ECs1874	0.686297	0.186919	-0.500002	-0.850482	19	12	4	0	putative glutamine synthetase	Amino acid and protein metabolism		down	down
ECs1875	0.514498	0.37524	-0.506368	-0.911889	19	16	4	0	probable amidotransferase subunit	Amino acid and protein metabolism		down	down
ECs1876	0.802869	-0.00729216	-0.496759	-0.761377	19	6	4	0	hypothetical protein	Unknown			down
ECs1877	0.737877	0.18195	-1.05675	-0.464246	19	12	1	0	aldehyde dehydrogenase	Amino acid and protein metabolism		down
ECs1890	-4.4647	0.674426	-4.78122	0.583507	1	19	0	18	putative binding-protein dependent transport protein	Transport	up	down	up
ECs1892	-4.33116	0.232594	-0.735669	0.717039	2	13	2	19	putative oxidoreductase	Other category		down	up
ECs1893	-4.86256	0.356609	-1.26706	0.730874	0	16	0	19	hypothetical protein	Unknown		down	up
ECs1897	-3.9386	-0.0316243	-0.343107	0.752926	2	5	6	19	putative ATP-binding component of a transport system	Transport			up
ECs1898	-3.99469	0.674426	-4.31122	0.583507	2	19	0	18	outer membrane protein	Pathogenicity	up	down	up
ECs1900	-0.553304	-0.0435624	0.291582	0.0157089	6	5	19	6	putative enzyme	Other category
ECs1901	-0.601025	-0.0793201	0.239258	0.136688	5	4	19	10	hypothetical protein	Unknown
ECs1913	0.511419	0.0795789	-0.190326	-0.554182	19	9	8	0	hypothetical protein	Unknown			down
ECs1920	-4.34407	0.637425	-0.4121	0.15075	2	19	5	10			up
ECs1923	0.529776	0.206951	-1.35915	-0.00175079	19	12	0	5	putative transcriptional regulator LYSR-type	Transcription and RNA processing		down
ECs1931	-4.80764	0.392106	0.0961875	0.135202	0	16	17	10	hypothetical protein	Unknown
ECs1933	-0.582525	0.0054934	-1.20921	0.735976	5	6	0	19	recombinase recT protein	Nucleotide metabolism and DNA recombination		down	up
ECs1949	-2.38525	-2.72677	1.30555	-2.63537	3	0	19	0	hypothetical protein	Unknown	down	up	down
ECs1950	-3.95765	0.306002	-4.27418	0.89818	2	15	0	19	hypothetical protein	Unknown		down	up
ECs1951	-3.42135	-3.76286	-3.73787	1.37196	3	0	0	19	hypothetical protein	Unknown	down	down	up
ECs1952	0.382388	-0.277582	-4.63462	0.678818	18	1	0	18				down	up
ECs5434	0.240284	-0.208965	0.244554	-0.358043	18	1	19	1
ECs5435	0.344548	-0.346345	0.239658	-0.341064	18	1	19	1
ECs5436	-0.167847	0.15026	0.203262	-0.35411	11	11	19	1
ECs1962	-0.33272	0.455147	-0.0719326	-0.410984	8	17	12	0	putative holin protein	Other category
ECs1967	-3.16541	-3.50693	0.206939	0.9665	3	0	19	19	hypothetical protein	Unknown	down		up
ECs1968	-3.70093	0.934286	0.0768858	-3.95105	3	19	17	0	putative DNase	Nucleotide metabolism and DNA recombination	up		down
ECs5437	-3.72503	0.18195	-4.04156	0.9665	3	12	0	19				down	up
ECs1979	-4.83155	0.368201	-0.447593	0.516762	0	16	4	17	hypothetical protein	Unknown			up
ECs1986	-4.79954	0.511429	-0.67342	0.451601	0	18	3	16	putative tail assembly protein	Other category	up	down
ECs1987	-5.03721	0.420361	-0.160786	0.311093	0	17	9	14	putative tail assembly protein	Other category
ECs1988	-4.68784	0.451283	-0.561716	0.478147	0	17	4	17				down
ECs1990	-4.79954	0.528821	-0.415591	0.320981	0	18	5	14	putative host specificity protein	Pathogenicity	up
ECs1996	-5.08111	0.477271	0.237153	-0.195425	0	18	19	2	hypothetical protein	Unknown
ECs2000	0.666568	-0.577817	-0.337717	0.0481278	19	0	6	7	putative oxidoreductase	Stress response	down
ECs2002	-0.608106	-0.330584	0.220498	0.336183	5	1	19	15	fermentative D-lactate dehydrogenase	Other category
ECs2011	-4.14624	0.488975	-4.46277	0.76843	2	18	0	19	putative phosphatidate cytidiltransferase	Other category		down	up
ECs2018	-4.38181	0.777933	-0.380848	-0.189271	1	19	5	2	hypothetical protein	Unknown	up
ECs2019	-5.26547	0.637176	0.0878795	-0.350802	0	19	17	1	hypothetical protein	Unknown	up
ECs2021	0.88448	-0.365453	-0.806554	-0.198543	19	0	2	2	aldehyde dehydrogenase	Other category		down
ECs2024	0.531697	-0.337175	-0.312186	0.0522729	19	1	6	7	hypothetical protein	Unknown
ECs5440	0.665909	-0.985655	0.174314	-0.292455	19	0	19	1			down
ECs2025	0.712383	-0.896082	0.0551484	-0.249837	19	0	16	1	hypothetical protein	Unknown	down
ECs2027	0.55241	0.076074	-0.387672	-0.381883	19	8	5	0	putative transcriptional regulator LYSR-type	Transcription and RNA processing
ECs2044	0.478731	0.0972086	-0.634128	-0.0922911	19	9	3	3	putative transport protein	Pathogenicity		down
ECs2049	-0.275041	0.127883	0.163921	-0.165561	9	10	19	2	hypothetical protein	Unknown
ECs2054	0.517532	-0.0206952	-0.21343	-0.356737	19	5	8	1	hypothetical protein	Unknown
ECs2060	-4.66949	0.382621	-0.811631	0.621659	0	16	2	18	VgrE protein	Pathogenicity		down	up
ECs5441	-3.85856	1.02028	-0.167755	-4.10867	3	19	9	0			up		down
ECs5442	-2.69541	-3.03693	1.30555	-2.94552	3	0	19	0			down	up	down
ECs2064	0.456328	-0.154522	-0.224844	-0.0814689	19	2	8	3	hypothetical protein	Other category
ECs2066	0.534896	-0.173084	-0.732609	0.164153	19	2	2	11				down
ECs2070	0.680471	-0.380169	-1.22018	0.293155	19	0	0	14	cryptic nitrate reductase 2 beta subunit	Pathogenicity		down
ECs2071	0.582061	0.0234795	-1.25081	0.114882	19	7	0	9	cryptic nitrate reductase 2 alpha subunit	Pathogenicity		down
ECs2072	0.65493	-0.219392	-1.18765	0.21376	19	1	1	12	nitrite extrusion protein 2	Other category		down
ECs2080	-4.63175	0.325051	-0.203346	0.441146	0	15	8	16	nitrate-inducible formate dehydrogenase-N cytochrome B556(Fdn) gamma subunit	Stress response
ECs2084	1.06184	-0.700501	-0.704765	-0.479178	19	0	3	0	30S ribosomal subunit protein S22	Transcription and RNA processing	down	down
ECs2085	0.685586	-0.873603	-0.264666	0.113184	19	0	7	9	hypothetical protein	Unknown	down
ECs2086	0.821828	-0.438259	-0.534385	-0.176007	19	0	4	2	osmotically inducible protein	Stress response		down
ECs2088	-4.74095	0.458798	-0.189942	0.281936	0	17	8	14	putative ATP-binding component of a transport system	Pathogenicity
ECs2090	-0.526355	0.500404	-1.28472	0.322143	6	18	0	14	hypothetical protein	Pathogenicity	up	down
ECs2099	-4.23585	0.642985	-0.640359	0.258964	2	19	3	13	putative peptidase	Amino acid and protein metabolism	up	down
ECs2101	-2.9318	-3.27331	-3.24833	1.37196	3	0	0	19	putative ATP-binding component of a transport system	Transport	down	down	up
ECs2102	-3.77155	0.828577	-4.08808	0.360364	3	19	0	15	putative enzyme	Other category	up	down
ECs2104	-2.69541	1.28056	-3.01194	-2.94552	3	19	0	0	putative ARAC-type regulatory protein	Transcription and RNA processing	up	down	down
ECs2107	-3.48387	0.617268	-3.80039	0.648046	3	19	0	18	putative adhesin	Pathogenicity	up	down	up
ECs2108	-0.294843	0.484231	-4.92886	0.460564	8	18	0	16	putative fimbrial-like protein	Cell motility		down
ECs2113	-0.988207	-0.307485	0.256501	0.382813	4	1	19	15	putative type 1 fimbrial protein precursor	Cell motility
ECs2115	-0.409353	0.570886	-1.19588	0.151463	7	19	1	10			up	down
ECs2117	-0.27888	0.490955	-1.28855	0.238261	9	18	0	13	hypothetical protein	Unknown		down
ECs2119	0.670397	-0.089085	-0.898894	-0.0167305	19	3	1	5	putative SORC-type transcriptional regulator	Pathogenicity		down
ECs2120	0.523467	0.201368	-0.834515	-0.192737	19	12	2	2	putative ATP-binding component of a transport system	Pathogenicity		down
ECs2122	-4.59253	0.587415	-0.997034	0.455674	1	19	1	16	putative transport system permease protein	Pathogenicity	up	down
ECs2130	-0.338869	0.430774	-0.0369406	-0.396611	8	17	13	0	hypothetical protein	Unknown
ECs2140	0.455763	0.0468048	-0.418571	-0.146894	19	7	5	2	efflux pump for cysteine biosynthetic pathway intermediates	Transport
ECs5444	0.121592	0.406531	-0.370826	-0.384455	16	17	5	0	#N/A	Unknown
ECs2142	-2.62642	1.28056	-2.94294	-2.87653	3	19	0	0			up	down	down
ECs2143	0.339854	0.25352	-0.282609	-0.459273	18	14	6	0	putative transcriptional regulator	Transcription and RNA processing
ECs2145	0.692183	-0.276232	-0.359457	-0.210805	19	1	5	2	hypothetical protein	Unknown
ECs2154	-4.45327	0.575854	-0.164625	0.0841105	1	19	9	8	hypothetical protein	Unknown	up
ECs2163	-4.13049	0.22847	-0.758142	0.725338	2	13	2	19	putative tail assembly protein	Other category		down	up
ECs2171	-4.6508	0.624456	-1.16066	0.446195	0	19	1	16	putative minor tail protein	Other category	up	down
ECs2172	-4.53065	0.669093	-1.1583	0.384018	1	19	1	15	putative tail attachment protein	Other category	up	down
ECs2173	-4.31809	0.207925	-0.827958	0.754804	2	12	2	19	putative DNA-packaging protein	Nucleotide metabolism and DNA recombination		down	up
ECs2176	-3.83751	0.0694719	-0.465155	0.740693	3	8	4	19	putative minor capsid protein precursor	Other category			up
ECs2179	-4.75804	0.570321	-0.63192	0.36248	0	19	3	15	putative terminase large subunit	Nucleotide metabolism and DNA recombination	up	down
ECs2181	-3.38856	-3.73007	-0.0162047	1.06181	3	0	14	19			down		up
ECs2185	-4.30485	0.573992	-0.52703	0.312573	2	19	4	14	putative antirepressor protein	Transcription and RNA processing	up	down
ECs5447	-0.373021	0.0563866	0.172347	-0.0223617	7	8	19	5
ECs5448	0.23079	-0.355929	0.224226	-0.153878	17	0	19	2
ECs5449	0.334634	-0.54306	0.251474	-0.169481	18	0	19	2			down
ECs2192	-0.145448	0.366627	-0.0437019	-0.406674	11	16	13	0	hypothetical protein	Unknown
ECs2196	-0.0840558	0.310531	0.066553	-0.527236	12	15	17	0	hypothetical protein	Unknown			down
ECs2197	-0.0178822	-0.146838	0.185149	-0.0554352	14	2	19	4	hypothetical protein	Unknown
ECs2200	0.495296	0.641482	-0.603991	-4.9196	19	19	3	0			up	down	down
ECs2204	-0.445386	0.311709	-1.32153	0.508472	7	15	0	17	hypothetical protein	Unknown		down	up
ECs2205	-5.0436	0.318661	-0.860323	0.685167	0	15	2	18	putative replication protein	Nucleotide metabolism and DNA recombination		down	up
ECs2208	-3.45309	0.453884	-3.76962	0.796601	3	17	0	19	putative regulatory protein	Transcription and RNA processing		down	up
ECs2210	-5.10535	0.439234	-0.554346	0.488077	0	17	4	17	hypothetical protein	Unknown		down
ECs2211	-4.0649	0.570321	-0.207037	0.127641	2	19	8	10	hypothetical protein	Unknown	up
ECs2213	0.198045	-4.31786	-0.380848	0.816968	17	0	5	19			down		up
ECs5450	-0.468662	0.553126	-4.79252	0.438676	6	19	0	16			up	down
ECs2214	-4.13049	0.633935	-4.44702	0.630027	2	19	0	18	putative cell division inhibitor	Cell division	up	down	up
ECs2215	-4.4647	0.674426	-0.869201	0.295825	1	19	1	14	hypothetical protein	Unknown	up	down
ECs2216	-4.92183	0.31638	-0.5844	0.611878	0	15	3	18				down	up
ECs2217	-4.73229	0.406831	-0.0720851	0.264619	0	17	12	13
ECs2229	0.170402	0.480647	-0.424839	-0.599588	17	18	5	0					down
ECs2239	-4.66019	0.296613	-0.882371	0.706469	0	15	1	18	putative minor tail protein	Other category		down	up
ECs2241	-4.4647	-0.0187209	-0.281414	0.723269	1	5	7	19	putative tail protein	Other category			up
ECs2243	-4.84717	0.00426866	0.134618	0.482444	0	6	18	17	putative major tail subunit	Other category
ECs2244	-4.91461	0.542963	-0.486208	0.336531	0	18	4	15	hypothetical protein	Unknown	up
ECs2246	-5.19137	0.446003	-0.372095	0.402065	0	17	5	16	putative head-tail adaptor	Other category
ECs2247	-4.97779	0.401003	-0.740442	0.586225	0	17	2	18	hypothetical protein	Unknown		down	up
ECs2253	-4.35681	0.494633	-4.67333	0.763717	1	18	0	19				down	up
ECs2255	-3.16541	-3.50693	0.206939	0.9665	3	0	19	19	hypothetical protein	Unknown	down		up
ECs2267	-4.476	0.642073	-0.985861	0.379836	1	19	1	15	putative antitermination protein	Nucleotide metabolism and DNA recombination	up	down
ECs2268	-4.30485	0.700744	-4.62137	0.550984	2	19	0	17	putative crossover junction endodeoxyribonuclease	Nucleotide metabolism and DNA recombination	up	down	up
ECs5456	0.531899	-0.954465	0.346876	-0.379876	19	0	19	0			down
ECs2270	-0.283818	0.471596	0.085723	-0.828862	9	18	17	0					down
ECs2282	-0.1903	0.507797	-0.177074	-0.538854	10	18	9	0	hypothetical protein	Unknown	up		down
ECs2283	-0.604998	0.537153	-0.113969	-0.371939	5	18	11	0	hypothetical protein	Unknown	up
ECs2284	0.138935	0.364271	-0.0962474	-0.692209	16	16	11	0	inhibitor of cell division	Cell division			down
ECs2285	-4.51996	0.808406	-0.45446	-0.216196	1	19	4	2	hypothetical protein	Unknown	up
ECs2286	-0.504829	0.553742	-0.93914	0.138875	6	19	1	10	hypothetical protein	Unknown	up	down
ECs2295	-4.71475	0.485	-0.477398	0.405777	0	18	4	16	putative oxidoreductase Fe-S subunit	Other category
ECs2304	-0.623982	0.187948	0.235225	-0.160746	5	12	19	2	hypothetical protein	Unknown
ECs2305	-0.781858	0.243688	0.218915	-0.152544	4	13	19	2	possible chaperone	Other category
ECs2317	0.822382	-0.683345	-0.584853	0.0218682	19	0	3	6	fumarase C	Stress response	down	down
ECs2318	0.439292	-0.126786	-0.373066	0.033137	19	3	5	6	fumarase A	Stress response
ECs2323	-4.19205	-0.0337587	-0.414235	0.77819	2	5	5	19					up
ECs2329	-0.246096	0.358807	0.15378	-0.655276	9	16	18	0	PTS system, maltose and glucose-specific II ABC	Carbohydrate metabolism			down
ECs2330	-0.527869	0.224888	0.17309	-0.173029	6	13	19	2	putative aminotrasferase	Amino acid and protein metabolism
ECs2334	0.0266931	0.529146	-0.0437019	-1.34556	14	18	13	0	hypothetical protein	Unknown	up		down
ECs2355	0.580236	-0.124601	-0.396863	-0.143864	19	3	5	2	superoxide dismutase precursor (Cu-Zn)	Stress response
ECs2358	0.439384	-0.256305	-0.256634	0.0582411	19	1	7	7	hypothetical protein	Unknown
ECs2369	0.503206	-0.056351	-0.227598	-0.263599	19	4	8	1	putative transport protein	Transport
ECs5461	-0.184482	0.347274	0.032709	-0.445179	10	16	16	0
ECs2374	-0.326742	0.202094	0.158548	-0.2382	8	12	19	1	hypothetical protein	Unknown
ECs2377	-4.68784	0.451283	-0.62234	0.500126	0	17	3	17	hypothetical protein	Other category		down	up
ECs2381	-4.33116	0.720946	-0.84103	0.206213	2	19	2	12	putative oxidoreductase Fe-S subunit	Other category	up	down
ECs2385	0.627696	-0.242268	-0.395166	-0.100313	19	1	5	3	hypothetical protein	Unknown
ECs2397	-3.65092	0.389589	-3.96745	0.843897	3	16	0	19	putative transport system permease protein	Transport		down	up
ECs2398	-2.75995	-3.10146	-3.07648	1.37196	3	0	0	19	putative amino acid/amine transport protein	Transport	down	down	up
ECs2399	-3.2832	-3.62471	0.206939	0.9665	3	0	19	19	putative oxidoreductase	Stress response	down		up
ECs2401	-3.816	0.670797	-4.13253	0.587846	3	19	0	18	putative enzyme	Other category	up	down	up
ECs2402	-3.70093	0.131939	-4.01746	0.990597	3	10	0	19	putative oxidoreductase	Other category		down	up
ECs2404	-3.74856	0.158419	-4.06509	0.978061	3	11	0	19	putative transport protein	Transport		down	up
ECs2405	-4.30485	0.60066	-4.62137	0.665395	2	19	0	18	putative flavoprotein	Other category	up	down	up
ECs2407	-2.55231	-2.89383	-2.86884	1.37196	3	0	0	19	hypothetical protein	Unknown	down	down	up
ECs2423	-0.204112	-0.281926	0.160182	0.204819	10	1	19	12	50S ribosomal subunit protein L20	Transcription and RNA processing
ECs2424	-0.392614	-0.353109	0.190315	0.303656	7	0	19	14	50S ribosomal subunit protein A	Transcription and RNA processing
ECs2427	-4.23585	0.587415	-0.545049	0.301523	2	19	4	14	hypothetical protein	Unknown	up	down
ECs2430	0.698916	-0.200495	-0.533903	-0.158485	19	1	4	2	hypothetical protein	Unknown		down
ECs2431	0.581676	-0.130215	-0.381479	-0.15283	19	2	5	2	hypothetical protein	Unknown
ECs2432	0.300803	0.124679	-0.037544	-0.477066	18	10	13	0	hypothetical protein	Unknown
ECs2436	-1.37365	0.707664	-0.149736	-0.506806	3	19	10	0	hypothetical protein	Unknown	up		down
ECs2439	-0.451093	0.555463	-1.0553	0.153208	6	19	1	10	hypothetical protein	Unknown	up	down
ECs2449	0.100944	-0.367674	0.00368087	0.223505	16	0	15	12	spheroplast protein Y	Other category
ECs2450	0.975452	-0.511197	-1.13284	-0.132113	19	0	1	3	hypothetical protein	Amino acid and protein metabolism	down	down
ECs2451	0.742055	-0.152252	-1.09234	0.00814328	19	2	1	6	hypothetical protein	Amino acid and protein metabolism		down
ECs2452	1.15047	-0.714538	-1.44332	-0.365306	19	0	0	1	putative aldehyde dehydrogenase	Amino acid and protein metabolism	down	down
ECs2453	1.31555	-1.46831	-1.32554	-0.68376	19	0	0	0	hypothetical protein	Amino acid and protein metabolism	down	down	down
ECs2454	1.00255	-0.754059	-0.606967	-0.32433	19	0	3	1	acetylornithine delta-aminotransferase	Stress response	down	down
ECs2460	-4.70586	0.433264	-0.579734	0.503614	0	17	3	17	hypothetical protein	Unknown		down	up
ECs2465	-0.761731	0.283046	0.163454	-0.142808	4	14	19	2	hypothetical protein	Unknown
ECs2476	-4.74095	0.458798	-0.452307	0.425037	0	17	4	16
ECs2481	-4.03041	-0.0544389	-0.434915	0.794649	2	4	4	19	putative kinase	Other category			up
ECs2484	-0.0977068	0.211364	-4.50858	0.633008	12	12	0	18	putative transport protein	Transport		down	up
ECs2487	0.567807	0.0336322	-0.468451	-0.265278	19	7	4	1	hypothetical protein	Unknown
ECs2492	1.07946	-0.75087	-0.872485	-0.37463	19	0	1	0	hypothetical protein	Unknown	down	down
ECs2493	0.893841	-0.381986	-0.808982	-0.203572	19	0	2	2	hypothetical protein	Unknown		down
ECs2495	0.436758	0.0450907	-0.189431	-0.346161	19	7	8	1	hypothetical protein	Unknown
ECs2497	-0.0510407	0.320929	-0.0629083	-0.372107	13	15	12	0
ECs2503	-0.142431	0.052357	0.195828	-0.206646	11	8	19	2
ECs2504	0.469586	-0.144417	0.0625065	-0.491502	19	2	17	0	hypothetical protein	Unknown
ECs2505	0.564995	-0.097521	-0.160393	-0.402281	19	3	9	0	hypothetical protein	Unknown
ECs2506	0.350082	-0.135395	0.124283	-0.399133	18	2	18	0	hypothetical protein	Unknown
ECs2509	-4.69689	0.522276	-1.00608	0.533636	0	18	1	17	putative tartrate dehydrogenase	Other category	up	down	up
ECs2514	0.729498	-0.0354263	-0.558143	-0.417227	19	5	4	0	long-chain-fatty-acid--CoA ligase	Pathogenicity		down
ECs2523	0.520029	-0.0793169	-0.326094	-0.162777	19	4	6	2	L-serine deaminase	Stress response
ECs2525	0.47494	-0.123432	-0.321586	-0.0536906	19	3	6	4	putative transport protein	Transport
ECs2526	0.607117	-0.322187	-0.126049	-0.250987	19	1	10	1
ECs2546	0.640064	-0.182488	-0.188697	-0.402948	19	2	9	0	hypothetical protein	Unknown
ECs2584	-0.100454	0.144629	0.176845	-0.360697	12	11	19	1	copper homeostasis protein	Stress response
ECs2588	-5.15784	0.516797	-0.227347	0.226832	0	18	8	12	flagellar protein	Cell motility	up
ECs2589	-4.71475	0.403322	-0.649248	0.5566	0	17	3	17	flagellar biosynthesis protein FlhA	Cell motility		down	up
ECs2593	-5.21311	0.303311	0.105156	0.240563	0	15	18	13	response regulator for chemotaxis CheA sensor	Stress response
ECs2594	-5.0933	0.349004	0.0497533	0.236311	0	16	16	13	response regulator for chemotaxis	Stress response
ECs2601	0.380366	-0.389963	-0.0851975	0.0776079	18	0	12	8	regulator of flagellar biosynthesis FlhC	Pathogenicity
ECs2602	0.427863	-0.0541449	-0.06325	-0.346107	19	4	12	1	regulator of flagellar biosynthesis FlhD	Pathogenicity
ECs2605	0.515789	-0.174998	-0.262682	-0.108493	19	2	7	3	trehalose-6-phosphate phophatase	Carbohydrate metabolism
ECs2609	0.536046	0.116567	-0.524923	-0.289433	19	10	4	1	L-arabinose-binding periplasmic protein	Transport		down
ECs2622	-0.829883	-0.211625	0.332665	0.204018	4	1	19	12	putative DNA-binding protein	Nucleotide metabolism and DNA recombination
ECs2623	-0.822822	-0.442204	0.275932	0.397915	4	0	19	16	hypothetical protein	Unknown
ECs2624	-4.72356	-5.06507	0.0350886	1.04249	0	0	16	19	hypothetical protein	Unknown	down		up
ECs2625	-0.16968	-0.256305	-1.14761	0.741338	11	1	1	19	hypothetical protein	Unknown		down	up
ECs2628	-0.614754	-0.463795	-0.556589	0.797679	5	0	4	19	hypothetical protein	Unknown		down	up
ECs2629	-4.14624	0.488975	-4.46277	0.76843	2	18	0	19	hypothetical protein	Unknown		down	up
ECs2632	-4.87771	0.174403	-0.252593	0.59249	0	11	7	18	hypothetical protein	Unknown			up
ECs2633	-4.16175	-0.0606118	-0.470941	0.808495	2	4	4	19	putative phage replication protein	Nucleotide metabolism and DNA recombination			up
ECs2634	-4.69689	0.399673	0.0617569	0.158942	0	17	17	11	putative plasmid partition protein	Other category
ECs2642	-4.82364	0.22847	-0.0649948	0.447706	0	13	12	16
ECs2643	-4.20687	0.42835	-4.52339	0.816019	2	17	0	19	putative tail protein	Other category		down	up
ECs5468	0.419081	-0.285951	0.0557079	-0.21578	19	1	16	2
ECs2654	0.36717	0.0661744	0.00840952	-0.561166	18	8	15	0	transcriptional regulator of ftsQAZ gene cluster	Pathogenicity			down
ECs2664	-5.29066	0.488117	0.221754	-0.193671	0	18	19	2	flagellar protein FliS	Cell motility
ECs2669	-0.338016	-0.417168	0.118646	0.38012	8	0	18	15	hypothetical protein	Unknown
ECs2670	-4.83939	0.0920935	-0.0499715	0.545286	0	9	13	17	hypothetical protein	Unknown			up
ECs2676	-4.73229	0.486874	-0.0720851	0.153393	0	18	12	10	flagellar hook-basal body complex protein FliE	Cell motility
ECs2678	-4.44171	0.676362	-0.663889	0.213454	1	19	3	12	flagellar motor switch protein FliG	Pathogenicity	up	down
ECs2686	-4.66019	0.104241	-0.322755	0.669428	0	9	6	18	flagellar protein FliO	Cell motility			up
ECs2690	-4.96409	0.215851	0.220638	0.223872	0	13	19	12	transcriptional regulator for ctr capsule biosynthesis	Pathogenicity
ECs2692	1.19332	-0.747586	-0.827958	-0.943866	19	0	2	0	hypothetical protein	Unknown	down	down	down
ECs5469	0.611269	-0.0325288	0.0931037	-1.29273	19	5	17	0					down
ECs2693	0.526806	-0.292747	-0.1902	-0.0799835	19	1	8	3	hypothetical protein	Carbohydrate metabolism
ECs2695	0.594686	-0.223864	-0.143983	-0.314156	19	1	10	1	hypothetical protein	Unknown
ECs2703	-0.358922	0.508521	-0.115835	-0.469275	7	18	11	0			up
ECs2704	-0.231812	0.373267	-5.41587	0.550436	9	16	0	17				down	up
ECs2707	-1.4555	0.474195	0.215036	-0.391737	3	18	19	0	putative 2-component transcriptional regulator	Pathogenicity
ECs2708	-3.2209	0.572549	0.154016	-0.324429	3	19	18	1	hypothetical protein	Nucleotide metabolism and DNA recombination	up
ECs2709	-2.87425	0.458948	0.214575	-0.17337	3	17	19	2	putative reductase	Other category
ECs2722	-4.86256	0.412698	-0.930589	0.623902	0	17	1	18	putative tail assembly protein	Other category		down	up
ECs2730	-3.62494	-3.96646	-0.0294499	1.06658	3	0	14	19	putative major head protein	Other category	down		up
ECs2731	-3.79402	0.18195	-4.11055	0.9665	3	12	0	19	putative head decoration protein	Other category		down	up
ECs2733	-5.02431	0.417997	-0.640359	0.539705	0	17	3	17	putative portal protein	Nucleotide metabolism and DNA recombination		down	up
ECs2734	-4.97779	0.433264	-0.506828	0.475877	0	17	4	17	putative head completion protein	Other category		down
ECs2739	-5.08111	0.361199	-0.652705	0.595703	0	16	3	18	putative endopeptidase	Amino acid and protein metabolism		down	up
ECs2740	-0.680506	0.150697	-5.17142	0.821918	5	11	0	19	hypothetical protein	Unknown		down	up
ECs2744	-0.0770588	0.337907	-0.0407654	-0.415584	13	15	13	0	putative transposase OrfA protein of insertion sequence IS629	Nucleotide metabolism and DNA recombination
ECs2750	-4.60248	0.557262	-0.670512	0.39443	1	19	3	16	antiterminator	Transcription and RNA processing	up	down
ECs2755	-0.0549266	0.318313	-0.0468416	-0.385893	13	15	13	0	hypothetical protein	Unknown
ECs2756	0.320526	-0.354135	-0.261705	0.245765	18	0	7	13	hypothetical protein	Unknown
ECs2761	-3.54271	0.290163	-3.85923	0.907659	3	14	0	19	hypothetical protein	Unknown		down	up
ECs2762	-4.69689	0.0675395	-0.764922	0.821318	0	8	2	19	putative phage replication protein	Nucleotide metabolism and DNA recombination		down	up
ECs2764	-0.0318105	0.224509	-5.04882	0.597325	13	13	0	18	hypothetical protein	Unknown		down	up
ECs2768	-4.76648	0.471731	-0.0723749	0.17636	0	18	12	11	putative cell division inhibition protein	Cell division
ECs2771	-4.26402	0.13939	-0.57322	0.732885	2	10	3	19				down	up
ECs2772	-4.14624	0.810558	-0.656107	-0.0788681	2	19	3	3	hypothetical protein	Unknown	up	down
ECs5474	0.581146	-0.105732	-0.167755	-0.413564	19	3	9	0
ECs5475	0.628138	-0.412757	-0.303887	-0.0305524	19	0	6	5
ECs2777	-3.97634	0.623783	-4.29287	0.641077	2	19	0	18	hypothetical protein	Unknown	up	down	up
ECs5476	0.707603	-0.415447	0.0737533	-0.714767	19	0	17	0					down
ECs2803	-4.85489	0.420361	-0.517461	0.493414	0	17	4	17	putative DNA repair protein	Nucleotide metabolism and DNA recombination		down
ECs2809	-0.838021	0.0797968	0.179102	0.132115	4	9	19	10	putative alpha helix protein	Nucleotide metabolism and DNA recombination
ECs2811	0.510728	-0.0539327	-0.396668	-0.118285	19	4	5	3	SbmC protein	Stress response
ECs2821	0.075664	-0.383262	-0.0382899	0.283505	15	0	13	14	L-histidinal:NAD+ oxidoreductase	Amino acid and protein metabolism
ECs2822	0.00727936	-0.378201	-0.0754098	0.348529	14	0	12	15	histidinol-phosphate aminotransferase	Stress response
ECs2825	0.271613	-0.400568	-0.147044	0.234886	18	0	10	13	N-(5'-phospho-L-ribosyl-formimino)-5-amino-1- (5'- phosphoribosyl)-4-imidazolecarboxamide isomerase	Amino acid and protein metabolism
ECs2833	-1.46166	0.095937	0.173416	0.251129	3	9	19	13
ECs5479	-4.59253	0.8949	-4.90906	0.232531	1	19	0	13			up	down
ECs2848	-4.83939	0.662638	-0.550747	0.183496	0	19	4	11	hypothetical protein	Unknown	up	down
ECs2850	-3.31956	-3.66108	-3.63609	1.37196	3	0	0	19	putative galactokinase	Other category	down	down	up
ECs2853	-3.70093	0.131939	-4.01746	0.990597	3	10	0	19	phosphomannomutase	Stress response		down	up
ECs2854	-4.23585	0.364271	-4.55238	0.861139	2	16	0	19	mannose-1-phosphate guanyltransferase	Carbohydrate metabolism		down	up
ECs2855	-3.45309	0.453884	-3.76962	0.796601	3	17	0	19	putative colanic biosynthesis glycosyl transferase	Other category		down	up
ECs2856	-3.24546	-3.58697	0.244679	0.947082	3	0	19	19	GDP-mannose mannosyl hydrolase	Carbohydrate metabolism	down		up
ECs2858	-4.22147	-0.120331	-0.363606	0.80142	2	3	5	19	GDP-D-mannose dehydratase	Carbohydrate metabolism			up
ECs2859	-2.75995	-3.10146	-3.07648	1.37196	3	0	0	19	putative transferase	Other category	down	down	up
ECs2860	-2.28994	1.28056	-2.60647	-2.54006	3	19	0	0	putative colanic acid biosynthesis glycosyl transferase	Other category	up	down	down
ECs2861	-3.0784	-3.41992	-3.39493	1.37196	3	0	0	19	putative colanic acid polymerase	Other category	down	down	up
ECs2862	-3.77155	0.204423	-4.08808	0.955071	3	12	0	19	putative glycosyl transferase	Other category		down	up
ECs2863	-3.816	0.0909781	-4.13253	1.00906	3	9	0	19	putative transferase	Other category		down	up
ECs2866	-4.33116	-0.355193	-0.84103	0.998451	2	0	2	19	probable protein-tyrosine-phosphatase	Amino acid and protein metabolism		down	up
ECs2867	-4.16175	0.241669	-0.789395	0.723938	2	13	2	19	putative polysaccharide export protein	Pathogenicity		down	up
ECs2872	0.52429	-0.258511	-0.0890145	-0.218301	19	1	12	1	2'-deoxycytidine 5'-triphosphate deaminase	Nucleotide metabolism and DNA recombination
ECs2879	-4.56207	0.555999	-0.630102	0.380773	1	19	3	15	putative chaperonin	Other category	up	down
ECs2880	-4.66019	0.457881	-0.659227	0.505798	0	17	3	17	hypothetical protein	Unknown		down	up
ECs2885	-4.73229	0.29683	-0.00539375	0.340605	0	15	15	15	putative transport protein	Stress response
ECs2888	0.547784	-0.0965438	-0.48929	-0.0551516	19	3	4	4	hypothetical protein	Unknown
ECs2891	-4.17701	0.587415	-0.581518	0.317804	2	19	3	14	hypothetical protein	Unknown	up	down
ECs2895	-3.79402	-0.0411937	-4.11055	1.06181	3	5	0	19	PTS system galactitol-specific enzyme IIC	Carbohydrate metabolism		down	up
ECs2896	-2.98309	-3.32461	-3.29962	1.37196	3	0	0	19	galactitol-specific enzyme IIB of phosphotransferase system	Carbohydrate metabolism	down	down	up
ECs2897	-3.20623	-3.54775	0.38926	0.861139	3	0	19	19	galactitol-specific enzyme IIA of phosphotransferase system	Carbohydrate metabolism	down		up
ECs2898	-3.99469	0.0458177	-0.62234	0.798619	2	7	3	19	putative tagatose 6-phosphate kinase 1	Carbohydrate metabolism		down	up
ECs2899	-0.282158	0.203003	-4.84718	0.699871	9	12	0	18	tagatose-bisphosphate aldolase 1	Carbohydrate metabolism		down	up
ECs2901	-4.58248	0.556643	-0.724619	0.414431	1	19	2	16	putative nucleoside permease protein	Transport	up	down
ECs2905	-4.34407	0.661523	-0.748573	0.273352	2	19	2	14	hypothetical protein	Unknown	up	down
ECs2908	-0.319493	0.412026	-0.0298848	-0.377235	8	17	14	0	hypothetical protein	Unknown
ECs2914	-3.42135	0.24447	-3.73787	0.93371	3	13	0	19	putative type-1 fimbrial protein	Cell motility		down	up
ECs2916	-2.82057	-3.16209	-3.1371	1.37196	3	0	0	19	putative chaperone	Other category	down	down	up
ECs2926	-2.55231	-2.89383	1.30555	-2.80242	3	0	19	0	hypothetical protein	Unknown	down	up	down
ECs2934	-5.04995	0.466462	0.134776	-0.0270686	0	18	18	5	hypothetical protein	Unknown
ECs2937	0.665213	-0.0839741	-0.543665	-0.222359	19	3	4	1	putative 2-component sensor protein	Pathogenicity		down
ECs2946	-4.82364	0.451613	-0.965781	0.596126	0	17	1	18	putative tail assembly protein	Other category		down	up
ECs2953	-0.358922	-0.189614	-0.857772	0.712719	7	2	2	19	putative minor tail protein	Other category		down	up
ECs2954	-4.63175	0.442834	-0.853933	0.577721	0	17	2	17	putative minor tail protein	Other category		down	up
ECs2955	-1.02791	0.159971	-1.27033	0.73174	4	11	0	19	hypothetical protein	Unknown		down	up
ECs2956	-4.54124	0.160672	-0.763419	0.769332	1	11	2	19	hypothetical membrane protein	Other category		down	up
ECs2957	-4.60248	0.329003	-1.11234	0.727136	1	15	1	19	hypothetical protein	Unknown		down	up
ECs2961	-4.90001	0.445445	-0.611371	0.502361	0	17	3	17	putative portal protein	Nucleotide metabolism and DNA recombination		down	up
ECs2962	-4.929	0.497803	-0.109731	0.167992	0	18	11	11	hypothetical protein	Unknown
ECs2964	-4.78315	0.562309	-0.312186	0.21376	0	19	6	12	hypothetical protein	Unknown	up
ECs5480	-4.74095	0.478216	-0.808982	0.530398	0	18	2	17				down	up
ECs2980	-0.1903	0.221955	-1.48766	0.524667	10	13	0	17	hypothetical protein NinE	Other category		down	up
ECs2984	-0.194998	0.599837	-1.37173	0.0344606	10	19	0	7	hypothetical protein	Unknown	up	down
ECs2987	-4.60248	0.557262	-0.911674	0.470416	1	19	1	17	phage replication protein O	Other category	up	down
ECs2997	-4.33116	0.433264	0.745935	-4.58128	2	17	19	0	regulatory protein cIII	Transcription and RNA processing		up	down
ECs3003	-0.399255	0.399952	-1.37718	0.416453	7	17	0	16	hypothetical protein	Unknown		down
ECs3004	-0.403874	0.701528	-0.720402	-0.366306	7	19	2	0	hypothetical protein	Unknown	up	down
ECs3005	-5.32969	0.523195	-0.144963	0.156765	0	18	10	10	hypothetical protein	Unknown	up
ECs3016	-5.19684	0.214211	-0.320416	0.593295	0	12	6	18	putative ATP-binding component of a transport system	Transport			up
ECs3018	0.444686	-0.396787	-0.548729	0.317804	19	0	4	14	putative transport system permease protein	Transport		down
ECs3022	0.566484	-0.170027	-0.566251	0.0391591	19	2	3	7	hypothetical protein	Unknown		down
ECs3027	0.460666	-0.187225	-0.303887	0.0114229	19	2	6	6	putative salicylate hydroxylase	Other category
ECs3028	0.607612	-0.355957	-0.237442	-0.102035	19	0	7	3	putative glutathione-S-transferase	Amino acid and protein metabolism
ECs3029	0.478863	-0.197024	-0.402558	0.0693205	19	2	5	8	putative isomerase	Amino acid and protein metabolism
ECs3030	0.506938	-0.227622	-0.166265	-0.136219	19	1	9	3	putative gentisate 1,2-dioxygenase	Amino acid and protein metabolism
ECs3037	-0.0150213	0.145714	0.305157	-0.780035	14	11	19	0	hypothetical protein	Unknown			down
ECs3040	0.020314	0.206047	0.0985786	-0.473862	14	12	18	0	methyl-galactoside transport system permease protein	Transport
ECs3041	-0.0542982	0.258111	0.076486	-0.456429	13	14	17	0	ATP-binding component of methyl-galactoside transport system	Transport
ECs3043	0.468407	0.213587	-0.437418	-0.426963	19	12	4	0	mgl repressor	Transcription and RNA processing
ECs3054	-3.54271	-3.88422	-0.0525723	1.07471	3	0	13	19	hypothetical protein	Nucleotide metabolism and DNA recombination	down		up
ECs3055	-2.69541	-3.03693	-3.01194	1.37196	3	0	0	19	putative transcriptional regulator	Transcription and RNA processing	down	down	up
ECs3058	-4.03041	0.373005	-4.34694	0.855274	2	16	0	19	putative kinase	Nucleotide metabolism and DNA recombination		down	up
ECs3059	0.126518	-0.387583	-0.102021	0.300609	16	0	11	14	fructose-specific PTS transport system protein	Carbohydrate metabolism
ECs3060	0.0903758	-0.376304	-0.0199583	0.255483	16	0	14	13	fructose-1-phosphate kinase	Carbohydrate metabolism
ECs3073	0.6631	0.0191081	-0.474458	-0.43083	19	7	4	0	hypothetical protein	Unknown
ECs5483	0.194963	0.295279	-0.103216	-0.5784	17	15	11	0					down
ECs3088	-4.87016	0.268961	-0.0508902	0.401186	0	14	13	16	heme exporter protein C	Transport
ECs3092	-5.06876	-0.0872702	0.0527882	0.594626	0	3	16	18	cytochrome c-type protein	Other category			up
ECs3093	-5.02431	-0.118804	-0.0938153	0.691721	0	3	11	18	ferredoxin-type protein	Other category			up
ECs3097	-0.28964	-0.168533	0.198205	0.12354	8	2	19	9	ferredoxin-type protein	Other category
ECs5484	0.672022	-0.575736	-0.713266	0.245628	19	0	3	13			down	down
ECs3104	-0.293401	-0.363544	-0.00165609	0.427709	8	0	15	16	outer membrane protein C OmpC	Pathogenicity
ECs3110	-4.74095	0.438995	-1.25081	0.661426	0	17	0	18				down	up
ECs3113	-4.38181	0.623783	-0.786313	0.344811	1	19	2	15	hypothetical protein	Unknown	up	down
ECs3135	-4.6508	0.660174	-1.0553	0.372087	0	19	1	15	putative racemase	Carbohydrate metabolism	up	down
ECs3136	-4.79954	0.457362	-0.328579	0.366443	0	17	6	15	putative regulator	Transcription and RNA processing
ECs3139	-0.41528	0.455928	0.0819667	-0.615384	7	17	17	0	hypothetical protein	Unknown			down
ECs3140	0.148174	0.228769	0.0124404	-0.5437	17	13	15	0	aluminum-inducible protein	Stress response			down
ECs3154	1.17914	-0.83715	-0.948426	-0.648702	19	0	1	0	hypothetical protein	Unknown	down	down	down
ECs3157	-3.48387	0.349004	-3.80039	0.871189	3	16	0	19	putative sulfatase / phosphatase	Other category		down	up
ECs3158	-3.79402	-0.223515	-0.198526	0.784178	3	1	8	19					up
ECs3159	-3.9386	0.273757	-4.25513	0.917229	2	14	0	19	hypothetical protein	Unknown		down	up
ECs3163	-0.068975	-0.356839	0.131602	0.207362	13	0	18	12	NADH dehydrogenase I chain K	Other category
ECs3182	-4.73229	0.249202	0.115967	0.290594	0	13	18	14	putative S-transferase	Other category
ECs3185	0.266968	0.172859	-0.12232	-0.388612	18	11	10	0	hypothetical protein	Other category
ECs3186	0.137804	-0.397869	-4.62137	0.838666	16	0	0	19	putative S-transferase	Other category		down	up
ECs3194	0.693954	0.00338592	-0.677511	-0.298098	19	6	3	1	lysine-, arginine-, ornithine-binding periplasmic protein	Transport		down
ECs3197	0.0609144	0.454745	-0.216172	-0.638725	15	17	8	0	membrane protein required for colicin V production	Other category			down
ECs3217	-4.4062	0.645911	-0.628383	0.248961	1	19	3	13	putative fimbrial-like protein	Cell motility	up	down
ECs3218	-5.06253	0.482054	-0.031953	0.125432	0	18	14	9	putative fimbrial protein	Cell motility
ECs3219	-0.816918	0.553282	-0.753956	0.174681	4	19	2	11	putative fimbrial protein	Cell motility	up	down
ECs3221	-4.67871	0.632266	-0.613208	0.264136	0	19	3	13	putative outer membrane protein	Pathogenicity	up	down
ECs3224	0.571863	-0.207121	-0.319154	-0.10964	19	1	6	3	putative enzyme	Stress response
ECs3225	0.477076	-0.0450543	-0.227967	-0.235662	19	5	8	1	putative acyltransferase	Stress response
ECs3226	-0.305585	-0.13878	0.198492	0.106505	8	2	19	9	hypothetical protein	Unknown
ECs3227	0.9556	-0.451585	-0.695929	-0.374169	19	0	3	0	long-chain fatty acid transport protein FadL	Transport		down
ECs3228	-4.16175	0.819747	0.309218	-4.41186	2	19	19	0	hypothetical protein	Unknown	up		down
ECs3232	-4.89263	0.400639	-0.0162047	0.22789	0	17	14	12	putative DNA injection protein	Nucleotide metabolism and DNA recombination
ECs3233	-0.527743	0.634817	-0.844271	-0.0438884	6	19	2	4	putative DNA transfer protein precursor	Nucleotide metabolism and DNA recombination	up	down
ECs3234	-4.67871	0.52104	-0.987901	0.530765	0	18	1	17	hypothetical protein	Unknown	up	down	up
ECs3235	-0.442547	0.587415	-0.260084	-0.434833	7	19	7	0			up
ECs3241	-0.738775	0.606107	-0.362156	-0.200432	4	19	5	2	sucrose transport protein	Transport	up
ECs3247	-4.20687	0.587415	-0.611371	0.330511	2	19	3	15	multidrug resistance protein K	Pathogenicity	up	down
ECs3251	-2.47227	1.28056	-2.78879	-2.72238	3	19	0	0			up	down	down
ECs3252	-4.43001	0.709112	-1.19119	0.330511	1	19	1	15	putative receptor protein	Transport	up	down
ECs3264	-4.72356	0.436184	-0.722597	0.547789	0	17	2	17	hypothetical protein	Unknown		down	up
ECs3265	-4.34407	0.612733	-0.748573	0.34746	2	19	2	15	putative peptidase	Amino acid and protein metabolism	up	down
ECs3266	-4.16175	0.473471	-4.47827	0.781096	2	18	0	19	putative transport protein	Transport		down	up
ECs3267	-4.17701	0.941055	-4.49354	0.126749	2	19	0	9	putative PTS system enzyme IIB component	Carbohydrate metabolism	up	down
ECs5489	0.733736	-0.253647	-0.209308	-0.504059	19	1	8	0					down
ECs5490	0.656595	-0.328961	-0.152004	-0.307824	19	1	10	1
ECs5493	0.562987	-0.166643	0.122132	-0.819322	19	2	18	0					down
ECs5494	0.342648	-0.0834265	0.152872	-0.522652	18	4	18	0					down
ECs3294	0.415094	0.20405	-0.328687	-0.429728	19	12	6	0	sulfate transport system permease W protein	Transport
ECs3295	0.352234	0.304661	-0.371016	-0.490705	18	15	5	0	sulfate transport system permease T protein	Transport
ECs3297	0.46456	-0.148818	-0.374925	0.0248629	19	2	5	6	putative oxidoreductase	Other category
ECs3308	-5.18032	0.0194309	0.04442	0.535717	0	7	16	17	putative ARAC-type regulatory protein	Transcription and RNA processing			up
ECs3309	-4.83155	0.220565	-0.648264	0.702165	0	13	3	18	hypothetical protein	Unknown		down	up
ECs3313	-3.35465	-3.69617	0.0176969	1.04919	3	0	15	19	hypothetical protein	Other category	down		up
ECs3314	-4.0478	0.215851	-0.808982	0.745509	2	13	2	19	ethanolamine utilization protein EutH	Stress response		down	up
ECs3315	-4.35681	0.0466085	-0.866672	0.852665	1	7	1	19	ethanolamine utilization protein EutG	Stress response		down	up
ECs3316	-4.0649	-0.0889251	-4.38142	1.07862	2	3	0	19	ethanolamine utilization protein EutJ	Stress response		down	up
ECs3317	-3.48387	-3.82538	0.00626819	1.05351	3	0	15	19	ethanolamine utilization protein EutE	Stress response	down		up
ECs3318	-3.91918	-0.0122062	-4.23571	1.05106	3	6	0	19	detox protein	Other category		down	up
ECs3320	-3.9386	-0.105732	-0.343107	0.788017	2	3	6	19	ethanolamine utilization protein EutI	Stress response			up
ECs3321	-2.98309	-3.32461	-3.29962	1.37196	3	0	0	19	hypothetical protein	Other category	down	down	up
ECs3322	-4.16175	-0.328876	-0.0356228	0.752926	2	1	13	19	hypothetical protein	Unknown			up
ECs3324	-4.13049	-0.0293593	-0.439688	0.784178	2	5	4	19	hypothetical protein	Unknown			up
ECs3326	0.815273	-0.296353	-0.528409	-0.30293	19	1	4	1	transaldolase A	Stress response		down
ECs3327	0.859504	-0.434914	-0.575439	-0.231394	19	0	3	1	transketolase 2 isozyme	Stress response		down
ECs3328	-0.515426	-0.136985	0.155646	0.2421	6	2	19	13	hypothetical protein	Unknown
ECs3330	-4.69689	0.355222	0.0300082	0.245954	0	16	16	13	putative oxidoreductase Fe-S subunit	Other category
ECs3333	-0.417995	-0.373849	0.249976	0.265675	7	0	19	13	hypothetical protein	Unknown
ECs3334	-0.208449	-0.374075	0.184069	0.240974	10	0	19	13	N-succinyl-diaminopimelate deacylase	Amino acid and protein metabolism
ECs5496	0.127004	-0.536007	0.144343	0.168251	16	0	18	11			down
ECs3335	-0.182716	-0.269756	0.223492	0.114642	10	1	19	9	hypothetical protein	Unknown
ECs3341	0.431448	0.00182368	-0.324239	-0.134864	19	6	6	3	transcriptional regulation of gcv operon	Pathogenicity
ECs3346	-4.66019	0.271295	-0.422839	0.590956	0	14	5	18	hydrogenase 4 membrane subunit	Other category			up
ECs3350	-4.20687	-0.0485738	-0.716732	0.866029	2	4	2	19	hydrogenase 4 Fe-S subunit	Other category		down	up
ECs3352	-3.95765	-0.291835	-0.179834	0.80287	2	1	9	19	putative protein processing element	Amino acid and protein metabolism			up
ECs3365	-4.36939	0.562097	-0.511526	0.322143	1	19	4	14	putative cytochrome C-type biogenesis protein	Other category	up	down
ECs3380	0.456555	-0.178509	-0.0743824	-0.216724	19	2	12	1	nucleoside diphosphate kinase	Stress response
ECs3383	-4.87016	0.440811	-0.399197	0.420988	0	17	5	16	putative anaerobic dimethyl sulfoxide reductase chain B	Other category
ECs3385	-4.74095	0.311162	0.0176969	0.307254	0	15	15	14	penicillin binding protein 1C	Stress response
ECs3391	-0.249056	-0.0835115	0.163053	0.06785	9	4	19	8	[2FE-2S] ferredoxin	Other category
ECs3399	0.103136	0.103943	0.104011	-0.388257	16	9	18	0	extragenic suppressor protein SuhB	Stress response
ECs3400	-4.98457	0.665376	-0.0280995	-0.257952	0	19	14	1	putative enzyme	Other category	up
ECs3401	0.600428	-0.0187209	-0.57355	-0.167269	19	5	3	2	hypothetical protein	Unknown		down
ECs3403	0.0996527	0.531325	-4.31122	0.197845	16	18	0	12	transcriptional activator of hca cluster	Transcription and RNA processing	up	down
ECs3404	-3.9386	-0.105732	-0.448468	0.821918	2	3	4	19	phenylpropionate dioxygenase large terminal subunit	Amino acid and protein metabolism			up
ECs3406	-3.59828	-3.93979	-0.225925	1.12834	3	0	8	19	phenylpropionate dioxygenase ferredoxin subunit	Amino acid and protein metabolism	down		up
ECs3407	-3.62494	-0.0544389	-3.94147	1.06658	3	4	0	19	2,3-dihydroxy-2,3-dihydrophenylpropionate dehydrogenase	Amino acid and protein metabolism		down	up
ECs3408	-4.0478	0.685855	-4.36433	0.569618	2	19	0	17	phenylpropionate dioxygenase ferredoxin reductase subunit	Amino acid and protein metabolism	up	down	up
ECs3409	-3.35465	0.552324	-3.67118	0.712719	3	18	0	19	hypothetical protein	Unknown	up	down	up
ECs3411	-4.16175	0.284229	-4.47827	0.91115	2	14	0	19				down	up
ECs5498	-4.31809	0.207925	-4.63462	0.953254	2	12	0	19				down	up
ECs3412	-3.70093	-0.130425	-4.01746	1.09238	3	2	0	19	putative transport system permease protein	Transport		down	up
ECs3414	-2.69541	-3.03693	-3.01194	1.37196	3	0	0	19	putative LACI-type transcriptional regulator	Pathogenicity	down	down	up
ECs3425	-0.477783	0.114315	0.176762	-0.0445069	6	10	19	4	putative deaminase	Other category
ECs3428	-0.14297	0.333139	0.125701	-0.639759	11	15	18	0	hypothetical protein	Unknown			down
ECs3453	0.505909	-0.467847	-0.0681644	-0.0334995	19	0	12	5	hypothetical protein	Unknown
ECs5501	0.132502	0.231651	0.146395	-0.831119	16	13	18	0					down
ECs3455	-0.696506	0.0580557	0.207499	0.0757893	5	8	19	8	heat shock protein	Stress response
ECs3456	0.482241	-0.104118	-0.343431	-0.0657079	19	3	6	4	hypothetical protein	Unknown
ECs3457	-0.328285	0.0426878	0.17648	-0.0368024	8	7	19	4	suppressor of ftsH mutation	Transcription and RNA processing
ECs3459	-0.41614	0.0583886	0.302431	-0.19625	7	8	19	2
ECs3464	0.495717	-0.25778	-0.426947	0.113925	19	1	5	9	3-deoxy-D-arabinoheptulosonate-7-phosphate synthase	Stress response
ECs3469	0.0527805	-0.344533	0.166837	0.0798352	15	1	19	8	50S ribosomal subunit protein L19	Transcription and RNA processing
ECs3470	0.205527	-0.399581	0.10846	0.0590414	17	0	18	7	tRNA (guanine-7-)-methyltransferase	Nucleotide metabolism and DNA recombination
ECs3476	-0.624461	0.0712651	0.244807	-0.0158087	5	8	19	5	heat shock protein GrpE	Stress response
ECs3482	-0.126256	-0.130828	0.160337	0.0400713	12	2	19	7	small protein B	Other category
ECs3487	-4.78315	0.562309	0.147347	-0.245772	0	19	18	1	hypothetical protein	Unknown	up
ECs3488	-0.28334	0.334919	0.0932796	-0.428093	9	15	17	0
ECs3499	0.455715	-0.429452	0.0601142	-0.142962	19	0	17	2	hypothetical protein	Unknown
ECs3500	-0.516917	0.51413	-0.036757	-0.483905	6	18	13	0	hypothetical membrane protein	Other category	up
ECs3503	-0.389309	0.558842	-1.25238	0.177338	7	19	0	11	hypothetical protein	Unknown	up	down
ECs3504	-4.30485	0.700744	-1.06603	0.312573	2	19	1	14	hypothetical protein	Unknown	up	down
ECs3507	-4.13049	0.775014	-0.439688	-0.132113	2	19	4	3	hypothetical protein	Unknown	up
ECs3508	-3.45309	0.905869	0.1424	-3.70321	3	19	18	0	hypothetical protein	Unknown	up		down
ECs3509	-3.72503	0.800989	-4.04156	0.406884	3	19	0	16	hypothetical protein	Unknown	up	down
ECs3512	-3.54271	1.02105	-0.170355	-3.79282	3	19	9	0	putative site specific recombinase	Nucleotide metabolism and DNA recombination	up		down
ECs3517	-3.95765	0.744257	-0.718831	0.109723	2	19	2	9	hypothetical protein	Unknown	up	down
ECs3518	-3.99469	0.828577	-4.31122	0.360364	2	19	0	15	hypothetical protein	Unknown	up	down
ECs3519	-3.57088	0.587415	-3.88741	0.678818	3	19	0	18	hypothetical protein	Unknown	up	down	up
ECs3520	-0.412242	0.150697	-1.2594	0.615304	7	11	0	18	hypothetical protein	Unknown		down	up
ECs3521	-3.12285	-3.46437	-3.43938	1.37196	3	0	0	19	hypothetical protein	Unknown	down	down	up
ECs3522	-3.9386	-0.272786	-4.25513	1.13429	2	1	0	19	succinate-semialdehyde dehydrogenase	Amino acid and protein metabolism		down	up
ECs3526	0.608518	-0.349985	-0.365818	-0.00135922	19	0	5	5	hypothetical protein	Unknown
ECs3527	1.13167	-0.720592	-0.909751	-0.570693	19	0	1	0	hypothetical protein	Unknown	down	down	down
ECs3528	-0.104192	-0.363696	-0.0124096	0.353688	12	0	14	15	hypothetical protein	Unknown
ECs3533	0.582287	-0.0256347	-0.472757	-0.204522	19	5	4	2	hypothetical protein	Unknown
ECs3540	-0.214749	-1.14832	-0.295448	0.775667	10	0	6	19	ATP-binding component of glycine betaine / proline transport system	Transport	down		up
ECs3541	-0.255125	-0.781785	-0.356997	0.737412	9	0	5	19	high-affinity glycine betaine / proline transport system protein	Transport	down		up
ECs3542	0.0639346	-0.97073	-0.330555	0.65754	15	0	6	18	high-affinity glycine betaine / proline transport system protein	Transport	down		up
ECs5505	-0.104773	0.264054	0.20075	-0.675795	12	14	19	0					down
ECs5506	-0.0821396	0.324415	0.10468	-0.647076	12	15	18	0					down
ECs5507	-0.0120358	0.276457	0.00809051	-0.428162	14	14	15	0
ECs5508	0.203702	0.12042	0.120654	-0.603663	17	10	18	0					down
ECs3560	-3.0784	-3.41992	-3.39493	1.37196	3	0	0	19	glucitol/sorbitol-specific PTS system enzyme IIA component	Carbohydrate metabolism	down	down	up
ECs3565	0.00430792	0.0327661	0.253949	-0.428965	14	7	19	0	putative 2-component transcriptional regulator	Pathogenicity
ECs3566	-5.26036	-0.437089	0.828342	-0.237473	0	0	19	1	putative flavodoxin	Other category		up
ECs3578	-4.78315	0.268961	-0.717651	0.687048	0	14	2	18	membrane-spanning protein of hydrogenase 3	Other category		down	up
ECs3579	-3.97634	0.0641668	-0.380848	0.715185	2	8	5	19	membrane-spanning protein of hydrogenase 3	Other category			up
ECs3580	-4.53065	0.608468	-0.752837	0.355031	1	19	2	15	formate hydrogenlyase subunit-7 component B	Other category	up	down
ECs3581	-4.22147	0.657374	-4.53799	0.603594	2	19	0	18	transcriptional repressor of hyc and hyp operons	Transcription and RNA processing	up	down	up
ECs3584	-0.426725	-0.128205	0.233256	0.114747	7	3	19	9	hydrogenase isoenzyme HypC	Other category
ECs3591	-4.71475	0.523466	-0.856887	0.494725	0	18	2	17	hypothetical protein	Other category	up	down
ECs3593	-4.49822	-0.0522435	-0.720402	0.868438	1	4	2	19	putative phenylacrylic acid decarboxylase	Other category		down	up
ECs3595	0.503579	-0.266525	-0.184954	-0.0757608	19	1	9	4	sigma factor RpoS	Pathogenicity
ECs3604	0.557254	-0.158655	-0.224637	-0.229487	19	2	8	1	adenosine 5'-phosphosulfate kinase	Nucleotide metabolism and DNA recombination
ECs3605	0.608705	-0.107308	-0.356424	-0.249354	19	3	5	1	ATP-sulfurylase (ATP:sulfate adenylyltransferase), subunit 1, probably a GTPase	Stress response
ECs3616	0.50338	0.0120508	-0.115429	-0.521374	19	6	11	0	hypothetical protein	Unknown			down
ECs3618	0.475407	-0.209385	-0.226214	-0.0519516	19	1	8	4	sulfite reductase alpha subunit	Other category
ECs3623	-4.51996	0.699206	-0.742142	0.206661	1	19	2	12	putative anti-terminator regulatory protein	Transcription and RNA processing	up	down
ECs3626	-4.62209	0.201181	-0.764228	0.744569	1	12	2	19	putative transport protein	Transport		down	up
ECs3630	-4.0649	0.421901	-4.38142	0.820788	2	17	0	19	putative oxidoreductase	Other category		down	up
ECs3634	-3.89938	0.865047	-4.21591	0.293155	3	19	0	14			up	down
ECs3635	-0.602544	0.42118	-1.32454	0.446624	5	17	0	16	hypothetical membrane protein	Other category		down
ECs3647	-4.70586	0.299733	-1.21572	0.76434	0	15	0	19	putative glucarate dehydratase	Other category		down	up
ECs3656	1.00611	-0.387641	-0.76156	-0.560798	19	0	2	0	probable serine transporter	Transport		down	down
ECs3657	0.938942	-0.450691	-0.759904	-0.282748	19	0	2	1	L-serine dehydratase	Stress response		down
ECs3660	0.359838	0.218991	-1.68391	0.234886	18	13	0	13	L-fuculose-1-phosphate aldolase	Carbohydrate metabolism		down
ECs3661	0.518577	-0.0912041	-1.02173	0.223342	19	3	1	12	fucose permease	Carbohydrate metabolism		down
ECs3671	0.156355	-0.217553	0.155016	-0.101759	17	1	19	3	hypothetical protein	Unknown
ECs5514	0.139594	0.0712495	0.202905	-0.576212	16	8	19	0					down
ECs3694	-0.086576	0.297998	0.0716729	-0.502875	12	15	17	0	repressor of galETK operon	Transcription and RNA processing			down
ECs3695	-0.0780836	0.478198	0.080219	-1.21274	12	18	17	0	diaminopimelate decarboxylase	Stress response			down
ECs3701	0.68199	-0.00652558	-0.603225	-0.315048	19	6	3	1	putative acyltransferase	Stress response		down
ECs3704	-4.90734	0.519464	-0.0880692	0.115546	0	18	12	9	putative sensory transducer	Stress response	up
ECs3705	-4.0817	0.797135	-0.486208	-0.15743	2	19	4	2	hypothetical protein	Unknown	up
ECs3707	-3.0784	-3.41992	-3.39493	1.37196	3	0	0	19	hypothetical protein	Unknown	down	down	up
ECs3708	-4.25004	0.802072	-0.877687	0.0537239	2	19	1	7	hypothetical protein	Unknown	up	down
ECs3710	-4.33116	0.807958	-0.84103	0.0238916	2	19	2	6	hypothetical protein	Unknown	up	down
ECs3711	-3.83751	0.762619	-4.15403	0.466256	3	19	0	16			up	down
ECs3713	-2.28994	1.28056	-2.60647	-2.54006	3	19	0	0	hypothetical protein	Unknown	up	down	down
ECs3714	-3.16541	1.28056	-3.48194	-3.41553	3	19	0	0	hypothetical protein	Unknown	up	down	down
ECs3715	-2.9318	-3.27331	-3.24833	1.37196	3	0	0	19	hypothetical protein	Unknown	down	down	up
ECs3717	-3.89938	0.8949	0.166117	-4.1495	3	19	19	0	type III secretion protein EprJ	Pathogenicity	up		down
ECs3719	-4.25004	0.655468	-0.392179	0.105017	2	19	5	9	type III secretion protein EprH	Pathogenicity	up
ECs3720	-4.17701	0.779787	-0.486208	-0.10964	2	19	4	3	putative transcriptional regulator	Transcription and RNA processing	up
ECs3724	-0.0826689	0.636686	-4.89901	0.144141	12	19	0	10	type III secretion protein EpaQ	Pathogenicity	up	down
ECs3725	-4.26402	0.587415	-0.66853	0.353395	2	19	3	15	type III secretion protein EpaP	Pathogenicity	up	down
ECs3727	-4.09823	0.570886	-0.320416	0.20553	2	19	6	12	type III secretion protein EivJ	Pathogenicity	up
ECs3728	-3.89938	1.28056	-4.21591	-4.1495	3	19	0	0	hypothetical protein	Unknown	up	down	down
ECs3729	-2.55231	-2.89383	-2.86884	1.37196	3	0	0	19	type III secretion protein EivI	Pathogenicity	down	down	up
ECs3730	-0.701708	0.608177	-1.01824	0.14679	5	19	1	10	type III secretion protein ATP synthetase EivC	Pathogenicity	up	down
ECs3731	-4.45327	0.598844	-0.762462	0.371793	1	19	2	15	type III secretion protein EivA	Pathogenicity	up	down
ECs3732	-4.22147	0.684042	-0.731331	0.228901	2	19	2	12	type III secretion protein EivE	Pathogenicity	up	down
ECs3733	-4.476	0.642073	-0.618136	0.250624	1	19	3	13	type III secretion protein EivG	Pathogenicity	up	down
ECs3735	-4.39408	0.745044	-0.267955	-0.201541	1	19	7	2	hypothetical protein	Unknown	up
ECs3736	-4.6508	0.624456	-0.0997914	-0.0725985	0	19	11	4	hypothetical protein	Unknown	up
ECs3737	-4.97779	0.433264	0.18632	-0.0349489	0	17	19	4	hypothetical protein	Unknown
ECs3739	-4.73229	0.385778	-0.800324	0.616017	0	16	2	18	hypothetical protein	Nucleotide metabolism and DNA recombination		down	up
ECs3740	-4.0649	-0.0243866	-0.469401	0.790935	2	5	4	19	putative dehydrogenase	Nucleotide metabolism and DNA recombination			up
ECs3743	-0.592095	0.393259	-5.08301	0.635893	5	16	0	18	putative carbamoyl transferase	Other category		down	up
ECs3745	-0.188728	-0.421046	-0.266845	0.56574	10	0	7	17	putative deacetylase	Other category			up
ECs3746	-4.72356	0.456387	-0.945741	0.58701	0	17	1	18	hypothetical protein	Nucleotide metabolism and DNA recombination		down	up
ECs3747	-4.69689	0.234594	-0.919072	0.756779	0	13	1	19	putative kinase	Other category		down	up
ECs3757	-4.82364	0.315481	-0.758142	0.662817	0	15	2	18	putative oxidoreductase	Other category		down	up
ECs3758	-4.75804	0.480169	-0.900184	0.552524	0	18	1	17				down	up
ECs3760	-4.76648	0.508772	-0.834515	0.504864	0	18	2	17	putative permease	Transport	up	down	up
ECs3771	0.458218	0.168592	-0.301274	-0.471373	19	11	6	0	putative oxidoreductase	Other category
ECs3772	0.19556	0.203227	-0.0915541	-0.388046	17	12	12	0	hypothetical protein	Unknown
ECs3776	0.423155	0.161127	-0.188275	-0.541926	19	11	9	0	aminomethyltransferase	Stress response			down
ECs3786	0.454061	0.00262956	-0.357312	-0.138491	19	6	5	3	replication initiation inhibitor	Nucleotide metabolism and DNA recombination
ECs3789	-3.89938	0.735835	-4.21591	0.504464	3	19	0	17	putative enzyme	Other category	up	down	up
ECs3801	-5.01124	0.0408712	-0.221822	0.665572	0	7	8	18	hypothetical lipoprotein	Transport			up
ECs3803	-5.37643	0.0658777	0.135987	0.43724	0	8	18	16	putative ABC-transporter ATP-binding subunit	Transport
ECs3806	-4.85489	0.38332	-0.853933	0.631565	0	16	2	18	hypothetical protein	Unknown		down	up
ECs3807	-3.9386	0.625155	-4.25513	0.639597	2	19	0	18	putative oxidoreductase	Carbohydrate metabolism	up	down	up
ECs3817	-1.16033	-0.385843	0.153414	0.535466	3	0	18	17	hypothetical protein	Unknown			up
ECs3818	-0.680506	-0.560514	0.0915027	0.560847	5	0	17	17	methionine adenosyltransferase 1	Amino acid and protein metabolism	down		up
ECs3819	-0.0607862	0.242054	0.121191	-0.497312	13	13	18	0	galactose-proton symport of transport system	Transport
ECs3832	-4.77485	0.463362	0.0734075	0.0502089	0	18	17	7	putative alpha helix chain	Nucleotide metabolism and DNA recombination
ECs5517	-0.844219	0.620665	0.119039	-1.00413	4	19	18	0			up		down
ECs3850	-4.84717	0.579633	-0.296165	0.175714	0	19	6	11	putative virulence-related membrane protein	Pathogenicity	up
ECs3859	-4.6508	0.488324	-0.467516	0.397405	0	18	4	16
ECs3868	-4.71475	0.19076	-0.713786	0.738922	0	12	2	19	hypothetical protein	Unknown		down	up
ECs3897	-4.48717	0.364271	0.239729	0.00764933	1	16	19	6
ECs3905	0.551343	-0.17523	-0.40807	-0.0393756	19	2	5	4	hypothetical protein	Unknown
ECs3906	0.802369	-0.455439	-0.5846	-0.08833	19	0	3	3	hypothetical protein	Unknown		down
ECs3907	0.477482	-0.0440067	-0.320884	-0.146257	19	5	6	2	putative 2-component transcriptional regulator	Pathogenicity
ECs3929	-0.254313	-0.0877898	0.202456	0.0267735	9	3	19	6	3,4 dihydroxy-2-butanone-4-phosphate synthase	Other category
ECs3931	0.487902	-0.5221	-0.166222	0.112957	19	0	9	9	glycogen biosynthesis protein GlgS	Other category	down
ECs3942	0.415034	0.108785	-0.403809	-0.188099	19	9	5	2	hypothetical protein	Other category
ECs3946	-4.82364	0.376106	-0.0649948	0.296883	0	16	12	14	hypothetical protein	Unknown
ECs5519	-0.158507	0.0500223	0.282651	-0.344083	11	8	19	1
ECs3952	-0.553017	-0.793729	0.302093	0.440936	6	0	19	16	hypothetical protein	Unknown	down
ECs3953	-1.09892	-0.531693	0.202973	0.548462	4	0	19	17	hypothetical protein	Unknown	down		up
ECs3955	0.826967	-0.19089	-0.753688	-0.281809	19	2	2	1	probable ornithine aminotransferase	Amino acid and protein metabolism		down
ECs3958	-4.78315	0.334919	-0.599868	0.601526	0	15	3	18	evolved beta-D-galactosidase alpha subunit	Carbohydrate metabolism		down	up
ECs3959	-3.91918	0.567612	-4.23571	0.698236	3	19	0	18	evolved beta-D-galactosidase beta subunit	Carbohydrate metabolism	up	down	up
ECs3960	-3.99469	0.605433	-4.31122	0.660468	2	19	0	18	putative oxidoreductase	Other category	up	down	up
ECs3961	-4.8852	0.314548	-0.64785	0.633008	0	15	3	18	hypothetical protein	Unknown		down	up
ECs3962	-4.69689	0.483055	-0.764922	0.512582	0	18	2	17	putative isomerase	Other category		down	up
ECs3963	0.560606	0.01145	-1.14222	0.121901	19	6	1	9	putative NADPH dehydrogenase	Other category		down
ECs3965	-0.446891	0.50708	-0.0913253	-0.430377	7	18	12	0	hypothetical protein	Unknown	up
ECs3971	0.4694	0.108651	-0.440646	-0.237473	19	9	4	1	putative transport protein	Transport
ECs3974	-0.0093376	0.306748	-0.00309225	-0.482596	14	15	15	0	uronate isomerase	Carbohydrate metabolism
ECs3980	0.578438	-0.32978	-0.241243	-0.0758588	19	1	7	3	hypothetical protein	Unknown
ECs3981	0.573591	-0.390304	-0.220973	-0.0379713	19	0	8	4	hypothetical protein	Unknown
ECs3982	0.533551	-0.566767	-0.257674	0.155147	19	0	7	10	hypothetical protein	Unknown	down
ECs3986	-5.55188	0.733322	-0.5213	0.0269521	0	19	4	6	putative cytochrome	Other category	up	down
ECs3989	0.272711	-0.374861	0.11114	-0.0276074	18	0	18	5	hypothetical protein	Unknown
ECs3990	-0.428602	-0.4928	0.0962592	0.4636	7	0	17	16	hypothetical protein	Unknown
ECs3999	-2.75995	-3.10146	-3.07648	1.37196	3	0	0	19	threonine dehydratase operon activator protein	Stress response	down	down	up
ECs4000	-4.66949	0.605764	-0.543367	0.273352	0	19	4	14	hypothetical protein	Unknown	up	down
ECs4002	0.235785	-0.0455637	0.140849	-0.385506	17	5	18	0	hypothetical protein	Stress response
ECs4003	-4.26402	0.261993	-1.0252	0.75886	2	14	1	19	putative dehydrogenase	Other category		down	up
ECs4004	-4.09823	0.00290161	-0.725881	0.84461	2	6	2	19	hypothetical protein	Other category		down	up
ECs4005	-4.35681	0.312312	-0.984455	0.716089	1	15	1	19	putative transport protein	Transport		down	up
ECs4012	-4.75804	0.338519	-0.574762	0.590264	0	15	3	18	N-acetylgalactosamine-specific PTS system enzyme IIC component	Carbohydrate metabolism		down	up
ECs4014	-4.60248	-0.115683	-0.36513	0.799896	1	3	5	19	N-acetyl-galactosamine / galactosamine PTS system enzyme IIA component	Carbohydrate metabolism			up
ECs4015	-4.96409	0.215851	-0.62666	0.699296	0	13	3	18	N-acetylgalactosamine-6-phosphate deacetylase	Carbohydrate metabolism		down	up
ECs4016	-4.68784	0.531325	-0.82998	0.478147	0	18	2	17	putative tagatose-6-phosphate aldose/ketose isomerase	Carbohydrate metabolism	up	down
ECs4018	-2.98309	1.28056	-3.29962	-3.23321	3	19	0	0	galactosamine-specific PTS system enzyme IIB component	Carbohydrate metabolism	up	down	down
ECs4019	-4.16175	0.507372	-4.47827	0.752926	2	18	0	19			up	down	up
ECs4021	-4.476	0.553126	-0.618136	0.379836	1	19	3	15	putative chaperone	Other category	up	down
ECs4034	0.658057	-0.291449	-0.63192	0.0512677	19	1	3	7	hypothetical protein	Unknown		down
ECs4039	-4.70586	-0.1421	-0.234894	0.76434	0	2	8	19	putative collagenase	Other category			up
ECs4040	-4.87771	0.196875	0.0787637	0.373436	0	12	17	15	hypothetical protein	Unknown
ECs4043	-0.180991	-0.395577	0.224137	0.197542	10	0	19	12	inducible ATP-independent RNA helicase	Transcription and RNA processing
ECs4045	-0.0841144	-0.361629	0.063838	0.281321	12	0	17	14	polynucleotide phosphorylase	Nucleotide metabolism and DNA recombination
ECs4046	-0.229981	-0.240941	0.155771	0.194299	9	1	19	11	30S ribosomal subunit protein S15	Transcription and RNA processing
ECs4047	-0.434043	-0.453888	0.123715	0.427374	7	0	18	16	tRNA pseudouridine 5S synthase	Nucleotide metabolism and DNA recombination
ECs4048	-0.400822	-0.440058	0.140695	0.395941	7	0	18	16	ribosome-binding factor A	Transcription and RNA processing
ECs4049	-0.416122	-0.297849	0.236852	0.232467	7	1	19	13	protein chain initiation factor IF-2	Amino acid and protein metabolism
ECs4050	-0.3341	-0.254855	0.203254	0.204418	8	1	19	12	transcription termination-antitermination factor NusA	Transcription and RNA processing
ECs4051	-0.376898	-0.0940544	0.184448	0.119045	7	3	19	9	hypothetical protein	Unknown
ECs4054	0.208124	0.0465365	0.0887417	-0.40277	17	7	17	0	protein-export protein SecG	Pathogenicity
ECs4069	-0.349916	0.0528821	0.155536	-0.00947014	8	8	19	5	hypothetical protein	Unknown
ECs4070	-0.0933073	-0.121733	0.174678	-0.00905252	12	3	19	5	hypothetical protein	Transport
ECs4083	-0.26499	-0.0758793	0.189746	0.0373424	9	4	19	7	phosphotransferase system enzyme IIA	Other category
ECs4085	0.480627	-0.172424	-0.264356	-0.0605424	19	2	7	4	phosphocarrier protein HPr-like NPr	Other category
ECs4090	-4.86256	0.532499	-0.625207	0.40879	0	18	3	16	hypothetical protein	Unknown	up	down
ECs4109	0.536733	-0.281321	-0.241462	-0.056855	19	1	7	4	malate dehydrogenase	Stress response
ECs4112	-0.00316236	-0.418107	-0.0566456	0.36167	14	0	13	15	hypothetical protein	Unknown
ECs4115	-1.45903	-0.301315	0.309301	0.402383	3	1	19	16	hypothetical protein	Unknown
ECs4128	0.0490538	-0.394462	0.11345	0.173633	15	0	18	11	acetyl CoA carboxylase biotin carboxylase subunit	Stress response
ECs4132	0.274565	-0.0347731	0.0984722	-0.384463	18	5	18	0	putative dehydrogenase	Other category
ECs4135	0.672127	-0.061432	-0.383639	-0.416316	19	4	5	0	putative transport protein	Transport
ECs4137	-4.20687	0.698641	-4.52339	0.553654	2	19	0	17	transmembrane protein affects septum formation and cell membrane permeability	Transport	up	down	up
ECs4140	-0.307581	0.11266	0.220239	-0.207975	8	10	19	2	hypothetical protein	Unknown
ECs4142	-5.14641	0.370002	-0.164625	0.371793	0	16	9	15	putative transport system permease protein	Transport
ECs5527	0.207051	0.096112	0.119618	-0.5542	17	9	18	0					down
ECs4145	0.394596	-0.055797	0.124013	-0.613158	18	4	18	0	putative transferase	Other category			down
ECs4149	-0.296547	-0.127238	0.212244	0.075161	8	3	19	8	hypothetical protein	Unknown
[truncated: 316 more rows]

## Sheet: S2 Table Sheet 4
S2 Table Sheet 4 Co-expression network of E. coli genes for 1µg O3 at 1 hr. 'color': 'brown' demotes positively correlated by PCC; 'color': 'green' demotes negatively correlated by PCC.
[truncated: 1,496 more rows]

[truncated: 11 more sheets: S2 Table Sheet 5, S2 Table Sheet 6, S2 Table Sheet 7, S2 Table Sheet 8, S2 Table Sheet 9, S2 Table Sheet 10, S2 Table Sheet 11, S2 Table Sheet 12, S2 Table Sheet 13, S2 Table Sheet 14, S2 Table Sheet 15]
