# Supplementary material for: Responses of Escherichia coli and Listeria monocytogenes to ozone treatment on non-host tomato: Efficacy of intervention and evidence of induced acclimation
Source: PLoS One. 2021 Oct 28;16(10):e0256324. doi: 10.1371/journal.pone.0256324 (PMC8553054; doi:10.1371/journal.pone.0256324)
Supplement: S3 Table — The 250 most highly expressed and 250 most lowly expressed genes from each treatment [control, 1, 2, and 3 hour (hr)]. Label numbers from 0 to 19 denote genes from most lowly expressed to most highly-expressed. Only those falls into either label 0 or 19 at least in one treatment were selected. Genes differentially expressed based on Pearson Correlation Coefficient (PCC) were shown in columns L-N. (Sheet 2) Propensity of L. monocytogenes genes selected for 2 μg O3 network analysis. The 250 most highly expressed and 250 most lowly expressed genes from each treatment [control, 1, 2 and 3 hour (hr)]. Label numbers from 0 to 19 denote genes from most lowly expressed to most highly expressed. Only those falls into either label 0 or 19 at least in one treatment were selected. Genes differentially expressed based on PCC were shown in columns L-N. (Sheet 3) Propensity of L. monocytogenes genes selected for 3 μg O3 network analysis. The 250 most highly expressed and 250 most lowly expressed genes from each treatment [control, 1, 2 and 3 hour (hr)]. Label numbers from 0 to 19 denote genes from most lowly expressed to most highly expressed. Only those falls into either label 0 or 19 at least in one treatment were selected. Genes differentially expressed based on Pearson Correlation Coefficient were shown in columns L-N. (Sheet 4) Co-expression network of L. monocytogenes genes for 1 μg O3 at 1 hr. ’color’: ’brown’ demotes positively correlated by PCC; ’color’: ’green’ demotes negatively correlated by PCC. (Sheet 5) Co-expression network of L. monocytogenes genes for 1 μg O3 at 2 hr. ’color’: ’brown’ demotes positively correlated by PCC; ’color’: ’green’ demotes negatively correlated by PCC. (Sheet 6) Co-expression network of L. monocytogenes genes for 1 μg O3 at 3 hr. ’color’: ’brown’ demotes positively correlated by PCC; ’color’: ’green’ demotes negatively correlated by PCC. (Sheet 7) Co-expression network of L. monocytogenes genes for 1 μg O3 control. ’color’: ’brown’ demotes [file pone.0256324.s004.xlsx]

## Sheet: S3 Table Sheet 1
S3 Table Sheet 1 Propensity of L. monocytogenes genes selected for 1 µg O3 network analysis. The 250 most highly expressed and 250 most lowly expressed genes from each treatment [control, 1, 2, and 3 hour (hr)]. Label numbers from 0 to 19 denote genes from most lowly expressed to most highly expressed. Only those fall into either label 0 or 19 at least in one treatment were selected. Genes differ…
gene_id	1 µg_ctrl_propensity	1 µg_1 hr_propensity	1 µg_2 hr_propensity	1 µg_3 hr_propensity	label_1 µg_ctrl	label_1 µg_1 hr	label_1 µg_2 hr	label_1 µg_3 hr	annotation	function_category	1 µg_1 hr_significance	1 µg_2 hr_significance	1 µg_3 hr_significance
LMOf2365_0003	0.736323	-0.273778	-1.21929	-6.66759	18	7	2	0	MATE efflux family protein			down
LMOf2365_0010	0.657639	-5.76856	0.110297	0.00910798	17	0	16	14	hypothetical protein
LMOf2365_0020	0.875604	-0.286605	-5.564	-5.71397	19	7	0	3	hypothetical protein		down
LMOf2365_0022	0.640307	-0.505926	-0.145927	-6.24915	17	5	11	1	hypothetical protein			down
LMOf2365_0026	0.423188	-0.0155096	-0.542548	-6.60603	13	12	4	0	PTS system mannose-specific transporter subunit IIC			down
LMOf2365_0027	0.657106	-0.133318	-0.72038	-7.1983	17	9	3	0	PTS system mannose/fructose/sorbose family transporter subunit IID			down	down
LMOf2365_0028	0.486181	-0.0177879	-0.531834	-6.71009	14	12	4	0	hypothetical protein			down
LMOf2365_0032	0.737681	-4.5029	-4.6155	-4.76548	18	2	1	5	hypothetical protein		down
LMOf2365_0034	-3.22313	-2.84694	-2.95954	-3.10952	0	2	2	5	hypothetical protein/putative membrane protein
LMOf2365_0035	0.971296	-4.69277	-4.80537	-4.95535	19	1	1	4	hypothetical protein/putative membrane protein		down
LMOf2365_0036	0.960825	-4.36676	-4.47937	-4.62935	19	2	1	5	hypothetical protein/putative membrane protein		down
LMOf2365_0037	0.816374	0.60694	-5.74983	-5.89981	18	19	0	2	hypothetical protein		down
LMOf2365_0046	0.566552	-0.529316	-0.719479	-6.60603	16	5	3	0	amino acid permease			down
LMOf2365_0047	0.379047	-0.00549992	-0.67423	-6.84037	12	12	3	0	agmatine deiminase			down
LMOf2365_0049	0.576726	-0.964003	-0.254628	-6.5249	16	2	8	0	agmatine deiminase			down
LMOf2365_0052	0.410711	-0.0685566	-0.590733	-6.7446	13	11	4	0	arginine deiminase			down
LMOf2365_0055	-0.658528	0.108532	0.32854	0.367015	0	15	18	18	30S ribosomal protein S18
LMOf2365_0064	1.18638	-4.9144	-5.02701	-5.17699	19	1	1	4	hypothetical protein		down
LMOf2365_0066	1.04657	-5.14952	-5.26213	-5.41211	19	1	1	4	hypothetical protein		down
LMOf2365_0068	0.488714	-0.0388051	-1.38355	-6.47517	15	11	2	0	hypothetical protein/putative membrane protein			down
LMOf2365_0069	0.331039	0.203449	-0.681372	-6.81024	11	17	3	0	hypothetical protein			down
LMOf2365_0070	0.346321	-0.530249	-0.911118	-5.92863	12	5	3	2	hypothetical protein
LMOf2365_0071	0.562116	-0.324606	-0.228456	-6.22198	16	7	9	1	hypothetical protein			down
LMOf2365_0080	0.856633	-5.04944	-5.16205	-5.31202	19	1	1	4	hypothetical protein		down
LMOf2365_0089	0.502291	-0.149242	-1.08947	-7.03854	15	9	2	0	hypothetical protein			down	up
LMOf2365_tRNA-Lys-1	0.4323	0.532085	0.216315	-1.4241	13	19	17	5	Lys tRNA
LMOf2365_0099	-0.151987	0.412863	0.0901873	-0.360546	3	19	16	10	hypothetical protein
LMOf2365_0102	1.05459	-5.26625	-5.37885	-5.52883	19	1	1	3	hypothetical protein		down
LMOf2365_0103	0.863451	-5.47574	-5.58834	-5.73832	19	0	0	3	hypothetical protein		down
LMOf2365_0104	0.528872	0.018297	-1.46258	-6.5542	15	13	2	0	hypothetical protein			down
LMOf2365_0105	0.534041	-0.107617	-0.630006	-6.73323	15	10	4	0	ATP synthase F0, C subunit family protein			down
LMOf2365_0106	0.75729	-5.11068	-5.22329	-5.37327	18	1	1	4	ATP synthase F1 subunit delta		down
LMOf2365_0107	0.570784	-0.943363	-0.41839	-6.4263	16	2	6	0	F0F1 ATP synthase subunit alpha			down
LMOf2365_0108	0.521458	-0.411256	-0.972811	-6.13343	15	6	2	1	ATP synthase F1 subunit gamma			down
LMOf2365_0109	0.660123	-0.788233	-0.718516	-6.57228	17	3	3	0	F0F1 ATP synthase subunit beta			down
LMOf2365_0110	0.489481	0.0868716	-0.443468	-6.59733	15	15	5	0	ATP synthase F1 subunit epsilon			down
LMOf2365_0111	0.491644	0.225983	-5.40808	-5.55806	15	17	0	3	hypothetical protein		down
LMOf2365_0112	0.195219	0.110887	-1.05424	0.488169	9	15	2	19	hypothetical protein			up
LMOf2365_0123	0.448306	-0.135089	-0.350108	-6.7345	14	9	7	0	chitinase B			down
LMOf2365_0137	-0.180101	0.398119	0.0318013	-0.530543	3	19	14	9	hypothetical protein
LMOf2365_0139	-0.241469	0.437461	-0.088832	-0.461303	2	19	12	9	hypothetical protein				up
LMOf2365_0140	-0.22786	0.405668	-0.0632112	-0.381214	2	19	12	10	hypothetical protein				up
LMOf2365_0142	-0.192272	0.397495	0.0912224	-0.487308	2	19	16	9	hypothetical protein				up
LMOf2365_0143	-0.223262	0.505648	-0.0858009	-0.317737	2	19	12	11	hypothetical protein				up
LMOf2365_0145	-0.320866	0.41563	-0.0786053	-0.310925	1	19	12	11	hypothetical protein
LMOf2365_0147	-0.143919	0.322998	-0.0200921	-0.372058	3	19	13	10	N-acetylmuramoyl-L-alanine amidase
LMOf2365_0154	-0.102725	0.406519	0.0640138	-0.217078	4	19	15	12	oligopeptide ABC transporter permease
LMOf2365_0159	0.887494	-5.09068	0.16735	-5.35327	19	1	17	4	hypothetical protein
LMOf2365_0160	-4.11044	1.30918	-3.84685	-3.99683	0	19	2	5	hypothetical protein
LMOf2365_0161	0.729428	-5.70231	0.176546	-0.443436	18	0	17	9	hypothetical protein
LMOf2365_0162	0.873	-6.12857	-0.47285	-0.849886	19	0	5	7	hypothetical protein				up
LMOf2365_0166	0.630051	0.420727	-0.0573373	-5.34311	16	19	13	4	hypothetical protein				up
LMOf2365_0167	-0.307115	0.366872	0.0421291	0.124209	1	19	15	16	solute-binding family 5 protein				down
LMOf2365_0168	-0.1562	0.00661898	0.3677	0.3397	3	13	19	18	zinc ABC transporter substrate-binding protein		up		down
LMOf2365_0169	-0.331838	0.146485	0.0904987	0.542477	1	16	16	19	zinc ABC transporter ATP-binding protein			up
LMOf2365_0175	0.574858	0.12785	-0.310177	-6.4263	16	16	7	0	hypothetical protein			down
LMOf2365_0197	-0.306187	-0.035862	0.373465	0.158144	1	11	19	16	hypothetical protein		up
LMOf2365_0201	-0.373629	0.468686	0.203805	0.138352	1	19	17	16	4-diphosphocytidyl-2-C-methyl-D-erythritol kinase				down
LMOf2365_0202	-0.106229	0.312171	0.187296	0.241908	4	18	17	17	hypothetical protein				down
LMOf2365_0204	-0.179785	0.202273	0.343902	0.240444	3	17	18	17	hypothetical protein
LMOf2365_0216	0.151358	0.317479	-0.401261	-1.3185	8	19	6	6	phospholipase C
LMOf2365_0217	0.728948	-0.453004	-0.447826	-6.19623	18	5	5	1	hypothetical protein			down
LMOf2365_0234	-0.358858	0.213024	0.171385	0.340465	1	17	17	18	cysteine synthase A				down
LMOf2365_0235	-0.140194	-0.00496788	-0.196934	0.727817	3	12	9	19	hypothetical protein			up
LMOf2365_0238	-0.635467	0.533245	-0.157731	0.460835	0	19	10	19	2-amino-4-hydroxy-6-hydroxymethyldihydropteridine pyrophosphokinase			up
LMOf2365_tRNA-Thr-1	-0.00713793	-0.707084	0.549798	-0.698793	5	3	19	8	Thr tRNA		up
LMOf2365_tRNA-Lys-2	-1.0718	0.106738	0.71414	0.381486	0	15	19	18	Lys tRNA		up
LMOf2365_tRNA-Leu-1	-0.811072	0.159962	0.602551	0.348298	0	16	19	18	Leu tRNA		up		down
LMOf2365_tRNA-Gly-1	-0.766818	0.25988	0.681973	0.1613	0	18	19	16	Gly tRNA		up		down
LMOf2365_tRNA-Leu-2	-0.748859	0.205247	0.68691	0.183461	0	17	19	16	Leu tRNA		up		down
LMOf2365_tRNA-Arg-1	-0.590117	-0.273054	0.492345	-0.0822694	0	7	19	13	Arg tRNA		up
LMOf2365_tRNA-Pro-1	-0.709238	-0.250601	0.379074	-0.329665	0	8	19	11	Pro tRNA		up
LMOf2365_0256	-0.491867	0.184934	0.338851	0.509889	0	17	18	19	50S ribosomal protein L33			up
LMOf2365_0257	-0.66674	0.234806	0.314093	0.567593	0	18	18	19	preprotein translocase subunit SecE			up	down
LMOf2365_0260	-0.496319	0.324523	0.187249	0.350558	0	19	17	18	50S ribosomal protein L11
LMOf2365_0261	-0.356741	0.354387	0.104582	0.256884	1	19	16	17	50S ribosomal protein L1				down
LMOf2365_0262	-0.364816	0.271616	0.0483632	0.111607	1	18	15	16	50S ribosomal protein L10				down
LMOf2365_0263	-0.641969	0.497688	0.404947	0.00732067	0	19	19	14	50S ribosomal protein L7/L12		up
LMOf2365_0270	0.45765	-0.701196	-0.453359	-6.54351	14	3	5	0	oligo-1,6-glucosidase			down
LMOf2365_0271	0.622906	-4.9144	-5.02701	-5.17699	16	1	1	4	sucrose phosphorylase		down
LMOf2365_0272	-0.560075	0.363191	0.299839	0.544795	0	19	18	19	hypothetical protein			up
LMOf2365_0273	-0.168146	0.293508	0.199501	0.400486	3	18	17	18	hypothetical protein				down
LMOf2365_0274	-0.322387	0.274689	0.103381	0.257268	1	18	16	17	DNA-directed RNA polymerase subunit beta				up
LMOf2365_0276	0.615723	0.037241	-1.30132	-6.35657	16	13	2	1	hypothetical protein			down
LMOf2365_0288	0.542373	-0.392221	-0.385025	-6.27158	15	6	6	1	transporter			down
LMOf2365_0289	0.756098	-5.39713	-0.681419	-5.65971	18	0	3	3	hypothetical protein
LMOf2365_0294	0.882262	-4.99537	-0.0328041	-5.25796	19	1	13	4	hypothetical protein
LMOf2365_0307	-0.0551436	0.0249369	0.205477	0.271185	4	13	17	17	DNA-binding response regulator				down
LMOf2365_0312	-0.224613	0.0106001	-0.15576	0.560814	2	13	11	19	serine protease			up
LMOf2365_0313	0.822674	-5.31585	-5.42845	-5.57843	18	1	0	3	hypothetical protein		down
LMOf2365_0320	0.7621	-0.0425575	-6.0131	-6.16307	18	11	0	1	PTS system cellobiose-specific transporter subunit IIB		down	down
LMOf2365_0322	0.677474	0.139148	-1.33355	-6.46026	17	16	2	0	PTS system beta-glucoside-specific transporter subunit IIA			down
LMOf2365_0335	0.418784	-0.766833	-0.0973426	-6.40005	13	3	12	1	phosphomethylpyrimidine kinase			down
LMOf2365_0339	0.822147	-6.18254	-0.131829	-6.44512	18	0	11	0	hypothetical protein/putative membrane protein			down
LMOf2365_0340	0.272624	-0.132299	0.313069	-0.0567695	10	9	18	13	hypothetical protein
LMOf2365_0345	1.0392	-5.4619	-5.5745	-5.72448	19	0	0	3	hypothetical protein		down
LMOf2365_0346	0.960825	-4.71507	-4.82768	-4.97765	19	1	1	4	hypothetical protein		down
LMOf2365_0348	0.716032	-0.396815	-6.32355	-6.47353	18	6	0	0	hypothetical protein		down	down
LMOf2365_0351	0.628482	-4.77915	-0.0634411	-5.04173	16	1	12	4	hypothetical protein
LMOf2365_0353	0.748492	-1.05654	-0.262422	-6.66623	18	2	8	0	hypothetical protein			down
LMOf2365_0354	0.49044	-5.14952	-0.320486	-5.41211	15	1	7	4	hypothetical protein
LMOf2365_0363	0.640209	-0.747187	-0.779749	-6.20273	17	3	3	1	translaldolase			down
LMOf2365_0364	0.634872	-5.65462	0.046907	-5.9172	17	0	15	2	short chain dehydrogenase
LMOf2365_0365	0.824693	-0.737477	-6.09711	-1.02673	18	3	0	6	ribose 5-phosphate isomerase B		down
LMOf2365_0366	0.561931	-0.401253	-0.277469	-6.36762	16	6	8	1	triosephosphate isomerase			down
LMOf2365_0367	0.514042	-0.181448	-0.338505	-6.98072	15	9	7	0	dihydroxyacetone kinase			down
LMOf2365_0369	0.778267	-6.31861	-1.1082	-6.58119	18	0	2	0	hypothetical protein			down
LMOf2365_0370	0.473784	-0.231686	-0.34429	-6.88283	14	8	7	0	hypothetical protein			down
LMOf2365_0376	-0.308707	0.145448	-0.273531	-0.11621	1	16	8	13	fumarate reductase flavoprotein subunit
LMOf2365_0379	0.603294	-0.671915	-0.440423	-6.56929	16	3	5	0	hypothetical protein/fructose-bisphosphate aldolase, class II family			down
LMOf2365_0383	0.950243	-5.51944	-5.63205	-5.78203	19	0	0	3	hypothetical protein		down
LMOf2365_0390	0.423566	-5.93364	-0.0423605	-6.19623	13	0	13	1	PTS system beta-glucoside-specific transporter subunit IIB			down
LMOf2365_0391	-0.824722	0.226436	0.039253	0.680424	0	17	15	19	hypothetical protein			up	down
LMOf2365_0396	0.304611	-0.0592268	-0.545798	-6.75956	11	11	4	0	IolB protein			down
LMOf2365_0397	0.613629	-0.729178	-6.08881	-6.23879	16	3	0	1	IolC protein		down	down
LMOf2365_0402	0.125252	0.0314416	-0.475578	-6.74585	7	13	5	0	uracil-DNA glycosylase			down
LMOf2365_0404	-0.415732	-0.142193	-0.270362	0.0261032	1	9	8	15	hypothetical protein
LMOf2365_0409	-4.04981	-3.67362	-3.78622	-3.9362	0	2	2	5	hypothetical protein
LMOf2365_0410	-3.76213	-3.38594	-3.49854	-3.64852	0	2	2	5	hypothetical protein
LMOf2365_0411	0.758301	-4.36676	-4.47937	-4.62935	18	2	1	5	hypothetical protein		down
LMOf2365_0412	-4.44129	-4.0651	-4.1777	-4.32768	0	2	2	5	hypothetical protein
LMOf2365_0415	0.744602	-0.329578	-5.57798	-5.72796	18	7	0	3	hypothetical protein		down
LMOf2365_0418	0.382392	-0.174465	-1.16536	-7.00231	13	9	2	0	hypothetical protein			down	up
LMOf2365_0426	0.751668	-0.159762	-0.622353	-7.03573	18	9	4	0	glyoxalase			down	up
LMOf2365_0427	0.0769155	0.632157	-0.883272	0.0981517	7	19	3	15	hypothetical protein				up
LMOf2365_0431	-0.0435349	0.370046	-0.031261	0.00786136	4	19	13	14	hypothetical protein
LMOf2365_0432	-0.191409	0.515469	0.215353	-0.0691041	2	19	17	13	hypothetical protein
LMOf2365_0437	-1.07739	0.717584	0.0757196	0.486463	0	19	15	19	hypothetical protein			up
LMOf2365_0442	0.773253	-5.68574	-0.97003	-5.94832	18	0	2	2	PTS system fructose-specific transporter subunit IIA
LMOf2365_0443	0.966121	-5.62842	-0.873487	-5.891	19	0	3	2	PTS system fructose-specific transporter subunit IIB				up
LMOf2365_0444	0.344766	-0.0798185	-0.841119	-6.83464	12	11	3	0	PTS system fructose-specific transporter subunit IIC			down
LMOf2365_0449	0.732815	-5.82344	-5.93604	-0.487601	18	0	0	9	hypothetical protein		down
LMOf2365_0451	0.623536	-5.64015	0.18742	-5.90273	16	0	17	2	hypothetical protein
LMOf2365_0453	0.863451	-5.47574	-5.58834	-5.73832	19	0	0	3	hypothetical protein		down
LMOf2365_0454	0.830055	-5.18231	-5.29492	-5.4449	18	1	1	4	hypothetical protein		down
LMOf2365_0455	0.677057	-4.83285	-4.94546	-5.09544	17	1	1	4	hypothetical protein		down
LMOf2365_0456	0.502367	-4.6227	-4.7353	-4.88528	15	2	1	4	hypothetical protein		down
LMOf2365_0457	0.451238	-0.0988104	-6.20288	-6.35286	14	10	0	1	hypothetical protein		down	down
LMOf2365_0458	0.559126	-0.317444	-5.67707	-5.82705	16	7	0	3	hypothetical protein		down
LMOf2365_0459	-3.43671	-3.06051	-3.17312	-3.3231	0	2	2	5	hypothetical protein
LMOf2365_0460	1.03103	-4.27975	-4.39236	-4.54234	19	2	2	5	hypothetical protein
LMOf2365_0461	1.10095	-5.29135	-5.40396	-5.55394	19	1	0	3	hypothetical protein		down
LMOf2365_0462	0.305446	-1.00012	-0.68664	-6.33788	11	2	3	1	hypothetical protein			down	up
LMOf2365_0463	0.491086	-0.54767	-1.08927	-6.18089	15	4	2	1	hypothetical protein			down
LMOf2365_0464	-4.00725	-3.63106	-3.74366	-3.89364	0	2	2	5	hypothetical protein
LMOf2365_0465	0.581979	-5.17305	-5.28566	-5.43564	16	1	1	4	hypothetical protein		down
LMOf2365_0466	0.65972	-0.670768	-6.24296	-6.39294	17	3	0	1	hypothetical protein		down	down
LMOf2365_0467	0.146198	-0.0937953	0.0338798	-6.36027	8	10	14	1	hypothetical protein			down
LMOf2365_0469	1.1493	-5.17769	-5.2903	-5.44028	19	1	1	4	hypothetical protein		down
LMOf2365_0470	0.364739	0.294645	0.194463	-6.65255	12	18	17	0	hypothetical protein			down
LMOf2365_0473	-0.226386	0.293263	0.230106	0.415973	2	18	17	18	hypothetical protein
LMOf2365_0474	0.155586	-0.347568	0.360497	0.342765	8	6	19	18	YtfG protein		up		down
LMOf2365_0477	0.0284766	0.314383	-0.0574414	0.204824	6	18	13	17	hypothetical protein
LMOf2365_0481	0.860914	-5.29958	-0.544655	-5.56217	19	1	4	3	hypothetical protein
LMOf2365_0483	0.455052	-0.0572106	-0.4773	-6.5542	14	11	5	0	hypothetical protein			down
LMOf2365_0488	0.675933	-5.61356	-0.682737	-5.87614	17	0	3	2	hypothetical protein
LMOf2365_0492	0.279012	0.350994	-0.200978	-5.32769	10	19	9	4	hypothetical protein
LMOf2365_0493	0.617053	-4.27975	-4.39236	-4.54234	16	2	2	5	hypothetical protein
LMOf2365_0494	0.479107	-4.86501	-4.97762	-5.1276	14	1	1	4	hypothetical protein		down
LMOf2365_0496	0.924011	-5.31987	-5.43247	-5.58245	19	1	0	3	hypothetical protein		down
LMOf2365_0497	0.498497	-1.02955	-0.826299	-6.45692	15	2	3	0	hypothetical protein			down
LMOf2365_0500	-0.114855	0.460671	-0.459856	-0.195401	3	19	5	12	hypothetical protein				up
LMOf2365_0502	-0.13994	-0.135311	-5.54623	-5.69621	3	9	0	3	hypothetical protein		down
LMOf2365_0503	0.260054	-4.86501	-4.97762	0.33199	10	1	1	18	hypothetical protein		down
LMOf2365_0505	0.0658266	-0.0858035	-0.352559	-6.61179	6	10	7	0	hypothetical protein			down
LMOf2365_0507	0.213707	-0.617346	-0.969623	-1.62351	9	4	2	5	hypothetical protein
LMOf2365_0511	-0.446041	0.319769	0.22406	0.371662	1	19	17	18	heme-degrading monooxygenase IsdG				up
LMOf2365_0514	0.578617	-4.71507	-0.0401842	-4.97765	16	1	13	4	hypothetical protein
LMOf2365_0520	-0.394937	-0.492529	-0.805804	0.439728	1	5	3	19	shikimate 5-dehydrogenase			up
LMOf2365_0532	0.251481	-0.297667	-0.668101	-5.95388	10	7	4	2	PTS system transporter subunit IIA
LMOf2365_0533	0.587337	-5.88235	-0.211129	-6.14493	16	0	9	1	hypothetical protein			down
LMOf2365_0534	0.83224	-5.29135	-5.40396	-5.55394	19	1	0	3	ribulose-phosphate 3-epimerase		down
LMOf2365_0536	0.725335	-5.58931	-0.658493	-5.8519	18	0	4	2	PTS system galactitol-specific transporter subunit IIB
LMOf2365_0537	0.532691	-0.482715	-1.04427	-6.20488	15	5	2	1	PTS system galactitol-specific transporter subunit IIC			down
LMOf2365_0541	-0.324766	0.271287	-0.483172	-0.00454202	1	18	5	14	hypothetical protein
LMOf2365_0552	0.971296	-4.53861	-4.65122	-4.8012	19	2	1	5	hypothetical protein		down
LMOf2365_0559	0.316949	-5.09068	0.483687	-5.35327	11	1	19	4	hypothetical protein		up
LMOf2365_0560	0.859128	-5.61056	-0.617218	-5.87314	19	0	4	2	hypothetical protein
LMOf2365_0561	0.580094	-0.535814	-0.530636	-6.43319	16	5	4	0	hypothetical protein			down
LMOf2365_0571	0.248835	-4.81305	0.015986	-5.07564	10	1	14	4	PTS system glucitol/sorbitol-specific transporter subunit IIA
LMOf2365_0572	0.904285	-5.63723	-5.74983	-5.89981	19	0	0	2	PTS system glucitol/sorbitol-specific transporter subunit IIBC		down
LMOf2365_0573	0.29613	-0.0943268	-5.89391	-6.04389	11	10	0	2	PTS system glucitol/sorbitol-specific transporter subunit IIC		down
LMOf2365_0574	0.725847	-4.24507	-4.35767	-4.50765	18	2	2	5	hypothetical protein
LMOf2365_0575	0.833825	-5.59238	-0.661556	-5.85496	19	0	4	2	hypothetical protein
LMOf2365_0577	0.72029	-4.55601	-4.66861	-4.81859	18	2	1	5	hypothetical protein		down
LMOf2365_0578	0.975189	-5.262	-5.37461	-5.52459	19	1	1	3	hypothetical protein		down
LMOf2365_0580	0.778287	-0.848385	-1.01363	-6.38397	18	2	2	1	hypothetical protein			down
LMOf2365_0581	0.774552	-0.418776	-1.06419	-6.11944	18	6	2	1	hypothetical protein			down
LMOf2365_0582	-0.374482	-0.414877	-0.0739729	0.296212	1	6	12	18	hypothetical protein				down
LMOf2365_0589	-0.0582754	0.358485	-0.0306513	0.0262529	4	19	13	15	glutamate dehydrogenase
LMOf2365_0590	-0.533704	0.949835	0.461746	-5.66712	0	19	19	3	phosphoribosyl-ATP pyrophosphatase		up
LMOf2365_0595	0.595025	-4.95571	-0.0248876	-5.21829	16	1	13	4	imidazoleglycerol-phosphate dehydratase
LMOf2365_0599	0.462064	-0.0817302	-0.365607	-6.63588	14	10	6	0	histidinol-phosphatase			down
LMOf2365_0600	-0.119373	0.430389	0.0973843	-0.605384	3	19	16	8	methylated-DNA--protein-cysteine methyltransferase
LMOf2365_0601	0.803279	-0.160303	-5.37885	-5.52883	18	9	1	3	hypothetical protein		down
LMOf2365_0614	0.704772	-0.419402	-0.548814	-6.38577	17	6	4	1	hypothetical protein			down
LMOf2365_0615	0.891832	-4.77223	-4.88483	-5.03481	19	1	1	4	hypothetical protein		down
LMOf2365_0621	-0.120204	-0.153073	0.351697	0.328851	3	9	18	18	hypothetical protein				down
LMOf2365_0633	0.316152	0.581119	-0.229168	-1.55327	11	19	9	5	hypothetical protein
LMOf2365_0634	0.785472	-0.342412	-0.703478	-6.12646	18	6	3	1	hypothetical protein/putative membrane protein			down
LMOf2365_0644	-0.572627	0.233129	0.225884	0.32722	0	18	17	18	hypothetical protein
LMOf2365_0657	0.492839	-0.0717493	-1.54616	-6.73956	15	11	2	0	hypothetical protein			down
LMOf2365_0660	0.537266	-0.461662	-0.825581	-6.14035	15	5	3	1	PTS system fructose-specific transporter subunit IIA			down
LMOf2365_0663	0.582837	-0.705284	-0.456099	-6.24087	16	3	5	1	hypothetical protein			down
LMOf2365_tRNA-Ser-1	-0.290669	0.327077	0.0466371	-0.218906	2	19	15	12	Ser tRNA				down
LMOf2365_0667	0.408989	-0.412522	0.299597	-0.115489	13	6	18	13	hypothetical protein
LMOf2365_0668	0.275129	0.168206	0.0493705	-0.0458835	10	16	15	14	hypothetical protein
LMOf2365_0678	-0.399236	0.203892	0.0609404	0.606706	1	17	15	19	hypothetical protein			up
LMOf2365_0688	-0.620304	0.274452	0.0961522	-0.0662492	0	18	16	13	hypothetical protein/putative membrane protein
LMOf2365_0692	0.382768	0.556725	-0.754122	-0.904101	13	19	3	7	IS3 family transposase OrfA
LMOf2365_0693.1	0.583531	0.554259	-4.99643	-5.1464	16	19	1	4	hypothetical protein		down
LMOf2365_0703	0.976356	-5.64596	-0.74793	-5.90854	19	0	3	2	hypothetical protein
LMOf2365_0705	1.04189	-0.241783	-0.949095	-6.17425	19	8	2	1	hypothetical protein			down
LMOf2365_0707	-6.52425	0.0765057	0.231582	0.889161	0	14	17	19	hypothetical protein			up
LMOf2365_0708	0.852285	-5.43721	-0.443865	-5.69979	19	0	5	3	hypothetical protein
LMOf2365_0709	0.392501	-0.558177	0.272825	-0.0115414	13	4	18	14	hypothetical protein
LMOf2365_0710	0.675468	-5.55499	0.536964	-0.597217	17	0	19	8	hypothetical protein		up
LMOf2365_0711	1.17197	-3.84547	-3.95807	-4.10805	19	2	2	5	hypothetical protein
LMOf2365_0720	0.74485	-5.8355	-0.601	-6.09809	18	0	4	2	hypothetical protein
LMOf2365_0723	0.888504	-5.17305	-5.28566	-5.43564	19	1	1	4	hypothetical protein		down
LMOf2365_0730	0.542535	-0.570311	-0.760474	-6.64703	15	4	3	0	hypothetical protein			down
LMOf2365_0731	0.514538	-0.792135	-0.928837	-6.40183	15	3	3	0	hypothetical protein			down
LMOf2365_0738	0.359027	-5.01735	-5.12996	-5.27994	12	1	1	4	hypothetical protein		down
LMOf2365_0740	0.80711	-5.526	-5.63861	-5.78859	18	0	0	3	hypothetical protein		down
LMOf2365_0745	0.100415	-0.17398	-5.76722	-5.9172	7	9	0	2	hypothetical protein		down
LMOf2365_0754	0.871213	-5.66035	-0.762319	-5.92293	19	0	3	2	hypothetical protein
LMOf2365_0760	0.534614	0.186111	-0.533698	-6.73577	15	17	4	0	hypothetical protein			down
LMOf2365_0761	-0.759427	0.335621	0.38223	0.498604	0	19	19	19	hypothetical protein/putative membrane protein		up	up
LMOf2365_0764	-0.292173	0.0971131	-0.0502346	0.625202	2	15	13	19	hypothetical protein			up	down
LMOf2365_0765	-0.60781	0.102752	0.174659	0.721105	0	15	17	19	hypothetical protein			up	down
LMOf2365_0766	-0.279686	0.0415913	0.423552	0.214484	2	13	19	17	hypothetical protein		up
LMOf2365_0767	-4.54806	-4.17186	0.880317	-4.43445	0	2	19	5	hypothetical protein		up
LMOf2365_0770	0.503488	-4.31328	-4.42588	-4.57586	15	2	2	5	hypothetical protein
LMOf2365_0782	0.0568855	0.35851	0.10032	0.159658	6	19	16	16	hypothetical protein				down
LMOf2365_0785	0.137296	0.215239	0.163258	0.0249756	8	17	17	15	hypothetical protein				down
LMOf2365_0789	0.106896	-0.388465	0.363927	0.166802	7	6	19	16	hypothetical protein		up
LMOf2365_0818	0.011658	-0.716123	0.367148	0.473889	5	3	19	19	hypothetical protein		up	up
LMOf2365_0820	0.364336	-5.6225	0.305151	0.319475	12	0	18	18	hypothetical protein
LMOf2365_0821	-0.409133	-0.308352	0.247498	0.628147	1	7	18	19	hypothetical protein			up
LMOf2365_0827	-0.217767	-0.169896	0.462678	0.418059	2	9	19	18	carbonic anhydrase		up
LMOf2365_0833	0.542447	-0.828269	-0.535409	-6.33788	15	2	4	1	hypothetical protein			down
LMOf2365_0834	0.895686	-4.51195	-4.62455	-4.77453	19	2	1	5	hypothetical protein		down
LMOf2365_0835	0.901006	-4.6227	-4.7353	-4.88528	19	2	1	4	hypothetical protein		down
LMOf2365_0843	0.351144	-0.821476	0.0393684	-6.21986	12	3	15	1	hypothetical protein			down
LMOf2365_0849	-4.00725	-3.63106	-3.74366	1.27114	0	2	2	19	IS3 family transposase OrfA			up
LMOf2365_0851	0.29343	-5.01735	-0.0240114	-5.27994	11	1	13	4	hypothetical protein
LMOf2365_0867	-0.489865	0.35595	0.167912	0.590717	0	19	17	19	hypothetical protein			up	down
LMOf2365_0868	-0.355246	0.142502	0.201114	0.533122	1	16	17	19	hypothetical protein			up
LMOf2365_0879	0.625662	-0.594735	-0.188039	-6.3169	16	4	10	1	trehalose-6-phosphate hydrolase			down
LMOf2365_0880	0.665736	-0.377155	-1.15012	-6.34352	17	6	2	1	hypothetical protein			down
LMOf2365_0882	0.496171	-0.538623	-0.69205	-6.32267	15	4	3	1	phosphoglucomutase/phosphomannomutase			down
LMOf2365_0884	-0.559234	0.246537	0.0857687	0.618687	0	18	15	19	ATP-dependent RNA helicase DeaD			up
LMOf2365_0885	0.133441	-0.796617	0.231237	0.418901	8	3	17	18	hypothetical protein
LMOf2365_0886	-0.0477218	-0.124427	0.563233	0.171887	4	9	19	16	hypothetical protein		up
LMOf2365_0887	0.624353	0.574878	-5.03899	-5.18896	16	19	1	4	hypothetical protein		down
LMOf2365_0889	0.746898	-5.17769	-0.215126	-5.44028	18	1	9	4	hypothetical protein
LMOf2365_0890	-0.146046	-0.0607766	0.282727	0.467161	3	11	18	19	hypothetical protein			up
LMOf2365_0892	0.761614	-5.46884	-0.676173	-5.73143	18	0	3	3	PTS system IIA component domain-containing protein
LMOf2365_0895	0.737681	-4.9729	-5.08551	-5.23548	18	1	1	4	PTS system beta-glucoside-specific transporter subunit IIC		down
LMOf2365_0900	0.737681	-5.78383	-0.143863	-6.04641	18	0	11	2	hypothetical protein
LMOf2365_0902	0.944347	-5.35149	-5.4641	-5.61408	19	1	0	3	hypothetical protein/putative membrane protein		down
LMOf2365_tRNA-Asn-1	-0.070749	-0.627844	-1.00926	-0.956873	4	4	2	7	Asn tRNA				down
LMOf2365_tRNA-Ser-2	-0.377563	-1.00983	-1.08024	-1.05619	1	2	2	6	Ser tRNA				down
LMOf2365_0920	0.84738	-5.42282	-0.524787	-5.6854	19	0	5	3	hypothetical protein
LMOf2365_0922	0.580009	-0.476416	-6.2589	-0.310806	16	5	0	11	PTS system cellobiose-specific transporter subunit IIC		down
LMOf2365_tRNA-Glu-1	-6.39322	-0.557439	-6.12963	-6.27961	0	4	0	1	Glu tRNA		down	down
LMOf2365_tRNA-Asp-1	-0.250824	-1.41355	-0.648919	-0.891557	2	2	4	7	Asp tRNA				down
LMOf2365_0925	-0.38227	0.28747	0.591958	-0.434646	1	18	19	9	hypothetical protein		up
LMOf2365_0932	0.806001	-5.49615	-0.388397	-5.75873	18	0	6	3	hypothetical protein/putative membrane protein
LMOf2365_0936	0.631733	-0.726675	-0.157306	-6.40536	17	3	10	0	PTS system cellobiose-specific transporter subunit IIB			down
LMOf2365_0937	0.60787	-5.2405	-5.3531	-5.50308	16	1	1	4	PTS system transporter subunit IIC		down
LMOf2365_0938	1.11962	-5.35538	-5.46798	-5.61796	19	0	0	3	PTS system beta-glucoside-specific transporter subunit IIA		down
LMOf2365_0940	0.838777	-4.75118	-4.86378	-5.01376	19	1	1	4	PRD/PTS system IIA 2 domain-containing protein		down
LMOf2365_0953	-0.0192557	0.208757	0.207743	0.202107	5	17	17	17	hypothetical protein
LMOf2365_tRNA-Gly-2	0.407017	-5.82344	-0.283555	0.00075139	13	0	8	14	Gly tRNA
LMOf2365_0957	0.118059	-0.313765	0.0707494	0.387984	7	7	15	18	nitroreductase				down
LMOf2365_0958	-0.865178	0.675702	0.212977	0.245017	0	19	17	17	hypothetical protein
LMOf2365_0960	0.165162	0.531203	-0.0554955	-0.532159	8	19	13	9	hypothetical protein
LMOf2365_0962	0.924559	-0.116314	-5.30409	-5.45407	19	10	1	4	HSP90 family protein		down
LMOf2365_0964	-0.595803	0.179234	0.344603	0.610402	0	17	18	19	hypothetical protein			up
LMOf2365_0966	0.121227	0.184821	0.333168	0.0984243	7	17	18	15	hypothetical protein
LMOf2365_0970	0.288731	-0.757928	0.329176	0.139976	11	3	18	16	hypothetical protein
LMOf2365_0971	0.354501	-5.67453	0.229018	0.408519	12	0	17	18	hypothetical protein
LMOf2365_0972	0.231213	0.0196194	-0.128387	0.344822	10	13	11	18	hypothetical protein
LMOf2365_0974	-0.0934296	0.29753	0.495948	-0.108405	4	18	19	13	hypothetical protein		up		down
LMOf2365_0975	0.000333188	0.227491	0.431715	-0.0184904	5	17	19	14	hypothetical protein		up		up
LMOf2365_0985	0.821063	-5.2405	-5.3531	-0.310122	18	1	1	11	hypothetical protein		down
LMOf2365_0986	0.657271	-5.91831	-0.987488	-1.10572	17	0	2	6	hypothetical protein
LMOf2365_0998	-0.0362375	0.315974	-0.272477	0.286195	5	19	8	17	hypothetical protein
LMOf2365_1005	0.495462	-0.226958	0.353585	-0.799696	15	8	19	7	hypothetical protein		up
LMOf2365_1015	-0.182243	0.00820938	0.536016	0.270597	3	13	19	17	hypothetical protein		up
LMOf2365_1016	-0.0708448	0.324804	0.473526	0.0925834	4	19	19	15	hypothetical protein/putative membrane protein		up		down
LMOf2365_1017	0.193894	0.498431	0.295172	-0.263928	9	19	18	11	methylated-DNA--protein-cysteine methyltransferase				down
LMOf2365_1020	0.222903	-0.797149	0.376721	0.181536	9	3	19	16	hypothetical protein/putative membrane protein		up
LMOf2365_1022	-1.1705	0.300207	0.180173	0.784405	0	18	17	19	hypothetical protein			up	down
LMOf2365_1024	-0.466527	0.141711	0.114873	0.376051	1	16	16	18	phosphoenolpyruvate-protein phosphotransferase				down
LMOf2365_1028	-0.308287	0.0644032	0.349043	0.523787	1	14	18	19	hypothetical protein			up	down
LMOf2365_1029	-0.209719	-0.0210655	0.306319	0.413414	2	12	18	18	hypothetical protein
LMOf2365_1038	-0.222412	0.100128	0.0633174	0.467727	2	15	15	19	PTS system glucose-specific transporter subunit IIA			up
LMOf2365_1048	-0.378046	0.0934576	0.0942976	0.544905	1	15	16	19	metallo-beta-lactamase			up
LMOf2365_1049	-0.55402	0.236661	0.253086	0.519044	0	18	18	19	hypothetical protein			up
LMOf2365_1052	0.492989	-0.24943	-5.46798	-5.61796	15	8	0	3	hypothetical protein		down
LMOf2365_1053	0.472633	-0.595912	-0.890838	-6.45692	14	4	3	0	transketolase			down
LMOf2365_1054	0.505059	-0.798029	-0.470322	-6.5202	15	3	5	0	transketolase, C-terminal subunit			down
LMOf2365_1055	0.55354	-0.753393	-0.265224	-6.15177	16	3	8	1	glycerol kinase			down
LMOf2365_1057	0.384041	-5.03886	-5.15146	-5.30144	13	1	1	4	hypothetical protein		down
LMOf2365_1058	0.75603	-4.48455	-4.59715	-4.74713	18	2	1	5	hypothetical protein/putative membrane protein		down
LMOf2365_1064	0.63822	-0.352463	-5.73807	-5.88805	17	6	0	2	molybdopterin-guanine dinucleotide biosynthesis protein MobB		down		up
LMOf2365_1065	0.303643	-0.459104	-0.22996	-6.72558	11	5	9	0	molybdenum cofactor biosynthesis protein E			down
LMOf2365_1066	0.239098	0.0403489	-0.738735	-6.82888	10	13	3	0	molybdenum cofactor biosynthesis protein D			down
LMOf2365_1067	0.566305	-0.548156	-1.17159	-6.3322	16	4	2	1	molybdenum cofactor biosynthesis protein MoaC			down
LMOf2365_1068	0.269593	0.0120621	-0.440868	-6.50435	10	13	5	0	molybdenum cofactor biosynthesis protein A			down
LMOf2365_1074	-0.407966	-0.043169	-0.0628107	0.250994	1	11	12	17	pyruvate dehydrogenase complex, E1 component, pyruvate dehydrogenase subunit beta				down
LMOf2365_1076	-0.486217	0.222246	-0.0550913	0.123008	1	17	13	16	dihydrolipoamide dehydrogenase				down
LMOf2365_1077	-0.31468	0.0615131	0.164111	0.338161	1	14	17	18	hypothetical protein				down
LMOf2365_1080	-0.227477	0.0987056	-0.180953	0.472111	2	15	10	19	hypothetical protein			up	down
LMOf2365_1086	-0.745709	0.273243	0.1811	0.707675	0	18	17	19	hypothetical protein			up
LMOf2365_1087	-0.394829	0.122426	0.255592	0.62907	1	16	18	19	hypothetical protein			up	down
LMOf2365_1126	0.594873	0.345741	-0.545533	-5.63715	16	19	4	3	hypothetical protein
LMOf2365_1128	0.939421	-4.24507	-4.35767	-4.50765	19	2	2	5	hypothetical protein
LMOf2365_1129	-3.35666	-2.98047	-3.09307	-3.24305	0	2	2	5	hypothetical protein
LMOf2365_1130	0.734727	-0.355417	-5.74102	-0.330318	18	6	0	11	hypothetical protein		down
LMOf2365_1131	-4.28948	-3.91329	-4.02589	-4.17587	0	2	2	5	hypothetical protein
LMOf2365_1136	0.881931	-4.55601	-4.66861	-4.81859	19	2	1	5	hypothetical protein		down
LMOf2365_1139	-0.0918778	0.598564	-5.61211	0.0369992	4	19	0	15	hypothetical protein		down
LMOf2365_1145	-0.200649	-0.0140461	0.446818	0.454507	2	12	19	19	hypothetical protein		up	up
LMOf2365_1147	0.455785	-0.297887	-0.134785	-6.31304	14	7	11	1	hypothetical protein			down
LMOf2365_1148	0.662174	-0.408552	-0.217971	-6.15177	17	6	9	1	siroheme synthase			down
LMOf2365_1154	0.888051	-5.38215	-5.49475	-5.64473	19	0	0	3	cobinamide kinase/cobinamide phosphate guanylyltransferase		down
LMOf2365_1155	0.633692	-0.507986	-0.854206	-6.25121	17	5	3	1	cobalamin 5'-phosphate synthase			down
LMOf2365_1156	0.575894	-0.400631	-0.152794	-6.24294	16	6	11	1	alpha-ribazole-5'-phosphate phosphatase			down
LMOf2365_1158	-3.54591	-3.16971	-3.28232	-3.4323	0	2	2	5	hypothetical protein
LMOf2365_1178	0.557677	-5.86852	-5.98113	-0.99531	16	0	0	7	propanediol utilization protein PduX		down
LMOf2365_1179	-0.185671	-0.741642	0.430845	0.565431	3	3	19	19	hypothetical protein		up	up
LMOf2365_1180	-0.292868	-0.253148	0.425772	0.535374	2	8	19	19	hypothetical protein		up	up	down
LMOf2365_1184	0.299781	-5.44432	-5.55693	-5.70691	11	0	0	3	reactivating factor for ethanolamine ammonia lyase		down
LMOf2365_1185	0.759987	-5.38591	-5.49852	-5.6485	18	0	0	3	ethanolamine ammonia-lyase heavy chain		down
LMOf2365_1186	0.968851	-5.41189	-5.52449	-5.67447	19	0	0	3	ethanolamine ammonia-lyase small subunit		down
LMOf2365_1191	0.953278	-5.38591	-5.49852	-5.6485	19	0	0	3	hypothetical protein		down
LMOf2365_1192	0.29201	0.445059	-5.22823	-5.37821	11	19	1	4	hypothetical protein		down
LMOf2365_1193	0.612518	-0.135219	-5.52082	-5.6708	16	9	0	3	hypothetical protein		down
LMOf2365_1199	1.04217	-5.26625	-5.37885	-5.52883	19	1	1	3	hypothetical protein		down
LMOf2365_1200	0.904981	-5.54862	-5.66122	-5.8112	19	0	0	3	cobyrinic acid a,c-diamide synthase		down
LMOf2365_1201	0.451276	-0.643984	-0.979732	-6.32267	14	4	2	1	cobalamin biosynthesis protein			down
LMOf2365_1202	0.412638	0.0491636	-1.42156	-6.47682	13	14	2	0	cobalt-precorrin-8X methylmutase			down
LMOf2365_1203	0.423297	-0.239104	-0.604411	-6.74585	13	8	4	0	cobalt-precorrin-6A synthase			down
LMOf2365_1204	0.887427	-5.3631	-5.4757	-5.62568	19	0	0	3	cobalt-precorrin-6Y C(5)-methyltransferase		down
LMOf2365_1205	0.572388	-0.498337	-5.8039	-5.95388	16	5	0	2	cobalt-precorrin-6Y C(15)-methyltransferase		down
LMOf2365_1207	0.591727	-4.89001	-5.00262	-5.1526	16	1	1	4	cobalamin biosynthesis protein CbiG		down
LMOf2365_1208	0.556406	-0.652044	-0.686177	-6.41589	16	3	3	0	precorrin-3B C(17)-methyltransferase			down
LMOf2365_1209	0.205349	-0.126203	-5.37461	-5.52459	9	9	1	3	precorrin-6X reductase		down
LMOf2365_1210	0.543525	-0.99542	-0.493659	-6.36395	15	2	5	1	uroporphyrin-III C-methyltransferase/uroporphyrinogen-III synthase			down
LMOf2365_1211	0.552539	-4.75824	-4.87085	-5.02083	16	1	1	4	cobalt chelatase		down
LMOf2365_1212	0.69375	-5.65749	-0.828451	-5.92007	17	0	3	2	cobalt-precorrin-2 C(20)-methyltransferase
LMOf2365_1221	0.879457	-4.8197	-4.9323	-5.08228	19	1	1	4	hypothetical protein		down
LMOf2365_1223	-0.0356755	-0.0563081	0.354096	0.254454	5	11	19	17	hypothetical protein		up
LMOf2365_1245	-0.398555	0.0279916	0.338552	0.442807	1	13	18	19	hypothetical protein			up
LMOf2365_1252	0.28748	-4.87759	0.0204404	0.10685	11	1	14	16	hypothetical protein
LMOf2365_1255	0.69215	-0.228872	-5.7351	-5.88508	17	8	0	2	hypothetical protein		down
LMOf2365_1256	0.524759	-5.88464	0.166075	0.096948	15	0	17	15	hypothetical protein
LMOf2365_1259	-0.193877	0.130711	0.103169	0.631928	2	16	16	19	hypothetical protein			up	down
LMOf2365_1263	-0.763099	0.549914	0.434402	0.207288	0	19	19	17	hypothetical protein		up
LMOf2365_1266	-0.0897519	0.163209	0.330055	0.208592	4	16	18	17	hypothetical protein
LMOf2365_1268	-1.69403	0.318266	0.472066	0.634658	0	19	19	19	hypothetical protein		up	up
LMOf2365_1269	-0.0618016	0.133045	-0.0920933	0.555977	4	16	12	19	hypothetical protein			up	down
LMOf2365_1274	-0.734116	-0.326652	-0.436979	0.723126	0	7	5	19	hypothetical protein			up	down
LMOf2365_1278	0.66025	-5.34368	-0.479551	-0.562838	17	1	5	9	hypothetical protein/putative membrane protein
LMOf2365_1281	0.104322	-5.15427	-5.26688	-5.41686	7	1	1	4	hypothetical protein		down
LMOf2365_1283	-0.0875495	-0.461662	0.369105	0.292689	4	5	19	18	hypothetical protein		up
LMOf2365_1285	-0.348058	0.0350878	-0.0412318	0.66401	1	13	13	19	hypothetical protein			up	down
LMOf2365_1315	-3.73396	-3.35776	1.69442	-3.62035	0	2	19	5	hypothetical protein		up
LMOf2365_1322	0.130799	-0.0751077	0.245058	0.3358	8	11	18	18	hypothetical protein				down
LMOf2365_1327	0.793771	-4.44681	-4.55941	-4.70939	18	2	1	5	hypothetical protein		down
LMOf2365_1329	0.994401	-4.20914	-4.32174	-4.47172	19	2	2	5	hypothetical protein
LMOf2365_1346	0.033166	0.222148	0.0720853	0.15588	6	17	15	16	riboflavin biosynthesis protein RibF
LMOf2365_1350	-0.0718847	-0.0358516	0.480152	0.226089	4	12	19	17	hypothetical protein		up
LMOf2365_1351	-0.176351	-0.0317964	0.415892	0.348969	3	12	19	18	hypothetical protein		up		down
LMOf2365_1353	0.243105	-0.0937829	0.26613	0.145019	10	10	18	16	5-formyltetrahydrofolate cyclo-ligase
LMOf2365_1355	0.410997	0.286415	-5.12451	0.323936	13	18	1	18	hypothetical protein		down
LMOf2365_1369	0.599279	-4.79285	0.465184	-5.05543	16	1	19	4	hypothetical protein		up
LMOf2365_1392	-0.716134	0.0655239	0.0815366	0.776389	0	14	15	19	hypothetical protein			up
LMOf2365_1394	0.336671	-0.0350918	0.07826	0.0743737	12	12	15	15	hypothetical protein
LMOf2365_1411	0.041414	0.18662	0.206562	0.0837959	6	17	17	15	hypothetical protein
LMOf2365_1414	-0.426626	0.231057	0.133861	0.157501	1	18	16	16	hypothetical protein				up
LMOf2365_1415	-0.277952	-0.307224	0.459106	0.252173	2	7	19	17	CDP-diacylglycerol--glycerol-3-phosphate 3-phosphatidyltransferase		up
LMOf2365_1421	-0.0851603	-0.344956	0.389737	0.407423	4	6	19	18	hypothetical protein		up
LMOf2365_1459	-0.33276	0.0762228	0.446641	0.276561	1	14	19	17	hypothetical protein/putative membrane protein		up
LMOf2365_1470	0.89531	-4.6146	-4.72721	-4.87718	19	2	1	4	4-hydroxy-3-methylbut-2-enyl diphosphate reductase		down
LMOf2365_1480	0.0909233	0.218937	0.106332	0.220882	7	17	16	17	hypothetical protein
LMOf2365_1496	0.842373	-0.132222	-5.61546	-5.76544	19	9	0	3	hypothetical protein		down
LMOf2365_1504	0.157863	-5.41919	0.434355	-0.383454	8	0	19	10	hypothetical protein		up
LMOf2365_1514	-0.299494	-0.0491812	0.269759	0.42318	1	11	18	19	hypothetical protein			up	down
LMOf2365_1520	-0.288508	0.108472	0.152061	0.421979	2	15	16	18	hypothetical protein				down
LMOf2365_1531	-0.0566398	0.182035	0.137185	0.304784	4	17	16	18	tRNA-specific 2-thiouridylase MnmA
LMOf2365_1532	-0.140491	0.433326	0.0303435	0.119364	3	19	14	16	carbon-sulfur lyase				down
LMOf2365_1545	-0.0166203	0.345967	-0.185896	-0.518196	5	19	10	9	hypothetical protein
LMOf2365_1547	-0.00682917	0.201122	0.0223585	0.266777	5	17	14	17	hypothetical protein				down
LMOf2365_1568	-3.84217	-3.46598	-3.57858	-3.72856	0	2	2	5	hypothetical protein
LMOf2365_1571	0.902303	-4.35629	-4.4689	-4.61888	19	2	1	5	hypothetical protein		down
LMOf2365_1572	1.03021	-5.13029	-5.2429	-5.39288	19	1	1	4	folylpolyglutamate synthase		down
LMOf2365_1576	0.490047	-5.53899	0.327292	0.111931	15	0	18	16	uroporphyrinogen-III synthase
LMOf2365_1581	-0.490972	0.128857	0.195772	0.681016	0	16	17	19	hypothetical protein			up
LMOf2365_1594	-0.372459	-0.0182443	0.302375	0.284486	1	12	18	17	acetyl-CoA carboxylase carboxyltransferase subunit alpha
LMOf2365_1606	-0.0417503	-0.313242	-0.262217	-5.99193	4	7	8	2	hypothetical protein
LMOf2365_1626	0.784201	-3.94555	-4.05816	-4.20813	18	2	2	5	hypothetical protein
LMOf2365_1634	-0.00784209	-0.24315	0.32399	0.267001	5	8	18	17	hypothetical protein				down
LMOf2365_1635	-0.394628	0.181597	0.198378	0.521086	1	17	17	19	hypothetical protein			up	down
LMOf2365_1648	0.32766	-5.19604	0.577455	-0.322829	11	1	19	11	hypothetical protein		up
LMOf2365_1674	0.865733	-5.70505	-0.597299	-5.96763	19	0	4	2	hypothetical protein
LMOf2365_1675	-3.01182	-2.63563	-2.74823	-2.89821	0	2	2	5	hypothetical protein
LMOf2365_1676	0.9002	-4.24507	-4.35767	-4.50765	19	2	2	5	hypothetical protein/putative membrane protein
LMOf2365_1677	0.943533	-5.14952	-5.26213	-5.41211	19	1	1	4	hypothetical protein		down
LMOf2365_1689	-0.679146	0.248758	0.00294536	0.757793	0	18	14	19	hypothetical protein			up
LMOf2365_1692	0.102951	0.353103	0.178941	-0.00740575	7	19	17	14	hypothetical protein
LMOf2365_1698	-0.273142	0.360362	0.138473	-0.203208	2	19	16	12	alpha/beta fold family hydrolase				up
LMOf2365_tRNA-Glu-2	-0.922942	-0.299439	-1.51629	-7.35324	0	7	2	0	Glu tRNA			down	down
LMOf2365_tRNA-Ser-3	-1.09913	-0.273024	-0.624597	-1.63422	0	7	4	5	Ser tRNA				down
LMOf2365_tRNA-Asn-2	-1.13224	0.342562	0.269804	-0.194244	0	19	18	12	Asn tRNA
LMOf2365_tRNA-Ile-1	-0.415972	0.0929802	-0.0414834	-0.602468	1	15	13	8	Ile tRNA
LMOf2365_tRNA-Met-1	-0.595417	0.241708	0.334342	-0.201759	0	18	18	12	Met tRNA				down
LMOf2365_tRNA-Ser-4	-0.723687	-0.0662761	0.500554	0.366231	0	11	19	18	Ser tRNA		up
LMOf2365_tRNA-Met-2	-1.04717	-0.0200274	0.577609	0.450668	0	12	19	19	Met tRNA		up	up
LMOf2365_tRNA-Met-3	-0.048007	0.297296	0.38322	-0.154693	4	18	19	12	Met tRNA		up
LMOf2365_tRNA-Pro-2	-0.409268	-0.353673	0.366289	-0.229335	1	6	19	12	Pro tRNA		up
LMOf2365_tRNA-Arg-3	-0.653981	-0.282585	0.467782	0.0307968	0	7	19	15	Arg tRNA		up
LMOf2365_tRNA-Leu-3	-0.605462	0.182976	0.660824	0.146535	0	17	19	16	Leu tRNA		up
LMOf2365_tRNA-Gly-4	-0.777798	0.219622	0.709671	0.187421	0	17	19	17	Gly tRNA		up		down
LMOf2365_tRNA-Leu-4	-0.852567	0.220008	0.621882	0.284161	0	17	19	17	Leu tRNA		up		down
LMOf2365_tRNA-Lys-3	-1.01088	0.238342	0.636258	0.36483	0	18	19	18	Lys tRNA		up		down
LMOf2365_1709	0.565496	-5.72399	-0.0682785	-0.85078	16	0	12	7	glutamate-1-semialdehyde aminotransferase
LMOf2365_1710	-0.0317094	-0.50047	0.231879	0.555419	5	5	17	19	hypothetical protein			up
LMOf2365_1714	-0.256026	-0.0499273	0.110988	0.552487	2	11	16	19	hypothetical protein/inner membrane protein			up	down
LMOf2365_1724	0.769097	0.284152	-5.15146	-5.30144	18	18	1	4	hypothetical protein		down
LMOf2365_1731	-0.800778	0.277779	0.20416	0.659782	0	18	17	19	hypothetical protein			up
LMOf2365_1737	0.848907	-4.02192	-4.13453	-4.28451	19	2	2	5	hypothetical protein
LMOf2365_tRNA-Arg-4	0.792741	-4.46586	-4.57846	-4.72844	18	2	1	5	Arg tRNA		down
LMOf2365_1739	0.488785	0.396712	-5.602	-0.70855	15	19	0	8	hypothetical protein		down
LMOf2365_1747	0.541846	-0.84555	-0.391759	-6.45524	15	2	6	0	hypothetical protein/putative membrane protein			down
LMOf2365_1769	0.836121	-0.0308791	-0.941991	-5.99725	19	12	3	2	hypothetical protein
LMOf2365_1775	-0.0118319	0.238945	0.180861	0.0979681	5	18	17	15	hypothetical protein
LMOf2365_1777	-0.0203535	-0.206573	0.318539	0.407128	5	8	18	18	hypothetical protein
LMOf2365_1804	-0.0329937	0.387119	-0.240226	0.437291	5	19	9	19	hypothetical protein			up
LMOf2365_1806	-0.135203	0.607352	-0.168186	-0.342262	3	19	10	10	hypothetical protein
LMOf2365_1811	-0.629262	0.227315	0.275014	0.495794	0	17	18	19	hypothetical protein			up
LMOf2365_1813	0.760671	-4.25676	-4.36937	-4.51935	18	2	2	5	hypothetical protein
LMOf2365_1821	-0.372446	0.096032	0.333191	0.281167	1	15	18	17	hypothetical protein
LMOf2365_1833	0.329636	-5.76342	-5.87603	0.0260838	11	0	0	15	hypothetical protein		down
LMOf2365_1837	-0.131463	0.326795	-0.497306	-0.416761	3	19	5	10	glycerol-3-phosphate acyltransferase
LMOf2365_1869	-0.20743	-0.768208	0.419826	0.647838	2	3	19	19	hypothetical protein		up	up
LMOf2365_1919	-0.473744	0.108118	-0.0239048	0.692832	1	15	13	19	hypothetical protein			up
LMOf2365_1927	-0.341761	0.0594333	-0.116887	0.173085	1	14	11	16	hypothetical protein
LMOf2365_1942	0.675161	-4.68522	-4.79782	-4.9478	17	2	1	4	hypothetical protein		down
LMOf2365_1950	-0.128665	-0.108865	0.317409	0.4272	3	10	18	19	hypothetical protein			up	down
LMOf2365_2001	-5.06896	-4.69277	-4.80537	1.29848	0	1	1	19	hypothetical protein		down	up
LMOf2365_2028	-3.26965	-2.89346	-3.00606	-3.15604	0	2	2	5	hypothetical protein
LMOf2365_2036	0.320588	0.165275	-5.76146	-5.91144	11	16	0	2	hypothetical protein		down
LMOf2365_2039	0.92472	-4.75118	-4.86378	-5.01376	19	1	1	4	hypothetical protein		down		up
LMOf2365_2047	0.762442	-5.68574	0.0452009	-5.94832	18	0	15	2	carbon-sulfur lyase
LMOf2365_2049	0.860284	-5.2405	-5.3531	-5.50308	19	1	1	4	nicotinate-nucleotide pyrophosphorylase		down
LMOf2365_2050	0.715063	-0.132519	-5.66122	-5.8112	18	9	0	3	quinolinate synthetase		down
LMOf2365_2053	0.49453	-0.0882786	-0.742481	-6.66078	15	10	3	0	hypothetical protein			down
LMOf2365_2054	0.725847	-4.24507	-4.35767	-4.50765	18	2	2	5	hypothetical protein
LMOf2365_2055	0.476955	-4.60644	-4.71904	-4.86902	14	2	1	4	hypothetical protein		down
LMOf2365_2056	0.639051	-5.69406	-0.939131	-5.95664	17	0	3	2	hypothetical protein
LMOf2365_2057	0.602645	0.086358	-5.16205	-5.31202	16	15	1	4	hypothetical protein		down
LMOf2365_2085	-0.345809	0.0990606	0.266364	0.485524	1	15	18	19	hypothetical protein			up	down
LMOf2365_2097	0.658345	-0.160303	-5.37885	-5.52883	17	9	1	3	hypothetical protein		down
LMOf2365_2101	1.19383	-4.49376	-4.60637	-4.75635	19	2	1	5	hypothetical protein		down
LMOf2365_2103	0.716516	-5.74784	0.237633	-0.306638	18	0	18	11	hypothetical protein
LMOf2365_2125	0.753368	-6.02895	-1.03561	-1.2809	18	0	2	6	hypothetical protein
LMOf2365_2131	0.694196	-0.197299	-5.55693	-5.70691	17	8	0	3	hypothetical protein		down
LMOf2365_2156	0.642371	-0.0263439	-5.68021	-5.83019	17	12	0	3	hypothetical protein		down
LMOf2365_2165	0.72556	-5.60755	0.165948	-0.133563	18	0	17	13	hypothetical protein
LMOf2365_2174	-0.0427439	0.374207	0.288877	-0.201468	4	19	18	12	hypothetical protein				up
LMOf2365_2180	0.142974	0.434426	0.198923	-0.541924	8	19	17	9	hypothetical protein/putative membrane protein
LMOf2365_2181	-0.15308	0.338138	0.184174	-0.0666971	3	19	17	13	hypothetical protein				down
LMOf2365_2182	-0.748813	0.339945	0.438878	0.423403	0	19	19	19	hypothetical protein		up	up
LMOf2365_2183	-0.536695	0.345607	0.136272	0.585301	0	19	16	19	hypothetical protein			up
LMOf2365_2184	-0.485771	0.354916	0.111145	0.478271	1	19	16	19	thioredoxin			up
LMOf2365_2188	-0.328401	0.292162	-0.138388	0.203282	1	18	11	17	hypothetical protein
LMOf2365_2192	0.552825	-0.442163	-0.389253	-6.22621	16	6	6	1	hypothetical protein			down
LMOf2365_2194	0.423066	-0.0557308	-1.24028	-6.63728	13	11	2	0	hypothetical protein			down
LMOf2365_2201	0.276866	-0.397925	-0.320486	0.476131	10	6	7	19	hypothetical protein			up
LMOf2365_2209	0.0254112	0.413415	-0.245199	-0.202215	6	19	9	12	hypothetical protein/putative membrane protein				down
LMOf2365_2220	-0.456946	-0.0983483	-0.0033137	0.808119	1	10	14	19	hypothetical protein			up
LMOf2365_2230	-0.504209	0.516142	0.347609	-0.0188985	0	19	18	14	hypothetical protein
LMOf2365_2237	-0.858876	0.172328	0.216847	0.606827	0	17	17	19	hypothetical protein			up	up
LMOf2365_2243	-0.684188	0.0647499	0.0145355	0.839573	0	14	14	19	hypothetical protein			up	down
LMOf2365_2250	-0.366866	0.120284	0.22991	0.539367	1	15	17	19	hypothetical protein			up
LMOf2365_2251	-0.0361094	-0.522963	0.372661	0.54848	5	5	19	19	hypothetical protein		up	up
LMOf2365_2261	-4.20396	1.33702	-3.94037	-4.09035	0	19	2	5	hypothetical protein/putative membrane protein
LMOf2365_2288	0.110243	-0.00484505	0.134661	0.219457	7	12	16	17	hypothetical protein
LMOf2365_2294	-0.596173	0.177966	0.196886	0.63598	0	17	17	19	hypothetical protein			up
LMOf2365_2321	0.71247	-0.657351	-0.591707	-6.24294	18	3	4	1	FMN reductase, NADPH-dependent			down
LMOf2365_2330	-0.453938	0.111553	0.0586289	0.674059	1	15	15	19	hypothetical protein/putative membrane protein			up	down
LMOf2365_2360	0.901006	-0.448311	-5.83391	-5.98389	19	5	0	2	hypothetical protein/putative membrane protein		down
LMOf2365_2361	0.737681	-4.38738	-4.49999	0.455978	18	2	1	19	hypothetical protein		down	up
LMOf2365_2368	-0.11778	-0.297113	0.352423	0.529347	3	7	18	19	hypothetical protein			up
LMOf2365_2369	-3.57981	-3.20361	-3.31622	-3.4662	0	2	2	5	hypothetical protein
LMOf2365_2372	-0.210732	0.00631747	0.246607	0.423312	2	13	18	19	hypothetical protein			up
LMOf2365_2373	0.384304	0.0796199	-0.291292	-6.60459	13	14	8	0	hypothetical protein			down
LMOf2365_2379	-0.314014	0.0704778	-0.11053	-0.225722	1	14	12	12	hypothetical protein
LMOf2365_2381	-0.250218	0.176908	-0.00481148	0.65103	2	17	14	19	hypothetical protein			up	down
LMOf2365_2391	-0.239978	-0.426571	0.747912	-0.26171	2	6	19	11	hypothetical protein		up
LMOf2365_2403	-0.52041	-0.103506	0.0425648	0.555771	0	10	15	19	hypothetical protein			up
LMOf2365_2406	0.467391	-4.8263	0.0717337	-5.08888	14	1	15	4	hypothetical protein
LMOf2365_2411	0.297573	0.614532	-0.519068	-0.440454	11	19	5	9	hypothetical protein
LMOf2365_2414	0.407499	0.0193689	-0.802912	-6.65667	13	13	3	0	hypothetical protein			down
LMOf2365_2415	0.771018	-0.160303	-5.37885	-5.52883	18	9	1	3	hypothetical protein		down
LMOf2365_2439	-0.130142	0.259403	0.198489	0.155884	3	18	17	16	hypothetical protein				up
LMOf2365_2451	-0.299352	0.0608522	0.141498	0.459407	2	14	16	19	thioredoxin-disulfide reductase			up
LMOf2365_2457	-0.303986	0.149034	0.45801	0.0302229	1	16	19	15	hypothetical protein/putative membrane protein		up
LMOf2365_2463	-0.373844	0.139315	0.107368	0.300691	1	16	16	18	hypothetical protein
LMOf2365_2500	-6.24472	0.206822	0.319657	0.858227	0	17	18	19	hypothetical protein			up
LMOf2365_2535	0.725259	-5.8063	0.0725564	-6.06889	18	0	15	2	hypothetical protein/putative membrane protein
LMOf2365_2536	-0.503796	0.254231	0.001864	0.517147	0	18	14	19	4-oxalocrotonate tautomerase			up
LMOf2365_2539	0.205464	-5.33185	-0.171451	-5.59443	9	1	10	3	hypothetical protein
LMOf2365_2540	-0.148429	0.148097	0.426215	0.111579	3	16	19	16	hypothetical protein		up
LMOf2365_2541	0.37559	-0.00715152	0.417906	-0.482928	12	12	19	9	hypothetical protein		up
LMOf2365_2547	-0.16726	-0.0318016	-0.0033015	0.441218	3	12	14	19	hypothetical protein			up
LMOf2365_2551	0.861475	-5.35538	0.0126582	-5.61796	19	0	14	3	hypothetical protein
LMOf2365_2562	-0.648613	0.657875	0.380741	-0.0574166	0	19	19	13	hypothetical protein		up		up
LMOf2365_2567	1.1193	-5.09068	-5.20329	-5.35327	19	1	1	4	hypothetical protein		down
LMOf2365_2624	-4.67842	-4.30223	0.490444	-4.56481	0	2	19	5	hypothetical protein		up
LMOf2365_2671	-0.0810844	-0.320381	0.242608	0.475976	4	7	18	19	hypothetical protein			up
LMOf2365_2679	0.483151	0.305749	-0.17926	-6.3454	14	18	10	1	MutT/nudix family protein			down
LMOf2365_2681	0.053999	0.00718271	-0.0206255	0.342657	6	13	13	18	hypothetical protein
LMOf2365_2687	-0.403785	-0.149089	0.129313	0.464593	1	9	16	19	hypothetical protein			up
LMOf2365_2689	-0.28925	-0.00185254	0.189608	0.508479	2	12	17	19	hypothetical protein			up	down
LMOf2365_2690	-0.198841	0.202578	0.232362	0.447969	2	17	17	19	hypothetical protein			up
LMOf2365_2693	-0.179918	-0.0125727	0.0584873	0.542205	3	12	15	19	hypothetical protein			up	down
LMOf2365_2721	0.991702	-5.4619	-5.5745	-5.72448	19	0	0	3	glycosyl hydrolase		down
LMOf2365_2737	0.573924	-0.56074	-0.234431	-6.32458	16	4	9	1	para-aminobenzoate synthase, component I			down
LMOf2365_2747	0.576908	-4.41754	-4.53014	-4.68012	16	2	1	5	hypothetical protein		down
LMOf2365_2750	0.459917	-5.50953	0.235802	-5.77211	14	0	17	3	hypothetical protein
LMOf2365_2758	0.532711	-0.45397	-0.0337698	-6.31498	15	5	13	1	hypothetical protein/putative membrane protein			down
LMOf2365_2764	0.910774	0.18171	-5.45236	-5.60233	19	17	0	3	hypothetical protein		down
LMOf2365_2791	0.979554	-0.128988	-5.91147	-6.06145	19	9	0	2	hypothetical protein		down
LMOf2365_2792	0.913467	-0.28224	-5.64187	-5.79185	19	7	0	3	hypothetical protein		down
LMOf2365_2793	0.954352	-5.72131	-0.669129	-5.98389	19	0	4	2	hypothetical protein
LMOf2365_2796	0.517094	0.417308	-0.584558	-6.43832	15	19	4	0	hypothetical protein			down	up
LMOf2365_2797	0.612978	-4.77915	-4.89175	-5.04173	16	1	1	4	hypothetical protein		down
LMOf2365_2804	0.865936	-0.131896	-5.56751	-5.71749	19	9	0	3	hypothetical protein		down
LMOf2365_2833	0.570627	-5.69957	0.0313695	-0.163061	16	0	14	12	hypothetical protein
LMOf2365_2847	0.699297	-5.27888	-0.34806	0.0933261	17	1	7	15	hypothetical protein
LMOf2365_1146	-0.11417	-0.215453	0.34896	0.536832	3	8	18	19	ATP-dependent Clp protease proteolytic subunit	Amino acid and protein metabolism		up	down
LMOf2365_1152	0.71756	-0.134912	-5.44047	-5.59045	18	9	0	3	propanediol utilization protein PduV	Amino acid and protein metabolism	down
LMOf2365_1159	0.608637	-1.1719	-0.944641	-6.78159	16	2	2	0	propanediol utilization protein PduA	Amino acid and protein metabolism		down
LMOf2365_1160	0.784895	-5.77623	-5.88883	-6.03881	18	0	0	2	propanediol utilization protein PduB	Amino acid and protein metabolism	down
LMOf2365_1169	0.459699	-0.221127	-1.22262	-6.59296	14	8	2	0	ethanolamine utilization protein	Amino acid and protein metabolism		down
LMOf2365_1187	0.634757	-0.458341	-1.05645	-6.28161	17	5	2	1	ethanolamine utilization protein	Amino acid and protein metabolism		down
LMOf2365_1190	0.279374	0.121211	-0.608168	-6.58709	10	15	4	0	ethanolamine utilization protein	Amino acid and protein metabolism		down
LMOf2365_1194	0.451593	0.165989	-0.190025	-6.79363	14	16	10	0	carboxysome protein	Amino acid and protein metabolism		down
LMOf2365_1196	0.684193	-5.05991	-5.17252	-5.3225	17	1	1	4	hypothetical protein/putative membrane protein	Amino acid and protein metabolism	down
LMOf2365_1197	0.780699	-5.00642	-0.251493	-5.26901	18	1	8	4	hypothetical protein	Amino acid and protein metabolism
LMOf2365_1317	-0.602326	0.185846	0.215004	0.455348	0	17	17	19	glutamine synthetase, type I	Amino acid and protein metabolism		up	up
LMOf2365_1389	-0.139183	0.394102	0.129547	-0.282796	3	19	16	11	2-oxoisovalerate dehydrogenase E1 component subunit alpha	Amino acid and protein metabolism			down
LMOf2365_1452	0.472165	-0.438564	-0.578568	-6.61465	14	6	4	0	pyridine nucleotide-disulfide oxidoreductase	Amino acid and protein metabolism		down
LMOf2365_1513	-0.0842582	-0.180285	0.370225	-0.336326	4	9	19	11	MTA/SAH nucleosidase	Amino acid and protein metabolism	up
LMOf2365_1555	-0.0586043	0.336108	-0.0611255	0.00223511	4	19	12	14	prephenate dehydratase	Amino acid and protein metabolism
LMOf2365_1600	-0.318717	-0.0969396	-0.346527	-0.133046	1	10	7	13	proline dipeptidase	Amino acid and protein metabolism
LMOf2365_1609	0.489608	-0.292829	-0.775452	-6.73956	15	7	3	0	ornithine carbamoyltransferase	Amino acid and protein metabolism		down
LMOf2365_1610	0.373822	0.0217768	-0.542813	-6.8872	12	13	4	0	acetylornithine aminotransferase	Amino acid and protein metabolism		down
LMOf2365_1612	0.464213	-0.565433	-0.626745	-6.76819	14	4	4	0	bifunctional ornithine acetyltransferase/N-acetylglutamate synthase	Amino acid and protein metabolism		down
LMOf2365_1613	0.707909	-5.72934	-5.84195	-5.99193	18	0	0	2	N-acetyl-gamma-glutamyl-phosphate reductase	Amino acid and protein metabolism	down
LMOf2365_1617	0.45236	-0.400898	-5.55693	-0.108485	14	6	0	13	GAF domain-containing protein	Amino acid and protein metabolism	down
LMOf2365_1649	0.661571	-0.146006	-0.887219	-6.11237	17	9	3	1	tryptophan synthase subunit alpha	Amino acid and protein metabolism		down
LMOf2365_1653	0.480397	-0.706056	-0.125514	-6.13343	14	3	11	1	anthranilate phosphoribosyltransferase	Amino acid and protein metabolism		down
LMOf2365_1705	0.561152	0.161677	-0.0646867	-6.24294	16	16	12	1	5-methyltetrahydropteroyltriglutamate/homocysteine S-methyltransferase	Amino acid and protein metabolism		down
LMOf2365_1955	0.526273	-0.0673133	-0.647726	-6.45019	15	11	4	0	chorismate mutase	Amino acid and protein metabolism		down	up
LMOf2365_2006	0.508946	-0.767265	-0.344946	-6.35286	15	3	7	1	dihydroxy-acid dehydratase	Amino acid and protein metabolism		down
LMOf2365_2011	0.791061	-0.427441	-5.86306	-6.01303	18	6	0	2	3-isopropylmalate dehydrogenase	Amino acid and protein metabolism	down
LMOf2365_2012	0.563122	0.0659058	-6.05059	-6.20056	16	14	0	1	isopropylmalate isomerase large subunit	Amino acid and protein metabolism	down	down
LMOf2365_2013	0.661921	-0.552974	-1.01578	-6.20919	17	4	2	1	isopropylmalate isomerase small subunit	Amino acid and protein metabolism		down
LMOf2365_2048	0.838447	-0.464531	-5.77009	-5.92007	19	5	0	2	L-aspartate oxidase	Amino acid and protein metabolism	down
LMOf2365_2082	0.397813	-5.82586	0.203569	-0.0845605	13	0	17	13	hypothetical protein	Amino acid and protein metabolism
LMOf2365_2314	0.258789	-0.36832	-0.250019	-6.58415	10	6	8	0	glutaredoxin family protein	Amino acid and protein metabolism		down
LMOf2365_2429	-0.575694	-0.0112023	-0.173909	-0.0352665	0	12	10	14	phosphoglyceromutase	Amino acid and protein metabolism
LMOf2365_1161	0.657317	-0.779392	-0.944641	-6.31498	17	3	2	1	glycerol dehydratase large subunit	Carbohydrate metabolism		down
LMOf2365_1162	0.69323	-5.77112	-0.873093	-6.03371	17	0	3	2	propanediol utilization: dehydratase, medium subunit	Carbohydrate metabolism
LMOf2365_1163	0.937014	-5.40822	-5.52082	-5.6708	19	0	0	3	propanediol utilization dehydratase small subunit	Carbohydrate metabolism	down
LMOf2365_1164	0.57453	-0.828458	-0.552405	-6.38936	16	2	4	1	propanediol utilization diol dehydratase reactivation protein	Carbohydrate metabolism		down
LMOf2365_1168	0.700255	-5.30367	-5.41628	-5.56626	17	1	0	3	propanediol utilization protein PduL	Carbohydrate metabolism	down
LMOf2365_1173	0.561987	-5.77112	-0.873093	-6.03371	16	0	3	2	CoA-dependent propionaldehyde dehydrogenase	Carbohydrate metabolism
LMOf2365_1174	0.846414	-5.49278	-5.60538	-5.75536	19	0	0	3	propanol dehydrogenase	Carbohydrate metabolism	down
LMOf2365_1176	0.54248	-0.886509	-0.420377	-6.36945	15	2	6	1	propionate/acetate kinase	Carbohydrate metabolism		down
LMOf2365_1271	0.325701	-0.426571	-5.64512	-5.7951	11	6	0	3	trehalose-6-phosphate hydrolase	Carbohydrate metabolism	down
LMOf2365_1272	0.648787	-0.712976	-0.825581	-6.14035	17	3	3	1	PTS system trehalose-specific transporter subunit IIBC	Carbohydrate metabolism		down
LMOf2365_1425	-0.386629	0.177616	-0.0191011	0.133121	1	17	13	16	formate acetyltransferase	Carbohydrate metabolism			down
LMOf2365_1744	0.424643	0.316874	-0.329577	-0.848042	13	19	7	7	PTS system beta-glucoside-specific transporter subunit IIB	Carbohydrate metabolism
LMOf2365_1753	0.46468	-0.654275	-0.459395	-6.43832	14	3	5	0	beta-glucosidase	Carbohydrate metabolism		down
LMOf2365_2020	0.138353	-0.0792288	-5.41219	-5.56217	8	11	0	3	PTS system mannose/fructose/sorbose family transporter subunit IIA	Carbohydrate metabolism	down
LMOf2365_2021	0.409674	-0.383514	-0.74458	-6.16756	13	6	3	1	hypothetical protein	Carbohydrate metabolism		down
LMOf2365_2022	0.677486	-5.47574	-5.58834	-0.727688	17	0	0	8	SIS domain-containing protein	Carbohydrate metabolism	down
LMOf2365_2023	0.332216	-0.551133	-0.376056	-6.16082	11	4	6	1	PTS system mannose/fructose/sorbose family transporter subunit IID	Carbohydrate metabolism		down
LMOf2365_2126	0.978217	-5.23176	-5.34437	-5.49435	19	1	1	4	hypothetical protein	Carbohydrate metabolism	down
LMOf2365_2128	0.474239	-0.490192	-0.567705	-6.38757	14	5	4	1	PTS system galactitol-specific transporter subunit IIC	Carbohydrate metabolism		down
LMOf2365_2129	0.447846	-4.84584	0.0849789	-5.10843	14	1	15	4	PTS system galactitol-specific enzyme IIB component	Carbohydrate metabolism
LMOf2365_2130	0.38286	-5.24483	-0.529125	-0.432244	13	1	5	10	PTS system galactitol-specific enzyme IIA component	Carbohydrate metabolism
LMOf2365_2155	0.762073	-5.58316	-5.69576	-5.84574	18	0	0	3	maltose phosphorylase	Carbohydrate metabolism	down
LMOf2365_2160	0.865515	-0.445692	-5.77865	-5.92863	19	6	0	2	neopullulanase	Carbohydrate metabolism	down
LMOf2365_2167	0.475317	-0.371155	-0.816465	-6.21347	14	6	3	1	hypothetical protein/fructose-bisphosphate aldolase, class II family	Carbohydrate metabolism		down
LMOf2365_2168	0.578914	-0.493838	-0.508003	-6.4263	16	5	5	0	fructose-bisphosphate aldolase	Carbohydrate metabolism		down
LMOf2365_2204	0.577405	-0.745788	-1.00603	-6.54964	16	3	2	0	propionate CoA-transferase	Carbohydrate metabolism		down
LMOf2365_2344	-0.814455	0.234231	0.500611	0.475682	0	18	19	19	PTS system cellobiose-specific transporter subunit IIB	Carbohydrate metabolism	up	up
LMOf2365_2430	-0.484288	-0.0419225	-0.0906952	-0.0433014	1	11	12	14	triosephosphate isomerase	Carbohydrate metabolism
LMOf2365_2431	-0.4275	0.190985	-0.214372	0.0104577	1	17	9	14	phosphoglycerate kinase	Carbohydrate metabolism
LMOf2365_2499	-0.209683	0.136917	0.0675347	0.399543	2	16	15	18	UDP-N-acetylglucosamine 1-carboxyvinyltransferase	Carbohydrate metabolism			down
LMOf2365_2528	-0.331767	0.0350242	-0.154704	0.0187945	1	13	11	14	fructose-bisphosphate aldolase	Carbohydrate metabolism
LMOf2365_2751	0.542993	-0.453625	-0.448447	-6.351	15	5	5	1	glycosyl hydrolase	Carbohydrate metabolism		down
LMOf2365_2752	0.491403	-0.0921796	-0.579478	-6.93401	15	10	4	0	PTS system cellobiose-specific transporter subunit IIB	Carbohydrate metabolism		down
LMOf2365_2753	0.646875	-0.993738	-0.550817	-6.42111	17	2	4	0	PTS system cellobiose-specific transporter subunit IIC	Carbohydrate metabolism		down
LMOf2365_2755	0.715439	-0.662771	-0.438904	-6.44682	18	3	5	0	PTS system transporter subunit IIA	Carbohydrate metabolism		down
LMOf2365_2771	0.693031	0.254863	-1.21358	-6.19187	17	18	2	1	PTS system beta-glucoside-specific transporter subunit IIA	Carbohydrate metabolism		down
LMOf2365_2772	0.279602	-0.0101396	-0.615831	-6.88611	10	12	4	0	beta-glucosidase	Carbohydrate metabolism		down
LMOf2365_2774	0.515382	-0.726337	-0.646039	-6.44851	15	3	4	0	PTS system beta-glucoside-specific transporter subunit IIC	Carbohydrate metabolism		down
LMOf2365_2785	0.370135	-0.0393421	-0.312068	-7.18948	12	11	7	0	PTS system transporter subunit IIA	Carbohydrate metabolism		down
LMOf2365_2787	0.359293	-0.260557	-0.667153	-6.79602	12	7	4	0	PTS system mannitol-specific transporter subunit IIBC	Carbohydrate metabolism		down
LMOf2365_2837	0.589807	0.00365245	-0.710851	-6.92461	16	13	3	0	rhamnulose-1-phosphate aldolase	Carbohydrate metabolism		down
LMOf2365_2839	0.408917	0.0886999	-0.623526	-6.81376	13	15	4	0	rhamnulokinase	Carbohydrate metabolism		down
LMOf2365_1917	-0.3457	0.238729	0.306506	-0.00847002	1	18	18	14	hypothetical protein	Cell division			down
LMOf2365_1980	0.339149	-0.357694	-0.171317	-6.41937	12	6	10	0	hypothetical protein/segregation and condensation protein B	Cell division		down
LMOf2365_2045	0.0339692	0.0241153	0.326545	0.261724	6	13	18	17	cell division protein DivIVA	Cell division
LMOf2365_2066	0.813667	-5.23176	-5.34437	-0.100718	18	1	1	13	cell division protein FtsQ	Cell divison	down
LMOf2365_0712	0.947753	-0.185409	-5.64512	-5.7951	19	8	0	3	flagellar biosynthesis protein FliP	Cell motility	down
LMOf2365_0713	0.76603	-0.154992	-5.66122	-5.8112	18	9	0	3	flagellar biosynthesis protein FliQ	Cell motility	down		up
LMOf2365_0714	0.643494	0.4319	-5.0968	-5.24678	17	19	1	4	flagellar biosynthesis protein FliR	Cell motility	down
LMOf2365_0715	0.836713	-5.56132	-0.73228	-5.8239	19	0	3	3	flagellar biosynthesis protein FlhB	Cell motility
LMOf2365_0716	0.715023	-5.99886	-0.740827	-6.26144	18	0	3	1	flagellar biosynthesis protein FlhA	Cell motility		down
LMOf2365_0717	0.632321	-0.534784	-1.12542	-6.31883	17	5	2	1	flagellar biosynthesis regulator FlhF	Cell motility		down
LMOf2365_0718	0.561058	0.0247408	-1.16778	-6.51072	16	13	2	0	flagellar basal body rod protein FlgG	Cell motility		down
LMOf2365_0722	0.428409	-0.881797	-0.422616	-6.30917	13	2	6	1	chemotaxis protein MotB	Cell motility		down
LMOf2365_0729	0.406536	-0.563074	-0.254465	-6.57823	13	4	8	0	flagellar motor switch protein	Cell motility		down	up
LMOf2365_0732	0.469564	-0.66837	-1.16397	-6.32458	14	3	2	1	flagellar basal body rod modification protein	Cell motility		down
LMOf2365_0733	0.575712	-0.696754	-5.97414	-6.12412	16	3	0	1	flagellar hook protein FlgE	Cell motility	down	down
LMOf2365_0734	0.184036	-0.826066	-0.067842	-6.28161	9	3	12	1	flagellar motor switch protein	Cell motility		down
LMOf2365_0735	0.340768	-0.232727	-0.691283	-6.76819	12	8	3	0	flagellar motor switch protein FliM	Cell motility		down
LMOf2365_0736	0.418409	-0.119439	-1.08309	-6.4801	13	10	2	0	flagellar motor switch protein	Cell motility		down
LMOf2365_0741	0.682991	-5.68015	-5.79276	-5.94274	17	0	0	2	flagellar hook-associated protein FlgK	Cell motility	down
LMOf2365_0742	0.709422	-0.257059	-5.69267	-5.84265	18	7	0	3	flagellar hook-associated protein FlgL	Cell motility	down
LMOf2365_0743	0.700177	-5.58931	-0.691283	-5.8519	17	0	3	2	flagellar capping protein	Cell motility
LMOf2365_0746	0.514538	-0.331676	-5.81492	-5.9649	15	7	0	2	flagellar basal body rod protein FlgB	Cell motility	down
LMOf2365_0747	0.362522	-0.330484	-1.34499	-6.43661	12	7	2	0	flagellar basal body rod protein FlgC	Cell motility		down
LMOf2365_0748	0.357003	-0.125466	-6.165	-6.31498	12	9	0	1	flagellar hook-basal body protein FliE	Cell motility	down	down
LMOf2365_0749	0.701047	-0.615147	-5.94811	-6.09809	17	4	0	2	flagellar MS-ring protein	Cell motility	down
LMOf2365_0750	0.352988	-1.00689	-0.365722	-6.56779	12	2	6	0	flagellar motor switch protein G	Cell motility		down
LMOf2365_0751	0.0756247	-0.0556123	-0.749247	-6.00517	6	11	3	2	flagellar assembly protein H	Cell motility
LMOf2365_0752	0.428843	-0.817647	-0.908273	-6.49633	13	3	3	0	flagellum-specific ATP synthase	Cell motility		down
LMOf2365_2733	0.0706205	0.379024	-0.432758	-0.330975	6	19	6	11	hypothetical protein	Cell motility
LMOf2365_1237	0.4609	0.112856	-1.25779	-6.31304	14	15	2	1	ribonuclease HIII	Nucleotide metabolism and DNA recombination		down
LMOf2365_tRNA-Arg-2	0.668688	0.556725	-1.4191	-6.06889	17	19	2	2	Arg tRNA	Nucleotide metabolism and DNA recombination
LMOf2365_1292	0.660947	-0.530249	-5.77865	-5.92863	17	5	0	2	Smf family protein	Nucleotide metabolism and DNA recombination	down
LMOf2365_1320	-0.306583	0.153693	-0.0558361	0.300477	1	16	13	18	LexA repressor	Nucleotide metabolism and DNA recombination			down
LMOf2365_1336	-0.188179	0.322747	-0.156183	-0.118803	3	19	11	13	prolyl-tRNA synthetase	Nucleotide metabolism and DNA recombination
LMOf2365_1543	0.143941	-1.18228	0.40753	0.0214736	8	2	19	14	adenine phosphoribosyltransferase	Nucleotide metabolism and DNA recombination	up
LMOf2365_1552	0.0157551	0.347165	-0.129778	-0.127177	6	19	11	13	Holliday junction DNA helicase RuvA	Nucleotide metabolism and DNA recombination
LMOf2365_1643	0.600922	-0.685432	-5.90398	-0.366986	16	3	0	10	MutT/nudix family protein	Nucleotide metabolism and DNA recombination	down
LMOf2365_1666	0.427024	-0.538844	-0.220666	-6.36211	13	4	9	1	SbcC family exonuclease	Nucleotide metabolism and DNA recombination		down
LMOf2365_1791	0.345175	-0.372961	-0.217302	-6.60169	12	6	9	0	phosphoribosylglycinamide formyltransferase	Nucleotide metabolism and DNA recombination		down
LMOf2365_1795	0.648069	-0.921648	-0.310334	-6.25941	17	2	7	1	phosphoribosylformylglycinamidine synthase I	Nucleotide metabolism and DNA recombination		down
LMOf2365_1800	0.123522	0.357101	-0.256644	0.0343493	7	19	8	15	phosphoribosylaminoimidazole carboxylase catalytic subunit	Nucleotide metabolism and DNA recombination			up
LMOf2365_1909	0.18068	-0.203776	0.179813	0.189799	9	8	17	17	ribonuclease HI	Nucleotide metabolism and DNA recombination
LMOf2365_1910	-0.470705	-0.0329826	0.109938	0.704959	1	12	16	19	5'-3' exonuclease	Nucleotide metabolism and DNA recombination		up
LMOf2365_1914	-0.0697041	-0.134636	0.423377	-0.254449	4	9	19	11	xanthine phosphoribosyltransferase	Nucleotide metabolism and DNA recombination	up		up
LMOf2365_1920	-0.256184	-0.0880555	0.117175	0.496659	2	10	16	19	Holliday junction-specific endonuclease	Nucleotide metabolism and DNA recombination		up
LMOf2365_1971	0.449999	-0.458137	-1.02857	-6.22198	14	5	2	1	ATP-dependent DNA helicase RecQ	Nucleotide metabolism and DNA recombination		down
LMOf2365_1995	-0.0846776	0.281614	0.272877	0.0894599	4	18	18	15	MutT/nudix family protein	Nucleotide metabolism and DNA recombination
LMOf2365_1998	-0.0432644	0.0699236	0.0241984	0.385824	4	14	14	18	DNA polymerase IV	Nucleotide metabolism and DNA recombination			down
LMOf2365_2118	0.323595	-5.25345	-0.460785	0.118751	11	1	5	16	DNA-binding protein	Nucleotide metabolism and DNA recombination
LMOf2365_2145	-0.329026	-5.79638	0.189092	0.499236	1	0	17	19	DNA-binding protein	Nucleotide metabolism and DNA recombination		up
LMOf2365_2186	-0.38409	0.314326	0.159161	0.309466	1	18	17	18	ribonucleotide-diphosphate reductase subunit beta	Nucleotide metabolism and DNA recombination
LMOf2365_2198	0.642371	-5.29135	-0.360534	-0.510513	17	1	7	9	cyclic nucleotide-binding protein	Nucleotide metabolism and DNA recombination
LMOf2365_2496	0.844062	-5.08053	-5.19314	-5.34311	19	1	1	4	single-strand binding protein	Nucleotide metabolism and DNA recombination	down
LMOf2365_2611	-0.304236	0.271195	0.00926709	-0.2065	1	18	14	12	pyridine nucleotide-disulfide oxidoreductase	Nucleotide metabolism and DNA recombination
LMOf2365_0023	1.00734	-5.61953	-0.596334	-5.88211	19	0	4	2	GntR family transcriptional regulator	Other category
LMOf2365_0029	0.605243	-1.06364	-0.321252	-6.54658	16	2	7	0	cutC family protein	Other category		down
LMOf2365_0045	0.162834	-0.701416	-0.308925	-6.12879	8	3	7	1	putrescine carbamoyltransferase	Other category		down
LMOf2365_0056	-0.0308357	0.101437	0.351017	0.169785	5	15	18	16	lipoprotein	Other category			down
LMOf2365_0101	0.452502	-0.780742	-0.264739	-6.34164	14	3	8	1	aldo/keto reductase oxidoreductase	Other category		down
LMOf2365_0124	0.552357	-0.270281	-0.591183	-6.90448	16	7	4	0	ROK family protein	Other category		down
LMOf2365_0135	-0.30122	0.500106	0.0304217	-0.370149	1	19	14	10	antigen B	Other category			up
LMOf2365_0136	-0.192039	0.407133	-0.123549	-0.457856	2	19	11	9	antigen A	Other category
LMOf2365_0141	-0.220615	0.477048	0.0338686	-0.458085	2	19	14	9	minor structural protein	Other category
LMOf2365_0146	-0.357275	0.373645	-0.0357848	-0.363732	1	19	13	10	holin	Other category
LMOf2365_0148	0.68137	-0.885303	-0.478607	-6.60747	17	2	5	0	Ser/Thr protein phosphatase	Other category		down
LMOf2365_0171	-0.05437	-0.198953	0.0249147	0.461399	4	8	14	19	cyclic nucleotide-binding protein	Other category		up
LMOf2365_0174	0.678956	-0.546257	-0.336778	-6.3303	17	4	7	1	cell wall surface anchor family protein	Other category		down
LMOf2365_0186	0.486629	0.131209	-1.27416	-6.36579	14	16	2	1	cell wall surface anchor family protein	Other category		down
LMOf2365_0214	0.645158	-0.543192	-0.903632	-6.12879	17	4	3	1	zinc metallopeptidase	Other category		down
LMOf2365_0218	0.666888	-0.0478386	-6.23579	-6.38577	17	11	0	1	lipoprotein	Other category	down	down
LMOf2365_0224	-0.160716	-0.127916	0.176452	0.483232	3	9	17	19	peptidyl-tRNA hydrolase	Other category		up
LMOf2365_0229	-0.358618	0.0629601	0.252175	0.484543	1	14	18	19	hypothetical protein	Other category		up
LMOf2365_0281	0.656556	-0.567343	-1.00716	-6.20056	17	4	2	1	internalin C2	Other category		down
LMOf2365_0282	0.675806	-5.79388	-5.90649	-6.05646	17	0	0	2	internalin D	Other category	down
LMOf2365_0283	0.804242	-5.3118	-5.42441	-5.57439	18	1	0	3	internalin E	Other category	down
LMOf2365_0285	0.0890477	0.0679058	0.363462	-0.0710639	7	14	19	13	MarR family transcriptional regulator	Other category	up		down
LMOf2365_0315	0.843042	-0.109901	-5.63861	-5.78859	19	10	0	3	LysR family transcriptional regulator	Other category	down
LMOf2365_0316	0.91184	-5.12543	-5.23803	-0.282064	19	1	1	11	nitroreductase	Other category	down
LMOf2365_0321	0.660888	-0.533948	-0.536854	-6.64008	17	5	4	0	glycosyl hydrolase	Other category		down
LMOf2365_0341	0.52512	-0.708125	-0.0394753	-6.21773	15	3	13	1	endonuclease/exonuclease/phosphatase	Other category		down
LMOf2365_0342	0.612131	0.13369	-0.970107	-6.31304	16	16	2	1	lipoprotein	Other category		down
LMOf2365_0343	0.814642	-5.66035	-0.579997	-0.879508	18	0	4	7	transcriptional activator	Other category
LMOf2365_0344	0.552325	-0.122608	-0.307316	-6.73956	16	10	7	0	transcriptional activator	Other category		down
LMOf2365_0347	0.778227	-5.4723	-0.311902	-0.487857	18	0	7	9	cell wall surface anchor family protein	Other category
LMOf2365_0349	0.561973	-0.387836	-0.325237	-6.11001	16	6	7	1	cell wall surface anchor family protein	Other category		down
LMOf2365_0350	0.964844	-5.49951	-5.61211	-5.76209	19	0	0	3	cell wall surface anchor family protein	Other category	down
LMOf2365_0374	0.859203	-5.67735	-0.848309	-5.93993	19	0	3	2	internalin	Other category
LMOf2365_0382	0.953656	-5.21406	-5.32667	-5.47665	19	1	1	4	S51 family peptidase	Other category	down
LMOf2365_0413	0.787578	-5.17305	-5.28566	-5.43564	18	1	1	4	cell wall surface anchor family protein	Other category	down
LMOf2365_0429	0.741476	-0.101571	-5.48718	-5.63715	18	10	0	3	internalin	Other category	down
LMOf2365_0445	0.523884	-0.609832	-0.894287	-6.11944	15	4	3	1	glycosyl hydrolase	Other category		down
LMOf2365_0447	0.329553	-0.581608	-0.473972	-6.68774	11	4	5	0	acetyltransferase	Other category		down
LMOf2365_0448	0.605217	-0.539879	-0.562872	-6.57078	16	4	4	0	short chain dehydrogenase/reductase oxidoreductase	Other category		down
LMOf2365_0450	0.522906	-0.917978	-1.11063	-6.45356	15	2	2	0	wall-associated protein	Other category		down
LMOf2365_0468	0.70098	-5.89824	-0.935672	-6.16082	17	0	3	1	HEAT repeat-containing PBS lyase	Other category		down
LMOf2365_0489	0.73539	-0.661994	-5.99495	-6.14493	18	3	0	1	cytosine/purines uracil thiamine allantoin permease	Other category	down	down
LMOf2365_0495	0.421828	-0.544354	-0.672707	-6.57526	13	4	3	0	lipoprotein	Other category		down
LMOf2365_0498	0.55834	-1.1937	-0.241592	-6.46692	16	2	9	0	cell wall surface anchor family protein	Other category		down
LMOf2365_0499	0.485339	-5.43004	-0.406844	-0.321983	14	0	6	11	IS3 family transposase OrfA	Other category
LMOf2365_0517	-0.326508	0.197956	0.157196	-0.0758636	1	17	17	13	MutT/nudix family protein	Other category			up
LMOf2365_0529	0.741338	-0.191532	-5.52449	-5.67447	18	8	0	3	transaldolase	Other category	down
LMOf2365_0530	0.684931	-0.22986	-5.44841	-5.59839	17	8	0	3	PTS system IIA component domain-containing protein	Other category	down
LMOf2365_0531	0.454451	-0.520734	-0.504722	-6.32458	14	5	5	1	SIS domain-containing protein	Other category		down
LMOf2365_0539	1.00087	-5.02816	-0.312454	-5.29075	19	1	7	4	lipoprotein	Other category
LMOf2365_0543	0.783591	-4.80636	-4.91897	-5.06895	18	1	1	4	cell wall surface anchor family protein	Other category	down
LMOf2365_0545	0.899524	-4.79963	-4.91223	-5.06221	19	1	1	4	CapA domain-containing protein	Other category	down
LMOf2365_0546	0.95462	-0.416314	-5.87603	-0.950832	19	6	0	7	phosphoglycerate mutase	Other category	down
LMOf2365_0562	0.501292	-6.21259	-0.204899	-0.973917	15	0	9	7	hypothetical protein/ACT domain protein	Other category			up
LMOf2365_0626	0.0949649	0.0738562	0.208493	0.256584	7	14	17	17	cyclic nucleotide-binding protein	Other category
LMOf2365_0638	-0.613215	0.0184231	0.380096	0.617843	0	13	19	19	rhodanese-like domain-containing protein	Other category	up	up
LMOf2365_0640	-0.746338	0.336737	0.334308	0.557318	0	19	18	19	azoreductase	Other category		up	down
LMOf2365_0642	-0.380118	-0.149263	0.319849	0.626261	1	9	18	19	zinc-dependent alcohol dehydrogenase	Other category		up
LMOf2365_0664	-0.000813737	0.596459	-0.00787124	-1.06072	5	19	14	6	HAD family hydrolase	Other category
LMOf2365_0672	-0.420541	0.123217	-0.051888	-0.0339437	1	16	13	14	cadmium-translocating P-type ATPase	Other category
LMOf2365_0693	0.701533	-0.302452	-5.73807	-5.88805	17	7	0	2	cell wall surface anchor family protein	Other category	down
LMOf2365_0694	0.895552	-0.165322	-5.75857	-5.90854	19	9	0	2	cell wall surface anchor family protein	Other category	down
LMOf2365_0695	0.794498	-5.58624	-0.563048	-5.84883	18	0	4	2	carboxymuconolactone decarboxylase	Other category
LMOf2365_0698	-0.00379026	0.35514	0.0451756	-0.410834	5	19	15	10	acetyltransferase	Other category			up
LMOf2365_0704	0.701546	-0.205796	-0.788404	-6.2367	17	8	3	1	short chain dehydrogenase/reductase oxidoreductase	Other category		down
LMOf2365_0724	0.471718	-4.92041	-5.03301	-5.18299	14	1	1	4	glycosyl transferase family protein	Other category	down
LMOf2365_0753	0.582618	-1.07382	-0.389137	-6.65941	16	2	6	0	Slt family transglycosylase	Other category		down
LMOf2365_0776	0.506627	-0.536505	-0.523069	-6.61322	15	5	5	0	alpha/beta fold family hydrolase	Other category		down
LMOf2365_0779	0.624022	-5.69682	-0.139543	-5.9594	16	0	11	2	lipase/acylhydrolase	Other category
LMOf2365_0783	0.0170358	0.388315	0.0638938	0.100792	6	19	15	16	glyoxalase	Other category
LMOf2365_0784	0.00387405	0.327423	0.0761941	0.17644	5	19	15	16	hypothetical protein	Other category
LMOf2365_0805	0.90658	-5.32388	-0.568948	-5.58646	19	1	4	3	cell wall surface anchor family protein	Other category
LMOf2365_0806	0.338408	-5.57697	0.10952	-0.733606	12	0	16	8	PhzF family phenazine biosynthesis protein	Other category
LMOf2365_0809	-0.226427	-5.35149	0.205784	-5.61408	2	1	17	3	carbon-nitrogen family hydrolase	Other category
LMOf2365_0822	0.351746	0.0911914	-0.0278858	-0.0731538	12	15	13	13	DNA-binding protein	Other category
LMOf2365_0852	0.600922	-4.69277	-4.80537	-4.95535	16	1	1	4	cell wall surface anchor family protein	Other category	down
LMOf2365_0853	0.211502	-1.18537	0.456043	0.332631	9	2	19	18	phosphate-starvation-inducible protein PsiE	Other category	up
LMOf2365_0859	0.913868	-5.18691	-5.29952	-5.4495	19	1	1	4	cell wall surface anchor family protein	Other category	down
LMOf2365_0861	0.63136	-5.65174	0.299439	-0.972682	17	0	18	7	endoribonuclease L-PSP	Other category
LMOf2365_0866	0.968587	-4.83937	-4.95197	-5.10195	19	1	1	4	amidase	Other category	down
LMOf2365_0881	0.698289	-5.25345	-5.36606	-5.51604	17	1	1	4	hypothetical protein	Other category	down
LMOf2365_0896	0.48763	-5.22295	-5.33556	-5.48553	15	1	1	4	glucosamine-6-phosphate isomerase	Other category	down
LMOf2365_0899	0.723082	-4.72967	-4.84227	-4.99225	18	1	1	4	lysM domain-containing protein	Other category	down
LMOf2365_0924	-0.89446	0.45179	0.343988	0.504483	0	19	18	19	OsmC/Ohr family protein	Other category		up
LMOf2365_0956	0.104797	-0.135481	0.151009	0.258714	7	9	16	17	RNA methyltransferase	Other category
LMOf2365_0965	0.185547	-0.0723184	0.289171	0.0814328	9	11	18	15	lipoprotein	Other category
LMOf2365_0981	0.594798	-0.408788	-0.220808	-6.62462	16	6	9	0	U32 family peptidase	Other category		down
LMOf2365_0997	-0.0483659	0.346346	-0.171724	0.0108301	4	19	10	14	acetyltransferase	Other category
LMOf2365_1011	0.550681	0.0277511	-0.221429	-6.38757	15	13	9	1	MATE efflux family protein	Other category		down
LMOf2365_1012	-0.0986838	0.341023	0.145991	0.26806	4	19	16	17	TerC family membrane protein	Other category
LMOf2365_1084	-0.555006	0.374882	0.294991	0.436136	0	19	18	19	GTP-binding protein TypA	Other category		up	down
LMOf2365_1097	0.796017	-5.44786	-0.618826	-0.635273	18	0	4	8	glycosyl transferase family protein	Other category
LMOf2365_1102	0.681169	-5.00642	-5.11903	-5.26901	17	1	1	4	glycosyl transferase family protein	Other category	down
LMOf2365_1132	0.547855	0.312247	-0.809358	-6.12412	15	18	3	1	acetyltransferase	Other category		down
LMOf2365_1135	0.937171	-4.14622	-4.25883	-4.40881	19	2	2	5	acetyltransferase	Other category
LMOf2365_1144	0.375049	0.418537	-0.112778	-0.969328	12	19	11	7	cell wall surface anchor family protein	Other category
LMOf2365_1149	0.930636	-5.64015	-0.811109	-5.90273	19	0	3	2	PduS protein	Other category
LMOf2365_1150	0.831302	-0.514306	-5.84727	-5.99725	19	5	0	2	PduT protein	Other category	down
LMOf2365_1165	0.419228	-5.45841	-0.703478	-0.615046	13	0	3	8	PduH protein	Other category
LMOf2365_1166	0.45051	-0.913355	-0.356344	-6.54658	14	2	7	0	propanediol utilization protein PduK	Other category		down
LMOf2365_1167	0.284553	0.129889	-0.752669	-7.29121	11	16	3	0	propanediol utilization protein PduJ	Other category		down	down
LMOf2365_1170	0.300964	-4.66995	-4.78256	-4.93253	11	2	1	4	propanediol utilization protein PduM	Other category	down
LMOf2365_1171	0.579237	-0.675318	-1.20111	-6.72173	16	3	2	0	propanediol utilization polyhedral bodies protein	Other category		down
LMOf2365_1172	0.38821	-0.612039	-0.213818	-6.41589	13	4	9	0	PduO protein	Other category		down
LMOf2365_1181	0.851475	-5.52926	-0.535923	-5.79185	19	0	4	3	alcohol dehydrogenase, iron-dependent	Other category
LMOf2365_1188	0.786471	-0.200099	-5.68334	-5.83332	18	8	0	3	ethanolamine utilization protein	Other category	down
LMOf2365_1189	0.645874	-4.94408	-5.05668	-5.20666	17	1	1	4	aldehyde dehydrogenase	Other category	down
LMOf2365_1224	0.151248	-0.297975	0.387928	0.291059	8	7	19	18	N-acetylmuramoyl-L-alanine amidase	Other category	up
LMOf2365_1225	-0.294938	0.342901	0.163356	-0.0178751	2	19	17	14	N-acetylmuramoyl-L-alanine amidase	Other category
LMOf2365_1254	0.567782	-5.05991	-0.195783	-5.3225	16	1	10	4	cell wall surface anchor family protein	Other category
LMOf2365_1257	0.101589	0.132113	0.284548	0.111402	7	16	18	16	hypothetical protein	Other category
LMOf2365_1258	0.422164	-6.03683	0.0947351	-1.19347	13	0	16	6	phosphoglycerate mutase	Other category
LMOf2365_1273	0.755277	-5.62546	-5.73807	-0.615046	18	0	0	8	MutT/nudix family protein	Other category	down
LMOf2365_1284	-0.19866	-0.0507664	0.336259	0.322522	2	11	18	18	trigger factor	Other category			down
LMOf2365_1319	-0.346348	0.101377	-0.169001	0.275966	1	15	10	17	acetyltransferase	Other category
LMOf2365_1341	-0.0917201	0.20778	-0.028057	0.394763	4	17	13	18	ribosomal protein L7A family protein	Other category			down
LMOf2365_1368	-0.248171	0.237875	0.298349	0.29278	2	18	18	18	rhodanese-like domain-containing protein	Other category
LMOf2365_1426	-0.51053	0.0490876	0.00363649	0.131758	0	14	14	16	pyruvate formate-lyase activating enzyme	Other category
LMOf2365_1431	0.50001	-4.44681	0.515762	-4.70939	15	2	19	5	DNA topology modulation protein FlaR	Other category	up
LMOf2365_1458	-0.650904	0.39711	0.136272	0.166802	0	19	16	16	superoxide dismutase	Other category
LMOf2365_1461	0.868451	-0.215262	-5.52082	-5.6708	19	8	0	3	AzlC family protein	Other category	down
LMOf2365_1517	0.305993	0.44628	-0.831312	-6.11709	11	19	3	1	O-methyltransferase	Other category		down
LMOf2365_1518	0.0133789	-0.254182	0.412869	0.240543	5	8	19	17	hypothetical protein	Other category	up
LMOf2365_1521	-0.229482	-0.10036	0.0137603	0.432927	2	10	14	19	Holliday junction resolvase-like protein	Other category		up
LMOf2365_1529	-0.111812	0.349146	0.163249	-0.333137	3	19	17	11	hypothetical protein	Other category
LMOf2365_1537	-0.122656	0.210209	0.154968	0.296149	3	17	17	18	hypothetical protein	Other category
LMOf2365_1579	0.0152065	0.0482383	0.152043	0.258172	6	14	16	17	ribosome biogenesis GTP-binding protein YsxC	Other category
LMOf2365_1591	0.0975308	0.0340999	0.219739	0.138944	7	13	17	16	FxsA protein	Other category
LMOf2365_1605	-0.668462	0.0812446	0.472166	0.377163	0	14	19	18	thiol peroxidase	Other category	up		down
LMOf2365_1636	0.46691	-5.17305	-5.28566	-5.43564	14	1	1	4	metallo-beta-lactamase	Other category	down
LMOf2365_1729	0.0223334	0.190573	0.15064	0.368026	6	17	16	18	deoxynucleoside kinase	Other category
LMOf2365_1734	-0.0343599	-0.034218	0.406563	0.174107	5	12	19	16	flavodoxin	Other category	up
LMOf2365_1825	0.755919	-4.89617	-5.00877	-5.15875	18	1	1	4	hypothetical protein	Other category	down
LMOf2365_1858	0.658192	-0.66141	-0.388353	-6.46526	17	3	6	0	short chain dehydrogenase	Other category		down
LMOf2365_1889	-0.436691	0.433521	-0.786207	0.0153728	1	19	3	14	hypothetical protein	Other category
LMOf2365_1894	-0.221197	0.0669108	0.302288	0.369976	2	14	18	18	hypothetical protein	Other category			down
LMOf2365_1964	0.658192	-5.50953	-5.62213	-5.77211	17	0	0	3	protein-tyrosine phosphatase	Other category	down
LMOf2365_1973	-0.575588	0.172654	0.0404411	0.103655	0	17	15	16	ferredoxin, 4Fe-4S	Other category
LMOf2365_1974	0.874979	-5.38215	-5.49475	-5.64473	19	0	0	3	cell wall surface anchor family protein	Other category	down
LMOf2365_2052	0.455114	-4.66995	-4.78256	-4.93253	14	2	1	4	cell wall surface anchor family protein	Other category	down
LMOf2365_2058	0.654116	-0.383894	-1.06559	-6.22621	17	6	2	1	methyltransferase	Other category		down
LMOf2365_2111	0.438165	-4.93821	0.717501	-5.2008	14	1	19	4	lipoprotein	Other category	up
LMOf2365_2117	0.523884	-0.533846	-0.722436	-6.11944	15	5	3	1	cell wall surface anchor family protein	Other category		down
LMOf2365_2144	0.718919	-0.549011	-0.450307	-6.35286	18	4	5	1	nitroreductase	Other category		down
LMOf2365_2150	0.164793	-0.442244	0.43555	0.053459	8	6	19	15	acetyltransferase	Other category	up
LMOf2365_2153	-0.224686	0.346619	-0.100453	-0.0949471	2	19	12	13	hypothetical protein	Other category
LMOf2365_2185	-0.303894	0.168735	0.133717	0.20827	1	17	16	17	flavodoxin	Other category			up
LMOf2365_2189	0.353539	-0.0654993	-0.468906	-6.61035	12	11	5	0	metallo-beta-lactamase	Other category		down
LMOf2365_2191	0.464568	-0.47379	-0.633647	-6.5202	14	5	4	0	Gfo/Idh/MocA family oxidoreductase	Other category		down
LMOf2365_2195	0.505649	0.29851	-1.34657	-6.40183	15	18	2	0	Gfo/Idh/MocA family oxidoreductase	Other category		down
LMOf2365_2202	0.472798	-0.335143	-0.747406	-6.92566	14	7	3	0	enoyl-ACP reductase	Other category		down
LMOf2365_2210	0.651739	-4.93821	-5.05082	-5.2008	17	1	1	4	cell wall surface anchor family protein	Other category	down
LMOf2365_2211	0.898612	-5.33185	-5.44445	-5.59443	19	1	0	3	cell wall surface anchor family protein	Other category	down
LMOf2365_2212	0.708005	-4.94408	-5.05668	-5.20666	18	1	1	4	cell wall surface anchor family protein	Other category	down
LMOf2365_2241	-0.37956	-0.22012	0.400989	0.515489	1	8	19	19	HAD superfamily hydrolase	Other category	up	up
LMOf2365_2246	0.0855421	-5.17305	0.572274	-0.162638	7	1	19	12	hypothetical protein	Other category	up
LMOf2365_2263	-0.332328	0.333056	0.305009	0.0312518	1	19	18	15	arsenate reductase	Other category			down
LMOf2365_2267	0.638442	-0.533715	-0.806663	-6.39472	17	5	3	1	IolI protein	Other category		down
LMOf2365_2285	0.515631	-0.734143	-0.19616	-6.18968	15	3	10	1	aspartate aminotransferase	Other category		down
LMOf2365_2291	-0.753019	0.27343	0.54436	0.262013	0	18	19	17	ribulose-phosphate 3-epimerase	Other category	up
LMOf2365_2302	0.374776	-0.460384	-0.413561	-6.72685	12	5	6	0	YhzC protein	Other category		down	up
LMOf2365_2311	0.507265	-5.64596	-0.853291	-0.743758	15	0	3	8	carbohydrate kinase	Other category
LMOf2365_2331	-0.529735	0.0596787	0.40729	0.574699	0	14	19	19	Rrf2 family protein	Other category	up	up	down
LMOf2365_2358	-0.0418984	0.146402	0.149716	0.294855	4	16	16	18	thioesterase	Other category
LMOf2365_2370	0.82939	-4.97857	-5.09117	-5.24115	18	1	1	4	cell wall surface anchor family protein	Other category	down
LMOf2365_2371	-0.571723	0.187977	0.419811	0.496526	0	17	19	19	NifU family protein	Other category	up	up	down
LMOf2365_2382	-0.338572	-0.0348419	-0.0524153	0.0534042	1	12	13	15	FeS assembly protein SufB	Other category			up
LMOf2365_2417	0.421495	-0.235497	-0.596563	-6.71269	13	8	4	0	glycosyl hydrolase	Other category		down
LMOf2365_2418	0.468426	-5.25345	-5.36606	-5.51604	14	1	1	4	hypothetical protein	Other category	down
LMOf2365_2419	0.55234	-0.633652	-0.619963	-6.45692	16	4	4	0	glycosyl hydrolase	Other category		down
LMOf2365_2443	0.709772	-4.49376	-4.60637	-4.75635	18	2	1	5	hypothetical protein	Other category	down
LMOf2365_2478	-0.551136	0.1945	0.399998	0.195171	0	17	19	17	NLP/P60 family protein	Other category	up
LMOf2365_2490	0.99551	-5.03352	-0.278595	-5.29611	19	1	8	4	acetyltransferase	Other category
LMOf2365_2495	-0.92798	-0.0652164	0.901244	0.166171	0	11	19	16	LysM domain-containing protein	Other category	up
LMOf2365_2550	0.832679	-0.310954	-5.58834	-5.73832	19	7	0	3	lipoprotein	Other category	down
LMOf2365_2556	0.55127	-0.726675	-0.960641	-6.15404	15	3	2	1	formate dehydrogenase accessory protein	Other category		down
LMOf2365_2564	0.657639	0.259006	-5.31318	-5.46316	17	18	1	4	N-acetylmuramoyl-L-alanine amidase	Other category	down
LMOf2365_2568	0.866299	-4.42739	-4.53999	-4.68997	19	2	1	5	lipoprotein	Other category	down
LMOf2365_2637	0.428231	-0.487842	-0.284326	-6.71657	13	5	8	0	acetyltransferase	Other category		down
LMOf2365_2638	0.843042	-5.17769	-5.2903	-5.44028	19	1	1	4	cell wall surface anchor family protein	Other category	down
LMOf2365_2678	0.99372	-0.302372	-5.63533	-5.78531	19	7	0	3	cof family hydrolase	Other category	down
LMOf2365_2694	-0.15286	0.111657	0.0244132	0.489485	3	15	14	19	cell wall surface anchor family protein	Other category		up	down
LMOf2365_2719	0.379047	-4.78602	0.112008	-5.04861	12	1	16	4	phosphosugar-binding protein	Other category
LMOf2365_2722	0.750585	-0.31758	-5.86826	-6.01824	18	7	0	2	sucrose phosphorylase	Other category	down
LMOf2365_2754	0.529923	-0.535094	-1.08595	-6.53425	15	5	2	0	ROK family protein	Other category		down
LMOf2365_2788	0.56441	-0.436723	-0.963762	-6.3341	16	6	2	1	Gfo/Idh/MocA family oxidoreductase	Other category		down
LMOf2365_2803	0.661141	-0.518378	-0.461565	-6.56479	17	5	5	0	D-alanyl-D-alanine carboxypeptidase	Other category		down
LMOf2365_2808	0.66723	-0.785516	-0.523427	-6.44173	17	3	5	0	carboxypeptidase	Other category		down
LMOf2365_2810	0.473261	0.224184	-0.441806	-6.72301	14	17	5	0	M20/M25/M40 family peptidase	Other category		down
LMOf2365_2821	-0.289543	0.151495	0.250637	0.350457	2	16	18	18	thioredoxin	Other category
LMOf2365_2824	0.475923	-0.00308706	-0.378982	-6.55724	14	12	6	0	glycosyl transferase family protein	Other category		down
LMOf2365_2836	0.795536	0.0121224	-1.39663	-6.52334	18	13	2	0	hypothetical protein	Other category		down	up
LMOf2365_0044	0.881163	-5.66035	-0.729529	-5.92293	19	0	3	2	SIS domain-containing protein	Other category- cabohydrate metabolish
LMOf2365_0208	-0.372355	0.0515476	0.351592	0.208746	1	14	18	17	regulatory protein SpoVG	Other category- cell growth
LMOf2365_0231	-0.320877	0.194242	-0.135596	0.347759	1	17	11	18	ATP-dependent metalloprotease FtsH	Other category- chaperones and folding catalysts
LMOf2365_0233	0.0429014	0.0800045	-0.118778	0.426887	6	14	11	19	Hsp33-like chaperonin	Other category- chaperones and folding catalysts		up
LMOf2365_0072	0.548105	-0.690006	-1.05045	-6.2756	15	3	2	1	diarrheal toxin/FtsK/SpoIIIE family protein	Other category- chromosome and associated proteins		down
LMOf2365_0228	-0.226606	0.321438	0.192918	0.121747	2	19	17	16	cell division protein DivIC	Other category- chromosome and associated proteins			up
LMOf2365_2633	-0.49997	0.333681	0.0223419	0.253558	0	19	14	17	elongation factor G	Other category- mitochondiral biogenesis
LMOf2365_1678	-0.113855	0.0603655	0.105528	0.398591	3	14	16	18	elongation factor Ts	Other category- mitochondrial biogenesis
LMOf2365_0950	-0.0863151	0.293951	0.300033	0.185518	4	18	18	16	sortase	Other category- peptidoglycan biosynthesis and protein degradation
LMOf2365_0258	-0.558054	0.319	0.332063	0.451817	0	19	18	19	transcription antitermination protein NusG	Other category- trancriptional regulation		up	down
LMOf2365_0183	0.320501	0.357187	-0.990606	0.269807	11	19	2	17	transition state regulatory protein AbrB	Other category- transcriptional regulation
LMOf2365_0203	-0.184755	0.228036	0.339818	0.305964	3	18	18	18	pur operon repressor	Other category- transcriptional regulation			down
LMOf2365_0241	-0.060654	0.0301532	-0.1521	0.596348	4	13	11	19	CtsR family transcriptional regulator	Other category- transcriptional regulation		up
LMOf2365_0318	0.883334	-0.297113	-5.5745	-5.72448	19	7	0	3	PRD/PTS system IIA 2 domain-containing protein	Other category- transcriptional regulation	down
LMOf2365_0414	-0.0534463	-5.5062	-0.608168	-5.76878	4	0	4	3	GntR family transcriptional regulator	Other category- transcriptional regulation
LMOf2365_0422	0.991994	-5.35924	-5.47185	-5.62183	19	0	0	3	PRD/PTS system IIA 2 domain-containing protein	Other category- transcriptional regulation	down
LMOf2365_0435	0.621094	-5.8379	0.180724	-0.619842	16	0	17	8	DNA-binding protein	Other category- transcriptional regulation			up
LMOf2365_0441	0.731489	-0.362804	-5.69576	-5.84574	18	6	0	3	PRD/PTS system IIA 2 domain-containing protein	Other category- transcriptional regulation	down
LMOf2365_0518	0.351386	-0.506374	-0.170954	-6.20704	12	5	10	1	LysR family transcriptional regulator	Other category- transcriptional regulation		down
LMOf2365_0522	0.267297	0.168596	0.0361887	-0.0461315	10	17	14	14	LysR family transcriptional regulator	Other category- transcriptional regulation
LMOf2365_0542	0.337882	-5.66605	-0.217971	-0.557993	12	0	9	9	MarR family transcriptional regulator	Other category- transcriptional regulation
LMOf2365_0551	0.438349	-5.35924	0.357096	-5.62183	14	0	19	3	RpiR family phosphosugar-binding transcriptional regulator	Other category- transcriptional regulation	up
LMOf2365_0555	0.993615	-5.05991	-5.17252	-5.3225	19	1	1	4	MerR family transcriptional regulator	Other category- transcriptional regulation	down
LMOf2365_0576	0.90758	-0.390203	-5.69576	-5.84574	19	6	0	3	DNA-binding transcriptional regulator	Other category- transcriptional regulation	down
LMOf2365_0628	0.332216	0.317543	0.355978	-1.03284	11	19	19	6	PadR family transcriptional regulator	Other category- transcriptional regulation	up
LMOf2365_0635	-0.582616	0.062644	0.290084	0.59344	0	14	18	19	MarR family transcriptional regulator	Other category- transcriptional regulation		up
LMOf2365_0641	-0.336721	0.0114849	0.169146	0.676294	1	13	17	19	MarR family transcriptional regulator	Other category- transcriptional regulation		up
LMOf2365_0691	0.79484	-4.42739	-4.53999	-4.68997	18	2	1	5	transcriptional activator	Other category- transcriptional regulation	down
LMOf2365_0771	0.881114	-5.10572	-5.21833	-5.3683	19	1	1	4	GntR family transcriptional regulator	Other category- transcriptional regulation	down
LMOf2365_0841	0.0477651	-0.297544	-0.217556	0.517619	6	7	9	19	MerR family transcriptional regulator	Other category- transcriptional regulation		up	up
LMOf2365_0850	0.0163632	-5.46538	0.574751	0.0861701	6	0	19	15	transcriptional activator	Other category- transcriptional regulation	up
LMOf2365_0857	-0.345083	-0.943449	0.354933	0.564673	1	2	19	19	MarR family transcriptional regulator	Other category- transcriptional regulation	up	up
LMOf2365_0875	-0.101746	0.220154	0.177972	0.311667	4	17	17	18	DNA-binding transcriptional regulator	Other category- transcriptional regulation
LMOf2365_0906	0.0435167	-0.16987	0.121521	0.35587	6	9	16	18	hypothetical protein	Other category- transcriptional regulation
LMOf2365_0931	0.534016	0.0696561	-1.0844	-6.24502	15	14	2	1	GntR family transcriptional regulator	Other category- transcriptional regulation		down
LMOf2365_1010	-0.476763	0.167694	0.509885	0.431907	1	16	19	19	MarR family transcriptional regulator	Other category- transcriptional regulation	up	up
LMOf2365_1140	0.426245	-4.75824	-0.0033137	-5.02083	13	1	14	4	MerR family transcriptional regulator	Other category- transcriptional regulation
LMOf2365_1157	0.842306	-0.243432	-5.52082	-5.6708	19	8	0	3	PocR family transcriptional regulator	Other category- transcriptional regulation	down
LMOf2365_1222	0.130225	-0.119288	0.0826008	0.46465	8	10	15	19	PadR family transcriptional regulator	Other category- transcriptional regulation		up
LMOf2365_1279	0.115859	-0.0784929	0.296381	0.130528	7	11	18	16	ans operon transcriptional repressor	Other category- transcriptional regulation
LMOf2365_1316	-0.525596	0.0761248	0.528293	0.450874	0	14	19	19	GlnR family transcriptional regulator	Other category- transcriptional regulation	up	up	down
LMOf2365_1430	0.957044	-5.159	0.02671	-5.42159	19	1	14	4	DNA-binding protein	Other category- transcriptional regulation
LMOf2365_1497	0.183091	-0.621567	0.401828	0.356292	9	4	19	18	MerR family transcriptional regulator	Other category- transcriptional regulation	up
LMOf2365_2026	0.653598	-4.6227	-4.7353	-4.88528	17	2	1	4	GntR family transcriptional regulator	Other category- transcriptional regulation	down
LMOf2365_2027	0.352217	-0.331363	-5.60875	-5.75873	12	7	0	3	GntR family transcriptional regulator	Other category- transcriptional regulation	down
LMOf2365_2059	0.722273	-5.59238	-0.728248	-5.85496	18	0	3	2	TetR family transcriptional regulator	Other category- transcriptional regulation
LMOf2365_2196	0.507758	-0.609974	-5.82852	0.108272	15	4	0	16	AraC family transcriptional regulator	Other category- transcriptional regulation	down
LMOf2365_0050	0.658787	-4.77915	-4.89175	-5.04173	17	1	1	4	phosphosugar-binding protein	Other category- transcriptional regulator	down
LMOf2365_0127	0.659955	-0.786148	-0.440446	-6.41937	17	3	5	0	AraC family transcriptional regulator	Other category- transcriptional regulator		down
LMOf2365_0504	0.659535	-0.539808	-1.17121	-6.1495	17	4	2	1	HD domain-containing protein	Other category- unknown function		down
LMOf2365_0523	0.549281	-5.09068	-5.20329	-5.35327	15	1	1	4	CocE/NonD family hydrolase	Other category- unknown function	down
LMOf2365_0739	0.404537	-4.58991	-4.70251	-4.85249	13	2	1	4	hypothetical protein	Other category- unknown function	down
LMOf2365_0810	-0.031342	0.422813	0.0113526	-0.777115	5	19	14	7	hypothetical protein/ putative membrane protein	Other category- unknown function
LMOf2365_0811	0.0253027	0.432562	0.279135	-0.161799	6	19	18	12	hypothetical protein	Other category- unknown function
LMOf2365_0848	0.49927	-0.851157	-0.298013	-6.3341	15	2	8	1	hypothetical protein/putative membrane protein	Other category- unknown function		down
LMOf2365_0888	1.03756	-4.89617	-5.00877	-5.15875	19	1	1	4	hypothetical protein	Other category- unknown function	down
LMOf2365_0919	0.604631	-5.49615	0.0782221	-5.75873	16	0	15	3	hypothetical protein	Other category- unknown function
LMOf2365_1019	0.090266	-0.391938	0.226924	0.401531	7	6	17	18	CAAX amino terminal protease	Other category- unknown function
LMOf2365_1134	0.779592	-0.215694	-0.936889	-6.30722	18	8	3	1	hypothetical protein	Other category- unknown function		down
LMOf2365_1324	-0.476266	0.234494	0.295722	0.549385	1	18	18	19	hypothetical protein	Other category- unknown function		up
LMOf2365_1442	-0.369362	0.0282372	-0.0825276	0.494527	1	13	12	19	hypothetical protein	Other category- unknown function		up
LMOf2365_1511	0.31429	-5.77877	0.282414	0.111382	11	0	18	16	hypothetical protein	Other category- unknown function
LMOf2365_1560	-0.409435	-0.0858854	0.199943	0.394469	1	10	17	18	hypothetical protein	Other category- unknown function			down
LMOf2365_1685	0.45583	-0.44427	0.0492608	-6.18749	14	6	15	1	hypothetical protein	Other category- unknown function		down
LMOf2365_1694	-0.324583	0.0675846	0.398283	0.430117	1	14	19	19	hypothetical protein	Other category- unknown function	up	up	down
LMOf2365_1801	-0.190658	0.123015	0.447624	0.315345	3	16	19	18	hypothetical protein	Other category- unknown function	up
LMOf2365_1802	0.872935	-5.4723	0.287216	-5.73488	19	0	18	3	HD domain-containing protein	Other category- unknown function
LMOf2365_1823	-0.639671	-0.140613	0.557425	0.552846	0	9	19	19	hypothetical protein	Other category- unknown function	up	up	down
LMOf2365_1999	0.633169	-5.37076	0.402738	-0.558171	17	0	19	9	short chain dehydrogenase/reductase oxidoreductase	Other category- unknown function	up
LMOf2365_2037	0.551672	-0.434097	-0.278438	-6.25736	16	6	8	1	hypothetical protein	Other category- unknown function		down
LMOf2365_2046	0.651113	-5.81857	0.008993	-6.08116	17	0	14	2	3H domain-containing protein	Other category- unknown function
LMOf2365_2079	-0.323559	0.288141	0.152591	0.324051	1	18	16	18	hypothetical protein	Other category- unknown function			down
LMOf2365_2102	-0.181046	-5.82101	0.645637	0.338029	3	0	19	18	CAAX amino terminal protease	Other category- unknown function	up
LMOf2365_2240	-0.390856	0.0334229	0.535877	0.0335646	1	13	19	15	hypothetical protein/putative membrane protein	Other category- unknown function	up
LMOf2365_2242	-0.112204	0.113287	0.2019	0.394707	3	15	17	18	acetyltransferase	Other category- unknown function
LMOf2365_2820	-0.246293	-0.0979464	0.401992	0.5261	2	10	19	19	hypothetical protein	Other category- unknown function	up	up	up
LMOf2365_0656	0.932582	-5.27048	-5.38308	-5.53306	19	1	1	3	cell wall surface anchor family protein	Other categoy	down
LMOf2365_1711	-0.592931	0.173114	0.242831	0.505622	0	17	18	19	hypothetical protein	Other category- unknown function		up	down
LMOf2365_0719	0.560751	-0.516042	-0.975518	-6.44851	16	5	2	0	chemotaxis protein CheR	Pathogenicity		down
LMOf2365_0721	0.401597	-0.411794	-0.78855	-6.30917	13	6	3	1	flagellar motor protein MotA	Pathogenicity		down
LMOf2365_0725	0.664656	-4.75824	-4.87085	-5.02083	17	1	1	4	chemotaxis protein CheV	Pathogenicity	down
LMOf2365_0727	0.533916	-0.275514	-0.6841	-6.94333	15	7	3	0	chemotaxis protein CheY	Pathogenicity		down
LMOf2365_0728	0.401209	-0.597196	-0.376656	-6.23042	13	4	6	1	chemotaxis protein CheA	Pathogenicity		down
LMOf2365_0759	0.514538	-0.528353	-6.05706	-1.10109	15	5	0	6	methyl-accepting chemotaxis protein	Pathogenicity	down
LMOf2365_0855	0.306071	-0.779668	-0.387178	-6.20704	11	3	6	1	sugar phosphate antiporter	Pathogenicity		down
LMOf2365_1312	-0.482821	0.0334183	0.473915	0.125804	1	13	19	16	hfq protein	Pathogenicity	up
LMOf2365_1358	0.831207	-5.12054	-0.256407	-5.38312	19	1	8	4	hypothetical protein	Pathogenicity
LMOf2365_1359	-3.64435	-3.26815	-3.38076	-3.53074	0	2	2	5	hypothetical protein/competence protein ComGF	Pathogenicity
LMOf2365_1360	0.635899	-4.6227	-4.7353	-4.88528	17	2	1	4	ATP-binding protein	Pathogenicity	down
LMOf2365_1361	0.637598	-4.92638	-0.0973426	-5.18896	17	1	12	4	hypothetical protein	Pathogenicity
LMOf2365_1362	0.820796	0.073531	-5.6188	-0.445772	18	14	0	9	general secretion pathway protein G	Pathogenicity	down
LMOf2365_1363	1.03156	-4.88382	-4.99643	-5.1464	19	1	1	4	general secretion pathway protein F	Pathogenicity	down
LMOf2365_1364	0.640831	-4.66995	-4.78256	-4.93253	17	2	1	4	general secretion pathway protein E	Pathogenicity	down
LMOf2365_1501	0.723497	-4.75824	-4.87085	-5.02083	18	1	1	4	comEC/Rec2 family protein	Pathogenicity	down
LMOf2365_1503	0.524532	-0.660186	-1.04308	-6.16979	15	3	2	1	DNA-binding protein ComEA	Pathogenicity		down
LMOf2365_1548	-0.830399	0.323673	0.450329	0.414509	0	19	19	18	preprotein translocase subunit YajC	Pathogenicity	up		down
LMOf2365_1570	0.737681	-4.23323	-4.34584	-4.49582	18	2	2	5	type IV leader peptidase	Pathogenicity
LMOf2365_1655	0.579248	-0.782025	-0.108392	-6.36762	16	3	12	1	anthranilate synthase component I	Pathogenicity		down
LMOf2365_1883	-0.130753	-0.00854857	0.241927	0.331712	3	12	18	18	D-alanyl-D-alanine carboxypeptidase	Pathogenicity
LMOf2365_1893	-0.340396	0.66603	-0.179462	-0.276797	1	19	10	11	hemolysin III	Pathogenicity
LMOf2365_1898	0.479413	-0.451761	-0.446583	-6.34913	14	5	5	1	hypothetical protein	Pathogenicity		down
LMOf2365_1940	1.11382	-4.95571	-5.06831	-5.21829	19	1	1	4	diguanylate cyclase	Pathogenicity	down
LMOf2365_1941	1.00338	-4.88382	-4.99643	-5.1464	19	1	1	4	diguanylate cyclase	Pathogenicity	down
LMOf2365_1943	0.315409	-5.68852	0.296949	0.358814	11	0	18	18	EAL domain-containing protein	Pathogenicity
LMOf2365_2034	0.746096	-0.509748	-5.78714	-5.93712	18	5	0	2	DNA-binding response regulator	Pathogenicity	down
LMOf2365_2035	0.46217	-5.30367	-0.474637	-5.56626	14	1	5	3	sensor histidine kinase	Pathogenicity
LMOf2365_2061	-0.42807	-0.165206	0.224983	0.0505129	1	9	17	15	hypothetical protein/YGGT family protein	Pathogenicity
LMOf2365_2227	-0.0913267	0.3191	-0.037293	-0.33938	4	19	13	11	oligopeptide ABC transporter permease	Pathogenicity
LMOf2365_2229	-0.634074	0.22511	0.119203	0.180279	0	17	16	16	oligopeptide ABC transporter substrate-binding protein	Pathogenicity
LMOf2365_2256	-0.6803	0.216585	0.187333	0.699285	0	17	17	19	hypothetical protein	Pathogenicity		up	down
LMOf2365_2333	-0.366726	0.265795	-0.0984365	-0.0415385	1	18	12	14	amino acid antiporter	Pathogenicity
LMOf2365_2554	0.464992	-0.0830738	-0.524183	-6.56027	14	10	5	0	sensor histidine kinase	Pathogenicity		down
LMOf2365_2585	-0.386148	0.17371	-0.00836728	0.0100905	1	17	14	14	preprotein translocase subunit SecY	Pathogenicity			down
LMOf2365_2812	0.609848	-0.0356103	-0.736002	-6.50275	16	12	3	0	cell wall surface anchor family protein	Pathogenicity		down
LMOf2365_2844	0.124798	0.201419	0.322429	-0.125384	7	17	18	13	SpoJ protein	Pathogenicity
LMOf2365_1323	-0.458179	0.168424	0.174306	0.373666	1	16	17	18	transketolase	Stress response
LMOf2365_1433	0.0752501	-0.00512788	0.147221	0.290298	6	12	16	17	acetyl-CoA acetyltransferase	Stress response
LMOf2365_1486	-0.418995	0.295222	-0.188559	0.00113981	1	18	10	14	PhoH family protein	Stress response
LMOf2365_1493	-0.608132	0.145741	-0.152042	0.158821	0	16	11	16	heat shock protein GrpE	Stress response
LMOf2365_1494	-0.548601	-0.0213449	-0.21778	0.219031	0	12	9	17	heat-inducible transcription repressor	Stress response
LMOf2365_1527	0.456779	-5.08053	-0.1825	-0.237169	14	1	10	11	sensor histidine kinase	Stress response
LMOf2365_1592	-0.352328	0.119683	-0.16053	0.000606239	1	15	10	14	pyruvate kinase	Stress response
LMOf2365_1602	-0.431918	-0.0814439	0.0035202	0.127978	1	10	14	16	universal stress protein	Stress response			down
LMOf2365_1611	0.643904	0.0578217	-5.88373	-6.03371	17	14	0	2	acetylglutamate kinase	Stress response	down
LMOf2365_1621	-0.414379	-0.897318	0.348201	0.589298	1	2	18	19	bifunctional 3-deoxy-7-phosphoheptulonate synthase/chorismate mutase	Stress response		up
LMOf2365_1700	-0.35171	0.403515	0.148267	0.0474054	1	19	16	15	menaquinone-specific isochorismate synthase	Stress response
LMOf2365_1704	0.581871	-0.703075	-0.112381	-6.46692	16	3	11	0	cystathionine beta/gamma-lyase	Stress response		down
LMOf2365_1720	0.484485	0.496713	-4.9389	-5.08888	14	19	1	4	hypothetical protein	Stress response	down
LMOf2365_1723	0.741964	-0.00643075	-5.36606	-5.51604	18	12	1	4	methyl-accepting chemotaxis protein	Stress response	down
LMOf2365_1726	-0.451568	-0.612176	0.0196594	0.151093	1	4	14	16	glyoxalase	Stress response
LMOf2365_1789	-0.38042	0.471296	0.458994	-0.29298	1	19	19	11	phosphoribosylamine--glycine ligase	Stress response	up
LMOf2365_1790	0.376216	0.273091	-0.397793	-6.83004	12	18	6	0	bifunctional phosphoribosylaminoimidazolecarboxamide formyltransferase/IMP cyclohydrolase	Stress response		down
LMOf2365_1796	0.843841	-0.515766	-1.05446	-1.17366	19	5	2	6	phosphoribosylformylglycinamidine synthase subunit PurS	Stress response
LMOf2365_1834	-0.56653	0.370234	0.374191	0.309275	0	19	19	18	acyl carrier protein	Stress response	up
LMOf2365_1912	0.532418	-0.870569	-0.328248	-6.43147	15	2	7	0	chitinase	Stress response		down
LMOf2365_1963	-0.654425	-0.0602834	0.384344	0.25281	0	11	19	17	DNA-binding protein HU	Stress response	up
LMOf2365_2007	0.690129	-5.58007	-0.787399	-0.767478	17	0	3	8	acetolactate synthase large subunit	Stress response
LMOf2365_2008	0.880906	-0.53145	-1.29946	-6.35472	19	5	2	1	acetolactate synthase 3 regulatory subunit	Stress response		down
LMOf2365_2009	0.147121	-0.111565	-5.8039	-0.655561	8	10	0	8	ketol-acid reductoisomerase	Stress response	down
LMOf2365_2038	0.684223	-5.70231	-0.873276	-5.9649	17	0	3	2	glycosyl hydrolase	Stress response
LMOf2365_2040	0.763929	-0.539049	-5.84461	-5.99459	18	4	0	2	alpha-D-mannosidase	Stress response	down
LMOf2365_2122	0.737681	-0.555628	-1.0047	-6.16532	18	4	2	1	argininosuccinate synthase	Stress response		down
LMOf2365_2223	-0.496553	0.110729	0.384255	0.391723	0	15	19	18	adaptor protein	Stress response	up
LMOf2365_2239	-0.309447	0.0877202	-0.00121786	0.416111	1	15	14	18	clpB protein	Stress response
LMOf2365_2249	-0.199527	0.291735	0.0721582	0.385101	2	18	15	18	HIT family protein	Stress response
LMOf2365_2269	0.91219	-5.35149	-5.4641	-5.61408	19	1	0	3	shikimate 5-dehydrogenase	Stress response	down
LMOf2365_2340	-0.455715	0.234386	0.184733	0.533001	1	18	17	19	general stress protein 13	Stress response		up	down
LMOf2365_2396	-0.32728	0.0633365	0.243473	0.346291	1	14	18	18	glycine cleavage system protein H	Stress response			down
LMOf2365_2654	-0.397002	0.109599	-0.171553	-0.0263193	1	15	10	14	ribose-5-phosphate isomerase B	Stress response
LMOf2365_2766	0.875465	-4.9729	-5.08551	-5.23548	19	1	1	4	bacteriocin immunity protein	Stress response	down
LMOf2365_1290	-0.195607	0.362908	-0.120071	0.0565214	2	19	11	15	ribosomal biogenesis GTPase	Transcription and RNA processing
LMOf2365_1338	-0.0526881	0.0532146	0.118323	0.427025	4	14	16	19	hypothetical protein	Transcription and RNA processing		up	down
LMOf2365_1339	-0.219504	0.15123	0.195379	0.374715	2	16	17	18	transcription elongation factor NusA	Transcription and RNA processing			down
LMOf2365_1344	-0.353875	0.227746	0.0469441	0.0881933	1	17	15	15	ribosome-binding factor A	Transcription and RNA processing			up
LMOf2365_1352	-0.84386	0.305187	0.420232	0.532568	0	18	19	19	50S ribosomal protein L33	Transcription and RNA processing	up	up
LMOf2365_1376	-0.294294	0.180634	0.362101	0.0611513	2	17	19	15	transcription antitermination protein NusB	Transcription and RNA processing	up
LMOf2365_1464	-0.597553	-0.00353989	0.343575	0.666405	0	12	18	19	ZurR family transcriptional regulator	Transcription and RNA processing		up
LMOf2365_1508	0.340532	0.431111	-0.670621	-0.963701	12	19	4	7	hypothetical protein	Transcription and RNA processing
LMOf2365_1515	-0.160672	-0.241237	0.105691	0.472062	3	8	16	19	transcription elongation factor GreA	Transcription and RNA processing		up
LMOf2365_1549	-0.305094	0.0969789	0.314045	0.23986	1	15	18	17	queuine tRNA-ribosyltransferase	Transcription and RNA processing
LMOf2365_1559	-0.411242	-0.163505	0.309251	0.464325	1	9	18	19	50S ribosomal protein L27	Transcription and RNA processing		up
LMOf2365_1561	-0.337605	-0.0111958	0.190214	0.409263	1	12	17	18	50S ribosomal protein L21	Transcription and RNA processing
LMOf2365_1618	-0.490321	0.0769863	0.0936953	0.394176	0	14	16	18	30S ribosomal protein S4	Transcription and RNA processing
LMOf2365_1679	-0.288517	0.00910821	0.0245923	0.574479	2	13	14	19	30S ribosomal protein S2	Transcription and RNA processing		up	down
LMOf2365_1707	-0.439248	0.144725	0.290694	0.366387	1	16	18	18	peroxide operon transcriptional regulator	Transcription and RNA processing			down
LMOf2365_1741	0.356757	-4.88382	0.847119	-5.1464	12	1	19	4	TetR family transcriptional regulator	Transcription and RNA processing	up
LMOf2365_1751	0.438578	-0.850236	-0.174384	-6.27761	14	2	10	1	LacI family transcriptional regulator	Transcription and RNA processing		down
LMOf2365_1788	0.447542	-6.32304	-0.116674	0.194301	14	0	11	17	hypothetical protein	Transcription and RNA processing
LMOf2365_1808	-0.494531	0.121877	0.418204	0.436609	0	16	19	19	50S ribosomal protein L20	Transcription and RNA processing	up	up	up
LMOf2365_1809	-0.110753	0.174367	0.134623	0.272867	3	17	16	17	50S ribosomal protein L35	Transcription and RNA processing
LMOf2365_1810	-0.135592	0.16168	0.172288	0.24966	3	16	17	17	translation initiation factor IF-3	Transcription and RNA processing
LMOf2365_1814	-0.479352	-0.127351	0.667871	0.438308	1	9	19	19	50S ribosomal protein L19	Transcription and RNA processing	up	up	up
LMOf2365_1815	1.01663	-4.54735	-4.65995	-4.80993	19	2	1	5	MerR family transcriptional regulator	Transcription and RNA processing	down
LMOf2365_1824	-0.390936	-0.127113	0.44029	0.545984	1	9	19	19	30S ribosomal protein S16	Transcription and RNA processing	up	up
LMOf2365_1854	-0.208219	0.0112298	0.269143	0.395273	2	13	18	18	DNA-directed RNA polymerase subunit omega	Transcription and RNA processing
LMOf2365_1878	-0.133975	0.0240727	0.212905	0.38138	3	13	17	18	MarR family transcriptional regulator	Transcription and RNA processing
LMOf2365_1882	-0.765141	0.403929	0.350065	0.531911	0	19	18	19	hypothetical protein	Transcription and RNA processing		up
LMOf2365_1902	0.419573	-0.751036	-0.367204	-6.64841	13	3	6	0	hypothetical protein	Transcription and RNA processing		down
LMOf2365_1911	-0.364796	0.0525407	0.0594328	0.621822	1	14	15	19	30S ribosomal protein S14	Transcription and RNA processing		up
LMOf2365_1986	-0.166012	-0.239935	0.444598	0.500327	3	8	19	19	FUR family transcriptional regulator	Transcription and RNA processing	up	up	down
LMOf2365_1992	-0.216647	0.322774	0.108816	0.19347	2	19	16	17	TetR family transcriptional regulator	Transcription and RNA processing			down
LMOf2365_2104	-0.395496	0.138109	0.561759	0.343529	1	16	19	18	redox-sensing transcriptional repressor Rex	Transcription and RNA processing	up
LMOf2365_2120	0.436897	0.384422	-0.421329	-0.808637	14	19	6	7	TetR family transcriptional regulator	Transcription and RNA processing
LMOf2365_2170	0.774049	-4.48455	-4.59715	-4.74713	18	2	1	5	DNA-binding PRD domain-containing protein	Transcription and RNA processing	down
LMOf2365_2224	-0.58491	-0.0291138	0.4971	0.516086	0	12	19	19	Spx family transcriptional regulator	Transcription and RNA processing	up	up
LMOf2365_2253	-0.308728	0.23982	-0.178397	0.0930432	1	18	10	15	3'-5' exoribonuclease YhaM	Transcription and RNA processing
LMOf2365_2335	-0.0587322	0.465015	0.119745	-0.300603	4	19	16	11	RofA family transcriptional regulator	Transcription and RNA processing			up
LMOf2365_2420	0.514538	-4.9672	-0.103073	-5.22979	15	1	12	4	transcriptional activator	Transcription and RNA processing
LMOf2365_2433	-0.40543	0.139839	-0.0750446	0.072228	1	16	12	15	transcriptional regulator	Transcription and RNA processing
LMOf2365_2532	-0.321808	-0.168026	0.517603	0.337496	1	9	19	18	DNA-directed RNA polymerase subunit delta	Transcription and RNA processing	up
LMOf2365_2569	-0.62411	0.208263	0.452333	0.369294	0	17	19	18	30S ribosomal protein S9	Transcription and RNA processing	up		down
LMOf2365_2570	-0.393609	0.255425	0.209171	0.288735	1	18	17	17	50S ribosomal protein L13	Transcription and RNA processing			down
LMOf2365_2578	-0.504007	0.314019	0.273125	0.221289	0	18	18	17	50S ribosomal protein L17	Transcription and RNA processing
LMOf2365_2579	-0.32813	0.256326	0.0697379	0.183599	1	18	15	16	DNA-directed RNA polymerase subunit alpha	Transcription and RNA processing
LMOf2365_2580	-0.464487	0.394436	0.137198	0.144651	1	19	16	16	30S ribosomal protein S11	Transcription and RNA processing
LMOf2365_2586	-0.38031	0.0599152	0.0472131	0.141011	1	14	15	16	50S ribosomal protein L15	Transcription and RNA processing
LMOf2365_2587	-0.367635	0.308497	-0.00453272	-0.0739486	1	18	14	13	50S ribosomal protein L30	Transcription and RNA processing
LMOf2365_2589	-0.166838	0.360842	-0.115811	0.0633715	3	19	11	15	50S ribosomal protein L18	Transcription and RNA processing			down
LMOf2365_2590	-0.324967	0.155163	-0.209856	0.0390079	1	16	9	15	50S ribosomal protein L6	Transcription and RNA processing
LMOf2365_2592	-0.512779	0.392431	-0.0393392	-0.00178815	0	19	13	14	30S ribosomal protein S14	Transcription and RNA processing
LMOf2365_2594	-0.482581	0.138783	-0.0525445	0.102858	1	16	13	16	50S ribosomal protein L24	Transcription and RNA processing
LMOf2365_2595	-0.407383	0.155332	0.0050347	-0.00312458	1	16	14	14	50S ribosomal protein L14	Transcription and RNA processing			down
LMOf2365_2596	-0.601316	0.431119	0.0749574	0.112482	0	19	15	16	30S ribosomal protein S17	Transcription and RNA processing			down
LMOf2365_2597	-0.376765	0.279811	-0.152736	0.0371739	1	18	11	15	50S ribosomal protein L29	Transcription and RNA processing
LMOf2365_2598	-0.489988	0.23661	0.00183286	0.0852996	0	18	14	15	50S ribosomal protein L16	Transcription and RNA processing
LMOf2365_2599	-0.396771	0.315718	-0.00736889	0.121893	1	19	14	16	30S ribosomal protein S3	Transcription and RNA processing
LMOf2365_2600	-0.434895	0.0493876	-0.134222	0.187931	1	14	11	17	50S ribosomal protein L22	Transcription and RNA processing
LMOf2365_2601	-0.543033	0.124783	-0.13964	0.21725	0	16	11	17	30S ribosomal protein S19	Transcription and RNA processing
LMOf2365_2602	-0.37899	0.133648	0.0369928	0.283295	1	16	15	17	50S ribosomal protein L2	Transcription and RNA processing
LMOf2365_2604	-0.507496	0.163282	0.162396	0.330261	0	16	17	18	50S ribosomal protein L4	Transcription and RNA processing
LMOf2365_2605	-0.362132	0.174518	-0.0146264	0.261479	1	17	13	17	50S ribosomal protein L3	Transcription and RNA processing
LMOf2365_2606	-0.463743	0.243714	0.135452	0.308485	1	18	16	18	30S ribosomal protein S10	Transcription and RNA processing
LMOf2365_2634	-0.411203	0.258028	0.130895	0.357792	1	18	16	18	30S ribosomal protein S7	Transcription and RNA processing
LMOf2365_2635	-0.515928	0.0504604	0.302181	0.464964	0	14	18	19	30S ribosomal protein S12	Transcription and RNA processing		up
LMOf2365_2669	0.737681	-4.3242	-4.43681	-4.58679	18	2	1	5	TetR family transcriptional regulator	Transcription and RNA processing	down
LMOf2365_2677	1.00863	-5.28721	-0.458176	-5.5498	19	1	5	3	RpiR family phosphosugar-binding transcriptional regulator	Transcription and RNA processing
LMOf2365_2811	0.772367	-0.402037	-0.42912	-6.29941	18	6	6	1	AraC family transcriptional regulator	Transcription and RNA processing		down
LMOf2365_2818	0.018857	0.20985	0.383278	0.00565927	6	17	19	14	MarR family transcriptional regulator	Transcription and RNA processing	up		down
LMOf2365_2841	0.669039	0.403379	-1.09552	-6.07381	17	19	2	2	AraC family transcriptional regulator	Transcription and RNA processing
LMOf2365_2845	-0.255984	0.289409	0.41493	0.211503	2	18	19	17	ribonuclease P	Transcription and RNA processing	up
LMOf2365_0125	0.744782	-0.546732	-5.95765	-6.10763	18	4	0	2	ABC transporter ATP-binding protein/permease	Transport	down
LMOf2365_0126	0.657958	-0.51882	-0.899689	-6.32267	17	5	3	1	ABC transporter ATP-binding protein/permease	Transport		down
LMOf2365_0184	0.378891	0.0455165	-0.807702	-6.84378	12	14	3	0	glucose uptake protein	Transport		down
LMOf2365_0206	0.0203497	0.32978	0.0762987	-0.207944	6	19	15	12	ABC transporter permease	Transport			down
LMOf2365_0268	0.537223	-0.71489	-1.0388	-6.32458	15	3	2	1	sugar ABC transporter permease	Transport		down
LMOf2365_0269	0.356909	0.351734	-5.39566	-5.54564	12	19	1	3	sugar ABC transporter permease	Transport	down
LMOf2365_0279	-3.86749	-3.4913	-3.6039	-3.75388	0	2	2	5	ABC transporter ATP-binding protein	Transport
LMOf2365_0280	0.466806	-4.5731	-4.68571	-4.83568	14	2	1	4	ABC transporter ATP-binding protein/permease	Transport	down
LMOf2365_0416	0.543931	-5.66605	-5.77865	-5.92863	15	0	0	2	ABC transporter ATP-binding protein	Transport	down
LMOf2365_0417	0.576278	-5.71321	-5.82582	-5.9758	16	0	0	2	ABC transporter permease	Transport	down
LMOf2365_0425	0.572316	-0.897318	-0.359335	-6.35286	16	2	7	1	phosphate transporter family protein	Transport		down
LMOf2365_0433	-0.060527	0.110327	0.3555	-0.00866551	4	15	19	14	ZIP zinc transporter family protein	Transport	up
LMOf2365_0440	0.817487	-5.58624	-0.53406	-5.84883	18	0	4	2	sugar transporter	Transport
LMOf2365_0548	0.251455	0.39747	-0.22596	-0.291382	10	19	9	11	EmrB/QacA family drug resistance transporter	Transport
LMOf2365_0588	-0.526319	0.318992	0.607411	0.303776	0	19	19	18	magnesium transporter CorA family protein	Transport	up		down
LMOf2365_0661	0.491614	-0.881393	-1.08101	-6.62462	15	2	2	0	fructose-like permease EIIC subunit 2	Transport		down
LMOf2365_0662	0.447146	-0.281004	-0.816465	-6.21347	14	7	3	1	PTS system fructose-like transporter subunit EIIB	Transport		down	up
LMOf2365_0676	0.662458	-0.611795	-1.2275	-6.24502	17	4	2	1	amino acid permease	Transport		down
LMOf2365_0701	0.275229	0.357548	-0.41762	-0.351711	10	19	6	10	ABC transporter ATP-binding protein	Transport
LMOf2365_0772	0.683614	-5.63723	-0.844557	-5.89981	17	0	3	2	ABC transporter ATP-binding protein	Transport
LMOf2365_0773	0.400203	-0.65307	-5.90147	-6.05145	13	3	0	2	ABC transporter permease	Transport	down
LMOf2365_0774	0.699416	-5.48259	-5.59519	-5.74517	17	0	0	3	ABC transporter ATP-binding protein/permease	Transport	down
LMOf2365_0781	0.442406	-0.88007	-0.550842	-6.55875	14	2	4	0	hypothetical protein/putative membrane protein	Transport		down
LMOf2365_0812	-0.00958785	0.391247	0.153479	0.110239	5	19	17	16	RarD protein	Transport
LMOf2365_0854	0.57227	-0.487842	-5.87345	-6.02342	16	5	0	2	ABC transporter ATP-binding protein	Transport	down
LMOf2365_0856	0.552825	-0.827825	-0.423739	-6.22621	16	2	6	1	tetracycline resistance protein	Transport		down
LMOf2365_0876	0.944476	-0.417602	-5.60538	-5.75536	19	6	0	3	sugar ABC transporter substrate-binding protein	Transport	down
LMOf2365_0877	0.806674	0.0387926	-5.44445	-5.59443	18	13	0	3	sugar ABC transporter permease	Transport	down
LMOf2365_0967	0.0659482	0.0584708	-0.158942	0.525669	6	14	10	19	transporter	Transport		up
LMOf2365_0969	0.315267	-0.574207	0.120746	0.301431	11	4	16	18	hypothetical protein/putative membrane protein	Transport
LMOf2365_1002	0.834411	-5.34759	-0.354253	-5.61018	19	1	7	3	EmrB/QacA family drug resistance transporter	Transport
LMOf2365_1007	1.02536	-5.24483	-5.35744	-5.50742	19	1	1	4	ABC transporter ATP-binding protein	Transport	down
LMOf2365_1014	0.0955893	0.293975	0.202762	-0.10756	7	18	17	13	cation transport protein	Transport
LMOf2365_1056	0.491809	-0.213515	-0.32612	-6.16307	15	8	7	1	PTS system beta-glucoside-specific transporter subunit IIABC	Transport		down
LMOf2365_1062	0.493083	-0.0530572	-5.27161	-5.42159	15	11	1	4	molybdenum ABC transporter molybdenum-binding protein	Transport	down
LMOf2365_1081	0.0244665	0.387054	0.150655	0.0681174	6	19	16	15	magnesium transporter CorA family protein	Transport
LMOf2365_1090	0.0645748	-5.3118	0.502517	-0.0137067	6	1	19	14	ABC transporter substrate-binding protein	Transport	up
LMOf2365_1091	-0.0897455	-0.0524228	0.333964	0.290365	4	11	18	18	techoic acid ABC transporter efflux permease	Transport
LMOf2365_1092	-0.0790248	-0.500813	0.453106	0.457278	4	5	19	19	techoic acid ABC transporter ATP-binding protein	Transport	up	up
LMOf2365_1103	0.536278	-0.484634	-0.315007	-6.1853	15	5	7	1	teichoic acid biosynthesis domain-containing protein	Transport		down
LMOf2365_1175	0.385182	-5.97203	-0.948833	-6.23461	13	0	2	1	glycerol uptake facilitator protein	Transport		down
LMOf2365_1213	0.802555	-5.72399	-5.8366	-5.98658	18	0	0	2	cobalt transport protein CbiM	Transport	down
LMOf2365_1214	1.01097	-5.55499	-5.66759	-5.81757	19	0	0	3	cobalt transport protein CbiN	Transport	down
LMOf2365_1215	0.77729	-5.09068	-5.20329	-5.35327	18	1	1	4	cobalt transport protein CbiQ	Transport	down
LMOf2365_1216	0.460793	-0.519094	-0.362035	-6.12879	14	5	7	1	cobalt ABC transporter ATP-binding protein	Transport		down
LMOf2365_1219	0.450892	-0.618049	0.367958	-5.98658	14	4	19	2	hypothetical protein/putative membrane protein	Transport	up
LMOf2365_1409	0.312353	0.0227979	-0.468604	-6.55875	11	13	5	0	ABC transporter permease	Transport		down
LMOf2365_1428	0.737681	-0.260444	-5.72016	-5.87013	18	7	0	2	major facilitator family transporter	Transport	down
LMOf2365_1436	0.673965	0.302944	-5.00262	-5.1526	17	18	1	4	transporter	Transport	down
LMOf2365_1440	0.0594294	0.0540629	0.312207	0.0947867	6	14	18	15	glycine betaine/L-proline ABC transporter ATP-binding protein	Transport
LMOf2365_1446	0.769263	-5.72667	-0.0251464	-5.98926	18	0	13	2	glycine betaine/L-proline ABC transporter permease	Transport
LMOf2365_1447	0.59898	-0.396593	-0.129708	-6.21986	16	6	11	1	glycine betaine/L-proline ABC transporter ATP-binding protein	Transport		down
LMOf2365_1466	-0.355474	0.265664	0.0904359	0.529754	1	18	16	19	zinc ABC transporter ATP-binding protein	Transport		up
LMOf2365_1524	0.63859	-4.87132	-4.98393	-5.1339	17	1	1	4	ABC transporter ATP-binding protein	Transport	down
LMOf2365_1525	0.859618	-5.65174	-5.76435	-5.91432	19	0	0	2	ABC transporter permease	Transport	down
LMOf2365_1695	-0.0630299	0.19538	0.190706	0.30588	4	17	17	18	laminin-binding surface protein	Transport
LMOf2365_1748	0.515899	-5.70778	-0.0212903	-5.97036	15	0	13	2	ABC transporter ATP-binding protein	Transport
LMOf2365_1754	0.765426	-0.5241	-5.88373	-6.03371	18	5	0	2	ABC transporter substrate-binding protein	Transport	down
LMOf2365_1755	0.826317	-5.12543	-5.23803	-5.38801	18	1	1	4	ABC transporter permease	Transport	down
LMOf2365_1756	0.504829	-5.13514	-5.24774	-5.39772	15	1	1	4	ABC transporter permease	Transport	down
LMOf2365_1764	0.564662	-5.16839	-5.281	-5.43098	16	1	1	4	amino acid ABC transporter permease	Transport	down
LMOf2365_1771	0.893095	-4.5298	-4.64241	-4.79239	19	2	1	5	ABC transporter permease	Transport	down
LMOf2365_1803	1.10728	-4.6146	-4.72721	-4.87718	19	2	1	4	ABC transporter ATP-binding protein	Transport	down
LMOf2365_1870	0.737681	-4.46586	-4.57846	-4.72844	18	2	1	5	STAS domain-containing protein	Transport	down
LMOf2365_1875	-0.314464	-0.05253	-0.199229	-0.0246421	1	11	9	14	manganese ABC transporter	Transport
LMOf2365_1881	-0.716869	0.351308	0.252576	0.519856	0	19	18	19	copper-translocating P-type ATPase	Transport		up
LMOf2365_1907	-0.333331	-0.201335	0.368512	0.207722	1	8	19	17	manganese transport transcriptional regulator	Transport	up
LMOf2365_1975	-0.321565	0.25406	0.156959	0.433468	1	18	17	19	hypothetical protein/putative membrane protein	Transport		up
LMOf2365_1987	0.419228	-5.29135	-0.239173	-5.55394	13	1	9	3	iron compound ABC transporter permease	Transport
LMOf2365_2031	0.917474	-5.37837	-5.49097	-5.64095	19	0	0	3	ABC transporter substrate-binding protein	Transport	down
LMOf2365_2032	0.262881	-0.0695768	-5.25736	-5.40733	10	11	1	4	ABC transporter permease	Transport	down
LMOf2365_2033	0.85241	-5.34368	-5.45628	-5.60626	19	1	0	3	ABC transporter permease	Transport	down
LMOf2365_2075	0.725155	0.0598942	-5.39982	-5.5498	18	14	0	3	hypothetical protein/putative membrane protein	Transport	down
LMOf2365_2076	0.683614	0.128249	-5.25736	-5.40733	17	16	1	4	solute-binding family 5 protein	Transport	down
LMOf2365_2093	0.500681	-0.523472	-0.187528	-6.36579	15	5	10	1	copper resistance domain-containing protein	Transport		down
LMOf2365_2095	-0.591266	0.0394984	0.239511	0.0481031	0	13	18	15	large-conductance mechanosensitive channel	Transport
LMOf2365_2105	0.849385	-5.19604	-0.403374	-5.45863	19	1	6	4	ABC transporter ATP-binding protein	Transport
LMOf2365_2124	0.570792	-0.596313	-0.95738	-6.38036	16	4	2	1	glycine betaine transporter	Transport		down
LMOf2365_2148	0.506239	0.412428	-0.360534	-5.55394	15	19	7	3	ABC transporter permease	Transport
LMOf2365_2157	0.801195	-5.70505	-5.81765	-5.96763	18	0	0	2	maltose/maltodextrin ABC transporter permease	Transport	down
LMOf2365_2158	0.51701	-5.11068	-5.22329	-5.37327	15	1	1	4	maltose/maltodextrin ABC transporter permease	Transport	down
LMOf2365_2159	0.68223	-5.28721	-5.39982	-5.5498	17	1	0	3	maltose/maltodextrin ABC transporter maltose/maltodextrin-binding protein	Transport	down
LMOf2365_2171	1.04034	-5.24915	-5.36176	-5.51174	19	1	1	4	ABC transporter ATP-binding protein	Transport	down
LMOf2365_2203	0.324635	-0.796424	-0.524183	-6.56027	11	3	5	0	major facilitator family transporter	Transport		down
LMOf2365_2206	0.502185	-0.5842	-0.944641	-6.16979	15	4	2	1	diguanylate cyclase	Transport		down
LMOf2365_2252	-0.136638	0.00874249	0.326694	0.288044	3	13	18	17	protein export protein	Transport			up
LMOf2365_2259	0.48089	-0.68972	-0.33904	-6.58709	14	3	7	0	hypothetical protein/putative membrane protein	Transport		down
LMOf2365_2260	0.451624	-5.12543	-0.296389	-5.38801	14	1	8	4	ABC transporter ATP-binding protein	Transport
LMOf2365_2264	0.80764	-5.42282	-5.53542	-5.6854	18	0	0	3	cation efflux family protein	Transport	down
LMOf2365_2270	0.711364	-5.53252	-0.509322	-5.7951	18	0	5	3	transporter	Transport
LMOf2365_2271	0.756143	-0.356612	-5.68957	-5.83955	18	6	0	3	major facilitator family transporter	Transport	down
LMOf2365_2272	-0.329939	-0.527547	0.255937	0.265922	1	5	18	17	hypothetical protein	Transport
LMOf2365_2283	0.648496	-5.48259	-0.52002	-5.74517	17	0	5	3	His/Glu/Gln/Arg/opine ABC transporter permease	Transport
LMOf2365_2317	0.217806	-5.61056	0.0294091	-5.87314	9	0	14	2	amino acid ABC transporter permease	Transport
LMOf2365_2318	0.581335	-6.21259	-0.604884	-1.20218	16	0	4	6	amino acid ABC transporter permease	Transport
LMOf2365_2351	0.643294	-0.62613	-0.217438	-6.13574	17	4	9	1	monovalent cation/H+ antiporter subunit A	Transport		down
LMOf2365_2352	0.691401	-5.09572	-5.20833	-5.3583	17	1	1	4	monovalent cation/H+ antiporter subunit B	Transport	down
LMOf2365_2356	0.859998	-5.39713	0.362385	-5.65971	19	0	19	3	monovalent cation/H+ antiporter subunit F	Transport	up
LMOf2365_2394	-0.142677	0.19351	0.347968	0.15407	3	17	18	16	cation efflux family protein	Transport
LMOf2365_2467	0.10126	-0.77164	0.628343	-0.891123	7	3	19	7	phosphate transport system protein PhoU	Transport	up
LMOf2365_2469	0.529228	-5.96151	-0.120873	-6.2241	15	0	11	1	phosphate ABC transporter ATP-binding protein	Transport		down
LMOf2365_2470	0.55763	-5.66605	0.200233	-5.92863	16	0	17	2	phosphate ABC transporter permease	Transport
LMOf2365_2471	0.524107	-0.495564	-0.325305	-6.31883	15	5	7	1	phosphate ABC transporter permease	Transport		down
LMOf2365_2502	-0.320863	0.087591	-0.140567	0.00434831	1	15	11	14	F0F1 ATP synthase subunit beta	Transport
LMOf2365_2503	-0.320364	0.149191	-0.255749	0.0900602	1	16	8	15	F0F1 ATP synthase subunit gamma	Transport			down
LMOf2365_2504	-0.362062	0.18622	-0.226204	-0.0820944	1	17	9	13	F0F1 ATP synthase subunit alpha	Transport
LMOf2365_2552	0.491086	0.145477	-0.432491	-6.18089	15	16	6	1	ABC transporter ATP-binding protein	Transport		down
LMOf2365_2553	0.729098	-0.374936	-1.01363	-6.43661	18	6	2	0	ABC transporter permease	Transport		down
LMOf2365_2759	0.697941	-0.278001	-0.346804	-6.35472	17	7	7	1	ABC transporter ATP-binding protein	Transport		down
LMOf2365_2765	0.716479	-0.481674	-0.45003	-6.41414	18	5	5	0	ABC transporter ATP-binding protein	Transport		down
LMOf2365_2807	0.681358	-0.867127	-1.04036	-6.26551	17	2	2	1	major facilitator family transporter	Transport		down
LMOf2365_2809	0.515837	-0.0758955	-0.315945	-6.71009	15	11	7	0	major facilitator family transporter	Transport		down
LMOf2365_2817	-0.0256007	0.329507	0.0133527	-0.131045	5	19	14	13	major facilitator family transporter	Transport			down
LMOf2365_2829	0.890589	-5.2405	-0.524787	-5.50308	19	1	5	4	ABC transporter permease	Transport
LMOf2365_2080	0.524277	0.100493	-0.319597	-6.3965	15	15	7	1	hypothetical protein	tRNA biosynthesis		down
LMOf2365_tRNA-Leu-5	0.705593	-4.35629	-4.4689	-4.61888	17	2	1	5	Leu tRNA	tRNA biosynthesis	down
LMOf2365_tRNA-Glu-3	-1.49368	0.697807	0.519112	0.225793	0	19	19	17	Glu tRNA	tRNA biosynthesis	up
LMOf2365_tRNA-Thr-3	-0.889582	0.15979	0.616513	0.335734	0	16	19	18	Thr tRNA	tRNA biosynthesis	up
LMOf2365_tRNA-Tyr-1	-0.90836	0.076047	0.454289	0.107717	0	14	19	16	Tyr tRNA	tRNA biosynthesis	up
LMOf2365_tRNA-Gln-1	-0.783115	0.0267816	0.0176398	-0.0136068	0	13	14	14	Gln tRNA	tRNA biosynthesis
LMOf2365_tRNA-Lys-4	-0.643488	0.197116	-0.102494	0.150172	0	17	12	16	Lys tRNA	tRNA biosynthesis			down
LMOf2365_tRNA-Leu-6	-1.03996	0.419146	0.72041	0.196878	0	19	19	17	Leu tRNA	tRNA biosynthesis	up
LMOf2365_tRNA-Cys-1	-0.514524	0.0236024	0.599149	0.0200553	0	13	19	14	Cys tRNA	tRNA biosynthesis	up
LMOf2365_tRNA-Gly-5	-0.402622	-0.201171	0.501102	-0.142656	1	8	19	12	Gly tRNA	tRNA biosynthesis	up		down
LMOf2365_tRNA-Gln-2	-1.22565	0.0593221	0.674807	0.309717	0	14	19	18	Gln tRNA	tRNA biosynthesis	up		up
LMOf2365_tRNA-His-2	-1.04937	0.164007	0.640769	0.246857	0	16	19	17	His tRNA	tRNA biosynthesis	up
LMOf2365_tRNA-Trp-1	-0.974256	0.0736932	0.504355	0.0157037	0	14	19	14	Trp tRNA	tRNA biosynthesis	up		down
LMOf2365_tRNA-Tyr-2	-0.721604	0.004026	0.352914	0.17915	0	13	19	16	Tyr tRNA	tRNA biosynthesis	up
LMOf2365_tRNA-Met-4	-0.352359	0.164416	0.364928	-0.812617	1	16	19	7	Met tRNA	tRNA biosynthesis	up		down
LMOf2365_tRNA-Val-3	-0.41241	0.150559	0.405679	-0.123198	1	16	19	13	Val tRNA	tRNA biosynthesis	up
LMOf2365_tRNA-Glu-4	-0.827954	-5.3934	0.636029	-0.217908	0	0	19	12	Glu tRNA	tRNA biosynthesis	up
LMOf2365_tRNA-Ile-2	-0.150851	0.236684	0.488618	0.127176	3	18	19	16	Ile tRNA	tRNA biosynthesis	up
LMOf2365_tRNA-Arg-5	0.458657	0.44648	-6.04625	-6.19623	14	19	0	1	Arg tRNA	tRNA biosynthesis	down	down
LMOf2365_tRNA-Ile-3	-0.150851	0.236684	0.488618	0.127176	3	18	19	16	Ile tRNA	tRNA biosynthesis	up
LMOf2365_tRNA-Val-4	0.599238	0.276205	-5.85256	-0.679526	16	18	0	8	Val tRNA	tRNA biosynthesis	down		up

## Sheet: S3 Table Sheet 2
S3 Table Sheet 2 Propensity of L. monocytogenes genes selected for 2 µg O3 network analysis. The 250 most highly expressed and 250 most lowly expressed genes from each treatment [control, 1, 2, and 3 hour (hr)]. Label numbers from 0 to 19 denote genes from most lowly expressed to most highly expressed. Only those fall into either label 0 or 19 at least in one treatment were selected. Genes differ…
gene_id	2 µg_ctrl_propensity	2 µg_1 hr_propensity	2 µg_2 hr_propensity	2 µg_3 hr_propensity	label_2 µg_ctrl	label_2 µg_1 hr	label_2 µg_2 hr	label_2 µg_3 hr	annotation	function_category	2µg_1hr_significance	2µg_2hr_significance	2µg_3hr_significance
LMOf2365_0004	0.0479518	-5.97967	0.637287	0.335723	5	0	18	17	hypothetical protein
LMOf2365_0005	0.126951	-5.25535	-5.76126	0.515638	7	2	1	18	recombination protein F		down
LMOf2365_0006	0.0499454	-5.5555	-6.06141	0.453161	5	1	0	18	DNA gyrase subunit B		down	down
LMOf2365_0007	-0.508019	0.186681	1.1437	0.266114	0	17	19	16	DNA gyrase subunit A			up
LMOf2365_0010	0.647246	-4.03086	-4.53677	-0.769469	19	14	13	8	hypothetical protein
LMOf2365_0022	0.467144	-4.41163	-4.91754	-5.75541	17	11	10	1	hypothetical protein
LMOf2365_0027	0.397537	-5.44718	-5.9531	-1.21124	16	1	0	6	PTS system mannose/fructose/sorbose family transporter subunit IID
LMOf2365_0030	-0.0241925	1.08329	0.770177	-0.257625	4	19	18	11	PTS system beta-glucoside-specific transporter subunit IIABC
LMOf2365_0034	-3.69434	-1.57005	-2.07596	-2.91383	0	17	16	4	hypothetical protein/putative membrane protein
LMOf2365_0037	0.703513	-4.00199	-4.5079	-5.34577	19	14	14	2	hypothetical protein
LMOf2365_0038	0.00987384	0.707314	-6.42532	-0.0815938	5	18	0	13	hypothetical protein		down	down
LMOf2365_0049	0.334941	-4.75601	-5.26192	-6.09979	14	6	6	0	agmatine deiminase		up
LMOf2365_0052	0.233909	-4.91072	-5.41663	-6.2545	10	5	4	0	arginine deiminase
LMOf2365_0054	-0.328719	-0.147993	0.791082	0.165672	1	17	18	15	single-strand binding protein
LMOf2365_0055	-0.555135	-0.370733	0.919306	0.622756	0	17	19	19	30S ribosomal protein S18
LMOf2365_0058	-0.481988	0.0807367	1.02242	0.550818	1	17	19	19	accessory gene regulator protein D
LMOf2365_0060	-0.352828	0.378312	0.686382	0.203968	1	17	18	16	accessory gene regulator protein A
LMOf2365_0062	-0.303321	1.141	0.419764	-0.136937	1	19	17	12	50S ribosomal protein L9			up	up
LMOf2365_0063	-0.633372	0.352698	0.986946	0.0363689	0	17	19	14	replicative DNA helicase			up	up
LMOf2365_0064	0.715168	-3.63751	-4.14343	-4.9813	19	16	15	3	hypothetical protein
LMOf2365_0065	0.179749	-5.38304	-5.88895	-0.0114381	8	1	1	13	adenylosuccinate synthetase		up
LMOf2365_0066	0.575358	-3.87263	-4.37855	-5.21641	19	15	14	3	hypothetical protein			up
LMOf2365_0067	0.160594	-5.2778	-5.78371	-1.14094	8	2	1	6	hypothetical protein
LMOf2365_0069	0.208138	-4.92246	-5.42837	-6.26624	9	5	4	0	hypothetical protein		down	down
LMOf2365_0070	0.0619906	-4.20228	-4.70819	-5.54606	5	13	12	2	hypothetical protein			down
LMOf2365_0071	0.398563	-4.37485	-4.88076	-5.71863	16	11	10	1	hypothetical protein
LMOf2365_0089	-0.0929227	1.80049	-6.12899	-2.22192	3	19	0	4	hypothetical protein			down
LMOf2365_0093	-0.0127889	0.649222	-6.20233	-1.87541	4	18	0	5	Ada regulatory protein
LMOf2365_tRNA-Lys-1	0.651736	-4.51699	-5.0229	-0.380133	19	9	9	11	Lys tRNA			down
LMOf2365_0096	0.306716	-5.24454	-5.75045	-1.06686	13	2	1	6	hypothetical protein		down
LMOf2365_0097	0.596398	-4.50188	-5.00779	-5.84566	19	9	9	1	hypothetical protein		down	down
LMOf2365_0102	0.583385	-3.98936	-4.49527	-5.33314	19	14	14	2	hypothetical protein			up
LMOf2365_0104	0.293041	-4.77935	-5.28527	-6.12314	13	6	5	0	hypothetical protein		down
LMOf2365_0105	0.344183	-4.9124	-5.41832	-6.25619	14	5	4	0	ATP synthase F0, C subunit family protein		up
LMOf2365_0108	0.246558	-4.39764	-4.90356	-5.74143	11	11	10	1	ATP synthase F1 subunit gamma		up	up
LMOf2365_0110	0.370591	-4.70554	-5.21146	-6.04932	15	7	6	0	ATP synthase F1 subunit epsilon			up
LMOf2365_0113	-0.413099	-5.99632	0.473181	0.326121	1	0	17	17	PTS system mannose-specific transporter subunit IIAB
LMOf2365_0114	-0.0313245	-5.55195	-6.05787	0.341325	4	1	0	17	PTS system mannose/fructose/sorbose family transporter subunit IIC			down
LMOf2365_0115	-0.75125	0.882677	1.15978	0.391347	0	18	19	17	PTS system mannose/fructose/sorbose family transporter subunit IID
LMOf2365_0116	-0.241353	-5.53764	0.514644	0.273193	2	1	17	16	hypothetical protein			down
LMOf2365_0137	-0.526046	1.0539	0.7244	0.192906	0	18	18	15	hypothetical protein
LMOf2365_0138	-0.528811	1.13052	0.794893	0.0554187	0	19	18	14	hypothetical protein
LMOf2365_0139	-0.607876	1.21187	0.783559	0.06818	0	19	18	14	hypothetical protein
LMOf2365_0140	-0.593681	1.15019	0.865299	0.0852183	0	19	19	14	hypothetical protein		up
LMOf2365_0142	-0.630154	1.2305	0.825394	0.280176	0	19	18	16	hypothetical protein		down	down
LMOf2365_0143	-0.552347	1.16068	0.818015	0.208707	0	19	18	16	hypothetical protein		down	down
LMOf2365_0145	-0.64794	0.886688	0.918713	0.168268	0	18	19	15	hypothetical protein			down
LMOf2365_0147	-0.494407	1.03059	0.67704	0.221106	0	18	18	16	N-acetylmuramoyl-L-alanine amidase			down
LMOf2365_0151	-0.193868	0.950619	-5.96875	-0.879696	2	18	0	7	hypothetical protein		up	down
LMOf2365_0156	0.578178	-4.68462	-5.19053	-6.0284	19	7	7	0	hypothetical protein		down	down
LMOf2365_0157	0.402466	-5.34226	-5.84817	-0.331673	16	2	1	11	hypothetical protein
LMOf2365_0160	-3.64555	-1.52126	-2.02717	-2.86504	0	17	16	4	hypothetical protein
LMOf2365_0161	0.698532	-3.98511	-4.49102	-5.32889	19	14	14	2	hypothetical protein		down		up
LMOf2365_0162	0.18547	1.91208	-5.57391	-1.24699	9	19	3	5	hypothetical protein		down		up
LMOf2365_0165	0.337822	-4.26532	-4.77123	-5.6091	14	12	11	1	hypothetical protein				up
LMOf2365_0166	-0.11987	2.51069	-4.58827	-5.42614	3	19	13	2	hypothetical protein		down
LMOf2365_0167	-0.173615	-5.56956	0.570919	0.39988	2	1	17	18	solute-binding family 5 protein		down		up
LMOf2365_0168	0.385485	-5.66914	-6.17506	0.38341	15	0	0	17	zinc ABC transporter substrate-binding protein			down
LMOf2365_0170	0.14972	-5.40385	-5.90977	0.0435875	8	1	1	14	zinc ABC transporter permease		down	up
LMOf2365_0172	0.157918	-5.25415	-5.76007	-0.144311	8	2	1	12	hypothetical protein			up
LMOf2365_0175	0.491143	-4.49934	-5.00525	-5.84312	18	9	9	1	hypothetical protein
LMOf2365_0177	0.247425	-5.32903	-5.83494	-0.488664	11	2	1	10	DNA polymerase III subunit delta'		down
LMOf2365_0178	-0.0807225	1.09021	-5.98798	-0.00147922	3	19	0	13	hypothetical protein
LMOf2365_0179	0.125701	-5.42323	-5.92914	0.0353824	7	1	0	14	DNA replication intiation control protein YabA			down
LMOf2365_0182	0.117579	-5.44521	-5.95112	-0.142601	7	1	0	12	tetrapyrrole methylase
LMOf2365_0197	-0.034814	-4.90903	-5.41495	0.593066	4	5	4	19	hypothetical protein		down		up
LMOf2365_0201	-0.216899	-6.12041	0.649541	0.700603	2	0	18	19	4-diphosphocytidyl-2-C-methyl-D-erythritol kinase		down	down	up
LMOf2365_0202	0.0750652	-6.66497	0.225456	0.725973	6	0	17	19	hypothetical protein		down	down	up
LMOf2365_0204	0.254778	-5.05931	-5.56523	0.648759	11	3	3	19	hypothetical protein
LMOf2365_0209	-0.0739959	-5.84141	0.609223	0.46688	3	0	18	18	bifunctional N-acetylglucosamine-1-phosphate uridyltransferase/glucosamine-1-phosphate acetyltransferase
LMOf2365_0210	-0.172982	-5.58772	0.746916	0.607528	2	1	18	19	ribose-phosphate pyrophosphokinase		up
LMOf2365_0212	0.0192326	0.955681	-5.98798	-0.192534	5	18	0	12	1-phosphatidylinositol phosphodiesterase		down	down
LMOf2365_0217	0.180376	-4.73412	1.30388	-6.0779	8	7	19	0	hypothetical protein		down
LMOf2365_0219	-0.0924015	-5.69565	0.921308	0.273793	3	0	19	16	hypothetical protein		up
LMOf2365_0221	-0.522691	0.475805	0.896265	0.089584	0	17	19	14	L-lactate dehydrogenase			down
LMOf2365_0222	-0.357644	0.723495	0.723772	0.247445	1	18	18	16	50S ribosomal protein L25/general stress protein Ctc
LMOf2365_0232	-0.017536	1.33112	-5.84048	0.1622	4	19	1	15	pantothenate kinase		down		up
LMOf2365_0234	-0.10787	-6.28386	0.630807	0.478572	3	0	18	18	cysteine synthase A		down	up
LMOf2365_0235	0.476587	-5.15489	-5.6608	0.453101	18	3	2	18	hypothetical protein
LMOf2365_0236	0.146693	-5.30203	-5.80795	0.145407	7	2	1	15	dihydropteroate synthase			down
LMOf2365_0240	0.195923	1.25609	-5.62995	-0.130991	9	19	2	12	lysyl-tRNA synthetase				up
LMOf2365_tRNA-Lys-2	-0.100472	-5.09501	-5.60092	0.945201	3	3	2	19	Lys tRNA		down	down	up
LMOf2365_tRNA-Leu-1	-0.0915517	-5.82667	0.400815	0.629298	3	0	17	19	Leu tRNA		up
LMOf2365_tRNA-Gly-1	0.119396	-5.63295	-6.13886	0.62417	7	1	0	19	Gly tRNA
LMOf2365_tRNA-Leu-2	0.149951	-5.42424	-5.93015	0.548526	8	1	0	19	Leu tRNA		down	down
LMOf2365_tRNA-Pro-1	-0.586944	-4.92412	-5.43003	0.0510657	0	5	4	14	Pro tRNA
LMOf2365_tRNA-Ala-1	-0.539948	2.02459	0.558138	-0.52136	0	19	17	10	Ala tRNA		down	down
LMOf2365_0245	0.107106	-5.45797	-5.96389	0.279953	6	1	0	16	DNA repair protein RadA			down
LMOf2365_0247	-0.478346	1.13459	0.741719	0.141613	1	19	18	15	2-C-methyl-D-erythritol 4-phosphate cytidylyltransferase		down	down
LMOf2365_0248	-0.224202	-5.66519	0.513513	0.0076419	2	0	17	14	2-C-methyl-D-erythritol 2,4-cyclo diphosphate synthase
LMOf2365_0249	-0.120916	-5.66519	0.562303	0.245917	3	0	17	16	glutamyl-tRNA synthetase
LMOf2365_0250	-0.235366	1.30465	0.0616556	-0.844351	2	19	16	7	serine O-acetyltransferase		up	up
LMOf2365_0251	0.0239932	0.938136	-5.9046	-0.842574	5	18	1	7	cysteinyl-tRNA synthetase		up
LMOf2365_0256	-0.0449625	0.905564	0.753395	0.35907	4	18	18	17	50S ribosomal protein L33
LMOf2365_0257	-0.0310682	-5.71469	0.419269	0.791239	4	0	17	19	preprotein translocase subunit SecE
LMOf2365_0259	-0.0251778	1.62547	-5.40987	-0.160959	4	19	4	12	hypothetical protein		up	down
LMOf2365_0260	-0.238634	0.25554	0.119645	0.662902	2	17	16	19	50S ribosomal protein L11
LMOf2365_0261	-0.134201	-5.94371	0.222413	0.639114	3	0	17	19	50S ribosomal protein L1			down
LMOf2365_0262	-0.352321	-5.99232	0.910292	0.306417	1	0	19	17	50S ribosomal protein L10
LMOf2365_0263	-0.506971	0.855654	0.743315	0.513754	0	18	18	18	50S ribosomal protein L7/L12
LMOf2365_0265	0.11314	-5.22994	-5.73585	-0.83715	7	2	1	7	hypothetical protein
LMOf2365_0272	0.291964	-4.89028	-5.39619	0.928339	12	5	4	19	hypothetical protein			up
LMOf2365_0273	0.355854	-5.41715	-5.92306	0.714973	14	1	1	19	hypothetical protein
LMOf2365_0274	-0.385781	1.09383	0.534925	0.453892	1	19	17	18	DNA-directed RNA polymerase subunit beta		down	up
LMOf2365_0275	-0.452096	0.916026	0.704152	0.380904	1	18	18	17	DNA-directed RNA polymerase subunit beta'
LMOf2365_0277	-0.0580575	-5.38093	-5.88685	0.0776785	4	1	1	14	glycosyl hydrolase		down	down
LMOf2365_0284	-0.0163516	-5.45992	-5.96584	-0.217533	4	1	0	12	succinyl-diaminopimelate desuccinylase		down	down
LMOf2365_0290	-0.549048	0.596385	0.35223	0.219556	0	17	17	16	hypothetical protein
LMOf2365_0291	0.0183089	-5.38304	-5.88895	0.145307	5	1	1	15	glycosyl hydrolase		up
LMOf2365_0294	0.606799	-3.52274	-4.02865	-4.86652	19	16	15	4	hypothetical protein				down
LMOf2365_0299	-0.209372	1.01413	-6.06406	0.327907	2	18	0	17	anaerobic ribonucleoside triphosphate reductase		up
LMOf2365_0306	0.328199	-4.80592	-5.31183	-6.1497	14	6	5	0	transaminase			up
LMOf2365_0307	0.319718	-5.68014	-6.18605	0.312363	13	0	0	17	DNA-binding response regulator
LMOf2365_0319	0.511072	-4.33066	-4.83657	-5.67444	18	11	11	1	PTS system transporter subunit IIC
LMOf2365_0320	0.46204	-4.45245	-4.95836	-5.79623	17	10	9	1	PTS system cellobiose-specific transporter subunit IIB
LMOf2365_0322	0.476845	-4.65021	-5.15612	-5.99399	18	8	7	0	PTS system beta-glucoside-specific transporter subunit IIA		up	down
LMOf2365_0332	-0.667114	1.49047	0.979507	-0.11203	0	19	19	12	hypothetical protein
LMOf2365_0333	-0.283023	1.37696	0.159553	-2.12833	1	19	16	4	TENA/THI-4 family protein		up	down
LMOf2365_0334	-0.373166	1.134	0.307689	-1.09842	1	19	17	6	hydroxyethylthiazole kinase
LMOf2365_0335	0.225847	-4.58231	-5.08822	-5.92609	10	8	8	0	phosphomethylpyrimidine kinase
LMOf2365_0336	0.0425522	-4.99167	-5.49758	-1.43018	5	4	3	5	thiamine-phosphate pyrophosphorylase
LMOf2365_0340	0.709477	-4.02269	-4.52861	-5.36648	19	14	13	2	hypothetical protein
LMOf2365_0345	0.567997	-4.18501	-4.69092	-5.52879	19	13	12	2	hypothetical protein
LMOf2365_0352	0.00452833	1.4192	-6.29827	-0.643895	4	19	0	9	hypothetical protein
LMOf2365_0365	0.521855	-4.53924	-5.04515	-5.88302	18	9	8	0	ribose 5-phosphate isomerase B		up
LMOf2365_0366	0.377186	-4.54168	-5.0476	-5.88546	15	9	8	0	triosephosphate isomerase
LMOf2365_0367	0.235928	-5.24816	-5.75407	-0.4499	10	2	1	10	dihydroxyacetone kinase
LMOf2365_0371	0.619198	-4.84988	-5.3558	-6.19367	19	5	5	0	PTS system mannnose-specific transporter subunit IIA
LMOf2365_0376	-0.859943	0.70323	1.20987	0.176984	0	18	19	15	fumarate reductase flavoprotein subunit
LMOf2365_0383	0.479035	-4.24255	-4.74847	-5.58634	18	12	12	1	hypothetical protein		down	down
LMOf2365_0390	0.146049	-4.46306	-4.96898	-5.80684	7	10	9	1	PTS system beta-glucoside-specific transporter subunit IIB
LMOf2365_0391	-0.46497	-5.75826	1.395	0.455432	1	0	19	18	hypothetical protein
LMOf2365_0393	0.0568786	-5.49438	-6.00029	0.0695975	5	1	0	14	hypothetical protein				down
LMOf2365_0395	2.38359e-05	-5.36286	-5.86877	-2.00616	4	1	1	4	methylmalonate-semialdehyde dehydrogenase
LMOf2365_0396	0.136048	-4.91744	-5.42336	-6.26122	7	5	4	0	IolB protein		up	down
LMOf2365_0397	0.224897	-4.61684	-5.12275	-5.96062	10	8	7	0	IolC protein			down
LMOf2365_0400	-0.171612	1.51259	-5.41495	0.216436	2	19	4	16	hypothetical protein
LMOf2365_0402	-0.0124899	-4.87291	-5.37883	-6.2167	4	5	5	0	uracil-DNA glycosylase
LMOf2365_0403	-0.400601	1.22585	-0.271702	-0.0378874	1	19	16	13	hypothetical protein
LMOf2365_0404	-0.960831	0.860565	1.11175	0.121202	0	18	19	15	hypothetical protein
LMOf2365_0409	-4.52102	-2.39673	-2.90264	-3.74051	0	17	16	4	hypothetical protein
LMOf2365_0410	-4.23334	-2.10904	-2.61496	-3.45283	0	17	16	4	hypothetical protein
LMOf2365_0412	-5.19311	-3.06882	-3.57473	0.33233	0	16	16	17	hypothetical protein
LMOf2365_0418	-0.071185	1.17486	-5.95112	-1.68305	3	19	0	5	hypothetical protein
LMOf2365_0426	0.276711	1.24523	-6.00592	-0.757012	12	19	0	8	glyoxalase
LMOf2365_0427	-0.142254	2.2246	-4.75829	-0.69088	3	19	12	8	hypothetical protein				down
LMOf2365_0432	0.0784371	0.161836	0.0641847	0.311807	6	17	16	17	hypothetical protein
LMOf2365_0437	0.109631	-3.34581	-3.85172	0.769997	6	16	15	19	hypothetical protein		down
LMOf2365_0438	0.568916	-4.12024	-4.62615	-5.46402	19	13	13	2	hypothetical protein
LMOf2365_0442	0.374227	-4.33667	-4.84258	-5.68045	15	11	11	1	PTS system fructose-specific transporter subunit IIA
LMOf2365_0443	0.24098	1.82426	-5.11137	-5.94924	11	19	8	0	PTS system fructose-specific transporter subunit IIB				down
LMOf2365_0449	0.402098	-4.40606	-4.91197	-5.74984	16	11	10	1	hypothetical protein		up	down
LMOf2365_0452	0.448073	-4.66109	-5.167	-6.00487	17	8	7	0	hypothetical protein		down
LMOf2365_0456	0.0311596	-3.34581	-3.85172	-4.68959	5	16	15	4	hypothetical protein
LMOf2365_0459	-3.90791	-1.78362	-2.28954	-3.1274	0	17	16	4	hypothetical protein		down	up
LMOf2365_0460	0.559821	-3.00286	-3.50878	-4.34664	19	16	16	4	hypothetical protein
LMOf2365_0461	0.629738	-4.01446	-4.52038	-5.35825	19	14	13	2	hypothetical protein
LMOf2365_0462	-0.309617	1.51921	-5.44817	-1.12125	1	19	4	6	hypothetical protein
LMOf2365_0463	0.19035	-4.47095	-4.97686	-5.81473	9	10	9	1	hypothetical protein
LMOf2365_0464	-4.47846	-2.35417	-2.86008	-3.69795	0	17	16	4	hypothetical protein		down
LMOf2365_0465	0.110771	-3.89616	-4.40208	-5.23995	6	15	14	3	hypothetical protein		up
LMOf2365_0466	0.276173	-4.7658	-5.27171	-6.10958	12	6	6	0	hypothetical protein
LMOf2365_0469	0.397379	-4.18152	-4.68743	0.332634	16	13	12	17	hypothetical protein			down
LMOf2365_0470	0.479667	-4.52694	-5.03285	-5.87072	18	9	9	0	hypothetical protein
LMOf2365_0473	0.498969	-4.22262	-4.72853	0.37377	18	12	12	17	hypothetical protein
LMOf2365_0474	0.64332	-5.67701	-6.18292	-0.0594969	19	0	0	13	YtfG protein				up
LMOf2365_0479	-0.292017	2.06326	-5.12726	-1.26465	1	19	7	5	hypothetical protein
LMOf2365_0488	0.302134	-4.23926	-4.74517	-5.58304	13	12	12	1	hypothetical protein
LMOf2365_0493	0.145846	-3.00286	-3.50878	-4.34664	7	16	16	4	hypothetical protein
LMOf2365_0494	0.0078997	-3.58812	-4.09403	-4.9319	5	16	15	4	hypothetical protein				down
LMOf2365_0500	-0.426673	2.33792	-4.63724	-5.47511	1	19	13	2	hypothetical protein
LMOf2365_0502	-0.4564	-4.00199	-4.5079	-5.34577	1	14	14	2	hypothetical protein				down
LMOf2365_0503	0.141911	-3.23506	-3.74097	-4.57884	7	16	16	4	hypothetical protein			down
LMOf2365_0505	-0.0771957	-4.74413	-5.25004	-6.08791	3	7	6	0	hypothetical protein
LMOf2365_0507	-0.097284	-4.90055	-5.40646	-1.05138	3	5	4	6	hypothetical protein
LMOf2365_0511	0.0623783	1.45178	-6.38388	0.022479	5	19	0	14	heme-degrading monooxygenase IsdG		down
LMOf2365_0515	0.238507	0.976504	-5.91797	-0.715584	10	18	1	8	hypothetical protein		down		up
LMOf2365_0520	-0.279573	-3.73501	-4.24093	-0.333861	1	15	15	11	shikimate 5-dehydrogenase		down	down	up
LMOf2365_0528	0.0893229	1.3388	-5.62858	-1.11935	6	19	2	6	ribulose-phosphate 3-epimerase			down	up
LMOf2365_0532	0.0237042	-4.17097	-4.67689	-5.51475	5	13	12	2	PTS system transporter subunit IIA				up
LMOf2365_0533	0.277169	-4.44442	-4.95033	-5.7882	12	10	10	1	hypothetical protein
LMOf2365_0537	0.242943	-4.48395	-4.98986	-5.82773	11	10	9	1	PTS system galactitol-specific transporter subunit IIC		down	down	up
LMOf2365_0541	-0.327668	-3.92369	-4.4296	0.419505	1	14	14	18	hypothetical protein		down	down
LMOf2365_0549	-0.0319529	-5.01016	0.945394	-0.65016	4	4	19	9	hypothetical protein		down
LMOf2365_0560	0.49228	-4.22931	-4.73522	-5.57309	18	12	12	1	hypothetical protein		down		up
LMOf2365_0561	0.337189	-4.66541	-5.17132	-6.00919	14	7	7	0	hypothetical protein
LMOf2365_0571	-0.0157588	-3.32955	-3.83546	-4.67333	4	16	16	4	PTS system glucitol/sorbitol-specific transporter subunit IIA
LMOf2365_0572	0.433078	-4.36034	-4.86625	-5.70412	17	11	10	1	PTS system glucitol/sorbitol-specific transporter subunit IIBC				up
LMOf2365_0573	-0.0133032	-4.34264	-4.84855	-5.68642	4	11	11	1	PTS system glucitol/sorbitol-specific transporter subunit IIC
LMOf2365_0579	0.0924509	-4.18849	-4.6944	-5.53227	6	13	12	2	hypothetical protein			down
LMOf2365_0580	0.454347	-4.69723	-5.20314	-6.04101	17	7	6	0	hypothetical protein		up
LMOf2365_0581	0.491316	-4.39199	-4.89791	-5.73578	18	11	10	1	hypothetical protein		up	down
LMOf2365_0582	-0.471558	-6.07039	0.458088	0.350127	1	0	17	17	hypothetical protein
LMOf2365_0583	0.195522	1.20937	-5.62448	-1.18935	9	19	2	6	alcohol dehydrogenase, iron-dependent		up
LMOf2365_0587	-0.393884	1.05326	0.6878	0.0148607	1	18	18	14	hypothetical protein
LMOf2365_0592	0.106681	-5.0922	0.855514	-0.652155	6	3	19	9	imidazole glycerol phosphate synthase subunit HisF		up	up
LMOf2365_0594	-0.0160933	1.60077	-5.28527	-1.18149	4	19	5	6	imidazole glycerol phosphate synthase subunit HisH
LMOf2365_0596	0.305022	-4.65239	-5.15831	-5.99618	13	8	7	0	histidinol dehydrogenase
LMOf2365_0600	0.256718	-4.25887	-4.76478	-5.60265	11	12	11	1	methylated-DNA--protein-cysteine methyltransferase		down	up	up
LMOf2365_0608	0.161113	1.37671	-5.959	-1.06029	8	19	0	6	hypothetical protein
LMOf2365_0614	0.474399	-4.60546	-5.11137	-5.94924	17	8	8	0	hypothetical protein				up
LMOf2365_0616	0.386275	-4.32462	-4.83053	-5.6684	15	11	11	1	hypothetical protein
LMOf2365_0621	0.247798	-5.55991	0.567492	-0.041984	11	1	17	13	hypothetical protein
LMOf2365_0633	0.508004	-4.48653	-4.99244	-5.83031	18	10	9	1	hypothetical protein
LMOf2365_0648	0.578607	-3.83379	-4.33971	-5.17758	19	15	14	3	hypothetical protein		down	down
LMOf2365_0660	0.269287	-4.39764	-4.90356	-5.74143	12	11	10	1	PTS system fructose-specific transporter subunit IIA		down	down
LMOf2365_0663	0.33166	-4.48136	-4.98728	-5.82514	14	10	9	1	hypothetical protein				down
LMOf2365_tRNA-Ser-1	-0.22281	-5.61059	0.858911	-0.375121	2	1	19	11	Ser tRNA		down	down
LMOf2365_0667	0.554156	-4.28758	-4.79349	-0.0900953	19	12	11	13	hypothetical protein
LMOf2365_0668	0.576106	-4.47356	-4.97947	-0.423715	19	10	9	10	hypothetical protein
LMOf2365_0678	0.123941	-0.208341	0.47829	0.421011	7	17	17	18	hypothetical protein
LMOf2365_0684	-0.294105	-5.87733	0.723367	0.282733	1	0	18	16	hypothetical protein		down	down
LMOf2365_0685	-0.316763	1.34193	0.806659	0.14756	1	19	18	15	hypothetical protein			down	up
LMOf2365_0688	-0.257853	-4.37773	-4.88364	-0.374402	2	11	10	11	hypothetical protein/putative membrane protein			down	up
LMOf2365_0689	0.340751	-5.26249	-5.76841	-0.324008	14	2	1	11	hypothetical protein
LMOf2365_0703	0.59612	-4.2781	-4.78401	-5.62188	19	12	11	1	hypothetical protein
LMOf2365_0705	0.721508	-4.48395	-4.98986	-0.922457	19	10	9	7	hypothetical protein
LMOf2365_0707	-4.8087	-2.68441	-3.19032	0.716742	0	17	16	19	hypothetical protein
LMOf2365_0709	0.626068	-4.36034	-4.86625	-0.762476	19	11	10	8	hypothetical protein		down	down
LMOf2365_0710	0.769447	-3.71291	-4.21882	-5.05669	19	15	15	3	hypothetical protein		up
LMOf2365_0711	0.700759	-2.56858	-3.07449	-3.91236	19	17	16	4	hypothetical protein
LMOf2365_0730	0.268159	-4.91072	-5.41663	-6.2545	12	5	4	0	hypothetical protein
LMOf2365_0731	0.202212	-4.70347	-5.20938	-6.04725	9	7	6	0	hypothetical protein
LMOf2365_0737	0.0213512	-4.95686	-5.46277	-6.30064	5	4	4	0	hypothetical protein		down
LMOf2365_0738	-0.11218	-3.74046	-4.24637	-5.08424	3	15	15	3	hypothetical protein				up
LMOf2365_0740	0.335902	-4.24911	-4.75502	-5.59289	14	12	12	1	hypothetical protein
LMOf2365_0745	-0.222373	-4.22931	-4.73522	-5.57309	2	12	12	1	hypothetical protein			down
LMOf2365_0754	0.489617	-4.29385	-4.79976	-5.63763	18	12	11	1	hypothetical protein		down	down	up
LMOf2365_0756	0.0603682	-5.33014	-5.83605	-0.220297	5	2	1	12	hypothetical protein		down		up
LMOf2365_0760	0.427897	-4.8318	-5.33771	-6.17558	16	6	5	0	hypothetical protein
LMOf2365_0761	0.35633	-4.38631	-4.89223	0.422639	14	11	10	18	hypothetical protein/putative membrane protein		down		up
LMOf2365_0762	0.0918418	-5.96977	0.0537313	0.343254	6	0	16	17	glucosamine--fructose-6-phosphate aminotransferase		down		up
LMOf2365_0764	0.0985329	-5.79514	0.370977	0.564083	6	0	17	19	hypothetical protein		down	down	up
LMOf2365_0765	0.114163	-5.66993	-6.17585	0.98764	7	0	0	19	hypothetical protein
LMOf2365_0766	0.110144	-5.34881	-5.85472	0.627271	6	2	1	19	hypothetical protein			down
LMOf2365_0767	-4.8242	-2.69991	-3.20583	0.610266	0	17	16	19	hypothetical protein
LMOf2365_0778	0.529585	-4.25887	-4.76478	-5.60265	18	12	11	1	hypothetical protein
LMOf2365_0782	0.323139	-5.88944	-6.39535	0.686135	13	0	0	19	hypothetical protein			down
LMOf2365_0785	0.383445	-5.39142	-5.89733	0.391692	15	1	1	17	hypothetical protein		down
LMOf2365_0792	-0.235841	-5.74444	0.827149	-0.00650857	2	0	18	13	hypothetical protein		down	down	up
LMOf2365_0793	-0.135458	-5.5555	0.453301	0.590691	3	1	17	19	hypothetical protein		down
LMOf2365_0796	0.585188	-4.3806	-4.88651	-0.426062	19	11	10	10	hypothetical protein		down
LMOf2365_0798	-0.269301	-5.40694	0.796454	0.0627258	2	1	18	14	PTS system mannose-specific transporter subunit IID		down
LMOf2365_0818	0.344291	-4.37196	-4.87788	0.547652	14	11	10	19	hypothetical protein		down	down
LMOf2365_0820	0.676258	-3.56248	-4.06839	-4.90626	19	16	15	4	hypothetical protein		down
LMOf2365_0827	0.298064	0.743457	-6.10809	0.333358	13	18	0	17	carbonic anhydrase		down	up
LMOf2365_0829	-0.479355	1.43775	0.70689	-0.378439	1	19	18	11	fructokinase				up
LMOf2365_0831	0.140654	1.45959	-5.73094	-1.46286	7	19	1	5	hypothetical protein		down
LMOf2365_0833	0.26877	-4.60087	-5.10678	-5.94465	12	8	8	0	hypothetical protein
LMOf2365_0836	0.168872	1.57769	-5.58109	-1.34378	8	19	3	5	hypothetical protein		down	down
LMOf2365_0846	-0.804525	1.37665	0.97564	-0.066363	0	19	19	13	pyruvate flavodoxin/ferredoxin oxidoreductase
LMOf2365_0849	-3.04771	-0.923421	-1.42933	-2.2672	0	17	16	4	IS3 family transposase OrfA
LMOf2365_0851	0.0198785	-3.54281	-4.04872	-4.88659	5	16	15	4	hypothetical protein
LMOf2365_0867	-0.0834507	-5.35856	0.997241	0.828677	3	1	19	19	hypothetical protein
LMOf2365_0868	0.477783	-3.9978	-4.50371	0.0290599	18	14	14	14	hypothetical protein
LMOf2365_0879	0.432549	-4.49934	-5.00525	-5.84312	17	9	9	1	trehalose-6-phosphate hydrolase			down
LMOf2365_0880	0.38174	-4.61684	-5.12275	-5.96062	15	8	7	0	hypothetical protein		down	down
LMOf2365_0882	0.232897	-4.57526	-5.08117	-5.91904	10	9	8	0	phosphoglucomutase/phosphomannomutase
LMOf2365_0884	-0.172465	0.106642	0.451505	0.754736	2	17	17	19	ATP-dependent RNA helicase DeaD				down
LMOf2365_0885	0.656435	-3.79853	-4.30444	-5.14231	19	15	14	3	hypothetical protein
LMOf2365_0886	0.628182	-4.60317	-5.10908	-0.36722	19	8	8	11	hypothetical protein
LMOf2365_0890	0.497537	-5.00863	-5.51455	0.147372	18	4	3	15	hypothetical protein
LMOf2365_0893	0.550499	-3.44551	-3.95142	-4.78929	19	16	15	4	PTS system beta-glucoside-specific transporter subunit IIA
LMOf2365_0894	0.503337	-4.33367	-4.83958	-5.67745	18	11	11	1	PTS system beta-glucoside-specific transporter subunit IIB			down
LMOf2365_0900	0.439745	-4.33367	-4.83958	-5.67745	17	11	11	1	hypothetical protein		down	down
LMOf2365_0918	-0.37482	-4.40326	-4.90917	0.405689	1	11	10	18	hypothetical protein			down	up
LMOf2365_tRNA-Asn-1	-0.310645	-5.67072	-6.17663	-1.53386	1	0	0	5	Asn tRNA
LMOf2365_tRNA-Ser-2	-0.647298	-5.8945	-6.40041	-2.333	0	0	0	4	Ser tRNA		down		up
LMOf2365_0922	0.407677	-4.57053	-5.07644	-5.91431	16	9	8	0	PTS system cellobiose-specific transporter subunit IIC		down	up	up
LMOf2365_tRNA-Glu-1	-6.76571	-4.64142	-5.14733	-5.9852	0	8	7	0	Glu tRNA
LMOf2365_tRNA-Asp-1	-0.50355	-5.37777	-5.88368	-1.64638	0	1	1	5	Asp tRNA		down	up
LMOf2365_0925	-0.0487663	-3.97656	-4.48248	0.551772	4	14	14	19	hypothetical protein
LMOf2365_0933	0.583832	-4.33066	-4.83657	-5.67444	19	11	11	1	hypothetical protein		down	down
LMOf2365_0936	0.430147	-4.59626	-5.10218	-5.94005	16	8	8	0	PTS system cellobiose-specific transporter subunit IIB
LMOf2365_0937	0.136662	-3.9636	-4.46952	-5.30739	7	14	14	3	PTS system transporter subunit IIC		down	up
LMOf2365_0948	0.0939027	-5.068	-5.57391	0.558951	6	3	3	19	sulfatase			up
LMOf2365_0953	0.501666	-4.10147	-4.60739	-0.0746185	18	13	13	13	hypothetical protein		down
LMOf2365_0957	0.453943	-5.78464	-6.29055	-0.00555692	17	0	0	13	nitroreductase
LMOf2365_0958	-0.323133	-5.30545	-5.81136	1.06946	1	2	1	19	hypothetical protein
LMOf2365_0960	0.557528	-3.52274	-4.02865	-4.86652	19	16	15	4	hypothetical protein			down
LMOf2365_0962	0.611314	-3.75663	-4.26255	-5.10042	19	15	15	3	HSP90 family protein
LMOf2365_0964	0.284634	0.000779967	-7.12521	0.743912	12	17	0	19	hypothetical protein		up	down
LMOf2365_0966	0.628436	-4.5538	-5.05972	-0.0114819	19	9	8	13	hypothetical protein
LMOf2365_0970	0.499279	-4.25887	-4.76478	-0.0613852	18	12	11	13	hypothetical protein
LMOf2365_0971	0.462107	-3.81883	-4.32474	0.135705	17	15	14	15	hypothetical protein
LMOf2365_0972	0.605364	-4.2125	-4.71841	-0.233273	19	13	12	12	hypothetical protein
LMOf2365_0974	0.445165	-5.44521	-5.95112	0.204942	17	1	0	16	hypothetical protein		down
LMOf2365_0975	0.147836	1.11817	0.0503471	0.227477	8	19	16	16	hypothetical protein		down
LMOf2365_0979	0.539921	-4.17097	-4.67689	-0.769822	19	13	12	8	llm protein
LMOf2365_0995	0.143357	-5.26604	-5.77196	0.337149	7	2	1	17	hypothetical protein			down	up
LMOf2365_1003	-0.148311	-5.50839	0.56495	0.282721	3	1	17	16	hypothetical protein		down	down	up
LMOf2365_1004	-0.0995326	-4.99632	-5.50224	0.680977	3	4	3	19	glutathione peroxidase		down	down
LMOf2365_1005	0.484998	-3.90542	-4.41134	0.0738052	18	15	14	14	hypothetical protein
LMOf2365_1015	0.331088	0.726451	-6.43876	0.396598	14	18	0	17	hypothetical protein
LMOf2365_1016	0.324094	-5.3935	-5.89941	0.873571	13	1	1	19	hypothetical protein/putative membrane protein
LMOf2365_1017	0.336702	-6.17665	-0.0105261	0.647208	14	0	16	19	methylated-DNA--protein-cysteine methyltransferase
LMOf2365_1020	0.554156	-4.23926	-4.74517	-0.539615	19	12	12	10	hypothetical protein/putative membrane protein				up
LMOf2365_1022	-0.342116	-5.83608	0.530139	1.12042	1	0	17	19	hypothetical protein
LMOf2365_1024	-0.323272	-5.86051	0.723656	0.536375	1	0	18	19	phosphoenolpyruvate-protein phosphotransferase
LMOf2365_1027	0.317026	-4.52941	-5.03533	-5.87319	13	9	8	0	aromatic amino acid aminotransferase			down
LMOf2365_1028	0.350311	-5.88944	-6.39535	0.740968	14	0	0	19	hypothetical protein
LMOf2365_1029	0.144157	0.317881	0.700424	-0.00424961	7	17	18	13	hypothetical protein
LMOf2365_1032	0.0775947	-5.34772	-5.85364	0.0712247	6	2	1	14	2,3,4,5-tetrahydropyridine-2,6-carboxylate N-succinyltransferase
LMOf2365_1038	0.213782	-4.86235	-5.36826	0.539103	10	5	5	19	PTS system glucose-specific transporter subunit IIA			down
LMOf2365_1048	0.00686046	-5.11308	-5.61899	0.853024	4	3	2	19	metallo-beta-lactamase
LMOf2365_1049	0.110167	-5.1771	-5.68301	0.792341	6	2	2	19	hypothetical protein		down
LMOf2365_1053	0.182743	-4.73613	-5.24204	-6.07991	9	7	6	0	transketolase		down	down
LMOf2365_1054	0.242943	-4.77163	-5.27755	-6.11541	11	6	6	0	transketolase, C-terminal subunit		down	down
LMOf2365_1057	-0.0871664	-3.76197	-4.26788	-5.10575	3	15	15	3	hypothetical protein		down	down
LMOf2365_1063	0.230184	-4.69304	-5.19896	-6.03682	10	7	7	0	molybdopterin biosynthesis protein MoeA		down
LMOf2365_1064	-0.0406265	1.8154	-5.06212	-5.89999	4	19	8	0	molybdopterin-guanine dinucleotide biosynthesis protein MobB
LMOf2365_1065	0.119691	-4.89885	-5.40476	-6.24263	7	5	4	0	molybdenum cofactor biosynthesis protein E		up	down
LMOf2365_1066	-0.225157	1.06318	-5.78837	-0.372411	2	18	1	11	molybdenum cofactor biosynthesis protein D				down
LMOf2365_1073	-0.176529	-5.96977	0.251744	0.101017	2	0	17	14	pyruvate dehydrogenase complex, E1 component, pyruvate dehydrogenase subunit alpha
LMOf2365_1074	-0.333203	-5.68482	-6.19073	0.589652	1	0	0	19	pyruvate dehydrogenase complex, E1 component, pyruvate dehydrogenase subunit beta				up
LMOf2365_1075	-0.292825	-5.88944	0.33805	0.262321	1	0	17	16	dihydrolipoamide acetyltransferase
LMOf2365_1076	-0.542825	-6.19549	0.80244	0.376444	0	0	18	17	dihydrolipoamide dehydrogenase		down
LMOf2365_1077	-0.105479	-5.45992	0.680554	0.306991	3	1	18	17	hypothetical protein		up	up
LMOf2365_1079	-0.264529	-5.49907	-6.00498	0.48032	2	1	0	18	hypothetical protein		down	down
LMOf2365_1080	-0.163089	-6.06986	0.73076	0.502074	2	0	18	18	hypothetical protein		down	down
LMOf2365_1085	-0.14404	-6.45573	0.981072	0.244471	3	0	19	16	hypothetical protein
LMOf2365_1086	0.00666419	0.24118	-0.0729717	0.886496	4	17	16	19	hypothetical protein
LMOf2365_1087	0.381357	-6.46326	0.234979	0.495722	15	0	17	18	hypothetical protein			down
LMOf2365_1107	0.15138	-5.45406	-5.95998	-0.151455	8	1	0	12	NAD synthetase		down	down
LMOf2365_1108	-0.341049	-5.39454	0.537298	0.282762	1	1	17	16	hypothetical protein		down	down
LMOf2365_1129	-3.82787	-1.70358	-2.20949	-3.04736	0	17	16	4	hypothetical protein
LMOf2365_1130	0.576091	-4.03895	-4.54487	-5.38274	19	14	13	2	hypothetical protein
LMOf2365_1131	-4.76069	-2.6364	-3.14231	-3.98018	0	17	16	4	hypothetical protein
LMOf2365_1143	0.108667	-4.8318	1.15453	-1.23394	6	6	19	5	hypothetical protein			down
LMOf2365_1145	0.591039	-4.77743	-5.28334	0.31654	19	6	6	17	hypothetical protein		down	down	up
LMOf2365_1147	0.316418	-4.44173	-4.94764	-5.78551	13	10	10	1	hypothetical protein		down		up
LMOf2365_1148	0.487781	-4.31549	-4.8214	-5.65927	18	12	11	1	siroheme synthase
LMOf2365_1155	0.357228	-4.51699	-5.0229	-5.86077	14	9	9	0	cobalamin 5'-phosphate synthase
LMOf2365_1156	0.416163	-4.39199	-4.89791	-5.73578	16	11	10	1	alpha-ribazole-5'-phosphate phosphatase		down	down
LMOf2365_1158	-4.01711	-1.89282	-2.39873	-3.2366	0	17	16	4	hypothetical protein
LMOf2365_1178	0.168641	-4.50946	-5.01538	-5.85324	8	9	9	0	propanediol utilization protein PduX
LMOf2365_1179	0.465069	-5.25056	-5.75647	0.084001	17	2	1	14	hypothetical protein
LMOf2365_1180	0.38958	-6.03869	-6.5446	0.471134	15	0	0	18	hypothetical protein
LMOf2365_1184	-0.171427	-4.16743	-4.67335	-5.51121	2	13	12	2	reactivating factor for ethanolamine ammonia lyase				up
LMOf2365_1192	0.116728	-3.54281	-4.04872	-4.88659	7	16	15	4	hypothetical protein
LMOf2365_1199	0.570963	-3.98936	-4.49527	-5.33314	19	14	14	2	hypothetical protein			down	up
LMOf2365_1200	0.433774	-4.27173	-4.77764	-5.61551	17	12	11	1	cobyrinic acid a,c-diamide synthase
LMOf2365_1201	0.148691	-4.61457	-5.12048	-5.95835	8	8	7	0	cobalamin biosynthesis protein
LMOf2365_1202	0.185732	-4.69304	-5.19896	-6.03682	9	7	7	0	cobalt-precorrin-8X methylmutase				up
LMOf2365_1203	0.212949	-4.94552	-5.45143	-6.2893	10	4	4	0	cobalt-precorrin-6A synthase			down
LMOf2365_1205	0.206234	-4.30935	-4.81526	-5.65313	9	12	11	1	cobalt-precorrin-6Y C(15)-methyltransferase				up
LMOf2365_1207	0.12052	-3.61312	-4.11904	-4.9569	7	16	15	3	cobalamin biosynthesis protein CbiG		up
LMOf2365_1208	0.281226	-4.68038	-5.1863	-6.02417	12	7	7	0	precorrin-3B C(17)-methyltransferase		down	up
LMOf2365_1209	-0.109578	-3.82883	-4.33474	-5.17261	3	15	14	3	precorrin-6X reductase		down
LMOf2365_1210	0.262019	-4.63477	-5.14069	-5.97856	11	8	7	0	uroporphyrin-III C-methyltransferase/uroporphyrinogen-III synthase		down	down
LMOf2365_1211	0.0813313	-3.48135	-3.98727	-4.82513	6	16	15	4	cobalt chelatase
LMOf2365_1212	0.306174	-4.29697	-4.80288	-5.64075	13	12	11	1	cobalt-precorrin-2 C(20)-methyltransferase		down
LMOf2365_1218	0.00199451	-4.86765	-5.37356	-1.04664	4	5	5	6	ATP:cob(I)alamin adenosyltransferase				up
LMOf2365_1223	0.326827	-5.29172	-5.79763	0.507328	14	2	1	18	hypothetical protein
LMOf2365_1251	0.576629	-4.18152	-4.68743	-5.5253	19	13	12	2	hypothetical protein
LMOf2365_1259	0.647102	-5.35424	-5.86015	0.263277	19	1	1	16	hypothetical protein
LMOf2365_1263	-0.230929	-5.3145	-5.82041	1.12077	2	2	1	19	hypothetical protein
LMOf2365_1266	0.505442	-4.31242	-4.81834	-0.076475	18	12	11	13	hypothetical protein		down		up
LMOf2365_1268	-0.216953	-3.31302	-3.81893	0.959972	2	16	16	19	hypothetical protein
LMOf2365_1269	0.248107	-6.16949	-0.0553276	0.63864	11	0	16	19	hypothetical protein
LMOf2365_1274	-0.883912	-7.11429	1.18367	0.557464	0	0	19	19	hypothetical protein			up	down
LMOf2365_1281	-0.366886	-3.87738	-4.3833	-5.22117	1	15	14	3	hypothetical protein		down
LMOf2365_1285	0.047058	-5.50187	1.00433	0.244421	5	1	19	16	hypothetical protein		down
LMOf2365_1300	-0.404415	-4.95847	-5.46438	0.344143	1	4	4	17	hypothetical protein		down	up
LMOf2365_1309	0.523589	-4.47095	-4.97686	-5.81473	18	10	9	1	glycerophosphoryl diester phosphodiesterase			up
LMOf2365_1310	-0.150646	1.08153	0.00850539	0.110336	2	19	16	15	glycerol-3-phosphate dehydrogenase		down
LMOf2365_1322	0.556575	-6.56339	-7.06931	0.26612	19	0	0	16	hypothetical protein
LMOf2365_1325	0.562829	-4.18501	-4.69092	-0.453616	19	13	12	10	hypothetical protein
LMOf2365_1349	-0.22123	-5.45895	0.932843	-0.0171428	2	1	19	13	hypothetical protein
LMOf2365_1350	0.204046	-5.068	1.03947	0.132132	9	3	19	15	hypothetical protein		up
LMOf2365_1351	0.25433	-5.50746	0.501339	0.287625	11	1	17	17	hypothetical protein		down	down
LMOf2365_1353	0.675234	-4.52694	-5.03285	-0.547712	19	9	9	9	5-formyltetrahydrofolate cyclo-ligase
LMOf2365_1355	0.345255	-3.32955	-3.83546	0.432617	14	16	16	18	hypothetical protein			down	up
LMOf2365_1370	0.562188	-3.75127	-4.25719	-5.09505	19	15	15	3	hypothetical protein			up
LMOf2365_1375	0.116823	-5.22626	-5.73217	0.248886	7	2	1	16	hypothetical protein
LMOf2365_1392	0.635834	-3.06882	-3.57473	-4.4126	19	16	16	4	hypothetical protein		down	down
LMOf2365_1394	0.7499	-3.74588	-4.25179	-5.08966	19	15	15	3	hypothetical protein
LMOf2365_1399	0.121892	-4.55621	-5.06212	0.599794	7	9	8	19	hypothetical protein				up
LMOf2365_1414	-0.365148	1.25651	-5.84927	0.435729	1	19	1	18	hypothetical protein			up
LMOf2365_1421	0.369658	-4.43361	-4.93952	0.406759	15	10	10	18	hypothetical protein
LMOf2365_1460	-0.120299	-4.10526	-4.61117	-0.507395	3	13	13	10	4-hydroxy-3-methylbut-2-en-1-yl diphosphate synthase		up		up
LMOf2365_1480	0.536006	-4.15315	-4.65906	0.0637531	18	13	12	14	hypothetical protein		down
LMOf2365_1514	0.0231059	-5.38093	0.605392	0.344307	5	1	18	17	hypothetical protein			down	up
LMOf2365_1520	0.0887288	-6.39493	0.133547	0.410315	6	0	16	18	hypothetical protein
LMOf2365_1522	-0.0673196	0.869509	0.59257	0.250532	3	18	17	16	hypothetical protein
LMOf2365_1531	0.193297	0.333212	-6.81258	0.579065	9	17	0	19	tRNA-specific 2-thiouridylase MnmA
LMOf2365_1532	0.171701	-5.54393	-6.04984	0.556539	8	1	0	19	carbon-sulfur lyase
LMOf2365_1547	0.304501	-5.46478	-5.97069	0.439231	13	1	0	18	hypothetical protein			down
LMOf2365_1568	-4.31338	-2.18909	-2.695	-3.53287	0	17	16	4	hypothetical protein				up
LMOf2365_1572	0.558998	-3.8534	-4.35932	-5.19718	19	15	14	3	folylpolyglutamate synthase			down
LMOf2365_1576	0.699166	-3.58177	-4.08768	-4.92555	19	16	15	4	uroporphyrinogen-III synthase
LMOf2365_1581	0.175624	0.763711	-0.504004	0.635446	8	18	16	19	hypothetical protein		down	down	up
LMOf2365_1595	-0.1337	0.95833	-6.0623	0.273793	3	18	0	16	acetyl-CoA carboxylase subunit beta
LMOf2365_1606	-0.316132	-4.25563	-4.76154	-0.555982	1	12	12	9	hypothetical protein
LMOf2365_1608	-0.347337	-5.29631	0.790816	0.0752865	1	2	18	14	inorganic polyphosphate/ATP-NAD kinase		down
LMOf2365_1614	0.0151593	-5.24454	-5.75045	0.0115499	5	2	1	14	thiamine biosynthesis protein ThiI
LMOf2365_1622	-0.0326698	-6.06029	0.795809	0.278412	4	0	18	16	hypothetical protein
LMOf2365_1623	0.0455207	-5.56431	-6.07022	0.339702	5	1	0	17	hypothetical protein
LMOf2365_1630	-0.142789	-5.71015	0.436795	-0.363094	3	0	17	11	hypothetical protein
LMOf2365_1632	-0.338806	-5.87604	-6.38196	0.332414	1	0	0	17	hypothetical protein
LMOf2365_1634	0.285105	-5.63459	-6.1405	0.442209	12	1	0	18	hypothetical protein
LMOf2365_1635	0.185485	-5.64354	0.408743	0.381016	9	1	17	17	hypothetical protein
LMOf2365_1670	0.117886	1.23843	-5.8942	-0.413097	7	19	1	10	hypothetical protein			down
LMOf2365_1673	0.0477845	-4.63032	-5.13623	-5.9741	5	8	7	0	hypothetical protein		down	down	up
LMOf2365_1674	0.501101	-4.32158	-4.8275	-5.66537	18	12	11	1	hypothetical protein			up
LMOf2365_1675	-3.48303	-1.35874	-1.86465	-2.70252	0	17	16	4	hypothetical protein		up
LMOf2365_1689	0.17439	-4.84809	-5.354	0.910627	8	5	5	19	hypothetical protein			up
LMOf2365_1692	0.532463	-4.66971	-5.17562	0.00266408	18	7	7	14	hypothetical protein			down
LMOf2365_1697	0.0111569	-5.62885	0.821785	0.0921295	5	1	18	14	naphthoate synthase		down	down
LMOf2365_1698	-0.773974	1.56258	1.10392	0.0483826	0	19	19	14	alpha/beta fold family hydrolase		up
LMOf2365_1699	-0.0954096	-5.52859	0.502187	0.324314	3	1	17	17	2-succinyl-5-enolpyruvyl-6-hydroxy-3-cyclohexene-1-carboxylate synthase		up	down
LMOf2365_tRNA-Glu-2	-1.24398	-5.6636	-6.16951	-1.90144	0	0	0	5	Glu tRNA
LMOf2365_tRNA-Ser-3	-1.30435	-5.6723	-6.17821	-1.4554	0	0	0	5	Ser tRNA
LMOf2365_tRNA-Asn-2	-0.856236	-4.7481	-5.25402	0.377367	0	6	6	17	Asn tRNA
LMOf2365_tRNA-Ile-1	-0.432827	-5.00557	-5.51148	-0.0303839	1	4	3	13	Ile tRNA				up
LMOf2365_tRNA-Phe-1	-0.0138283	0.893119	-6.27209	-1.32613	4	18	0	5	Phe tRNA			up
LMOf2365_tRNA-Asp-2	-0.188431	-5.91385	-6.41977	-0.344892	2	0	0	11	Asp tRNA
LMOf2365_tRNA-Met-1	-0.387909	-5.44521	-5.95112	0.504026	1	1	0	18	Met tRNA
LMOf2365_tRNA-Ser-4	-0.107575	-4.86058	-5.36649	0.540875	3	5	5	19	Ser tRNA
LMOf2365_tRNA-Met-2	-0.190009	-4.47095	-4.97686	0.638897	2	10	9	19	Met tRNA
LMOf2365_tRNA-Pro-2	-0.360228	-5.01016	-5.51607	0.324399	1	4	3	17	Pro tRNA			up
LMOf2365_tRNA-Arg-3	-0.278684	-5.10616	-5.61208	-0.130978	1	3	2	12	Arg tRNA		up	up
LMOf2365_tRNA-Leu-3	0.298735	-5.27546	-5.78137	0.171983	13	2	1	15	Leu tRNA		up		up
LMOf2365_tRNA-Gly-4	0.140421	-5.67623	-6.18214	0.660167	7	0	0	19	Gly tRNA
LMOf2365_tRNA-Leu-4	-0.165982	-5.78886	0.438633	0.667116	2	0	17	19	Leu tRNA
LMOf2365_tRNA-Lys-3	-0.276317	-5.37459	0.97068	0.665616	1	1	19	19	Lys tRNA			down
LMOf2365_tRNA-Val-2	-0.044897	1.45112	0.549024	-0.940357	4	19	17	7	Val tRNA
LMOf2365_1710	0.499348	-3.94163	-4.44754	0.0852302	18	14	14	14	hypothetical protein
LMOf2365_1714	0.24131	-5.58772	-6.09363	0.51858	11	1	0	18	hypothetical protein/inner membrane protein		down
LMOf2365_1724	0.543899	-3.51596	-4.02187	-4.85974	19	16	15	4	hypothetical protein
LMOf2365_1731	0.313876	-4.25887	-4.76478	0.506599	13	12	11	18	hypothetical protein			up
LMOf2365_1740	0.102844	-3.18896	-3.69488	-4.53275	6	16	16	4	hypothetical protein			up
LMOf2365_1747	0.287093	-4.69931	-5.20522	-6.04309	12	7	6	0	hypothetical protein/putative membrane protein		down
LMOf2365_1768	0.430977	-4.23595	-4.74187	-5.57973	17	12	12	1	hypothetical protein
LMOf2365_1769	0.547766	-4.27492	-4.78083	-0.831209	19	12	11	7	hypothetical protein				up
LMOf2365_1775	0.139858	-4.91744	-5.42336	0.755385	7	5	4	19	hypothetical protein		down		up
LMOf2365_1777	0.43658	-4.23595	-4.74187	0.386412	17	12	12	17	hypothetical protein
LMOf2365_1787	0.181267	-4.64142	-5.14733	-5.9852	8	8	7	0	hypothetical protein		down	down
LMOf2365_1804	0.583143	-4.40326	-4.90917	-0.094554	19	11	10	13	hypothetical protein
LMOf2365_1811	-0.197978	0.898396	0.00822008	0.580827	2	18	16	19	hypothetical protein		down	up
LMOf2365_1821	0.0271476	-5.26012	-5.76603	0.63316	5	2	1	19	hypothetical protein		up
LMOf2365_1833	0.1057	-4.23926	-4.74517	-5.58304	6	12	12	1	hypothetical protein		down
LMOf2365_1837	-0.0203857	-4.52941	-5.03533	-0.931552	4	9	8	7	glycerol-3-phosphate acyltransferase
LMOf2365_1869	0.302192	-4.32462	-4.83053	0.745059	13	11	11	19	hypothetical protein
LMOf2365_1885	0.0366112	-5.03578	0.987722	-0.675783	5	4	19	8	hypothetical protein			down
LMOf2365_1897	0.234633	-4.38631	-4.89223	-5.73009	10	11	10	1	hypothetical protein			up	down
LMOf2365_1906	-0.190881	0.944282	-6.07634	0.137643	2	18	0	15	formate--tetrahydrofolate ligase
LMOf2365_1927	-0.309286	-4.16388	-4.66979	0.612635	1	13	12	19	hypothetical protein		down	down
LMOf2365_1929	-0.558361	1.3336	0.232176	0.135137	0	19	17	15	aspartate alpha-decarboxylase
LMOf2365_1930	-0.267301	-5.97502	0.969143	0.209526	2	0	19	16	pantoate--beta-alanine ligase
LMOf2365_1931	-0.293142	-5.9395	0.640492	0.373532	1	0	18	17	3-methyl-2-oxobutanoate hydroxymethyltransferase		down
LMOf2365_1950	0.457711	-5.94909	-6.45501	0.194298	17	0	0	15	hypothetical protein			down
LMOf2365_1996	-0.168304	-5.59625	0.41993	0.465464	2	1	17	18	hypothetical protein		down	up
LMOf2365_2001	-4.52102	-2.39673	-2.90264	0.813368	0	17	16	19	hypothetical protein		up	up
LMOf2365_2028	-3.74086	-1.61657	-2.12248	-2.96035	0	17	16	4	hypothetical protein		down	down
LMOf2365_2036	0.0646075	-4.15674	-4.66265	-5.50052	5	13	12	2	hypothetical protein			up
LMOf2365_2039	-0.2072	2.35724	-4.64091	-5.47878	2	19	13	2	hypothetical protein		down
LMOf2365_2055	0.00574743	-3.32955	-3.83546	-4.67333	4	16	16	4	hypothetical protein
LMOf2365_2056	0.242376	-4.34264	-4.84855	-5.68642	11	11	11	1	hypothetical protein
LMOf2365_2085	-0.0829475	-5.6131	0.474032	0.809536	3	1	17	19	hypothetical protein				down
LMOf2365_2101	0.72262	-3.21687	-3.72279	-4.56066	19	16	16	4	hypothetical protein
LMOf2365_2103	0.296327	-4.41993	1.55113	-5.76371	13	10	19	1	hypothetical protein		down
LMOf2365_2109	-0.0935949	-5.44521	0.655527	0.108714	3	1	18	15	hypothetical protein
LMOf2365_2115	0.0273777	-5.44422	0.622148	-0.40788	5	1	18	10	hypothetical protein
LMOf2365_2125	0.415127	-4.6191	-5.12501	-5.96288	16	8	7	0	hypothetical protein			down
LMOf2365_2133	-0.543386	-6.28044	1.19811	0.152737	0	0	19	15	pyridoxal biosynthesis lyase PdxS
LMOf2365_2134	-0.725166	0.566216	1.1159	0.102279	0	17	19	14	glutamine amidotransferase subunit PdxT
LMOf2365_2138	-0.0146937	-3.84365	-4.34956	0.726076	4	15	14	19	hypothetical protein
LMOf2365_2146	-0.343049	-5.82465	0.820141	0.134741	1	0	18	15	heme peroxidase
LMOf2365_2152	-0.344826	0.490757	0.702482	0.211971	1	17	18	16	hypothetical protein			up
LMOf2365_2165	0.647841	-3.93717	-4.44308	-0.413419	19	14	14	10	hypothetical protein
LMOf2365_2174	-0.149074	1.13958	0.202037	0.437851	3	19	17	18	hypothetical protein		down
LMOf2365_2181	0.259268	-5.40796	-5.91388	-0.125027	11	1	1	12	hypothetical protein			up
LMOf2365_2182	-0.419293	-4.52941	-5.03533	1.30459	1	9	8	19	hypothetical protein
LMOf2365_2183	0.422096	-4.19885	-4.70476	0.436255	16	13	12	18	hypothetical protein		down
LMOf2365_2184	-0.17426	0.764209	-6.28562	0.892833	2	18	0	19	thioredoxin			down
LMOf2365_2188	-0.568389	0.0866775	1.20216	0.335654	0	17	19	17	hypothetical protein
LMOf2365_2194	0.185547	-4.86412	-5.37003	-6.2079	9	5	5	0	hypothetical protein
LMOf2365_2201	0.690401	-3.60693	-4.11284	-4.95071	19	16	15	3	hypothetical protein
LMOf2365_2209	0.282442	-5.42726	-5.93318	-0.546486	12	1	0	9	hypothetical protein/putative membrane protein		down	down
LMOf2365_2213	0.49044	-4.01859	-4.5245	-0.0152614	18	14	13	13	hypothetical protein
LMOf2365_2220	0.212713	-5.11308	-5.61899	0.84294	10	3	2	19	hypothetical protein			down
LMOf2365_2230	-0.43757	1.04407	0.848312	0.374315	1	18	19	17	hypothetical protein
LMOf2365_2237	-0.558814	1.06687	0.719179	0.57064	0	19	18	19	hypothetical protein		down
LMOf2365_2243	0.305383	-5.64435	0.400815	0.411264	13	1	17	18	hypothetical protein
LMOf2365_2250	0.235084	-5.22132	-5.72724	0.727911	10	2	1	19	hypothetical protein			up
LMOf2365_2251	0.613154	-3.72402	-4.22994	0.038141	19	15	15	14	hypothetical protein			down
LMOf2365_2254	-0.286359	0.858154	0.528944	0.186287	1	18	17	15	hypothetical protein		down
LMOf2365_2257	0.658006	-4.10526	-4.61117	-5.44904	19	13	13	2	hypothetical protein		down
LMOf2365_2261	-3.69434	-1.57005	-2.07596	-2.91383	0	17	16	4	hypothetical protein/putative membrane protein
LMOf2365_2288	0.340413	-5.26723	-5.77314	0.440847	14	2	1	18	hypothetical protein
LMOf2365_2294	-0.0930063	0.776413	0.139078	0.673359	3	18	16	19	hypothetical protein
LMOf2365_2309	0.0989	0.872299	-5.98798	-0.396133	6	18	0	10	hypothetical protein
LMOf2365_2321	0.447945	-4.49679	-5.0027	-5.84057	17	9	9	1	FMN reductase, NADPH-dependent		down	down
LMOf2365_2326	0.348422	-4.41993	-4.92584	-5.76371	14	10	10	1	hypothetical protein
LMOf2365_2330	0.180607	-5.73264	-6.23856	0.790679	8	0	0	19	hypothetical protein/putative membrane protein		down
LMOf2365_2360	0.54055	-4.33367	-4.83958	-5.67745	19	11	11	1	hypothetical protein/putative membrane protein
LMOf2365_2361	0.677054	-2.69991	-3.20583	-4.04369	19	17	16	4	hypothetical protein
LMOf2365_2366	-0.237683	-6.2181	0.796226	0.432755	2	0	18	18	hypothetical protein			down
LMOf2365_2367	-0.287422	0.308694	0.715962	0.159976	1	17	18	15	hypothetical protein
LMOf2365_2368	0.495784	-3.10024	-3.60615	0.343473	18	16	16	17	hypothetical protein
LMOf2365_2369	-4.05101	-1.92672	-2.43264	-3.2705	0	17	16	4	hypothetical protein				up
LMOf2365_2372	-0.000301699	0.876958	0.730116	0.0847592	4	18	18	14	hypothetical protein			up
LMOf2365_2379	-0.344197	-4.61684	-5.12275	0.31226	1	8	7	17	hypothetical protein			up
LMOf2365_2380	-0.0265443	0.811351	-6.25983	-0.289761	4	18	0	11	hypothetical protein			down
LMOf2365_2381	0.395126	-5.40899	-5.9149	0.69731	16	1	1	19	hypothetical protein		down	down
LMOf2365_2403	-0.598086	0.471623	1.03268	0.488971	0	17	19	18	hypothetical protein
LMOf2365_2408	-0.53278	2.12302	-4.72853	-5.5664	0	19	12	2	hypothetical protein		down	down
LMOf2365_2410	-0.556939	0.479552	1.05708	0.350012	0	17	19	17	hypothetical protein			up
LMOf2365_2411	0.445831	-5.32903	-5.83494	-0.0661625	17	2	1	13	hypothetical protein			down
LMOf2365_2412	0.204835	-5.4202	-5.92611	-0.157327	9	1	1	12	hypothetical protein		up	down
LMOf2365_2414	0.223517	-4.82997	-5.33589	-6.17376	10	6	5	0	hypothetical protein			down
LMOf2365_2426	-0.123724	-5.0025	-5.50841	0.531016	3	4	3	19	hypothetical protein			down
LMOf2365_2427	-0.510642	1.09045	0.708122	-0.000913912	0	19	18	13	hypothetical protein		down	down
LMOf2365_2439	0.0178511	2.00399	-5.8921	-0.816468	5	19	1	8	hypothetical protein			down
LMOf2365_2446	-0.274404	1.63308	-6.13476	-0.0113335	2	19	0	13	hypothetical protein
LMOf2365_2451	-0.0970272	0.776302	0.419851	0.32794	3	18	17	17	thioredoxin-disulfide reductase		down	down
LMOf2365_2460	-0.00845853	0.82403	-6.09534	0.252176	4	18	0	16	hypothetical protein		down	up
LMOf2365_2500	-5.12715	-3.00286	-3.50878	1.51129	0	16	16	19	hypothetical protein		down
LMOf2365_2535	0.474113	-4.30935	-4.81526	-5.65313	17	12	11	1	hypothetical protein/putative membrane protein
LMOf2365_2536	-0.290409	0.715977	0.981254	0.20454	1	18	19	16	4-oxalocrotonate tautomerase		down	down
LMOf2365_2539	-0.28539	-4.0746	-4.58051	-0.024756	1	14	13	13	hypothetical protein
LMOf2365_2541	0.575608	-4.49679	-5.0027	-0.0567441	19	9	9	13	hypothetical protein				down
LMOf2365_2547	-0.113593	-0.0227933	0.997089	0.122081	3	17	19	15	hypothetical protein
LMOf2365_2551	0.59612	-3.87263	-4.37855	-5.21641	19	15	14	3	hypothetical protein			down
LMOf2365_2557	-0.418616	1.70568	0.967316	-0.228118	1	19	19	12	hypothetical protein
LMOf2365_2562	-0.79901	1.20268	0.766724	0.80094	0	19	18	19	hypothetical protein				down
LMOf2365_2567	0.648088	-3.81379	-4.31971	-5.15757	19	15	14	3	hypothetical protein
LMOf2365_2618	-0.0120686	-5.25296	-5.75887	-0.0456588	4	2	1	13	hypothetical protein
LMOf2365_2624	-4.79295	-2.66866	-3.17457	-4.01244	0	17	16	4	hypothetical protein		down	down
LMOf2365_2651	-0.0392512	-5.65562	-6.16154	-0.0866631	4	0	0	13	hypothetical protein
LMOf2365_2655	-0.387404	-5.88627	0.415756	0.363327	1	0	17	17	hypothetical protein		down	down
LMOf2365_2671	0.130663	0.638301	0.504815	0.0653489	7	17	17	14	hypothetical protein		down	down
LMOf2365_2674	-0.262266	-5.58514	1.13878	-0.295607	2	1	19	11	dihydroxyacetone kinase subunit DhaK		down
LMOf2365_2675	-0.593023	0.621995	1.26026	-0.250909	0	17	19	11	dihydroxyacetone kinase, Dak2 subunit
LMOf2365_2681	0.216994	-5.1117	0.93347	-0.230921	10	3	19	12	hypothetical protein			down
LMOf2365_2685	-0.0968076	-5.43128	0.669458	0.285416	3	1	18	16	hypothetical protein
LMOf2365_2687	-0.14743	-5.09641	-5.60232	0.714425	3	3	2	19	hypothetical protein		up		down
LMOf2365_2689	-0.0230449	-5.92492	0.576764	0.609829	4	0	17	19	hypothetical protein
LMOf2365_2690	0.559034	-4.53924	-5.04515	0.145256	19	9	8	15	hypothetical protein
LMOf2365_2693	0.316115	-5.8076	-6.31351	0.444509	13	0	0	18	hypothetical protein				down
LMOf2365_2727	-0.0217843	-5.57998	0.917177	-0.836982	4	1	19	7	hypothetical protein
LMOf2365_2737	0.375846	-4.51198	-5.01789	-5.85576	15	9	9	0	para-aminobenzoate synthase, component I				down
LMOf2365_2747	0.1057	-3.14065	-3.64656	-4.48443	6	16	16	4	hypothetical protein
LMOf2365_2748	-0.432192	1.17518	0.626896	0.119625	1	19	18	15	hypothetical protein		down	down
LMOf2365_2757	0.25111	-5.54214	0.538123	-0.342005	11	1	17	11	hypothetical protein			down
LMOf2365_2758	0.392585	-4.44442	-4.95033	-5.7882	16	10	10	1	hypothetical protein/putative membrane protein
LMOf2365_2764	0.658781	-3.84365	-4.34956	-5.18743	19	15	14	3	hypothetical protein
LMOf2365_2769	0.741897	-3.74046	-4.24637	-5.08424	19	15	15	3	hypothetical protein
LMOf2365_2777	-0.0541422	0.548053	-6.26778	0.124192	4	17	0	15	hypothetical protein
LMOf2365_2791	0.386701	-4.64362	1.16038	-5.9874	15	8	19	0	hypothetical protein		down	up	up
LMOf2365_2792	0.574396	-4.12024	-4.62615	-5.46402	19	13	13	2	hypothetical protein				up
LMOf2365_2793	0.581956	-4.34561	-4.85152	-5.68939	19	11	11	1	hypothetical protein
LMOf2365_2794	0.151619	-5.45602	-5.96193	-0.241604	8	1	0	11	hypothetical protein
LMOf2365_2796	0.152006	1.80714	-5.29864	-6.13651	8	19	5	0	hypothetical protein
LMOf2365_2797	0.14177	-3.50226	-4.00817	-4.84604	7	16	15	4	hypothetical protein		down	down
LMOf2365_2804	0.550049	-4.02269	-4.52861	-5.36648	19	14	13	2	hypothetical protein			down
LMOf2365_2833	0.562851	-3.95925	-4.46516	-5.30303	19	14	14	3	hypothetical protein
LMOf2365_2847	0.500546	-3.72953	-4.23545	-0.0626788	18	15	15	13	hypothetical protein			down
LMOf2365_1146	0.499827	-6.37055	-0.0740685	0.192215	18	0	16	15	ATP-dependent Clp protease proteolytic subunit	Amino acid and protein metabolism
LMOf2365_1159	0.0145473	1.02356	-5.87092	-0.599536	5	18	1	9	propanediol utilization protein PduA	Amino acid and protein metabolism
LMOf2365_1187	0.34707	-4.55861	-5.06453	-5.90239	14	9	8	0	ethanolamine utilization protein	Amino acid and protein metabolism
LMOf2365_1190	0.14405	-4.71173	-5.21765	-6.05552	7	7	6	0	ethanolamine utilization protein	Amino acid and protein metabolism		up
LMOf2365_1306	-0.125523	-6.00426	0.880008	0.0814786	3	0	19	14	S-ribosylhomocysteinase	Amino acid and protein metabolism	down
LMOf2365_1317	-0.626371	1.15966	0.964905	0.475989	0	19	19	18	glutamine synthetase, type I	Amino acid and protein metabolism		down
LMOf2365_1389	0.0652174	-5.38093	-5.88685	0.314067	5	1	1	17	2-oxoisovalerate dehydrogenase E1 component subunit alpha	Amino acid and protein metabolism		down
LMOf2365_1600	-0.84739	0.844037	0.940241	0.103714	0	18	19	14	proline dipeptidase	Amino acid and protein metabolism
LMOf2365_1601	-0.274883	-6.03102	0.479679	0.198218	1	0	17	15	alanine dehydrogenase	Amino acid and protein metabolism
LMOf2365_1612	0.20547	-5.01625	-5.52216	-6.36003	9	4	3	0	bifunctional ornithine acetyltransferase/N-acetylglutamate synthase	Amino acid and protein metabolism
LMOf2365_1613	0.236702	-4.45245	-4.95836	-5.79623	10	10	9	1	N-acetyl-gamma-glutamyl-phosphate reductase	Amino acid and protein metabolism		down
LMOf2365_1642	-0.450204	-6.19875	0.818279	0.263351	1	0	18	16	dipeptidase PepV	Amino acid and protein metabolism		down
LMOf2365_1649	0.435617	-4.32764	-4.83356	-5.67143	17	11	11	1	tryptophan synthase subunit alpha	Amino acid and protein metabolism		down
LMOf2365_1684	-0.00117369	-5.29746	-5.80337	0.138679	4	2	1	15	leucyl-tRNA synthetase	Amino acid and protein metabolism	up	down
LMOf2365_1841	0.100959	-5.31111	-5.81703	0.00439883	6	2	1	14	L-serine dehydratase, iron-sulfur-dependent subunit beta	Amino acid and protein metabolism		down	up
LMOf2365_1925	-0.393699	0.92361	0.806475	0.107532	1	18	18	15	asparaginyl-tRNA synthetase	Amino acid and protein metabolism	up
LMOf2365_1955	-0.122184	1.55191	-5.59388	-0.121833	3	19	2	12	chorismate mutase	Amino acid and protein metabolism
LMOf2365_2006	0.268813	-4.58231	-5.08822	-5.92609	12	8	8	0	dihydroxy-acid dehydratase	Amino acid and protein metabolism	up	down
LMOf2365_2010	0.239982	-4.24911	-4.75502	-5.59289	11	12	12	1	2-isopropylmalate synthase	Amino acid and protein metabolism
LMOf2365_2011	0.433078	-4.36034	-4.86625	-5.70412	17	11	10	1	3-isopropylmalate dehydrogenase	Amino acid and protein metabolism	down
LMOf2365_2012	0.28468	-4.46832	-4.97424	-5.81211	12	10	9	1	isopropylmalate isomerase large subunit	Amino acid and protein metabolism	down
LMOf2365_2014	0.306418	-4.29072	-4.79663	-5.6345	13	12	11	1	threonine dehydratase	Amino acid and protein metabolism
LMOf2365_2030	-0.281726	0.781819	0.614717	0.473494	1	18	18	18	acetolactate synthase	Amino acid and protein metabolism	down	down
LMOf2365_2314	-0.458311	-5.29056	1.42973	-0.547572	1	2	19	9	glutaredoxin family protein	Amino acid and protein metabolism
LMOf2365_2384	-0.487054	-6.15014	0.630134	0.224759	1	0	18	16	SufD subfamily cysteine desulfurase	Amino acid and protein metabolism
LMOf2365_2421	-0.126346	-5.83407	0.602175	0.269318	3	0	18	16	SsrA-binding protein	Amino acid and protein metabolism		up
LMOf2365_2429	-1.06473	0.504607	1.1326	0.224585	0	17	19	16	phosphoglyceromutase	Amino acid and protein metabolism	down
LMOf2365_2518	-0.118167	-5.52221	0.417599	-0.200305	3	1	17	12	homoserine kinase	Amino acid and protein metabolism	down	down
LMOf2365_2519	-0.0615039	-5.48682	-5.99273	0.399235	3	1	0	18	threonine synthase	Amino acid and protein metabolism	up
LMOf2365_2723	0.148691	-5.22256	-5.72847	-0.247374	8	2	1	11	glycerate kinase	Amino acid and protein metabolism		down	up
LMOf2365_1109	0.0344587	-5.4521	-5.95802	-0.130201	5	1	0	12	PTS system transporter subunit IIB	Carbohydrate metabolism		down
LMOf2365_1161	0.344775	-4.61684	-5.12275	-5.96062	14	8	7	0	glycerol dehydratase large subunit	Carbohydrate metabolism		up
LMOf2365_1162	0.301852	-4.4144	-4.92032	-5.75819	13	10	10	1	propanediol utilization: dehydratase, medium subunit	Carbohydrate metabolism
LMOf2365_1164	0.298631	-4.65458	-5.16049	-5.99836	13	8	7	0	propanediol utilization diol dehydratase reactivation protein	Carbohydrate metabolism
LMOf2365_1173	0.170609	-4.4144	-4.92032	-5.75819	8	10	10	1	CoA-dependent propionaldehyde dehydrogenase	Carbohydrate metabolism
LMOf2365_1176	0.279897	-4.62135	-5.12726	-5.96513	12	8	7	0	propionate/acetate kinase	Carbohydrate metabolism	down
LMOf2365_1271	-0.105766	-4.21588	-4.7218	-0.905707	3	12	12	7	trehalose-6-phosphate hydrolase	Carbohydrate metabolism		down
LMOf2365_1272	0.353028	-4.42542	-4.93134	-5.7692	14	10	10	1	PTS system trehalose-specific transporter subunit IIBC	Carbohydrate metabolism
LMOf2365_1387	0.0901388	-5.28941	-5.79532	-0.8341	6	2	1	7	butyrate kinase	Carbohydrate metabolism			down
LMOf2365_1395	0.142176	-5.50839	-6.0143	0.278729	7	1	0	16	6-phosphogluconate dehydrogenase	Carbohydrate metabolism	down	down
LMOf2365_1425	-0.487179	-6.17283	0.747801	0.499702	1	0	18	18	formate acetyltransferase	Carbohydrate metabolism
LMOf2365_1593	-0.436005	0.694034	1.15962	0.00201447	1	18	19	13	6-phosphofructokinase	Carbohydrate metabolism
LMOf2365_1646	0.566735	-3.99359	-4.4995	-5.33737	19	14	14	2	polysaccharide biosynthesis family protein	Carbohydrate metabolism	up
LMOf2365_1662	0.00160914	-5.30658	-5.8125	0.468461	4	2	1	18	aconitate hydratase	Carbohydrate metabolism
LMOf2365_1681	-0.331907	-6.04359	0.548873	-0.108053	1	0	17	12	PTS system sucrose-specific transporter subunit IIBC	Carbohydrate metabolism	up	down
LMOf2365_1682	-0.32063	-6.28429	0.44686	-0.0122769	1	0	17	13	N-acetylmuramic acid 6-phosphate etherase	Carbohydrate metabolism	down
LMOf2365_1753	0.218324	-4.67399	-5.17991	-6.01778	10	7	7	0	beta-glucosidase	Carbohydrate metabolism		up
LMOf2365_2018	0.187427	-5.59114	-6.09705	0.391545	9	1	0	17	deoxyribose-phosphate aldolase	Carbohydrate metabolism
LMOf2365_2020	-0.168405	-3.85824	-4.36416	-5.20203	2	15	14	3	PTS system mannose/fructose/sorbose family transporter subunit IIA	Carbohydrate metabolism			down
LMOf2365_2023	0.110394	-4.37196	-4.87788	-5.71575	6	11	10	1	PTS system mannose/fructose/sorbose family transporter subunit IID	Carbohydrate metabolism	down
LMOf2365_2024	0.266474	-4.47617	-4.98208	-5.81995	11	10	9	1	PTS system transporter subunit IIC	Carbohydrate metabolism
LMOf2365_2128	0.232027	-4.6191	-5.12501	-5.96288	10	8	7	0	PTS system galactitol-specific transporter subunit IIC	Carbohydrate metabolism
LMOf2365_2135	0.0907907	-5.53854	0.694882	0.138761	6	1	18	15	phosphotransacetylase	Carbohydrate metabolism		down
LMOf2365_2155	0.290865	-4.30627	-4.81218	-5.65005	12	12	11	1	maltose phosphorylase	Carbohydrate metabolism		down
LMOf2365_2160	0.505366	-4.2781	-4.78401	-5.62188	18	12	11	1	neopullulanase	Carbohydrate metabolism
LMOf2365_2167	0.220333	-4.45777	-4.96368	-5.80155	10	10	9	1	hypothetical protein/fructose-bisphosphate aldolase, class II family	Carbohydrate metabolism	down	down
LMOf2365_2200	0.334263	-4.73813	-5.24404	-6.08191	14	7	6	0	lactoylglutathione lyase	Carbohydrate metabolism	up
LMOf2365_2204	0.262896	-4.85346	-5.35938	-6.19724	11	5	5	0	propionate CoA-transferase	Carbohydrate metabolism		down
LMOf2365_2305	-0.183658	-5.26723	-5.77314	-0.0387256	2	2	1	13	PTS system fructose-specific transporter subunit IIABC	Carbohydrate metabolism
LMOf2365_2344	-0.176582	0.287269	0.182938	0.836529	2	17	17	19	PTS system cellobiose-specific transporter subunit IIB	Carbohydrate metabolism	down	down
LMOf2365_2430	-0.902695	0.540449	0.992491	0.22884	0	17	19	16	triosephosphate isomerase	Carbohydrate metabolism	up	up
LMOf2365_2431	-0.845234	0.0289278	1.13979	0.370181	0	17	19	17	phosphoglycerate kinase	Carbohydrate metabolism
LMOf2365_2450	0.0752289	-5.25056	-5.75647	-0.0290761	6	2	1	13	UDP-glucose 4-epimerase	Carbohydrate metabolism		down
LMOf2365_2499	0.200114	-5.65322	-6.15913	0.478905	9	1	0	18	UDP-N-acetylglucosamine 1-carboxyvinyltransferase	Carbohydrate metabolism	up	down
LMOf2365_2524	0.133985	-5.39142	-5.89733	-0.0631656	7	1	1	13	UDP-N-acetylglucosamine 1-carboxyvinyltransferase	Carbohydrate metabolism	up		down
LMOf2365_2528	-0.746099	0.693035	1.02222	0.205979	0	18	19	16	fructose-bisphosphate aldolase	Carbohydrate metabolism	up
LMOf2365_2558	-0.202435	1.6198	0.115362	-0.522485	2	19	16	10	formate dehydrogenase subunit alpha	Carbohydrate metabolism			down
LMOf2365_2621	0.0667735	-5.21139	-5.7173	-1.47999	5	2	1	5	PTS system ascorbate-specific transporter subunit IIC	Carbohydrate metabolism	down	up
LMOf2365_2622	-0.0551099	1.12542	-6.05252	-0.544755	4	19	0	10	PTS system lactose/cellobiose specific transporter subunit IIB	Carbohydrate metabolism
LMOf2365_2623	-0.134489	0.948798	-6.04175	-1.6326	3	18	0	5	PTS system IIA component domain-containing protein	Carbohydrate metabolism
LMOf2365_2639	0.108284	-5.24333	-5.74924	-0.314235	6	2	1	11	ribulose-phosphate 3-epimerase	Carbohydrate metabolism
LMOf2365_2642	0.224509	-5.52404	-6.02995	-0.331125	10	1	0	11	ribose 5-phosphate isomerase B	Carbohydrate metabolism			down
LMOf2365_2643	-0.0489028	-5.75464	0.290528	0.105728	4	0	17	15	zinc-dependent alcohol dehydrogenase	Carbohydrate metabolism
LMOf2365_2644	-0.16793	0.820806	-6.11483	0.0227186	2	18	0	14	zinc-dependent alcohol dehydrogenase	Carbohydrate metabolism	up
LMOf2365_2646	0.10531	-5.38619	-5.8921	-0.123321	6	1	1	12	PTS system galactitol-specific transporter subunit IIB	Carbohydrate metabolism
LMOf2365_2647	0.025221	-5.43628	0.664461	-0.334338	5	1	18	11	PTS system transporter subunit IIA	Carbohydrate metabolism
LMOf2365_2663	-0.338917	-5.7267	0.97525	0.0237565	1	0	19	14	PTS system beta-glucoside-specific transporter subunit IIB	Carbohydrate metabolism
LMOf2365_2664	-0.403636	-6.0688	0.721701	0.38922	1	0	18	17	PTS system beta-glucoside-specific transporter subunit IIC	Carbohydrate metabolism	down	down
LMOf2365_2730	0.201516	-5.38619	-5.8921	-0.157689	9	1	1	12	translaldolase	Carbohydrate metabolism	up	up
LMOf2365_2753	0.357989	-4.69931	-5.20522	-6.04309	15	7	6	0	PTS system cellobiose-specific transporter subunit IIC	Carbohydrate metabolism
LMOf2365_2755	0.471189	-4.68038	-5.1863	-6.02417	17	7	7	0	PTS system transporter subunit IIA	Carbohydrate metabolism
LMOf2365_2771	0.531581	-4.34264	-4.84855	-5.68642	18	11	11	1	PTS system beta-glucoside-specific transporter subunit IIA	Carbohydrate metabolism
LMOf2365_2774	0.237366	-4.71584	-5.22175	-6.05962	10	7	6	0	PTS system beta-glucoside-specific transporter subunit IIC	Carbohydrate metabolism	down	down	up
LMOf2365_2785	0.20667	-5.34226	-5.84817	-1.55024	9	2	1	5	PTS system transporter subunit IIA	Carbohydrate metabolism			up
LMOf2365_2789	0.282639	-5.04024	-5.54615	-6.38402	12	4	3	0	N-acetylmannosamine-6-phosphate 2-epimerase	Carbohydrate metabolism
LMOf2365_2822	0.473315	-4.67826	-5.18417	-6.02204	17	7	7	0	beta-phosphoglucomutase	Carbohydrate metabolism	down
LMOf2365_1238	0.184176	-5.39454	-5.90045	0.222974	9	1	1	16	hypothetical protein	Cell division
LMOf2365_1917	-0.317061	-5.84008	0.566751	0.605594	1	0	17	19	hypothetical protein	Cell division	down	down
LMOf2365_2045	0.439039	-4.76969	-5.27561	0.465777	17	6	6	18	cell division protein DivIVA	Cell division		up
LMOf2365_2062	-0.0313245	-5.55195	-6.05787	0.0749958	4	1	0	14	hypothetical protein	Cell division	up
LMOf2365_2064	-0.0683098	-5.49626	-6.00217	0.418375	3	1	0	18	cell division protein FtsZ	Cell division
LMOf2365_2072	-0.0309374	-4.70347	1.54172	-1.07052	4	7	19	6	cell division protein FtsL	Cell division		down
LMOf2365_2480	-0.223815	-5.42927	0.81005	0.0458694	2	1	18	14	cell division ATP-binding protein FtsE	Cell division		down
LMOf2365_2563	0.615525	-3.99359	-4.4995	-5.33737	19	14	14	2	ATP-binding Mrp/Nbp35 family protein	Cell division	up
LMOf2365_2779	0.257783	-5.22132	-5.72724	-0.014026	11	2	1	13	sporulation initiation inhibitor protein SOJ	Cell division
LMOf2365_0712	0.623149	-4.10902	-4.61494	-5.4528	19	13	13	2	flagellar biosynthesis protein FliP	Cell motility
LMOf2365_0713	0.0470638	1.97275	-5.0254	-5.86327	5	19	9	0	flagellar biosynthesis protein FliQ	Cell motility
LMOf2365_0716	0.335467	-4.63032	-5.13623	-5.9741	14	8	7	0	flagellar biosynthesis protein FlhA	Cell motility
LMOf2365_0717	0.330443	-4.61002	-5.11594	-5.95381	14	8	8	0	flagellar biosynthesis regulator FlhF	Cell motility			up
LMOf2365_0722	0.165886	-4.56101	-5.06692	-5.90479	8	9	8	0	chemotaxis protein MotB	Cell motility	down
LMOf2365_0729	-0.0542315	1.605	-5.53423	-6.3721	4	19	3	0	flagellar motor switch protein	Cell motility
LMOf2365_0732	0.150915	-4.63255	-5.13846	-5.97633	8	8	7	0	flagellar basal body rod modification protein	Cell motility
LMOf2365_0733	0.189818	-4.49934	-5.00525	-5.84312	9	9	9	1	flagellar hook protein FlgE	Cell motility	up
LMOf2365_0734	-0.0964318	-4.55139	-5.0573	-0.730387	3	9	8	8	flagellar motor switch protein	Cell motility	down
LMOf2365_0736	0.180213	-4.70761	-5.21352	-6.05139	8	7	6	0	flagellar motor switch protein	Cell motility
LMOf2365_0741	0.211784	-4.40326	-4.90917	-5.74704	10	11	10	1	flagellar hook-associated protein FlgK	Cell motility
LMOf2365_0746	-0.16602	-4.63477	1.32078	-5.97856	2	8	19	0	flagellar basal body rod protein FlgB	Cell motility	down
LMOf2365_0747	0.0726104	-4.71584	-5.22175	-6.05962	6	7	6	0	flagellar basal body rod protein FlgC	Cell motility		down
LMOf2365_0748	-0.0105587	-4.67185	-5.17777	-1.22814	4	7	7	5	flagellar hook-basal body protein FliE	Cell motility	down		up
LMOf2365_0749	0.322755	-4.4657	-4.97161	-5.80948	13	10	9	1	flagellar MS-ring protein	Cell motility	down
LMOf2365_0750	0.0893049	-4.82079	-5.3267	-6.16457	6	6	5	0	flagellar motor switch protein G	Cell motility
LMOf2365_0751	-0.118372	-4.18849	-4.6944	-5.53227	3	13	12	2	flagellar assembly protein H	Cell motility
LMOf2365_0752	0.116089	-4.7984	-5.30432	-6.14218	7	6	5	0	flagellum-specific ATP synthase	Cell motility
LMOf2365_1110	0.0489012	-5.50467	-6.01058	0.159148	5	1	0	15	GMP synthase	Nucleotide metabolism and DNA recombination
LMOf2365_1231	0.110076	-5.31787	-5.82378	0.327683	6	2	1	17	phenylalanyl-tRNA synthetase subunit beta	Nucleotide metabolism and DNA recombination
LMOf2365_1237	0.25885	-4.50441	-5.01032	-5.84819	11	9	9	1	ribonuclease HIII	Nucleotide metabolism and DNA recombination	down	down
LMOf2365_tRNA-Arg-2	0.599249	-4.12764	-4.63356	-5.47143	19	13	13	2	Arg tRNA	Nucleotide metabolism and DNA recombination	down	down
LMOf2365_1262	-0.219034	-4.08621	-4.59212	-5.42999	2	14	13	2	MutT/nudix family protein	Nucleotide metabolism and DNA recombination
LMOf2365_1280	0.366557	-4.64802	-5.15393	-5.9918	15	8	7	0	DNA-binding protein	Nucleotide metabolism and DNA recombination		down
LMOf2365_1292	0.29132	-4.28758	-4.79349	-5.63136	12	12	11	1	Smf family protein	Nucleotide metabolism and DNA recombination	down	up
LMOf2365_1320	-0.400824	-6.32692	0.856541	0.587724	1	0	19	19	LexA repressor	Nucleotide metabolism and DNA recombination		up
LMOf2365_1336	-0.178274	-5.00096	-5.50687	0.568003	2	4	3	19	prolyl-tRNA synthetase	Nucleotide metabolism and DNA recombination	down	down	up
LMOf2365_1337	-0.106202	1.23205	-5.61069	0.0881329	3	19	2	14	DNA polymerase III PolC	Nucleotide metabolism and DNA recombination
LMOf2365_1477	-0.0721285	-5.37141	-5.87732	0.269529	3	1	1	16	glycyl-tRNA synthetase subunit beta	Nucleotide metabolism and DNA recombination
LMOf2365_1478	-0.0970272	-5.25893	-5.76484	0.227084	3	2	1	16	glycyl-tRNA synthetase subunit alpha	Nucleotide metabolism and DNA recombination		up
LMOf2365_1528	0.0244021	-5.21014	-5.71605	0.333633	5	2	1	17	recombinase D/RecD/TraA family	Nucleotide metabolism and DNA recombination
LMOf2365_1643	0.391828	-4.25237	-4.75829	-5.59616	16	12	12	1	MutT/nudix family protein	Nucleotide metabolism and DNA recombination
LMOf2365_1713	0.571855	-4.25563	-4.76154	-0.463609	19	12	12	10	A/G-specific adenine glycosylase	Nucleotide metabolism and DNA recombination
LMOf2365_1781	-0.218129	-5.24454	1.31431	-0.596856	2	2	19	9	aspartyl/glutamyl-tRNA amidotransferase subunit C	Nucleotide metabolism and DNA recombination
LMOf2365_1783	-0.29838	-5.38933	0.832189	0.128601	1	1	18	15	NAD-dependent DNA ligase LigA	Nucleotide metabolism and DNA recombination		up
LMOf2365_1792	0.110663	-5.21512	-5.72104	-0.942136	6	2	1	7	phosphoribosylaminoimidazole synthetase	Nucleotide metabolism and DNA recombination
LMOf2365_1794	0.118054	0.986047	-5.9251	-0.80972	7	18	1	8	phosphoribosylformylglycinamidine synthase II	Nucleotide metabolism and DNA recombination	down
LMOf2365_1795	0.400005	-4.49679	-5.0027	-5.84057	16	9	9	1	phosphoribosylformylglycinamidine synthase I	Nucleotide metabolism and DNA recombination
LMOf2365_1800	-0.00365007	1.99969	-5.0573	-0.622174	4	19	8	9	phosphoribosylaminoimidazole carboxylase catalytic subunit	Nucleotide metabolism and DNA recombination	down
LMOf2365_1855	0.106844	-5.34445	-5.85036	-0.74806	6	2	1	8	guanylate kinase	Nucleotide metabolism and DNA recombination	up	down
LMOf2365_1860	-0.449316	0.910652	0.520699	-0.43313	1	18	17	10	orotidine 5'-phosphate decarboxylase	Nucleotide metabolism and DNA recombination
LMOf2365_1861	-0.142286	-5.34117	-5.84708	0.106274	3	2	1	15	dihydroorotate dehydrogenase 1B	Nucleotide metabolism and DNA recombination	down	down
LMOf2365_1862	-0.165722	-5.29631	-5.80223	-0.330179	2	2	1	11	dihydroorotate dehydrogenase, electron transfer subunit	Nucleotide metabolism and DNA recombination
LMOf2365_1863	-0.0852872	-5.29402	-5.79993	-0.176332	3	2	1	12	carbamoyl phosphate synthase large subunit	Nucleotide metabolism and DNA recombination	up	down
LMOf2365_1865	-0.120422	1.13358	-5.84158	-0.726207	3	19	1	8	dihydroorotase	Nucleotide metabolism and DNA recombination
LMOf2365_1910	0.0288205	0.719565	-6.21607	0.737586	5	18	0	19	5'-3' exonuclease	Nucleotide metabolism and DNA recombination
LMOf2365_1914	-0.631173	1.83504	0.688851	0.0629041	0	19	18	14	xanthine phosphoribosyltransferase	Nucleotide metabolism and DNA recombination		down
LMOf2365_1971	0.164509	-4.49679	-5.0027	-5.84057	8	9	9	1	ATP-dependent DNA helicase RecQ	Nucleotide metabolism and DNA recombination		down
LMOf2365_1983	-0.275024	1.2549	-6.16872	0.258844	1	19	0	16	purine nucleoside phosphorylase	Nucleotide metabolism and DNA recombination
LMOf2365_1995	0.0675959	0.670418	0.427447	0.226247	6	18	17	16	MutT/nudix family protein	Nucleotide metabolism and DNA recombination
LMOf2365_1998	0.0821256	-6.7561	0.537737	0.486835	6	0	17	18	DNA polymerase IV	Nucleotide metabolism and DNA recombination	down	down
LMOf2365_2016	0.131011	-5.87476	0.148749	0.475399	7	0	16	18	pyrimidine-nucleoside phosphorylase	Nucleotide metabolism and DNA recombination
LMOf2365_2145	0.0520638	-3.66719	-4.1731	-5.01097	5	15	15	3	DNA-binding protein	Nucleotide metabolism and DNA recombination
LMOf2365_2186	0.0542522	-5.1771	-5.68301	0.637635	5	2	2	19	ribonucleotide-diphosphate reductase subunit beta	Nucleotide metabolism and DNA recombination	down
LMOf2365_2187	0.208795	-5.45014	-5.95605	0.481945	9	1	0	18	ribonucleotide-diphosphate reductase subunit alpha	Nucleotide metabolism and DNA recombination
LMOf2365_2461	-0.545802	0.651374	0.941925	0.325972	0	18	19	17	excinuclease ABC subunit A	Nucleotide metabolism and DNA recombination
LMOf2365_2462	-0.2806	-6.15599	0.749656	0.47957	1	0	18	18	excinuclease ABC subunit B	Nucleotide metabolism and DNA recombination		down
LMOf2365_2531	0.147928	-5.41715	-5.92306	0.190839	8	1	1	15	CTP synthetase	Nucleotide metabolism and DNA recombination
LMOf2365_2584	-0.41928	1.28002	0.399157	0.0505725	1	19	17	14	adenylate kinase	Nucleotide metabolism and DNA recombination
LMOf2365_2611	-0.302101	-5.32458	-5.83049	0.590049	1	2	1	19	pyridine nucleotide-disulfide oxidoreductase	Nucleotide metabolism and DNA recombination		down
LMOf2365_2636	0.150475	-5.25893	-5.76484	0.188512	8	2	1	15	deoxyguanosinetriphosphate triphosphohydrolase-like protein	Nucleotide metabolism and DNA recombination		down
LMOf2365_2656	-0.649817	1.02653	1.13453	0.0184253	0	18	19	14	ImpB/MucB/SamB family protein	Nucleotide metabolism and DNA recombination	down
LMOf2365_2734	0.0512772	-5.37141	-5.87732	0.187555	5	1	1	15	seryl-tRNA synthetase	Nucleotide metabolism and DNA recombination		down	up
LMOf2365_2746	-0.042828	-5.67858	0.373707	-0.085045	4	0	17	13	inosine-5'-monophosphate dehydrogenase	Nucleotide metabolism and DNA recombination
LMOf2365_0023	0.542107	-4.33667	-4.84258	-0.605275	19	11	11	9	GntR family transcriptional regulator	Other category	up		down
LMOf2365_0041	0.249125	-5.22749	-5.7334	-1.78378	11	2	1	5	ROK family protein	Other category
LMOf2365_0045	-0.0646715	-4.34561	-4.85152	-5.68939	3	11	11	1	putrescine carbamoyltransferase	Other category
LMOf2365_0056	0.413077	-5.6131	-6.11901	0.312039	16	1	0	17	lipoprotein	Other category	down	down	up
LMOf2365_0061	-0.0799539	-5.90015	0.233808	-0.382225	3	0	17	11	DHH subfamily 1 protein	Other category
LMOf2365_0120	-0.0926869	2.14283	-5.48191	-1.02146	3	19	4	6	YneC family protein	Other category
LMOf2365_0121	0.187078	1.26992	-5.68172	-1.10349	9	19	2	6	nitroreductase	Other category		down
LMOf2365_0128	0.0703588	1.07711	-6.09449	-1.79656	6	19	0	5	lipase	Other category	down	down
LMOf2365_0133	-0.412285	0.649113	0.801926	-0.016674	1	18	18	13	antigen D	Other category	up	up
LMOf2365_0134	-0.0945756	-5.62473	0.584743	-0.259205	3	1	17	11	antigen C	Other category	down
LMOf2365_0135	-0.63717	1.08274	0.95152	0.220461	0	19	19	16	antigen B	Other category
LMOf2365_0136	-0.575214	0.932861	0.896951	0.128202	0	18	19	15	antigen A	Other category		down
LMOf2365_0141	-0.565713	1.04977	0.945961	0.170002	0	18	19	15	minor structural protein	Other category
LMOf2365_0146	-0.712758	1.03662	0.744961	0.233308	0	18	18	16	holin	Other category	up	down
LMOf2365_0149	0.694184	-4.31242	-4.81834	-5.6562	19	12	11	1	EAL domain-containing protein	Other category
LMOf2365_0174	0.464236	-4.53434	-5.04025	-5.87812	17	9	8	0	cell wall surface anchor family protein	Other category
LMOf2365_0181	0.246154	1.38275	-5.57679	-0.630832	11	19	3	9	GIY-YIG nuclease superfamily protein	Other category	up	up
LMOf2365_0186	0.287929	-4.5538	-5.05972	-5.89759	12	9	8	0	cell wall surface anchor family protein	Other category
LMOf2365_0189	0.115039	-5.53131	0.641114	-0.375309	7	1	18	11	xylose repressor protein	Other category	up	down
LMOf2365_0214	0.36	-4.40326	-4.90917	-5.74704	15	11	10	1	zinc metallopeptidase	Other category
LMOf2365_0215	0.0497434	0.870939	-6.02354	-0.0929107	5	18	0	13	actin-assembly inducing protein	Other category	down	down
LMOf2365_0218	0.365846	-4.67613	-5.18204	-6.01991	15	7	7	0	lipoprotein	Other category	down
LMOf2365_0223	0.00852621	1.02636	-5.93318	-0.586896	5	18	0	9	acetyltransferase	Other category
LMOf2365_0227	0.0270856	-5.457	-5.96291	0.0451006	5	1	0	14	S4 domain-containing protein	Other category		up
LMOf2365_0229	0.166324	0.921498	-0.227087	-0.0416476	8	18	16	13	hypothetical protein	Other category
LMOf2365_0239	-0.0991311	1.2903	0.0457799	0.0282715	3	19	16	14	dihydrouridine synthase	Other category
LMOf2365_0242	0.0691694	1.01203	-6.21531	0.450663	6	18	0	18	UVR domain-containing protein	Other category
LMOf2365_0246	-0.323338	0.792567	1.00593	0.0937298	1	18	19	14	PIN/TRAM domain-containing protein	Other category
LMOf2365_0282	0.204598	-4.51699	-5.0229	-5.86077	9	9	9	0	internalin D	Other category
LMOf2365_0285	0.411146	-5.67387	-6.17978	0.136962	16	0	0	15	MarR family transcriptional regulator	Other category
LMOf2365_0286	-0.306529	0.47856	0.764733	0.0810155	1	17	18	14	glyoxalase	Other category
LMOf2365_0287	-0.217415	1.22135	0.359031	-0.0475126	2	19	17	13	phosphoglycerate mutase	Other category			down
LMOf2365_0300	-0.509314	1.28705	0.874149	0.12288	0	19	19	15	anaerobic ribonucleoside-triphosphate reductase activating protein	Other category		up
LMOf2365_0316	0.616147	-3.67302	-4.17893	-5.0168	19	15	15	3	nitroreductase	Other category	down	down
LMOf2365_0329	0.189733	-5.33567	-5.84158	-1.33234	9	2	1	5	lipoprotein	Other category
LMOf2365_0330	-0.520802	1.49379	-6.46511	0.0102464	0	19	0	14	threonine aldolase	Other category	down
LMOf2365_0338	0.19842	1.40642	-5.66476	-6.50263	9	19	2	0	cell wall surface anchor family protein	Other category
LMOf2365_0341	0.351573	-4.3806	-4.88651	-5.72438	14	11	10	1	endonuclease/exonuclease/phosphatase	Other category	down	down
LMOf2365_0342	0.438324	-4.47617	-4.98208	-5.81995	17	10	9	1	lipoprotein	Other category
LMOf2365_0343	0.555921	-4.17097	-4.67689	-5.51475	19	13	12	2	transcriptional activator	Other category
LMOf2365_0347	0.615609	-3.88682	-4.39273	-5.2306	19	15	14	3	cell wall surface anchor family protein	Other category		up
LMOf2365_0349	0.370579	-4.29072	-4.79663	-5.6345	15	12	11	1	cell wall surface anchor family protein	Other category
LMOf2365_0373	0.0730673	1.27628	-5.66739	-1.76032	6	19	2	5	acetyltransferase	Other category		down
LMOf2365_0374	0.469912	-4.31854	-4.82445	-5.66232	17	12	11	1	internalin	Other category	down	down
LMOf2365_0375	0.331012	-4.22931	-4.73522	-5.57309	14	12	12	1	long-chain acyl-CoA synthetase	Other category	down	down
LMOf2365_0384	0.0894015	-4.64802	-5.15393	-5.9918	6	8	7	0	MutT/nudix family protein	Other category
LMOf2365_0386	-0.115982	-5.54393	0.975698	-0.586923	3	1	19	9	alkylphosphonate utilization operon protein PhnA	Other category		down
LMOf2365_0406	0.555551	-4.40606	-4.91197	-0.882306	19	11	10	7	NLP/P60 family protein	Other category
LMOf2365_0407	-0.251135	-4.98855	-5.49447	-0.938709	2	4	3	7	acetyltransferase	Other category
LMOf2365_0445	0.232185	-4.40046	-4.90637	-5.74424	10	11	10	1	glycosyl hydrolase	Other category
LMOf2365_0447	0.0891647	-4.91744	-5.42336	-6.26122	6	5	4	0	acetyltransferase	Other category	down
LMOf2365_0450	0.186431	-4.77935	-5.28527	-6.12314	9	6	5	0	wall-associated protein	Other category
LMOf2365_0487	0.251875	-4.55139	-5.0573	-5.89517	11	9	8	0	magnesium chelatase subunit ChII family protein	Other category
LMOf2365_0489	0.352651	-4.51699	-5.0229	-5.86077	14	9	9	0	cytosine/purines uracil thiamine allantoin permease	Other category
LMOf2365_0495	0.160093	-4.82631	-5.33222	-6.17009	8	6	5	0	lipoprotein	Other category
LMOf2365_0498	0.302841	-4.71173	-5.21765	-6.05552	13	7	6	0	cell wall surface anchor family protein	Other category	down
LMOf2365_0517	-0.572147	1.71337	0.413835	-0.183162	0	19	17	12	MutT/nudix family protein	Other category	up
LMOf2365_0539	0.674007	-3.60693	-4.11284	-4.95071	19	16	15	3	lipoprotein	Other category
LMOf2365_0546	0.618418	-4.35153	-4.85744	-0.866994	19	11	11	7	phosphoglycerate mutase	Other category
LMOf2365_0547	0.057178	-5.66042	-6.16633	-1.02531	5	0	0	6	hypothetical protein/putative membrane protein	Other category		up
LMOf2365_0562	-0.256774	1.46205	0.843809	-1.29334	2	19	19	5	hypothetical protein/ACT domain protein	Other category
LMOf2365_0569	0.164416	-5.47346	-5.97938	0.27699	8	1	0	16	penicillin-binding protein	Other category	down	down
LMOf2365_0585	0.428606	-4.77357	-5.27948	-6.11735	16	6	6	0	phosphoglycerate mutase	Other category	down
LMOf2365_0626	0.590321	-4.39199	-4.89791	-0.119004	19	11	10	12	cyclic nucleotide-binding protein	Other category
LMOf2365_0631	0.337091	-4.54168	-5.0476	-5.88546	14	9	8	0	acetyltransferase	Other category
LMOf2365_0638	0.0375263	0.978203	0.232854	0.414896	5	18	17	18	rhodanese-like domain-containing protein	Other category	down
LMOf2365_0640	0.118421	-5.51946	-6.02537	0.972734	7	1	0	19	azoreductase	Other category
LMOf2365_0642	0.0817335	0.465058	0.117368	0.591123	6	17	16	19	zinc-dependent alcohol dehydrogenase	Other category	down		up
LMOf2365_0653	-0.301087	-5.06944	-5.57535	0.443243	1	3	3	18	acetyltransferase	Other category		down	up
LMOf2365_0654	-0.268044	-5.51209	0.767582	0.0265636	2	1	18	14	lipase/acylhydrolase	Other category			down
LMOf2365_0658	0.475684	-4.28758	-4.79349	-5.63136	17	12	11	1	isochorismatase superfamily hydrolase	Other category
LMOf2365_0659	0.272516	-4.32462	-4.83053	-5.6684	12	11	11	1	PTS system IIA component domain-containing protein	Other category
LMOf2365_0666	0.252761	-5.4609	-5.96681	-0.620529	11	1	0	9	UbiE/COQ5 family methlytransferase	Other category	up		down
LMOf2365_0672	-0.792849	0.854026	0.929264	0.232719	0	18	19	16	cadmium-translocating P-type ATPase	Other category			up
LMOf2365_0694	0.574156	-4.21926	-4.72517	-5.56304	19	12	12	2	cell wall surface anchor family protein	Other category
LMOf2365_0698	-0.445445	1.91511	0.584168	-0.485694	1	19	17	10	acetyltransferase	Other category
LMOf2365_0724	0.00051014	-3.64352	-4.14943	-4.9873	4	16	15	3	glycosyl transferase family protein	Other category
LMOf2365_0783	0.225652	0.601356	-6.46982	0.441631	10	17	0	18	glyoxalase	Other category		down
LMOf2365_0784	0.196132	0.654066	-6.40293	0.508526	9	18	0	18	hypothetical protein	Other category	up	down
LMOf2365_0794	0.23987	-4.5634	-5.06931	-5.90718	11	9	8	0	ROK family protein	Other category
LMOf2365_0804	-0.315448	1.6828	0.474747	-0.316054	1	19	17	11	BadF/BadG/BcrA/BcrD family ATPase	Other category
LMOf2365_0805	0.545187	-3.93717	-4.44308	-5.28095	19	14	14	3	cell wall surface anchor family protein	Other category
LMOf2365_0809	-0.441864	-3.81883	-4.32474	-5.16261	1	15	14	3	carbon-nitrogen family hydrolase	Other category			down
LMOf2365_0816	0.632244	-3.80873	-4.31464	-5.15251	19	15	14	3	blue-light photoreceptor	Other category
LMOf2365_0822	0.601923	-4.5634	-5.06931	-0.686823	19	9	8	8	DNA-binding protein	Other category			up
LMOf2365_0852	0.129715	-3.41587	-3.92179	-4.75966	7	16	15	4	cell wall surface anchor family protein	Other category
LMOf2365_0853	0.647706	-4.41717	-4.92308	-0.540596	19	10	10	10	phosphate-starvation-inducible protein PsiE	Other category
LMOf2365_0861	0.558438	-3.97656	-4.48248	-5.32035	19	14	14	3	endoribonuclease L-PSP	Other category
LMOf2365_0874	-0.0197538	-4.65239	-5.15831	0.569088	4	8	7	19	alpha/beta fold family hydrolase	Other category	down	down
LMOf2365_0896	0.0164227	-3.94606	-4.45197	-5.28984	5	14	14	3	glucosamine-6-phosphate isomerase	Other category
LMOf2365_0897	0.210459	-4.76775	-5.27366	-6.11153	10	6	6	0	aldo/keto reductase oxidoreductase	Other category
LMOf2365_0924	-0.163727	1.02558	0.492344	0.592143	2	18	17	19	OsmC/Ohr family protein	Other category	down
LMOf2365_0929	-0.0317459	-5.54034	0.656935	-0.0929003	4	1	18	13	phosphoglycerate mutase	Other category
LMOf2365_0954	0.353993	-4.31854	-4.82445	-5.66232	14	12	11	1	dolichyl-phosphate-mannose-protein mannosyltransferase	Other category	down
LMOf2365_0956	0.365002	-5.08372	-5.58964	0.305897	15	3	2	17	RNA methyltransferase	Other category	down	down
LMOf2365_0959	0.591896	-4.52446	-5.03038	-0.474616	19	9	9	10	low molecular weight phosphotyrosine protein phosphatase	Other category
LMOf2365_0965	0.548375	-4.37485	-4.88076	-0.177369	19	11	10	12	lipoprotein	Other category	down
LMOf2365_0973	-0.374617	1.3798	0.801391	-0.00441527	1	19	18	13	lipoprotein	Other category		down
LMOf2365_0980	0.384864	-4.42816	-4.93407	-5.77194	15	10	10	1	peptidase	Other category		down
LMOf2365_0982	-0.156104	-5.37459	0.641588	0.122173	2	1	18	15	LemA protein	Other category
LMOf2365_1012	0.385721	-5.15621	-5.66212	0.461305	15	3	2	18	TerC family membrane protein	Other category	down	down
LMOf2365_1072	0.0251436	-5.51209	0.511414	0.151727	5	1	17	15	peptide deformylase	Other category
LMOf2365_1078	-0.0685642	-5.25415	-5.76007	0.45392	3	2	1	18	lactate/malate dehydrogenase	Other category
LMOf2365_1084	-0.0058535	-5.67308	0.386267	0.764272	4	0	17	19	GTP-binding protein TypA	Other category
LMOf2365_1149	0.544586	-4.2781	-4.78401	-5.62188	19	12	11	1	PduS protein	Other category
LMOf2365_1166	0.195578	-4.79083	-5.29674	-6.13461	9	6	5	0	propanediol utilization protein PduK	Other category
LMOf2365_1167	-0.0686901	-5.63377	0.563505	-1.27377	3	1	17	5	propanediol utilization protein PduJ	Other category
LMOf2365_1170	-0.170244	-3.39306	-3.89897	-4.73684	2	16	15	4	propanediol utilization protein PduM	Other category
LMOf2365_1172	0.187955	-4.60546	-5.11137	-5.94924	9	8	8	0	PduO protein	Other category			up
LMOf2365_1224	0.627583	-4.97125	-5.47716	-0.0327605	19	4	4	13	N-acetylmuramoyl-L-alanine amidase	Other category	down	down
LMOf2365_1226	-0.150329	-5.84407	0.547727	0.0775827	3	0	17	14	peptidase	Other category	up
LMOf2365_1257	0.494913	-4.63921	-5.14512	0.211416	18	8	7	16	hypothetical protein	Other category		up
LMOf2365_1282	0.0157568	-4.00199	-4.5079	-5.34577	5	14	14	2	lipoprotein	Other category	down	up
LMOf2365_1284	0.257025	-5.67701	-6.18292	0.399786	11	0	0	18	trigger factor	Other category	down	down
LMOf2365_1295	0.0323594	-5.48587	-5.99179	0.112502	5	1	0	15	integrase/recombinase XerC	Other category	up	up
LMOf2365_1296	-0.0677284	-5.48777	-5.99368	-0.18516	3	1	0	12	ATP-dependent protease peptidase subunit	Other category
LMOf2365_1301	-0.0972163	-5.20638	-5.71229	0.13445	3	2	1	15	aldose epimerase	Other category
LMOf2365_1303	-0.2774	-5.68947	1.18549	0.207396	1	0	19	16	CoA-binding domain-containing protein	Other category	down		up
LMOf2365_1319	-0.634015	0.606297	0.934407	0.407881	0	17	19	18	acetyltransferase	Other category
LMOf2365_1341	0.190051	-5.39765	-5.90357	0.711547	9	1	1	19	ribosomal protein L7A family protein	Other category
LMOf2365_1368	0.340217	-5.18993	-5.69585	0.374039	14	2	2	17	rhodanese-like domain-containing protein	Other category
LMOf2365_1426	-0.783746	0.651364	0.881213	0.319903	0	18	19	17	pyruvate formate-lyase activating enzyme	Other category
LMOf2365_1437	0.577686	-4.05495	-4.56087	-5.39874	19	14	13	2	type I phosphodiesterase/nucleotide pyrophosphatase	Other category	down	down
LMOf2365_1458	-0.582657	0.271286	0.743748	0.458097	0	17	18	18	superoxide dismutase	Other category	up
LMOf2365_1476	-0.28091	-5.40796	0.651389	0.05619	1	1	18	14	hypothetical protein	Other category	up	down
LMOf2365_1518	0.484882	-4.06286	-4.56877	-0.0360037	18	14	13	13	hypothetical protein	Other category			down
LMOf2365_1537	0.231748	-4.89885	-5.40476	0.613835	10	5	4	19	hypothetical protein	Other category	down	up
LMOf2365_1591	0.330681	-5.15092	-5.65683	0.466596	14	3	2	18	FxsA protein	Other category
LMOf2365_1598	-0.563994	0.786068	0.949369	-0.0374731	0	18	19	13	hypothetical protein	Other category
LMOf2365_1605	-0.169954	-5.92798	0.57371	0.519764	2	0	17	18	thiol peroxidase	Other category			down
LMOf2365_1629	-0.313023	-6.00877	0.801865	0.207529	1	0	18	16	tRNA-binding domain-containing protein	Other category		down
LMOf2365_1631	-0.225044	1.11766	-5.9813	0.291532	2	19	0	17	thioredoxin family protein	Other category
LMOf2365_1636	-0.00429791	-3.89616	-4.40208	-5.23995	4	15	14	3	metallo-beta-lactamase	Other category
LMOf2365_1708	0.0773203	-5.37141	-5.87732	0.435514	6	1	1	18	D-isomer specific 2-hydroxyacid dehydrogenase	Other category		down
LMOf2365_1729	0.539301	-4.4471	-4.95302	0.351152	18	10	10	17	deoxynucleoside kinase	Other category
LMOf2365_1733	-0.162166	1.1828	-5.94319	0.304847	2	19	0	17	methionine aminopeptidase	Other category
LMOf2365_1735	-0.410172	0.908816	0.745848	0.105713	1	18	18	15	aminopeptidase	Other category
LMOf2365_1752	0.284711	-4.31242	-4.81834	-5.6562	12	12	11	1	hypothetical protein	Other category
LMOf2365_1760	0.242888	-5.28013	-5.78604	-1.02549	11	2	1	6	acetyltransferase	Other category
LMOf2365_1782	-0.249408	-5.11445	1.02603	-0.00460893	2	3	19	13	lipoprotein	Other category
LMOf2365_1822	0.264084	-5.25654	-5.76246	0.250859	11	2	1	16	glutamine amidotransferase, class-I	Other category	down
LMOf2365_1887	-0.0914246	-5.85133	0.405483	0.249134	3	0	17	16	methionine sulfoxide reductase B	Other category	down		up
LMOf2365_1889	-0.252651	-4.01446	-4.52038	-0.222447	2	14	13	12	hypothetical protein	Other category	up	down
LMOf2365_1894	0.420203	-5.45014	-5.95605	0.0677915	16	1	0	14	hypothetical protein	Other category
LMOf2365_1939	0.366372	-4.76775	-5.27366	-6.11153	15	6	6	0	oxidoreductase, FAD-binding	Other category			up
LMOf2365_1945	0.581858	-3.70731	-4.21322	-5.05109	19	15	15	3	peptidase	Other category	down
LMOf2365_1964	0.186985	-4.23264	-4.73855	-5.57642	9	12	12	1	protein-tyrosine phosphatase	Other category		up
LMOf2365_1970	0.0965498	-5.83273	0.598673	0.0641399	6	0	18	14	lysM domain-containing protein	Other category			up
LMOf2365_1973	-0.0710041	-3.81883	-4.32474	-5.16261	3	15	14	3	ferredoxin, 4Fe-4S	Other category		down
LMOf2365_2029	0.159315	-5.28941	-5.79532	0.582048	8	2	1	19	aldo/keto reductase oxidoreductase	Other category		up
LMOf2365_2052	-0.0160933	-3.39306	-3.89897	-4.73684	4	16	15	4	cell wall surface anchor family protein	Other category	down	up	up
LMOf2365_2058	0.375408	-4.49423	-5.00015	-5.83802	15	10	9	1	methyltransferase	Other category		up
LMOf2365_2060	0.318478	-5.26249	-5.76841	-0.260638	13	2	1	11	S4 domain-containing protein	Other category
LMOf2365_2121	-0.614803	0.783552	0.755547	0.293848	0	18	18	17	lipase	Other category
LMOf2365_2153	-0.310414	-5.30089	0.819913	0.263082	1	2	18	16	hypothetical protein	Other category	down	down
LMOf2365_2185	-0.263182	1.31738	-6.43633	0.44449	2	19	0	18	flavodoxin	Other category
LMOf2365_2195	0.347819	-4.54897	-5.05489	-5.89276	14	9	8	0	Gfo/Idh/MocA family oxidoreductase	Other category
LMOf2365_2202	0.177642	-5.21014	-5.71605	-1.23091	8	2	1	5	enoyl-ACP reductase	Other category	down
LMOf2365_2207	-0.153341	0.847645	-6.0552	-0.471444	2	18	0	10	3-ketoacyl-ACP reductase	Other category		down
LMOf2365_2263	-0.129887	-5.41715	0.77397	0.329143	3	1	18	17	arsenate reductase	Other category	up	down
LMOf2365_2267	0.363557	-4.65892	-5.16484	-6.00271	15	8	7	0	IolI protein	Other category
LMOf2365_2268	0.321456	-4.65675	-5.16267	-6.00053	13	8	7	0	NADH oxidase	Other category	up	down
LMOf2365_2291	-0.164945	0.982749	-6.12981	0.628207	2	18	0	19	ribulose-phosphate 3-epimerase	Other category		up
LMOf2365_2302	-0.0546503	1.43365	-5.65151	-6.48938	4	19	2	0	YhzC protein	Other category		up
LMOf2365_2313	0.255325	-4.63699	-5.14291	-5.98077	11	8	7	0	NtaA/SnaA/SoxA family monooxygenase	Other category
LMOf2365_2331	0.333541	-5.92125	-6.42716	0.697038	14	0	0	19	Rrf2 family protein	Other category
LMOf2365_2363	0.22698	-5.30317	-5.80909	0.250751	10	2	1	16	pyridine nucleotide-disulfide oxidoreductase	Other category
LMOf2365_2371	0.391542	-5.65322	-6.15913	0.464639	16	1	0	18	NifU family protein	Other category
LMOf2365_2382	-0.756859	1.12666	1.00109	0.0586923	0	19	19	14	FeS assembly protein SufB	Other category
LMOf2365_2383	-0.397042	-6.18846	0.792797	0.0560784	1	0	18	14	NifU family protein	Other category
LMOf2365_2385	-0.648615	0.550336	0.748869	0.143835	0	17	18	15	FeS assembly protein SufD	Other category		down
LMOf2365_2397	0.113582	0.574124	-6.40104	0.297456	7	17	0	17	ArsC family protein	Other category		down
LMOf2365_2404	0.111076	-4.80779	-5.31371	0.551614	6	6	5	19	tributyrin esterase	Other category		down
LMOf2365_2417	0.212781	-4.91072	-5.41663	-6.2545	10	5	4	0	glycosyl hydrolase	Other category
LMOf2365_2418	-0.108571	-4.08235	-4.58827	-0.558601	3	14	13	9	hypothetical protein	Other category
LMOf2365_2423	-0.178352	1.30262	-5.78254	0.118928	2	19	1	15	carboxylesterase	Other category
LMOf2365_2447	-0.480405	1.53812	0.932017	-0.153968	1	19	19	12	hypothetical protein	Other category		up
LMOf2365_2453	-0.235314	1.16184	-6.18995	-0.550849	2	19	0	9	hexapeptide transferase	Other category		up
LMOf2365_2456	0.166873	-5.4141	-5.92001	-0.0795378	8	1	1	13	HPr kinase/phosphorylase	Other category		down
LMOf2365_2478	-0.123982	-4.79651	-5.30243	0.673149	3	6	5	19	NLP/P60 family protein	Other category		up
LMOf2365_2487	0.0950192	-5.66677	0.399599	0.197307	6	0	17	15	DegV family protein	Other category	down	up
LMOf2365_2495	-0.330614	0.683477	1.23088	0.298429	1	18	19	17	LysM domain-containing protein	Other category
LMOf2365_2522	0.554156	-2.75963	-3.26555	-4.10341	19	17	16	4	cell wall teichoic acid glycosylation protein GtcA	Other category		down
LMOf2365_2556	0.242181	-4.45245	-4.95836	-5.79623	11	10	9	1	formate dehydrogenase accessory protein	Other category			up
LMOf2365_2565	-0.276505	0.76316	0.778023	0.0872074	1	18	18	14	morphine 6-dehydrogenase	Other category	up
LMOf2365_2583	-0.0302442	0.0904905	0.466436	0.346873	4	17	17	17	translation initiation factor IF-1	Other category
LMOf2365_2637	0.230169	-4.90395	-5.40987	-6.24773	10	5	4	0	acetyltransferase	Other category	down
LMOf2365_2657	-0.380341	0.503902	0.991492	-0.0464876	1	17	19	13	alpha/beta fold family hydrolase	Other category		down
LMOf2365_2678	0.572944	-4.19541	-4.70132	-0.838708	19	13	12	7	cof family hydrolase	Other category		up	up
LMOf2365_2694	0.314307	-5.65242	-6.15833	0.482537	13	1	0	18	cell wall surface anchor family protein	Other category	down
LMOf2365_2708	0.154094	-5.40179	0.530048	-1.18489	8	1	17	6	6-phosphogluconolactonase	Other category	up	down
LMOf2365_2716	0.115848	-5.37565	-5.88157	-0.0665706	7	1	1	13	hypothetical protein	Other category
LMOf2365_2719	0.137856	-3.27912	-3.78503	-4.6229	7	16	16	4	phosphosugar-binding protein	Other category
LMOf2365_2722	0.40662	-4.35153	-4.85744	-5.69531	16	11	11	1	sucrose phosphorylase	Other category
LMOf2365_2729	0.0309076	-4.99942	1.1667	-1.43792	5	4	19	5	SH3 domain-containing protein	Other category	down	down	up
LMOf2365_2780	-0.396688	-0.258766	0.694071	0.393293	1	17	18	17	DNA-binding protein	Other category	down
LMOf2365_2781	0.329358	-5.24936	-5.75527	-1.13355	14	2	1	6	lipoprotein	Other category		up
LMOf2365_2784	0.177102	-5.47346	-5.97938	-1.16476	8	1	0	6	ROK family protein	Other category
LMOf2365_2786	0.262367	-5.40899	-5.9149	-1.8475	11	1	1	5	HAD superfamily hydrolase	Other category		down
LMOf2365_2803	0.430139	-4.78511	-5.29102	-6.12889	16	6	5	0	D-alanyl-D-alanine carboxypeptidase	Other category		down
LMOf2365_2821	-0.121409	0.406432	0.949534	0.241305	3	17	19	16	thioredoxin	Other category
LMOf2365_2826	0.0707586	-5.34663	-5.85255	-1.55462	6	2	1	5	YcjR protein	Other category	up	up
LMOf2365_2836	0.253248	1.62967	-5.56086	-1.69825	11	19	3	5	hypothetical protein	Other category		up
LMOf2365_0044	0.502697	-4.29072	-4.79663	-5.6345	18	12	11	1	SIS domain-containing protein	Other category- cabohydrate metabolish
LMOf2365_1633	-0.278472	-5.78464	0.54463	0.258667	1	0	17	16	glutamyl-aminopeptidase	Other category- cell growth
LMOf2365_0233	0.325364	-4.88337	-5.38928	0.518087	13	5	4	18	Hsp33-like chaperonin	Other category- chaperones and folding catalysts		down
LMOf2365_0244	-0.341969	1.05102	0.807475	0.285726	1	18	18	16	ClpC ATPase	Other category- chaperones and folding catalysts
LMOf2365_1286	0.0108209	-6.01102	0.430046	0.400968	5	0	17	18	ATP-dependent protease ATP-binding subunit ClpX	Other category- chaperones and folding catalysts
LMOf2365_0072	0.235408	-4.57761	-5.08353	-5.9214	10	9	8	0	diarrheal toxin/FtsK/SpoIIIE family protein	Other category- chromosome and associated proteins	down	down
LMOf2365_0228	-0.213248	1.5454	0.435351	-0.0613473	2	19	17	13	cell division protein DivIC	Other category- chromosome and associated proteins		down
LMOf2365_2633	-0.586433	0.79079	0.745138	0.490578	0	18	18	18	elongation factor G	Other category- mitochondiral biogenesis
LMOf2365_1342	-0.427342	0.957283	0.811958	0.303843	1	18	18	17	translation initiation factor IF-2	Other category- mitochondrial biogenesis		up
LMOf2365_1678	0.00134126	0.306474	0.90287	0.15493	4	17	19	15	elongation factor Ts	Other category- mitochondrial biogenesis	down
LMOf2365_0950	0.40644	-4.57996	-5.08588	0.464815	16	8	8	18	sortase	Other category- peptidoglycan biosynthesis and protein degradation	down	up
LMOf2365_0252	-0.00801692	-5.41206	-5.91797	0.0353824	4	1	1	14	hypothetical protein	Other category- ribosome biogenesis	up
LMOf2365_0253	-0.0955063	-5.62802	0.395481	-0.214874	3	1	17	12	RNA methyltransferase	Other category- ribosome biogenesis		down
LMOf2365_0509	-0.0185789	-4.976	-5.48191	-1.15499	4	4	4	6	ribosomal RNA large subunit methyltransferase N	Other category- ribosome biogenesis
LMOf2365_0258	0.177104	-5.86766	0.279292	0.498318	8	0	17	18	transcription antitermination protein NusG	Other category- trancriptional regulation			up
LMOf2365_0183	0.527576	-4.24584	-4.75175	0.00880273	18	12	12	14	transition state regulatory protein AbrB	Other category- transcriptional regulation
LMOf2365_0203	0.261112	-6.46468	-0.0528921	0.577479	11	0	16	19	pur operon repressor	Other category- transcriptional regulation
LMOf2365_0241	0.335467	-5.22503	-5.73094	0.601312	14	2	1	19	CtsR family transcriptional regulator	Other category- transcriptional regulation
LMOf2365_0318	0.54218	-4.05495	-4.56087	-5.39874	19	14	13	2	PRD/PTS system IIA 2 domain-containing protein	Other category- transcriptional regulation			up
LMOf2365_0380	0.396938	-5.0071	-5.51302	-6.35088	16	4	3	0	DeoR family transcriptional regulator	Other category- transcriptional regulation
LMOf2365_0414	-0.419293	-4.12395	-4.62986	-5.46773	1	13	13	2	GntR family transcriptional regulator	Other category- transcriptional regulation
LMOf2365_0435	0.149886	1.99007	-5.06692	-5.90479	8	19	8	0	DNA-binding protein	Other category- transcriptional regulation	up
LMOf2365_0480	-0.0699985	-4.7755	-5.28141	0.546401	3	6	6	19	transcriptional regulator	Other category- transcriptional regulation
LMOf2365_0518	0.172891	-4.37485	-4.88076	-5.71863	8	11	10	1	LysR family transcriptional regulator	Other category- transcriptional regulation
LMOf2365_0522	0.57469	-4.01032	-4.51624	-0.525791	19	14	13	10	LysR family transcriptional regulator	Other category- transcriptional regulation
LMOf2365_0576	0.554156	-4.18849	-4.6944	-5.53227	19	13	12	2	DNA-binding transcriptional regulator	Other category- transcriptional regulation		down
LMOf2365_0628	0.690492	-3.70731	-4.21322	-5.05109	19	15	15	3	PadR family transcriptional regulator	Other category- transcriptional regulation		up
LMOf2365_0635	0.187693	-5.20009	-5.706	0.633914	9	2	2	19	MarR family transcriptional regulator	Other category- transcriptional regulation	down		up
LMOf2365_0641	0.25595	0.323538	0.00711497	0.503621	11	17	16	18	MarR family transcriptional regulator	Other category- transcriptional regulation	down		up
LMOf2365_0680	0.546361	-4.30008	-4.80599	-0.702217	19	12	11	8	GntR family transcriptional regulator	Other category- transcriptional regulation		up
LMOf2365_0682	0.594978	-4.30627	-4.81218	-5.65005	19	12	11	1	GntR family transcriptional regulator	Other category- transcriptional regulation	up		up
LMOf2365_0755	0.0893599	-5.30658	-5.8125	-0.897792	6	2	1	7	PadR family transcriptional regulator	Other category- transcriptional regulation
LMOf2365_0769	0.291045	-4.52198	-5.02789	0.471066	12	9	9	18	DNA-binding protein	Other category- transcriptional regulation
LMOf2365_0841	0.210032	1.06748	-5.92306	-0.0577452	10	19	1	13	MerR family transcriptional regulator	Other category- transcriptional regulation	up
LMOf2365_0869	0.699741	-3.82883	-4.33474	-5.17261	19	15	14	3	TetR family transcriptional regulator	Other category- transcriptional regulation			up
LMOf2365_0875	0.34906	-4.64142	-5.14733	0.484051	14	8	7	18	DNA-binding transcriptional regulator	Other category- transcriptional regulation
LMOf2365_0906	0.252323	0.679573	-0.0891489	-0.153383	11	18	16	12	hypothetical protein	Other category- transcriptional regulation
LMOf2365_0931	0.334742	-4.43361	-4.93952	-5.77739	14	10	10	1	GntR family transcriptional regulator	Other category- transcriptional regulation
LMOf2365_0978	-0.121652	-5.70712	0.594904	0.258982	3	0	18	16	GntR family transcriptional regulator	Other category- transcriptional regulation
LMOf2365_1010	0.370935	-4.6236	-5.12951	0.71723	15	8	7	19	MarR family transcriptional regulator	Other category- transcriptional regulation		down
LMOf2365_1222	0.6079	-4.71789	-5.2238	0.0586275	19	7	6	14	PadR family transcriptional regulator	Other category- transcriptional regulation			up
LMOf2365_1279	0.671939	-3.74046	-4.24637	-5.08424	19	15	15	3	ans operon transcriptional repressor	Other category- transcriptional regulation			up
LMOf2365_1316	0.394904	-5.82126	-6.32717	0.505852	16	0	0	18	GlnR family transcriptional regulator	Other category- transcriptional regulation	down	down
LMOf2365_1430	0.694928	-3.67302	-4.17893	-5.0168	19	15	15	3	DNA-binding protein	Other category- transcriptional regulation	down	up
LMOf2365_1497	0.813017	-3.40833	-3.91424	-4.75211	19	16	15	4	MerR family transcriptional regulator	Other category- transcriptional regulation
LMOf2365_1526	0.141311	-3.84365	-4.34956	-5.18743	7	15	14	3	DNA-binding response regulator	Other category- transcriptional regulation
LMOf2365_1620	0.180169	-5.78041	0.33375	0.195673	8	0	17	15	catabolite control protein A	Other category- transcriptional regulation
LMOf2365_2027	0.00639688	-4.09387	-4.59978	-5.43765	4	14	13	2	GntR family transcriptional regulator	Other category- transcriptional regulation		up
LMOf2365_2178	0.358236	-4.47877	-4.98468	-5.82255	15	10	9	1	LysR family transcriptional regulator	Other category- transcriptional regulation
LMOf2365_2208	0.580446	-4.02269	-4.52861	-5.36648	19	14	13	2	TetR family transcriptional regulator	Other category- transcriptional regulation
LMOf2365_2266	0.36767	-4.47877	-4.98468	-5.82255	15	10	9	1	LysR family transcriptional regulator	Other category- transcriptional regulation	up	up
LMOf2365_0127	0.403233	-4.66541	-5.17132	-6.00919	16	7	7	0	AraC family transcriptional regulator	Other category- transcriptional regulator		up
LMOf2365_1227	-0.330753	-6.09442	0.2076	0.46095	1	0	17	18	RNA methyltransferase	Other category- transfer RNA biogenesis		up
LMOf2365_1247	-0.0258537	-5.36607	-5.87199	-0.0897808	4	1	1	13	ribonuclease PH	Other category- transfer RNA biogenesis
LMOf2365_1372	-0.031251	-5.69641	0.404323	0.145191	4	0	17	15	elongation factor P	Other category- translation factor
LMOf2365_0152	-0.238057	1.27138	0.639318	-0.673609	2	19	18	9	acetyltransferase	Other category- unknown function	up
LMOf2365_0254	-0.0952985	0.934381	-6.29896	-0.124718	3	18	0	12	hypothetical protein	Other category- unknown function	down	up
LMOf2365_0490	-0.0284895	-5.29746	-5.80337	-0.164271	4	2	1	12	hypothetical protein	Other category- unknown function	down	up	up
LMOf2365_0523	0.0780731	-3.81379	-4.31971	-5.15757	6	15	14	3	CocE/NonD family hydrolase	Other category- unknown function	down		up
LMOf2365_0563	0.0297981	-5.36071	-5.86662	-0.28287	5	1	1	11	hypothetical protein	Other category- unknown function
LMOf2365_0739	-0.0666708	-3.31302	-3.81893	-4.6568	3	16	16	4	hypothetical protein	Other category- unknown function
LMOf2365_0787	0.00743721	1.29215	-5.69073	-0.0213237	5	19	2	13	Ser/Thr protein phosphatase	Other category- unknown function
LMOf2365_0811	0.386231	-5.11994	-5.62585	0.387464	15	3	2	17	hypothetical protein	Other category- unknown function		up	up
LMOf2365_0848	0.259288	-4.5634	-5.06931	-5.90718	11	9	8	0	hypothetical protein/putative membrane protein	Other category- unknown function
LMOf2365_0901	-0.0225588	-4.72806	-5.23397	-1.16657	4	7	6	6	hypothetical protein	Other category- unknown function	down	down	up
LMOf2365_1019	0.513069	-3.98936	-4.49527	-0.0348219	18	14	14	13	CAAX amino terminal protease	Other category- unknown function		up
LMOf2365_1324	0.0742078	-0.431514	0.658474	0.646752	6	17	18	19	hypothetical protein	Other category- unknown function		up
LMOf2365_1340	0.223736	-5.63131	-6.13722	0.466227	10	1	0	18	hypothetical protein	Other category- unknown function		up
LMOf2365_1343	-0.491875	1.32436	0.510756	0.137391	0	19	17	15	hypothetical protein	Other category- unknown function	down	up	up
LMOf2365_1442	-0.345121	0.54042	0.939041	0.203506	1	17	19	16	hypothetical protein	Other category- unknown function
LMOf2365_1475	-0.363935	-5.40591	1.01082	0.420428	1	1	19	18	hypothetical protein	Other category- unknown function
LMOf2365_1560	-0.172302	-6.61685	0.666694	0.252753	2	0	18	16	hypothetical protein	Other category- unknown function		up
LMOf2365_1694	0.530288	-5.38619	-5.8921	-0.0835806	18	1	1	13	hypothetical protein	Other category- unknown function		up
LMOf2365_1742	-0.561466	1.19352	0.857824	-0.0184542	0	19	19	13	hypothetical protein	Other category- unknown function	down	up
LMOf2365_1801	0.596904	-4.33066	-4.83657	-0.00456149	19	11	11	13	hypothetical protein	Other category- unknown function	down	up	up
LMOf2365_1802	0.682537	-3.9146	-4.42051	-5.25838	19	15	14	3	HD domain-containing protein	Other category- unknown function
LMOf2365_1823	0.0450878	-6.37251	0.764104	0.571492	5	0	18	19	hypothetical protein	Other category- unknown function		up
LMOf2365_1948	0.161192	0.660172	-6.28349	0.211662	8	18	0	16	hypothetical protein	Other category- unknown function
LMOf2365_1999	0.66771	-3.58812	-4.09403	-4.9319	19	16	15	4	short chain dehydrogenase/reductase oxidoreductase	Other category- unknown function
LMOf2365_2037	0.36203	-4.43632	-4.94224	-5.7801	15	10	10	1	hypothetical protein	Other category- unknown function		up
LMOf2365_2079	-0.104925	-5.62555	0.426732	0.665969	3	1	17	19	hypothetical protein	Other category- unknown function
LMOf2365_2242	0.469738	-4.2781	-4.78401	0.19225	17	12	11	15	acetyltransferase	Other category- unknown function	up
LMOf2365_2445	0.119763	-5.41512	-5.92103	-0.112508	7	1	1	12	hypothetical protein	Other category- unknown function			up
LMOf2365_2537	-0.00469579	-5.4141	-5.92001	-0.000947518	4	1	1	13	HD domain-containing protein	Other category- unknown function
LMOf2365_2683	-0.178619	1.36865	0.558303	-0.133167	2	19	17	12	hypothetical protein	Other category- unknown function
LMOf2365_2820	0.343928	1.09418	-7.17815	0.316051	14	19	0	17	hypothetical protein	Other category- unknown function	down
LMOf2365_2320	0.249031	-5.068	-5.57391	-6.41178	11	3	3	0	acetyltransferase	Other cateory
LMOf2365_1711	-0.304006	-6.29194	1.25093	0.435182	1	0	19	18	hypothetical protein	Other category- unknown function
LMOf2365_0719	0.27254	-4.72603	-5.23195	-6.06982	12	7	6	0	chemotaxis protein CheR	Pathogenicity	up	down
LMOf2365_0721	0.143871	-4.55621	-5.06212	-5.89999	7	9	8	0	flagellar motor protein MotA	Pathogenicity
LMOf2365_0728	0.173841	-4.4471	-4.95302	-5.79089	8	10	10	1	chemotaxis protein CheA	Pathogenicity
LMOf2365_0855	0.0580069	-4.44442	-4.95033	-5.7882	5	10	10	1	sugar phosphate antiporter	Pathogenicity
LMOf2365_0909	0.124102	-5.26368	-5.76959	0.131877	7	2	1	15	anti-sigma factor B antagonist	Pathogenicity	down	down
LMOf2365_0991	-0.232431	1.0627	0.645453	0.202898	2	18	18	16	DltD protein	Pathogenicity
LMOf2365_0992	-0.195241	-5.26012	-5.76603	0.247286	2	2	1	16	D-alanine--poly(phosphoribitol) ligase subunit 2	Pathogenicity		down
LMOf2365_0994	-0.48012	0.973111	0.660782	0.180588	1	18	18	15	D-alanine--poly(phosphoribitol) ligase subunit 1	Pathogenicity
LMOf2365_1359	-4.11555	-1.99126	-2.49717	-3.33504	0	17	16	4	hypothetical protein/competence protein ComGF	Pathogenicity
LMOf2365_1362	0.610953	-3.96794	-4.47386	-0.483411	19	14	14	10	general secretion pathway protein G	Pathogenicity
LMOf2365_1363	0.560348	-3.60693	-4.11284	-4.95071	19	16	15	3	general secretion pathway protein F	Pathogenicity	down	down
LMOf2365_1473	-0.244132	-5.84738	0.757408	0.376705	2	0	18	17	RNA polymerase sigma factor RpoD	Pathogenicity
LMOf2365_1503	0.215319	-4.46832	-4.97424	-5.81211	10	10	9	1	DNA-binding protein ComEA	Pathogenicity
LMOf2365_1548	-0.367906	-5.59285	0.747121	0.891411	1	1	18	19	preprotein translocase subunit YajC	Pathogenicity
LMOf2365_1655	0.382381	-4.5538	-5.05972	-5.89759	15	9	8	0	anthranilate synthase component I	Pathogenicity
LMOf2365_1828	-0.0481378	1.242	-6.03813	-0.0680677	4	19	0	13	signal recognition particle protein	Pathogenicity
LMOf2365_1940	0.642611	-3.67882	-4.18473	-5.0226	19	15	15	3	diguanylate cyclase	Pathogenicity
LMOf2365_1944	-0.392823	1.66732	0.633618	-0.0508642	1	19	18	13	malate dehydrogenase	Pathogenicity			down
LMOf2365_1977	0.248669	-4.35447	-4.86038	-5.69825	11	11	11	1	sensor histidine kinase ResE	Pathogenicity	down	down	up
LMOf2365_2034	0.378686	-4.29385	-4.79976	-5.63763	15	12	11	1	DNA-binding response regulator	Pathogenicity	down
LMOf2365_2035	0.112323	-3.90542	-4.41134	-5.2492	6	15	14	3	sensor histidine kinase	Pathogenicity			down
LMOf2365_2061	-0.365305	-4.97441	-5.48033	0.559099	1	4	4	19	hypothetical protein/YGGT family protein	Pathogenicity			down
LMOf2365_2086	0.0201655	-5.89953	0.418933	0.282331	5	0	17	16	hypothetical protein	Pathogenicity		down
LMOf2365_2190	-0.417262	0.965912	0.895317	0.3054	1	18	19	17	hypothetical protein	Pathogenicity
LMOf2365_2225	-0.183567	-5.12403	-5.62995	0.588359	2	3	2	19	oligopeptide ABC transporter ATP-binding protein	Pathogenicity		down
LMOf2365_2226	-0.114642	-5.27311	-5.77903	0.452129	3	2	1	18	oligopeptide ABC transporter ATP-binding protein	Pathogenicity
LMOf2365_2228	-0.0423403	-4.82079	-5.3267	0.63225	4	6	5	19	oligopeptide ABC transporter permease	Pathogenicity		down
LMOf2365_2229	-0.783784	0.0712697	1.01546	0.479716	0	17	19	18	oligopeptide ABC transporter substrate-binding protein	Pathogenicity
LMOf2365_2256	-0.0809079	-6.28386	0.939963	0.778621	3	0	19	19	hypothetical protein	Pathogenicity
LMOf2365_2333	-0.879986	0.473783	1.28131	0.375463	0	17	19	17	amino acid antiporter	Pathogenicity
LMOf2365_2484	-0.483308	0.602427	0.73923	0.271735	1	17	18	16	ribosomal subunit interface protein	Pathogenicity
LMOf2365_2488	0.383156	-5.62555	-6.13147	0.116567	15	1	0	15	DNA-binding response regulator DegU	Pathogenicity
LMOf2365_2554	0.294645	-4.71993	-5.22584	-6.06371	13	7	6	0	sensor histidine kinase	Pathogenicity			down
LMOf2365_2585	-0.482066	-6.17379	0.818614	0.294403	1	0	18	17	preprotein translocase subunit SecY	Pathogenicity
LMOf2365_2658	-0.0626298	-5.69411	0.746957	0.143705	3	0	18	15	DNA-binding response regulator KdpE	Pathogenicity
LMOf2365_2659	-0.0626344	0.978038	-5.85581	-0.193894	3	18	1	12	sensor histidine kinase KdpD	Pathogenicity
LMOf2365_2660	0.184326	1.16087	-5.88895	-1.18556	9	19	1	6	K+-transporting ATPase subunit C	Pathogenicity
LMOf2365_2662	-0.0132517	1.23845	-5.85364	-0.363568	4	19	1	11	potassium-transporting ATPase subunit A	Pathogenicity		up
LMOf2365_2697	-0.73489	0.979778	1.11736	0.195612	0	18	19	15	cytochrome d ubiquinol oxidase, subunit II	Pathogenicity			up
LMOf2365_2698	-0.446424	0.835875	1.05749	0.0628166	1	18	19	14	cytochrome d ubiquinol oxidase, subunit I	Pathogenicity		down
LMOf2365_2736	0.434011	-4.69304	-5.19896	-6.03682	17	7	7	0	glutamine amidotransferase	Pathogenicity
LMOf2365_2844	0.558895	-4.56816	-5.07407	-0.410682	19	9	8	10	SpoJ protein	Pathogenicity
LMOf2365_0544	-0.158347	-5.37034	0.73713	0.350636	2	1	18	17	universal stress protein	Stress response
LMOf2365_1323	-0.428957	0.714505	0.828672	0.452023	1	18	18	18	transketolase	Stress response
LMOf2365_1390	-0.0124846	-5.29975	-5.80566	0.0473109	4	2	1	14	2-oxoisovalerate dehydrogenase E1 subunit beta	Stress response		up
LMOf2365_1391	0.0392088	-5.27194	-5.77785	0.0688922	5	2	1	14	2-oxoisovalerate dehydrogenase E2 component, dihydrolipamide acetyltransferase	Stress response	down
LMOf2365_1413	-0.0709867	-5.22256	-5.72847	0.3263	3	2	1	17	3-ketoacyl-ACP reductase	Stress response		up
LMOf2365_1433	0.486508	-4.63699	-5.14291	0.0353824	18	8	7	14	acetyl-CoA acetyltransferase	Stress response			up
LMOf2365_1493	-0.921979	0.681728	0.960923	0.314387	0	18	19	17	heat shock protein GrpE	Stress response
LMOf2365_1494	-0.825924	0.199755	0.950707	0.273257	0	17	19	16	heat-inducible transcription repressor	Stress response
LMOf2365_1588	0.0451228	-5.25415	-5.76007	0.400574	5	2	1	18	isocitrate dehydrogenase	Stress response
LMOf2365_1592	-0.750698	0.575706	0.961465	0.318889	0	17	19	17	pyruvate kinase	Stress response		down
LMOf2365_1602	-0.667242	-6.39071	1.07065	0.331712	0	0	19	17	universal stress protein	Stress response
LMOf2365_1611	0.363752	-4.30318	-4.80909	-5.64696	15	12	11	1	acetylglutamate kinase	Stress response
LMOf2365_1621	-0.0928448	-4.71379	-5.2197	0.728016	3	7	6	19	bifunctional 3-deoxy-7-phosphoheptulonate synthase/chorismate mutase	Stress response		up
LMOf2365_1700	-0.179697	0.945237	-6.0143	0.46105	2	18	0	18	menaquinone-specific isochorismate synthase	Stress response
LMOf2365_1726	-0.655952	-4.31549	-4.8214	0.770452	0	12	11	19	glyoxalase	Stress response
LMOf2365_1793	-0.0947004	1.1472	0.561246	-0.780528	3	19	17	8	amidophosphoribosyltransferase	Stress response
LMOf2365_1796	0.558963	-4.5538	-5.05972	-0.920852	19	9	8	7	phosphoribosylformylglycinamidine synthase subunit PurS	Stress response
LMOf2365_1834	-0.128907	0.635494	0.705352	0.36392	3	17	18	17	acyl carrier protein	Stress response	up
LMOf2365_1908	0.560944	-5.91262	0.448404	-1.24024	19	0	17	5	cold-shock domain-contain protein	Stress response	up	down
LMOf2365_1912	0.285644	-4.66756	-5.17348	-6.01134	12	7	7	0	chitinase	Stress response
LMOf2365_1952	-0.0566551	-5.21512	-5.72104	-0.051629	4	2	1	13	3-phosphoshikimate 1-carboxyvinyltransferase	Stress response
LMOf2365_1963	-0.900394	0.570369	1.04329	0.621312	0	17	19	19	DNA-binding protein HU	Stress response
LMOf2365_1997	-0.310277	-6.277	0.748102	0.424806	1	0	18	18	tellurite resistance protein	Stress response
LMOf2365_2002	-0.104179	1.06343	-5.92712	0.424178	3	19	1	18	glucose-6-phosphate 1-dehydrogenase	Stress response
LMOf2365_2008	0.568187	-4.65675	-5.16267	-6.00053	19	8	7	0	acetolactate synthase 3 regulatory subunit	Stress response	down	up
LMOf2365_2009	-0.0261959	-4.11651	-4.62243	-5.46029	4	13	13	2	ketol-acid reductoisomerase	Stress response
LMOf2365_2038	0.29283	-4.34561	-4.85152	-5.68939	13	11	11	1	glycosyl hydrolase	Stress response
LMOf2365_2040	0.393365	-4.35447	-4.86038	-5.69825	16	11	11	1	alpha-D-mannosidase	Stress response		up
LMOf2365_2141	0.338745	-4.67185	-5.17777	-6.01564	14	7	7	0	N-acetylglucosamine-6-phosphate deacetylase	Stress response
LMOf2365_2223	-0.257485	1.02589	0.748583	0.319806	2	18	18	17	adaptor protein	Stress response	down
LMOf2365_2249	0.382733	-3.9146	-4.42051	0.263082	15	15	14	16	HIT family protein	Stress response		up
LMOf2365_2340	0.174324	-5.44422	-5.95013	0.758971	8	1	0	19	general stress protein 13	Stress response			up
LMOf2365_2396	-0.108674	-6.31041	0.73853	0.412011	3	0	18	18	glycine cleavage system protein H	Stress response	down	down
LMOf2365_2444	-0.759396	1.03303	0.973008	0.181588	0	18	19	15	NADPH dehydrogenase NamA	Stress response	down	up
LMOf2365_2458	0.136234	0.613054	-6.92725	-0.0508847	7	17	0	13	PspC domain-containing protein, truncated	Stress response	up
LMOf2365_2459	0.120332	-6.03431	0.106164	-0.141036	7	0	16	12	PspC domain-containing protein	Stress response	up	down
LMOf2365_2640	0.101451	-5.32123	-5.82714	-0.346045	6	2	1	11	transketolase	Stress response		down
LMOf2365_2650	-0.361178	0.880924	0.651065	-0.204503	1	18	18	12	hypothetical protein	Stress response	up	down
LMOf2365_2653	-0.963684	1.11182	1.08332	0.267367	0	19	19	16	universal stress protein	Stress response		up
LMOf2365_2654	-0.879509	0.864973	1.08656	0.212818	0	18	19	16	ribose-5-phosphate isomerase B	Stress response	up	up
LMOf2365_2732	0.168203	-5.22503	-5.73094	-0.784983	8	2	1	8	ABC transporter ATP-binding protein/permease	Stress response
LMOf2365_2776	-0.405961	0.330252	0.556019	0.085082	1	17	17	14	catalase	Stress response		down
LMOf2365_2806	0.283605	-5.3564	-5.86231	-1.28408	12	1	1	5	3-ketoacyl-ACP reductase	Stress response	down	down
LMOf2365_2823	0.187224	-5.25893	-5.76484	-0.125737	9	2	1	12	glycerate kinase	Stress response
LMOf2365_1298	-0.218218	-5.34881	1.06792	0.115341	2	2	19	15	transcriptional repressor CodY	Transcription and RNA processing	down	down
LMOf2365_1313	0.542982	-4.12395	-4.62986	-5.46773	19	13	13	2	GTP-binding domain-containing protein	Transcription and RNA processing		down
LMOf2365_1338	0.188538	-6.15307	0.471916	0.470428	9	0	17	18	hypothetical protein	Transcription and RNA processing
LMOf2365_1339	-0.00243064	-5.79931	0.857172	0.442695	4	0	19	18	transcription elongation factor NusA	Transcription and RNA processing
LMOf2365_1344	-0.625113	1.41227	0.400907	0.34962	0	19	17	17	ribosome-binding factor A	Transcription and RNA processing
LMOf2365_1348	0.129715	-5.20763	-5.71355	0.526082	7	2	1	18	polynucleotide phosphorylase/polyadenylase	Transcription and RNA processing
LMOf2365_1352	-0.134615	0.981998	0.734023	0.477967	3	18	18	18	50S ribosomal protein L33	Transcription and RNA processing	down	down
LMOf2365_1376	0.0433301	-4.7984	-5.30432	0.529848	5	6	5	19	transcription antitermination protein NusB	Transcription and RNA processing			up
LMOf2365_1418	-0.327481	1.0158	0.821516	0.248022	1	18	18	16	phosphodiesterase/HDIG domain protein	Transcription and RNA processing	down	up
LMOf2365_1453	-0.238857	-4.70761	-5.21352	0.607902	2	7	6	19	metallo-beta-lactamase	Transcription and RNA processing	up	down	up
LMOf2365_1464	0.302514	-4.60317	-5.10908	0.725083	13	8	8	19	ZurR family transcriptional regulator	Transcription and RNA processing		up
LMOf2365_1489	-0.256147	-4.91744	-5.42336	0.58996	2	5	4	19	16S ribosomal RNA methyltransferase RsmE	Transcription and RNA processing	down	up
LMOf2365_1541	-0.228604	1.19732	0.825918	-0.186522	2	19	18	12	D-tyrosyl-tRNA(Tyr) deacylase	Transcription and RNA processing
LMOf2365_1584	0.144994	-5.22626	-5.73217	-0.741093	7	2	1	8	NrdR family transcriptional regulator	Transcription and RNA processing		down
LMOf2365_1618	-0.551377	0.309223	0.961037	0.468449	0	17	19	18	30S ribosomal protein S4	Transcription and RNA processing		down
LMOf2365_1679	0.070375	-6.15647	0.052998	0.561233	6	0	16	19	30S ribosomal protein S2	Transcription and RNA processing	down	down
LMOf2365_1707	-0.151617	-5.73708	0.66476	0.549597	2	0	18	19	peroxide operon transcriptional regulator	Transcription and RNA processing
LMOf2365_1727	-0.290337	-5.31675	1.08509	-0.102331	1	2	19	13	RNA methyltransferase	Transcription and RNA processing		down
LMOf2365_1749	-0.0145638	1.44916	-5.71605	-0.90143	4	19	1	7	GntR family transcriptional regulator	Transcription and RNA processing
LMOf2365_1751	0.221552	-4.48395	-4.98986	-5.82773	10	10	9	1	LacI family transcriptional regulator	Transcription and RNA processing	up
LMOf2365_1808	-0.256038	1.0668	0.476219	0.623687	2	19	17	19	50S ribosomal protein L20	Transcription and RNA processing
LMOf2365_1809	0.102814	0.106488	0.196197	0.287222	6	17	17	16	50S ribosomal protein L35	Transcription and RNA processing	up
LMOf2365_1810	-0.0922188	0.502583	0.717674	0.321246	3	17	18	17	translation initiation factor IF-3	Transcription and RNA processing
LMOf2365_1814	0.27121	1.10911	0.159793	0.167429	12	19	16	15	50S ribosomal protein L19	Transcription and RNA processing		down
LMOf2365_1815	0.545422	-3.27046	-3.77637	-4.61424	19	16	16	4	MerR family transcriptional regulator	Transcription and RNA processing
LMOf2365_1819	-0.0297669	-5.74736	0.297806	0.0980245	4	0	17	14	tRNA (guanine-N(1)-)-methyltransferase	Transcription and RNA processing
LMOf2365_1820	0.0958482	-4.94226	-5.44817	0.703296	6	5	4	19	16S rRNA-processing protein RimM	Transcription and RNA processing
LMOf2365_1824	0.164586	0.065388	0.0654983	0.559205	8	17	16	19	30S ribosomal protein S16	Transcription and RNA processing
LMOf2365_1851	-0.227759	-4.08235	-4.58827	-0.4155	2	14	13	10	methionyl-tRNA formyltransferase	Transcription and RNA processing
LMOf2365_1871	0.554156	-4.70554	-5.21146	-0.568685	19	7	6	9	ribosomal large subunit pseudouridine synthase D	Transcription and RNA processing
LMOf2365_1878	0.319057	-5.27311	-5.77903	0.408644	13	2	1	18	MarR family transcriptional regulator	Transcription and RNA processing
LMOf2365_1882	-0.0373431	-0.587795	-0.0542845	0.987126	4	17	16	19	hypothetical protein	Transcription and RNA processing
LMOf2365_1911	-0.0191956	0.744387	-0.0550321	0.539064	4	18	16	19	30S ribosomal protein S14	Transcription and RNA processing
LMOf2365_1967	0.0727609	-5.68715	0.343631	-0.0415942	6	0	17	13	30S ribosomal protein S1	Transcription and RNA processing
LMOf2365_1986	0.517476	-5.5	-6.00592	0.404006	18	1	0	18	FUR family transcriptional regulator	Transcription and RNA processing
LMOf2365_1992	-0.188194	-5.72071	1.08659	0.411411	2	0	19	18	TetR family transcriptional regulator	Transcription and RNA processing
LMOf2365_2104	0.253564	0.771531	0.201424	0.272082	11	18	17	16	redox-sensing transcriptional repressor Rex	Transcription and RNA processing
LMOf2365_2224	0.0239699	0.211085	0.759332	0.346929	5	17	18	17	Spx family transcriptional regulator	Transcription and RNA processing
LMOf2365_2253	-0.561164	0.401128	1.10408	0.133206	0	17	19	15	3'-5' exoribonuclease YhaM	Transcription and RNA processing
LMOf2365_2312	0.25268	-4.60774	-5.11366	-5.95153	11	8	8	0	ribosomal small subunit pseudouridine synthase A	Transcription and RNA processing
LMOf2365_2335	-0.58812	1.35301	1.01763	0.394391	0	19	19	17	RofA family transcriptional regulator	Transcription and RNA processing
LMOf2365_2337	-0.0491875	-5.32123	0.863698	0.191449	4	2	19	15	DeoR family transcriptional regulator	Transcription and RNA processing
LMOf2365_2422	-0.0845476	-5.86311	0.145686	0.145546	3	0	16	15	ribonuclease R	Transcription and RNA processing
LMOf2365_2433	-0.679631	0.651256	0.865398	0.274113	0	18	19	16	transcriptional regulator	Transcription and RNA processing
LMOf2365_2532	0.0121498	0.804369	0.70021	0.00742263	5	18	18	14	DNA-directed RNA polymerase subunit delta	Transcription and RNA processing
LMOf2365_2561	-0.0618684	1.60928	0.552471	-0.3364	3	19	17	11	TetR family transcriptional regulator	Transcription and RNA processing
LMOf2365_2566	-0.226403	-5.74223	1.09463	0.0917655	2	0	19	14	MerR family transcriptional regulator	Transcription and RNA processing
LMOf2365_2569	-0.222142	-6.24687	0.855587	0.66647	2	0	19	19	30S ribosomal protein S9	Transcription and RNA processing
LMOf2365_2570	-0.133198	-5.97619	0.28063	0.613829	3	0	17	19	50S ribosomal protein L13	Transcription and RNA processing
LMOf2365_2578	-0.416417	0.455112	0.772399	0.521154	1	17	18	18	50S ribosomal protein L17	Transcription and RNA processing
LMOf2365_2579	-0.382811	0.415223	0.719404	0.421368	1	17	18	18	DNA-directed RNA polymerase subunit alpha	Transcription and RNA processing
LMOf2365_2580	-0.558068	0.617143	0.842843	0.544168	0	17	19	19	30S ribosomal protein S11	Transcription and RNA processing
LMOf2365_2581	-0.37055	0.496744	0.769338	0.321667	1	17	18	17	30S ribosomal protein S13	Transcription and RNA processing
LMOf2365_2582	0.0453941	-5.96037	-6.46629	0.654422	5	0	0	19	50S ribosomal protein L36	Transcription and RNA processing
LMOf2365_2586	-0.614938	0.0998502	0.881601	0.450213	0	17	19	18	50S ribosomal protein L15	Transcription and RNA processing
LMOf2365_2587	-0.560438	0.120664	1.01362	0.211062	0	17	19	16	50S ribosomal protein L30	Transcription and RNA processing
LMOf2365_2588	-0.645423	1.00594	0.849808	0.196816	0	18	19	15	30S ribosomal protein S5	Transcription and RNA processing
LMOf2365_2589	-0.347849	-6.45573	0.982847	0.528937	1	0	19	19	50S ribosomal protein L18	Transcription and RNA processing
LMOf2365_2590	-0.552798	0.500933	0.52638	0.304356	0	17	17	17	50S ribosomal protein L6	Transcription and RNA processing
LMOf2365_2591	-0.42476	0.358087	0.503524	0.370924	1	17	17	17	30S ribosomal protein S8	Transcription and RNA processing
LMOf2365_2592	-0.760381	-0.0304683	1.34734	0.151241	0	17	19	15	30S ribosomal protein S14	Transcription and RNA processing
LMOf2365_2593	-0.437973	-6.1052	0.943741	0.477616	1	0	19	18	50S ribosomal protein L5	Transcription and RNA processing
LMOf2365_2594	-0.663891	0.561948	0.853989	0.16063	0	17	19	15	50S ribosomal protein L24	Transcription and RNA processing
LMOf2365_2595	-0.537332	-6.53422	1.02764	0.178738	0	0	19	15	50S ribosomal protein L14	Transcription and RNA processing
LMOf2365_2596	-0.762757	-5.8683	1.17802	0.631762	0	0	19	19	30S ribosomal protein S17	Transcription and RNA processing
LMOf2365_2597	-0.580824	0.642215	0.540771	0.374911	0	18	17	17	50S ribosomal protein L29	Transcription and RNA processing
LMOf2365_2598	-0.717142	0.867424	0.994922	0.161688	0	18	19	15	50S ribosomal protein L16	Transcription and RNA processing
LMOf2365_2599	-0.577392	0.832621	0.826416	0.358849	0	18	18	17	30S ribosomal protein S3	Transcription and RNA processing
LMOf2365_2600	-0.637686	0.483011	0.646949	0.335276	0	17	18	17	50S ribosomal protein L22	Transcription and RNA processing
LMOf2365_2601	-0.746472	0.247108	0.945167	0.302533	0	17	19	17	30S ribosomal protein S19	Transcription and RNA processing
LMOf2365_2602	-0.482517	0.933775	0.350103	0.491715	1	18	17	18	50S ribosomal protein L2	Transcription and RNA processing
LMOf2365_2603	-0.422401	1.20135	0.310223	0.390148	1	19	17	17	50S ribosomal protein L23	Transcription and RNA processing
LMOf2365_2604	-0.505941	0.486445	0.665835	0.557833	0	17	18	19	50S ribosomal protein L4	Transcription and RNA processing
LMOf2365_2605	-0.393429	0.518963	0.795512	0.213169	1	17	18	16	50S ribosomal protein L3	Transcription and RNA processing
LMOf2365_2606	-0.427582	0.883959	0.494006	0.480227	1	18	17	18	30S ribosomal protein S10	Transcription and RNA processing
LMOf2365_2625	-0.237616	-5.36821	0.829066	-0.0591277	2	1	18	13	PTS system transporter subunit IIA	Transcription and RNA processing
LMOf2365_2634	-0.372039	0.11449	0.999006	0.494855	1	17	19	18	30S ribosomal protein S7	Transcription and RNA processing
LMOf2365_2635	-0.200933	0.895319	0.253504	0.413331	2	18	17	18	30S ribosomal protein S12	Transcription and RNA processing
LMOf2365_2652	0.134807	1.33616	-5.56668	-0.787778	7	19	3	8	AraC family transcriptional regulator	Transcription and RNA processing
LMOf2365_2677	0.660924	-3.88682	-4.39273	-5.2306	19	15	14	3	RpiR family phosphosugar-binding transcriptional regulator	Transcription and RNA processing
LMOf2365_2724	0.0573366	1.19197	-5.96681	-1.22495	5	19	0	5	LacI family transcriptional regulator	Transcription and RNA processing
LMOf2365_2811	0.56176	-4.49934	-5.00525	-5.84312	19	9	9	1	AraC family transcriptional regulator	Transcription and RNA processing
LMOf2365_2818	0.373661	-6.39836	-6.90428	0.48202	15	0	0	18	MarR family transcriptional regulator	Transcription and RNA processing
LMOf2365_2842	0.0263806	0.999416	-6.11315	-0.428923	5	18	0	10	hypothetical protein	Transcription and RNA processing
LMOf2365_2845	0.559758	-4.11277	-4.61869	-0.263599	19	13	13	11	ribonuclease P	Transcription and RNA processing
LMOf2365_0125	0.373408	-4.46832	-4.97424	-5.81211	15	10	9	1	ABC transporter ATP-binding protein/permease	Transport
LMOf2365_0126	0.375992	-4.59395	-5.09986	-5.93773	15	8	8	0	ABC transporter ATP-binding protein/permease	Transport
LMOf2365_0192	-0.0178872	-5.43528	-5.94119	0.158253	4	1	0	15	sugar ABC transporter substrate-binding protein	Transport
LMOf2365_0206	0.167383	-5.49155	-5.99746	0.383578	8	1	0	17	ABC transporter permease	Transport
LMOf2365_0268	0.223038	-4.62808	-5.134	-5.97187	10	8	7	0	sugar ABC transporter permease	Transport
LMOf2365_0279	-4.3387	-2.2144	-2.72032	-3.55819	0	17	16	4	ABC transporter ATP-binding protein	Transport
LMOf2365_0280	-0.00440127	-3.29621	-3.80212	-4.63999	4	16	16	4	ABC transporter ATP-binding protein/permease	Transport
LMOf2365_0416	0.0727234	-4.38916	-4.89507	-5.73294	6	11	10	1	ABC transporter ATP-binding protein	Transport
LMOf2365_0417	0.10507	-4.43632	-4.94224	-5.7801	6	10	10	1	ABC transporter permease	Transport
LMOf2365_0588	0.380795	-5.84605	-6.35197	0.857355	15	0	0	19	magnesium transporter CorA family protein	Transport
LMOf2365_0637	-0.157433	-5.61893	0.426237	0.21888	2	1	17	16	ABC transporter ATP-binding protein/permease	Transport
LMOf2365_0661	0.160027	-4.94552	-5.45143	-6.2893	8	4	4	0	fructose-like permease EIIC subunit 2	Transport
LMOf2365_0662	-0.183692	1.71029	-5.33954	-0.930382	2	19	5	7	PTS system fructose-like transporter subunit EIIB	Transport
LMOf2365_0772	0.294645	-4.2781	-4.78401	-5.62188	13	12	11	1	ABC transporter ATP-binding protein	Transport
LMOf2365_0773	0.0182941	-4.42268	-4.92859	-5.76646	5	10	10	1	ABC transporter permease	Transport
LMOf2365_0780	0.170683	-4.55621	-5.06212	-5.89999	8	9	8	0	ABC transporter ATP-binding protein	Transport
LMOf2365_0803	0.28468	-4.46832	-4.97424	-5.81211	12	10	9	1	amino acid permease	Transport
LMOf2365_0812	0.366995	-5.29402	-5.79993	0.49709	15	2	1	18	RarD protein	Transport
LMOf2365_0815	0.404895	-4.40326	-4.90917	-5.74704	16	11	10	1	lysine-specific permease	Transport
LMOf2365_0854	0.207285	-4.37773	-4.88364	-5.72151	9	11	10	1	ABC transporter ATP-binding protein	Transport
LMOf2365_0856	0.29479	-4.47356	-4.97947	-5.81734	13	10	9	1	tetracycline resistance protein	Transport
LMOf2365_0876	0.587678	-4.10147	-4.60739	-5.44526	19	13	13	2	sugar ABC transporter substrate-binding protein	Transport
LMOf2365_0891	0.290747	-5.22749	-5.7334	-1.52784	12	2	1	5	major facilitator family transporter	Transport
LMOf2365_0945	0.151291	-5.2871	-5.79301	0.182564	8	2	1	15	ABC transporter ATP-binding protein	Transport
LMOf2365_0967	0.557551	-4.61457	-5.12048	0.0937368	19	8	7	14	transporter	Transport
LMOf2365_0969	0.557009	-3.69031	-4.19622	-0.092451	19	15	15	13	hypothetical protein/putative membrane protein	Transport
LMOf2365_1000	0.554156	-4.69304	-5.19896	-6.03682	19	7	7	0	ABC transporter ATP-binding protein	Transport
LMOf2365_1007	0.554156	-3.96794	-4.47386	-5.31173	19	14	14	3	ABC transporter ATP-binding protein	Transport
LMOf2365_1014	0.373847	-4.50946	-5.01538	0.277983	15	9	9	16	cation transport protein	Transport
LMOf2365_1044	-0.0872363	1.37627	0.297117	-0.265863	3	19	17	11	TrkA domain-containing protein	Transport
LMOf2365_1056	0.328716	-4.31549	-4.8214	-5.65927	14	12	11	1	PTS system beta-glucoside-specific transporter subunit IIABC	Transport
LMOf2365_1081	0.510096	-3.97226	-4.47818	0.00696516	18	14	14	14	magnesium transporter CorA family protein	Transport
LMOf2365_1091	0.281557	-4.32158	-4.8275	0.52904	12	12	11	19	techoic acid ABC transporter efflux permease	Transport
LMOf2365_1092	0.533827	-4.30318	-4.80909	0.073352	18	12	11	14	techoic acid ABC transporter ATP-binding protein	Transport
LMOf2365_1137	0.543793	-4.19885	-4.70476	-0.675096	19	13	12	9	ABC transporter ATP-binding protein/permease	Transport
LMOf2365_1175	-0.0122397	-4.62135	-5.12726	-5.96513	4	8	7	0	glycerol uptake facilitator protein	Transport
LMOf2365_1213	0.331347	-4.4471	-4.95302	-5.79089	14	10	10	1	cobalt transport protein CbiM	Transport
LMOf2365_1214	0.539767	-4.2781	-4.78401	-5.62188	19	12	11	1	cobalt transport protein CbiN	Transport
LMOf2365_1216	0.245229	-4.33367	-4.83958	-5.67745	11	11	11	1	cobalt ABC transporter ATP-binding protein	Transport
LMOf2365_1220	-0.00344593	-3.75127	-4.25719	-5.09505	4	15	15	3	hypothetical protein/putative membrane protein	Transport
LMOf2365_1233	0.327986	-4.32764	-4.83356	-5.67143	14	11	11	1	ABC transporter permease	Transport
LMOf2365_1410	-0.0182972	-5.0564	-5.56232	-1.20723	4	3	3	6	ABC transporter permease	Transport
LMOf2365_1435	0.65824	-3.80364	-4.30955	-5.14742	19	15	14	3	transporter	Transport
LMOf2365_1440	0.465056	-4.24584	-4.75175	0.0271519	17	12	12	14	glycine betaine/L-proline ABC transporter ATP-binding protein	Transport
LMOf2365_1443	-0.398236	-5.24936	0.954033	0.0977024	1	2	19	14	manganese transport protein MntH	Transport
LMOf2365_1448	-0.017168	-5.13353	1.04517	-1.50057	4	3	19	5	hypothetical protein/probable proton-coupled thiamine transporter YuaJ	Transport
LMOf2365_1466	0.252289	-4.73412	-5.24003	0.679035	11	7	6	19	zinc ABC transporter ATP-binding protein	Transport
LMOf2365_1525	0.388411	-4.37485	-4.88076	-5.71863	15	11	10	1	ABC transporter permease	Transport
LMOf2365_1558	-0.0119806	-5.24333	-5.74924	-0.0148296	4	2	1	13	glycerol uptake facilitator protein	Transport
LMOf2365_1695	0.450758	-4.75797	-5.26389	0.261273	17	6	6	16	laminin-binding surface protein	Transport
LMOf2365_1748	0.242943	-4.23264	-4.73855	-5.57642	11	12	12	1	ABC transporter ATP-binding protein	Transport
LMOf2365_1754	0.396458	-4.39199	-4.89791	-5.73578	16	11	10	1	ABC transporter substrate-binding protein	Transport
LMOf2365_1756	0.0336213	-3.85824	-4.36416	-5.20203	5	15	14	3	ABC transporter permease	Transport
LMOf2365_1764	0.0934545	-3.8915	-4.39741	-5.23528	6	15	14	3	amino acid ABC transporter permease	Transport
LMOf2365_1772	0.6064	-4.19195	-4.69787	-0.790802	19	13	12	8	ABC transporter ATP-binding protein	Transport
LMOf2365_1786	0.462501	-4.27492	-4.78083	-5.6187	17	12	11	1	sodium:neurotransmitter symporter family protein	Transport
LMOf2365_1875	-0.750549	0.149635	1.11396	0.192147	0	17	19	15	manganese ABC transporter	Transport
LMOf2365_1876	-0.450457	-5.71015	0.629812	0.0849304	1	0	18	14	manganese ABC transporter permease	Transport
LMOf2365_1877	-0.526669	0.766188	0.923312	-0.0155595	0	18	19	13	manganese ABC transporter ATP-binding protein	Transport
LMOf2365_1881	-0.243072	0.036942	0.0694122	0.896899	2	17	16	19	copper-translocating P-type ATPase	Transport
LMOf2365_1932	0.6074	-4.0707	-4.57662	-5.41448	19	14	13	2	bacteriocin transport accessory protein	Transport
LMOf2365_1975	0.267837	-5.12267	-5.62858	0.518263	12	3	2	18	hypothetical protein/putative membrane protein	Transport
LMOf2365_1987	0.104239	-3.85824	-4.36416	-5.20203	6	15	14	3	iron compound ABC transporter permease	Transport
LMOf2365_1993	0.177964	-5.27076	-5.77668	0.332432	8	2	1	17	ABC transporter permease	Transport
LMOf2365_2032	-0.0421416	-3.70168	-4.20759	-5.04546	4	15	15	3	ABC transporter permease	Transport
LMOf2365_2095	-0.963489	0.77352	1.23551	0.266166	0	18	19	16	large-conductance mechanosensitive channel	Transport
LMOf2365_2114	0.0555914	1.42387	-5.56668	-0.988448	5	19	3	7	camphor resistance protein CrcB	Transport
LMOf2365_2157	0.329987	-4.42816	-4.93407	-5.77194	14	10	10	1	maltose/maltodextrin ABC transporter permease	Transport
LMOf2365_2158	0.0458023	-3.83379	-4.33971	-5.17758	5	15	14	3	maltose/maltodextrin ABC transporter permease	Transport
LMOf2365_2193	0.0465716	-5.17192	-5.67783	-1.72821	5	3	2	5	hypothetical protein	Transport
LMOf2365_2203	0.0118669	-4.86235	-5.36826	-1.41864	5	5	5	5	major facilitator family transporter	Transport
LMOf2365_2206	0.208845	-4.45245	-4.95836	-5.79623	9	10	9	1	diguanylate cyclase	Transport
LMOf2365_2252	0.00905318	1.20863	0.383319	0.0715432	5	19	17	14	protein export protein	Transport
LMOf2365_2260	0.127277	-3.70168	-4.20759	-5.04546	7	15	15	3	ABC transporter ATP-binding protein	Transport
LMOf2365_2272	0.147127	-3.6007	-4.10661	-4.94448	7	16	15	3	hypothetical protein	Transport
LMOf2365_2282	-0.0253558	1.10004	-5.98512	0.170941	4	19	0	15	phosphate transporter family protein	Transport
LMOf2365_2317	-0.132235	-4.2125	-4.71841	-0.727969	3	13	12	8	amino acid ABC transporter permease	Transport
LMOf2365_2319	0.459491	-4.2621	-4.76801	-5.60588	17	12	11	1	amino acid ABC transporter substrate-binding protein	Transport
LMOf2365_2353	-0.234302	-3.63147	-4.13738	-0.370083	2	16	15	11	monovalent cation/H+ antiporter subunit C	Transport
LMOf2365_2355	0.501373	-4.4891	-4.99502	-5.83289	18	10	9	1	monovalent cation/H+ antiporter subunit E	Transport
LMOf2365_2356	0.57633	-3.9327	-4.43861	-0.448165	19	14	14	10	monovalent cation/H+ antiporter subunit F	Transport
LMOf2365_2386	-0.519026	-5.87347	0.864845	0.229917	0	0	19	16	SUF system FeS assembly ATPase	Transport
LMOf2365_2400	0.366414	-4.33367	-4.83958	-5.67745	15	11	11	1	iron compound ABC transporter ATP-binding protein	Transport
LMOf2365_2468	-0.107861	1.37916	-5.66344	-1.04172	3	19	2	6	phosphate ABC transporter ATP-binding protein	Transport
LMOf2365_2471	0.317767	-4.51449	-5.0204	-5.85827	13	9	9	0	phosphate ABC transporter permease	Transport
LMOf2365_2501	-0.631033	0.640823	1.08515	0.203032	0	18	19	16	F0F1 ATP synthase subunit epsilon	Transport
LMOf2365_2502	-0.570969	0.412863	0.637837	0.2692	0	17	18	16	F0F1 ATP synthase subunit beta	Transport
LMOf2365_2503	-0.527667	-5.80277	0.768811	0.436692	0	0	18	18	F0F1 ATP synthase subunit gamma	Transport
LMOf2365_2504	-0.80964	0.913701	1.06131	0.112008	0	18	19	15	F0F1 ATP synthase subunit alpha	Transport
LMOf2365_2505	-0.186977	-5.05202	-5.55793	0.560743	2	3	3	19	F0F1 ATP synthase subunit delta	Transport
LMOf2365_2506	-0.180839	-5.40899	-5.9149	0.46614	2	1	1	18	F0F1 ATP synthase subunit B	Transport
LMOf2365_2509	-0.380472	-5.56606	0.949109	-0.124256	1	1	19	12	ATP synthase I	Transport
LMOf2365_2548	-0.168133	0.70541	0.947452	-0.151781	2	18	19	12	cation efflux family protein	Transport
LMOf2365_2552	0.389567	-4.27173	-4.77764	-5.61551	15	12	11	1	ABC transporter ATP-binding protein	Transport
LMOf2365_2553	0.455716	-4.69931	-5.20522	-6.04309	17	7	6	0	ABC transporter permease	Transport
LMOf2365_2574	-0.00138869	1.24675	-5.67262	-0.147462	4	19	2	12	cobalt transporter ATP-binding subunit	Transport
LMOf2365_2607	-0.141559	1.69248	-6.0962	-1.13497	3	19	0	6	cobalt transport protein	Transport
LMOf2365_2649	-0.0584326	-5.32123	-5.82714	0.114909	4	2	1	15	hypothetical protein/putative membrane protein	Transport
LMOf2365_2676	-0.412243	1.47375	-6.25837	0.0929243	1	19	0	14	PTS system mannnose-specific transporter subunit IIA	Transport
LMOf2365_2695	-0.376102	0.479869	0.895112	0.220369	1	17	19	16	ABC transporter ATP-binding protein	Transport
LMOf2365_2696	-0.612806	1.43639	0.923518	0.162869	0	19	19	15	ABC transporter ATP-binding protein	Transport
LMOf2365_2728	0.208683	-5.25535	-5.76126	-1.65749	9	2	1	5	major facilitator family transporter	Transport
LMOf2365_2749	0.11781	-5.57391	-6.07983	-0.433059	7	1	0	10	ABC transporter ATP-binding protein	Transport
LMOf2365_2807	0.353875	-4.58231	-5.08822	-5.92609	14	8	8	0	major facilitator family transporter	Transport
LMOf2365_2817	0.13864	-5.85528	-6.36119	0.345275	7	0	0	17	major facilitator family transporter	Transport
LMOf2365_2830	0.51281	-4.40606	-4.91197	-5.74984	18	11	10	1	ABC transporter substrate-binding protein	Transport
LMOf2365_2840	0.279469	-5.26012	-5.76603	-1.77559	12	2	1	5	sugar transporter	Transport
LMOf2365_2110	0.0185548	1.60916	-5.65948	-0.898927	5	19	2	7	hypothetical protein	tRNA biosynthesis
LMOf2365_tRNA-Glu-3	-0.207984	-3.71848	-4.2244	0.953893	2	15	15	19	Glu tRNA	tRNA biosynthesis
LMOf2365_tRNA-Tyr-1	-0.629422	0.611021	0.137162	0.141622	0	17	16	15	Tyr tRNA	tRNA biosynthesis
LMOf2365_tRNA-Gln-1	-0.866578	1.03776	0.319469	-0.324409	0	18	17	11	Gln tRNA	tRNA biosynthesis
LMOf2365_tRNA-Lys-4	-0.396483	-5.47634	-5.98225	0.169213	1	1	0	15	Lys tRNA	tRNA biosynthesis
LMOf2365_tRNA-Leu-6	-0.151375	-4.30935	-4.81526	1.16031	2	12	11	19	Leu tRNA	tRNA biosynthesis
LMOf2365_tRNA-Cys-1	-0.267137	-5.29746	0.959355	0.2615	2	2	19	16	Cys tRNA	tRNA biosynthesis
LMOf2365_tRNA-Gly-5	-0.320709	-5.71394	0.976835	-0.21184	1	0	19	12	Gly tRNA	tRNA biosynthesis
LMOf2365_tRNA-Gln-2	-0.629287	1.32649	-5.85146	0.603694	0	19	1	19	Gln tRNA	tRNA biosynthesis
LMOf2365_tRNA-His-2	-0.408911	-5.25535	1.08992	0.19209	1	2	19	15	His tRNA	tRNA biosynthesis
LMOf2365_tRNA-Trp-1	-0.744646	-5.47154	1.2632	-0.361696	0	1	19	11	Trp tRNA	tRNA biosynthesis
LMOf2365_tRNA-Phe-2	-0.1046	0.175891	-6.29617	-0.870639	3	17	0	7	Phe tRNA	tRNA biosynthesis
LMOf2365_tRNA-Asp-3	-0.255732	0.600674	-6.52531	-1.39703	2	17	0	5	Asp tRNA	tRNA biosynthesis
LMOf2365_tRNA-Met-4	-0.16821	-5.56956	-6.07547	-0.234998	2	1	0	12	Met tRNA	tRNA biosynthesis
LMOf2365_tRNA-Glu-4	-0.795771	-3.61312	-4.11904	0.149042	0	16	15	15	Glu tRNA	tRNA biosynthesis
LMOf2365_tRNA-Ser-5	0.039799	0.645624	-6.55113	-1.41011	5	18	0	5	Ser tRNA	tRNA biosynthesis
LMOf2365_tRNA-Ala-3	-0.519714	1.5414	0.832666	-0.34761	0	19	18	11	Ala tRNA	tRNA biosynthesis
LMOf2365_tRNA-Ile-2	0.581132	-4.47617	-4.98208	-0.051629	19	10	9	13	Ile tRNA	tRNA biosynthesis
LMOf2365_tRNA-Arg-5	0.283865	-4.36034	-4.86625	-5.70412	12	11	10	1	Arg tRNA	tRNA biosynthesis
LMOf2365_tRNA-Thr-4	0.361784	-4.85346	-5.35938	-6.19724	15	5	5	0	Thr tRNA	tRNA biosynthesis
LMOf2365_tRNA-Asn-4	-0.0503436	1.29248	-0.247384	-1.058	4	19	16	6	Asn tRNA	tRNA biosynthesis
LMOf2365_tRNA-Ala-4	-0.519714	1.5414	0.832666	-0.34761	0	19	18	11	Ala tRNA	tRNA biosynthesis
LMOf2365_tRNA-Ile-3	0.581132	-4.47617	-4.98208	-0.051629	19	10	9	13	Ile tRNA	tRNA biosynthesis
LMOf2365_2802	0.106509	-5.3499	-5.85581	-0.171588	6	2	1	12	tRNA modification GTPase TrmE	tRNA biosynthesis
LMOf2365_tRNA-Val-4	0.044543	2.11275	-5.05246	-5.89033	5	19	8	0	Val tRNA	tRNA biosynthesis

## Sheet: S3 Table Sheet 3
S3 Table Sheet 3 Propensity of L. monocytogenes genes selected for 3 µg O3 network analysis. The 250 most highly expressed and 250 most lowly expressed genes from each treatment [control, 1, 2, and 3 hour (hr)]. Label numbers from 0 to 19 denote genes from most lowly expressed to most highly expressed. Only those fall into either label 0 or 19 at least in one treatment were selected. Genes differ…
gene_id	3 µg_ctrl_propensity	3 µg_1 hr_propensity	3 µg_2 hr_propensity	3 µg_3 hr_propensity	label_3 µg_ctrl	label_3 µg_1 hr	label_3 µg_2 hr	label_3 µg_3 hr	annotation	function_category	3µg_1hr_significance	3µg_2hr_significance	3µg_3hr_significance
LMOf2365_0003	0.474084	-5.64029	-5.82795	-5.71165	15	2	1	2	MATE efflux family protein			down
LMOf2365_0004	-0.361038	0.675505	0.853004	0.422243	1	18	19	17	hypothetical protein			up
LMOf2365_0006	-0.433574	0.54637	0.687478	0.558664	1	18	19	18	DNA gyrase subunit B			up
LMOf2365_0007	-0.736596	0.79184	0.728789	0.622366	0	19	19	18	DNA gyrase subunit A		up	up
LMOf2365_0008	0.247228	-5.86442	-6.05209	0.427248	8	1	0	17	cardiolipin synthetase		down	down
LMOf2365_0010	0.743651	-4.6556	-4.84326	-4.72695	19	13	12	12	hypothetical protein
LMOf2365_0011	0.35744	-5.90329	0.051084	-5.97465	11	1	15	1	mevalonate kinase		down		down
LMOf2365_0017	0.268103	-5.79326	0.213482	-5.86461	8	1	16	1	quinol oxidase AA3 subunit I		down		down
LMOf2365_0018	-0.0362455	-5.90202	0.410105	0.480251	3	1	17	17	quinol oxidase AA3 subunit III		down
LMOf2365_0024	0.0741328	-5.70431	-5.89198	0.693583	4	2	1	19	PTS system fructose-specific transporter subunit IIA			down	up
LMOf2365_0027	0.267755	-6.29811	-0.333041	-0.0326396	8	0	14	16	PTS system mannose/fructose/sorbose family transporter subunit IID		down
LMOf2365_0030	0.0384432	0.302677	0.196053	0.356292	4	17	16	17	PTS system beta-glucoside-specific transporter subunit IIABC
LMOf2365_0034	-3.68273	-2.27958	-2.46725	-2.35094	0	15	14	15	hypothetical protein/putative membrane protein
LMOf2365_0037	0.715121	-4.71152	-4.89919	-4.78288	19	12	11	12	hypothetical protein
LMOf2365_0047	0.216305	-5.71357	-5.90123	-5.78493	7	2	1	2	agmatine deiminase			down
LMOf2365_0048	0.143996	-5.88534	-6.073	0.397674	5	1	0	17	carbamate kinase		down	down
LMOf2365_0054	-0.48845	0.370659	0.436217	0.682616	1	17	17	19	single-strand binding protein				up
LMOf2365_0055	-0.544853	1.03496	0.154153	0.449741	1	19	16	17	30S ribosomal protein S18		up
LMOf2365_0058	-0.709557	0.857114	0.586217	0.861328	0	19	18	19	accessory gene regulator protein D		up		up
LMOf2365_0060	-0.510065	0.607676	0.337947	0.656121	1	18	16	18	accessory gene regulator protein A
LMOf2365_0062	-0.364051	-0.229709	0.69684	0.429123	1	16	19	17	50S ribosomal protein L9			up
LMOf2365_0063	-0.850498	0.57758	0.597792	0.658749	0	18	18	18	replicative DNA helicase
LMOf2365_0064	0.726776	-4.34705	-4.53471	-4.4184	19	14	13	14	hypothetical protein
LMOf2365_0065	0.381915	-5.90202	-6.08968	-5.97337	12	1	0	1	adenylosuccinate synthetase		down	down	down
LMOf2365_0067	-0.0490706	-6.2086	0.133151	0.141662	3	0	15	16	hypothetical protein		down
LMOf2365_0070	0.0735988	-4.91181	-5.09948	-4.98317	4	10	9	10	hypothetical protein
LMOf2365_0093	0.120453	-6.28432	-6.47198	-6.35567	5	0	0	0	Ada regulatory protein		down	down	down
LMOf2365_tRNA-Lys-1	0.791178	-5.09869	-5.28636	-5.17005	19	8	7	8	Lys tRNA
LMOf2365_0096	0.380611	-5.89179	-6.07945	-5.96314	12	1	0	1	hypothetical protein		down	down	down
LMOf2365_0113	-0.749127	0.567214	0.708642	0.466005	0	18	19	17	PTS system mannose-specific transporter subunit IIAB			up
LMOf2365_0114	-0.422217	0.543872	0.242583	0.657919	1	18	16	18	PTS system mannose/fructose/sorbose family transporter subunit IIC
LMOf2365_0115	-0.771159	0.815602	0.641668	0.697067	0	19	19	19	PTS system mannose/fructose/sorbose family transporter subunit IID		up	up	up
LMOf2365_0116	-0.75506	0.642082	0.501485	0.947676	0	18	18	19	hypothetical protein				up
LMOf2365_0139	-0.387261	0.0972598	0.375571	0.243182	1	16	17	16	hypothetical protein
LMOf2365_0140	-0.364915	0.182851	0.284288	0.320908	1	16	16	17	hypothetical protein
LMOf2365_0145	-0.460052	0.20315	0.345266	0.349517	1	16	16	17	hypothetical protein
LMOf2365_0147	-0.378062	0.304095	0.0926201	0.651449	1	17	15	18	N-acetylmuramoyl-L-alanine amidase
LMOf2365_0151	-0.257962	0.358574	0.0412315	-6.31943	2	17	15	0	hypothetical protein				down
LMOf2365_0153	-0.322559	-0.224189	0.758218	0.677679	2	16	19	19	oligopeptide ABC transporter substrate-binding protein			up	up
LMOf2365_0157	0.450889	0.00117447	-6.20265	-6.08634	14	16	0	0	hypothetical protein			down	down
LMOf2365_0159	0.672736	-4.27849	-4.46615	-4.34984	19	14	13	14	hypothetical protein
LMOf2365_0160	-3.63394	-2.23079	-2.41846	-2.30215	0	15	14	15	hypothetical protein
LMOf2365_0161	0.710141	-4.69465	-4.88231	-4.766	19	12	11	12	hypothetical protein
LMOf2365_0166	0.721178	-3.96245	-4.15011	-4.0338	19	15	14	15	hypothetical protein
LMOf2365_0168	0.694831	-6.08094	-6.2686	-6.1523	19	0	0	0	zinc ABC transporter substrate-binding protein		down	down	down
LMOf2365_0170	0.363831	-5.91088	-6.09855	-5.98224	12	1	0	0	zinc ABC transporter permease		down	down	down
LMOf2365_0172	0.3343	-5.79892	-5.98658	-5.87027	10	1	1	1	hypothetical protein		down	down	down
LMOf2365_0177	0.37294	-5.92466	-6.11232	-5.99602	12	1	0	0	DNA polymerase III subunit delta'		down	down	down
LMOf2365_0178	0.304022	-5.81847	-6.00613	-5.88983	9	1	1	1	hypothetical protein		down	down	down
LMOf2365_0182	0.17778	-6.10615	-6.29382	0.0953685	6	0	0	16	tetrapyrrole methylase		down	down
LMOf2365_0194	0.145504	-5.8538	-6.04146	-5.92516	5	1	0	1	alpha-glucosidase		down	down	down
LMOf2365_0195	0.0293853	-5.71817	0.203415	-5.78952	4	2	16	1	oligo-1,6-glucosidase				down
LMOf2365_0201	-0.407697	0.67291	0.791339	0.474437	1	18	19	17	4-diphosphocytidyl-2-C-methyl-D-erythritol kinase			up
LMOf2365_0202	-0.119342	0.790494	0.660181	0.310195	3	19	19	17	hypothetical protein		up	up
LMOf2365_0204	0.675491	-5.35974	-5.54741	-5.4311	19	5	4	5	hypothetical protein
LMOf2365_0209	-0.884485	0.863114	0.857772	0.954012	0	19	19	19	bifunctional N-acetylglucosamine-1-phosphate uridyltransferase/glucosamine-1-phosphate acetyltransferase		up	up	up
LMOf2365_0210	-0.52275	0.947261	0.565263	0.702498	1	19	18	19	ribose-phosphate pyrophosphokinase		up		up
LMOf2365_0212	-0.0875769	-0.00923819	0.815532	-6.38138	3	16	19	0	1-phosphatidylinositol phosphodiesterase			up	down
LMOf2365_0219	-0.10436	0.790163	0.0867772	0.0721795	3	19	15	16	hypothetical protein		up
LMOf2365_0221	-0.827141	0.65738	0.658793	0.71175	0	18	19	19	L-lactate dehydrogenase			up	up
LMOf2365_0222	-0.620953	0.952222	0.491657	0.571179	0	19	17	18	50S ribosomal protein L25/general stress protein Ctc		up
LMOf2365_0234	-0.452553	0.753507	0.445409	0.811133	1	19	17	19	cysteine synthase A		up		up
LMOf2365_0235	0.811283	-5.54134	-5.729	-5.61269	19	3	2	3	hypothetical protein
LMOf2365_0236	0.00921325	-6.16066	0.617704	0.0502544	4	0	18	16	dihydropteroate synthase		down
LMOf2365_0237	0.00674611	0.455219	-5.86367	0.682356	4	17	1	19	dihydroneopterin aldolase			down	up
LMOf2365_tRNA-Leu-1	0.379589	-6.07668	0.0455777	-6.14803	12	0	15	0	Leu tRNA		down		down
LMOf2365_tRNA-Gly-1	0.366302	-6.10719	-6.29485	0.400706	12	0	0	17	Gly tRNA		down	down
LMOf2365_tRNA-Leu-2	0.290632	-6.0047	-6.19237	0.731876	9	0	0	19	Leu tRNA		down	down	up
LMOf2365_tRNA-Arg-1	-0.0766773	-5.6253	-5.81297	-5.69666	3	2	2	2	Arg tRNA
LMOf2365_tRNA-Pro-1	-0.371146	-5.42947	-5.61713	-5.50082	1	4	3	4	Pro tRNA
LMOf2365_tRNA-Ala-1	-0.533951	0.505623	0.728539	0.688142	1	17	19	19	Ala tRNA			up	up
LMOf2365_0245	0.14842	-6.1378	-0.0910571	0.0637171	5	0	15	16	DNA repair protein RadA		down
LMOf2365_0248	-0.0877479	-0.233718	0.202336	-6.32123	3	16	16	0	2-C-methyl-D-erythritol 2,4-cyclo diphosphate synthase				down
LMOf2365_0250	0.00326176	-6.64238	0.308824	-6.71373	4	0	16	0	serine O-acetyltransferase		down		down
LMOf2365_0251	-0.0246577	-6.16848	0.0239744	0.221628	3	0	15	16	cysteinyl-tRNA synthetase		down
LMOf2365_0256	0.186274	0.315702	0.677981	-0.501372	6	17	19	15	50S ribosomal protein L33			up
LMOf2365_0257	0.404669	0.173686	0.140173	-6.07146	13	16	15	0	preprotein translocase subunit SecE				down
LMOf2365_0262	-0.424048	0.455454	0.459623	0.394792	1	17	17	17	50S ribosomal protein L10
LMOf2365_0263	-0.459589	0.73439	-0.236033	0.963894	1	19	15	19	50S ribosomal protein L7/L12		up		up
LMOf2365_0265	0.20377	-5.86045	-6.04812	-5.93181	7	1	0	1	hypothetical protein		down	down	down
LMOf2365_0272	0.89067	-5.01271	-5.20038	-5.08407	19	9	8	9	hypothetical protein
LMOf2365_0273	0.601077	-5.89307	-6.08074	0.642222	18	1	0	18	hypothetical protein		down	down
LMOf2365_0274	-0.353382	0.654966	0.49538	0.528518	2	18	17	18	DNA-directed RNA polymerase subunit beta
LMOf2365_0275	-0.518508	0.73507	0.497502	0.597597	1	19	18	18	DNA-directed RNA polymerase subunit beta'		up
LMOf2365_0277	-0.514871	0.607375	0.313921	0.520454	1	18	16	18	glycosyl hydrolase
LMOf2365_0290	-0.727043	0.821767	-0.0263375	0.645334	0	19	15	18	hypothetical protein		up
LMOf2365_0291	-0.439692	-0.0549064	0.637242	0.699483	1	16	18	19	glycosyl hydrolase				up
LMOf2365_0299	-0.519502	0.545468	0.549378	0.632238	1	18	18	18	anaerobic ribonucleoside triphosphate reductase
LMOf2365_0307	0.160134	0.252576	0.42925	-0.397814	6	17	17	15	DNA-binding response regulator
LMOf2365_0312	-0.245166	0.606853	0.481965	0.574175	2	18	17	18	serine protease
LMOf2365_0317	-0.445018	-6.05398	0.852586	0.166228	1	0	19	16	hypothetical protein/ putative membrane protein		down	up
LMOf2365_0332	-0.698343	0.706106	0.592364	0.637347	0	19	18	18	hypothetical protein		up
LMOf2365_0333	-0.0944664	-6.56415	-0.423882	-0.213889	3	0	14	15	TENA/THI-4 family protein		down
LMOf2365_0336	-0.0407255	-5.79609	0.136542	-5.86745	3	1	15	1	thiamine-phosphate pyrophosphorylase		down		down
LMOf2365_0340	0.721085	-4.73223	-4.91989	-4.80359	19	12	11	12	hypothetical protein
LMOf2365_0352	0.248576	-6.26945	-0.184236	-6.34081	8	0	15	0	hypothetical protein		down		down
LMOf2365_0363	0.107737	-5.44566	0.676593	-5.51702	5	4	19	4	translaldolase			up
LMOf2365_0367	0.366222	-5.839	-6.02667	-5.91036	12	1	0	1	dihydroxyacetone kinase		down	down	down
LMOf2365_0368	0.203622	0.296461	-5.90736	-5.79105	7	17	1	1	dihydroxyacetone kinase			down	down
LMOf2365_0369	0.381235	-5.68869	-5.87635	-5.76004	12	2	1	2	hypothetical protein			down
LMOf2365_0370	0.315822	-5.75125	-5.93892	-5.82261	10	1	1	1	hypothetical protein		down	down	down
LMOf2365_0376	-1.09067	0.750445	0.727397	0.800025	0	19	19	19	fumarate reductase flavoprotein subunit		up	up	up
LMOf2365_0388	0.0568093	-4.82231	-5.00997	-4.89367	4	11	10	11	glycosyl hydrolase
LMOf2365_0391	0.255809	-5.75862	0.307541	-5.82998	8	1	16	1	hypothetical protein		down		down
LMOf2365_0392	-0.221905	-6.02291	0.361712	0.335457	2	0	17	17	hypothetical protein		down
LMOf2365_0393	-0.123509	0.433887	0.506506	-6.46726	3	17	18	0	hypothetical protein				down
LMOf2365_0395	0.0355203	-6.04851	-6.23617	-6.11986	4	0	0	0	methylmalonate-semialdehyde dehydrogenase		down	down	down
LMOf2365_0398	0.267403	-5.72578	-5.91345	-5.79714	8	2	1	1	thiamine-pyrophosphate-requiring enzyme			down	down
LMOf2365_0400	-0.00697892	-5.46554	-5.65321	1.1965	4	4	3	19	hypothetical protein				up
LMOf2365_0402	-0.000881699	-5.58245	-5.77011	-5.65381	4	3	2	3	uracil-DNA glycosylase
LMOf2365_0403	-0.608356	0.379475	0.706589	0.342185	1	17	19	17	hypothetical protein			up
LMOf2365_0404	-1.2595	0.85407	0.605513	0.860118	0	19	18	19	hypothetical protein		up		up
LMOf2365_0409	-4.50941	-3.10626	-3.29393	-3.17762	0	15	14	15	hypothetical protein
LMOf2365_0410	-4.22173	-2.81858	-3.00624	-2.88994	0	15	14	15	hypothetical protein
LMOf2365_0412	-4.90089	-3.49774	-3.6854	-3.5691	0	15	14	15	hypothetical protein
LMOf2365_0418	0.0174238	-6.07774	-6.26541	0.142469	4	0	0	16	hypothetical protein		down	down
LMOf2365_0419	0.459326	-5.66317	-5.85083	-5.73452	15	2	1	2	hypothetical protein			down
LMOf2365_0426	0.453759	-6.0441	-0.0684496	-6.11546	15	0	15	0	glyoxalase		down		down
LMOf2365_0428	0.121049	-5.77897	0.207149	-5.85033	5	1	16	1	hypothetical protein		down		down
LMOf2365_0431	-0.280172	0.851042	0.692127	-0.0375143	2	19	19	16	hypothetical protein		up	up
LMOf2365_0432	-0.167331	0.602009	0.497232	0.482171	2	18	18	17	hypothetical protein
LMOf2365_0444	0.147531	-5.74234	-5.93	-5.81369	5	2	1	1	PTS system fructose-specific transporter subunit IIC			down	down
LMOf2365_0456	0.0427678	-4.05534	-4.24301	-4.1267	4	15	14	14	hypothetical protein
LMOf2365_0459	-3.89631	-2.49316	-2.68082	-2.56451	0	15	14	15	hypothetical protein
LMOf2365_0462	0.0117007	-5.34208	-5.52975	-5.41344	4	5	4	5	hypothetical protein
LMOf2365_0464	-4.46685	-3.0637	-3.25137	-3.13506	0	15	14	15	hypothetical protein
LMOf2365_0467	0.101331	-5.11559	-5.30326	-5.18695	5	8	7	8	hypothetical protein
LMOf2365_0469	0.689701	-4.61034	-4.798	-4.6817	19	13	12	13	hypothetical protein
LMOf2365_0473	0.804994	-4.63774	-4.8254	-4.70909	19	13	12	12	hypothetical protein
LMOf2365_0474	0.835684	-6.20579	-6.39346	-6.27715	19	0	0	0	YtfG protein		down	down	down
LMOf2365_0494	0.0195079	-4.29766	-4.48532	-4.36901	4	14	13	14	hypothetical protein
LMOf2365_0502	-0.444791	-4.71152	-4.89919	-4.78288	1	12	11	12	hypothetical protein
LMOf2365_0505	-0.0655875	-5.45366	-5.64133	-5.52502	3	4	3	4	hypothetical protein
LMOf2365_0507	-0.0223857	-5.5468	-5.73446	-5.61815	3	3	2	3	hypothetical protein
LMOf2365_0511	0.36338	-0.145376	-0.281216	-6.36947	11	16	14	0	heme-degrading monooxygenase IsdG				down
LMOf2365_0515	0.482494	-5.88921	-6.07688	-5.96057	15	1	0	1	hypothetical protein		down	down	down
LMOf2365_0520	-0.133653	-4.31023	-4.4979	-4.38159	3	14	13	14	shikimate 5-dehydrogenase
LMOf2365_0525	0.220144	-5.63863	-5.8263	-5.70999	7	2	1	2	hypothetical protein/putative membrane protein			down
LMOf2365_0527	-0.00310041	-6.0024	0.137869	0.379865	4	0	15	17	ribose 5-phosphate isomerase B		down
LMOf2365_0532	0.0353124	-4.88051	-5.06817	-4.95186	4	11	10	10	PTS system transporter subunit IIA
LMOf2365_0535	0.191779	-5.69809	-5.88575	-5.76945	6	2	1	2	zinc-dependent alcohol dehydrogenase			down
LMOf2365_0541	-0.00549337	-4.32266	-4.51032	-4.39401	4	14	13	14	hypothetical protein
LMOf2365_0565	-0.207107	0.420775	-6.08586	0.402062	2	17	0	17	glycosyl hydrolase			down
LMOf2365_0568	-0.384013	0.924904	-0.0425598	0.413908	1	19	15	17	tagatose 1,6-diphosphate aldolase		up
LMOf2365_0571	-0.00415055	-4.03908	-4.22675	-4.11044	4	15	14	14	PTS system glucitol/sorbitol-specific transporter subunit IIA
LMOf2365_0573	-0.00169497	-5.05217	-5.23984	-5.12353	4	9	8	9	PTS system glucitol/sorbitol-specific transporter subunit IIC
LMOf2365_0579	0.104059	-4.89802	-5.08569	-4.96938	5	11	10	10	hypothetical protein
LMOf2365_0582	-0.907019	0.705012	0.391226	0.88477	0	19	17	19	hypothetical protein		up		up
LMOf2365_0587	-0.109756	0.245872	0.428581	-5.90083	3	17	17	1	hypothetical protein				down
LMOf2365_0589	0.163844	1.07509	-5.9795	-5.8632	6	19	1	1	glutamate dehydrogenase		up	down	down
LMOf2365_0600	-0.0290182	-5.26575	0.828856	-5.3371	3	6	19	6	methylated-DNA--protein-cysteine methyltransferase			up
LMOf2365_0608	0.240664	-0.00790096	-0.151114	-6.16603	8	16	15	0	hypothetical protein				down
LMOf2365_0621	0.288912	-0.0253347	-0.399329	0.142326	9	16	14	16	hypothetical protein
LMOf2365_0657	0.246333	-5.69653	-5.88419	-5.76789	8	2	1	2	hypothetical protein			down
LMOf2365_tRNA-Ser-1	0.145234	-5.96369	-6.15135	-6.03505	5	0	0	0	Ser tRNA		down	down	down
LMOf2365_0667	0.740567	-4.82231	-5.00997	-4.89367	19	11	10	11	hypothetical protein
LMOf2365_0668	0.430956	-5.33985	0.773267	-5.41121	14	5	19	5	hypothetical protein			up
LMOf2365_0677	0.650561	-5.75421	-5.94187	-5.82556	18	1	1	1	glyoxalase		down	down	down
LMOf2365_0678	0.140631	0.258843	0.351794	0.364513	5	17	17	17	hypothetical protein
LMOf2365_0684	-0.594104	0.624472	0.352251	0.785942	1	18	17	19	hypothetical protein				up
LMOf2365_0685	-0.123485	0.266765	0.517355	0.398349	3	17	18	17	hypothetical protein
LMOf2365_0688	-0.117627	-4.95865	-5.14631	-5.03	3	10	9	10	hypothetical protein/putative membrane protein
LMOf2365_0689	0.237084	-6.0873	-0.0805623	0.169277	7	0	15	16	hypothetical protein		down
LMOf2365_0700	0.121607	0.308767	-5.99919	-5.88289	5	17	1	1	hypothetical protein/putative membrane protein			down	down
LMOf2365_0705	0.805437	-5.12116	-5.30883	-5.19252	19	8	7	8	hypothetical protein
LMOf2365_0707	-4.35178	-2.94863	-3.1363	-3.01999	0	15	14	15	hypothetical protein
LMOf2365_0709	0.378918	-5.32863	0.952955	-5.39999	12	5	19	5	hypothetical protein			up
LMOf2365_0710	0.781056	-4.42245	-4.61011	-4.4938	19	14	13	13	hypothetical protein
LMOf2365_0711	0.712367	-3.27811	-3.46578	-3.34947	19	15	14	15	hypothetical protein
LMOf2365_0737	0.0329595	-5.66639	-5.85406	-5.73775	4	2	1	2	hypothetical protein			down
LMOf2365_0738	-0.100572	-4.45	-4.63766	-4.52135	3	14	13	13	hypothetical protein
LMOf2365_0745	-0.210765	-4.93884	-5.12651	-5.0102	2	10	9	10	hypothetical protein
LMOf2365_0756	-0.459695	0.579355	-0.718756	1.00937	1	18	14	19	hypothetical protein				up
LMOf2365_0758	-0.051194	-5.81431	0.202581	-5.88567	3	1	16	1	pyruvate oxidase		down		down
LMOf2365_0761	-0.0683848	0.830858	-5.71983	1.14171	3	19	2	19	hypothetical protein/putative membrane protein		up		up
LMOf2365_0762	-0.114769	0.438757	0.364887	0.42745	3	17	17	17	glucosamine--fructose-6-phosphate aminotransferase
LMOf2365_0764	0.652326	-5.96249	-6.15016	-6.03385	18	0	0	0	hypothetical protein		down	down	down
LMOf2365_0765	0.638177	0.231012	-6.05473	-5.93842	18	17	0	1	hypothetical protein			down	down
LMOf2365_0766	0.256684	0.128674	0.113479	-5.99477	8	16	15	0	hypothetical protein				down
LMOf2365_0767	-4.4224	-3.01925	-3.20691	-3.09061	0	15	14	15	hypothetical protein
LMOf2365_0770	0.0438885	-3.74592	-3.93358	-3.81728	4	15	14	15	hypothetical protein
LMOf2365_0782	0.76329	-6.17043	-6.3581	-6.24179	19	0	0	0	hypothetical protein		down	down	down
LMOf2365_0785	0.69568	-5.80033	-5.98799	-5.87168	19	1	1	1	hypothetical protein		down	down	down
LMOf2365_0792	-0.60972	0.364692	0.794923	0.553696	1	17	19	18	hypothetical protein			up
LMOf2365_0793	-0.697775	0.906044	0.653553	0.86033	0	19	19	19	hypothetical protein		up	up	up
LMOf2365_0795	0.498594	-0.21346	-6.64529	-6.52898	16	16	0	0	hypothetical protein			down	down
LMOf2365_0796	0.718527	-4.9684	-5.15607	-5.03976	19	10	9	10	hypothetical protein
LMOf2365_0818	0.717541	-4.71986	-4.90752	-4.79121	19	12	11	12	hypothetical protein
LMOf2365_0820	0.687867	-4.27201	-4.45968	-4.34337	19	14	13	14	hypothetical protein
LMOf2365_0827	0.727032	-5.89435	-6.08202	-5.96571	19	1	0	1	carbonic anhydrase		down	down	down
LMOf2365_0829	-0.393887	0.176157	0.258074	0.529511	1	16	16	18	fructokinase
LMOf2365_0831	0.423657	-5.66317	-5.85083	-5.73452	14	2	1	2	hypothetical protein			down
LMOf2365_0832	0.0643654	-6.14581	-6.33348	-6.21717	4	0	0	0	hypothetical protein		down	down	down
LMOf2365_0836	0.108725	-5.85647	0.485288	0.306588	5	1	17	17	hypothetical protein		down
LMOf2365_0844	0.23578	-5.75125	-5.93892	-5.82261	7	1	1	1	hydroxymethylglutaryl-CoA reductase, degradative		down	down	down
LMOf2365_0846	-0.822966	0.699589	0.496658	0.634705	0	18	17	18	pyruvate flavodoxin/ferredoxin oxidoreductase
LMOf2365_0849	-3.0361	-1.63296	-1.82062	-1.70431	0	15	14	15	IS3 family transposase OrfA
LMOf2365_0851	0.0314867	-4.25234	-4.44	-4.3237	4	14	13	14	hypothetical protein
LMOf2365_0867	0.864035	-5.13221	-5.31988	-5.20357	19	8	7	8	hypothetical protein
LMOf2365_0868	0.688662	-4.50806	-4.69572	-4.57942	19	13	12	13	hypothetical protein
LMOf2365_0884	-0.112175	0.628189	0.512628	0.46283	3	18	18	17	ATP-dependent RNA helicase DeaD
LMOf2365_0886	0.769397	-5.1831	-5.37076	-5.25445	19	7	6	7	hypothetical protein
LMOf2365_0890	0.736502	-5.49081	-5.67848	-5.56217	19	4	3	3	hypothetical protein
LMOf2365_0918	-0.449055	-5.19864	1.05942	-5.27	1	7	19	7	hypothetical protein			up
LMOf2365_tRNA-Asn-1	-0.260446	-6.34167	-6.52933	-6.41302	2	0	0	0	Asn tRNA		down	down	down
LMOf2365_tRNA-Ser-2	-0.618519	-6.58686	-6.77452	-6.65822	1	0	0	0	Ser tRNA		down	down	down
LMOf2365_tRNA-Glu-1	-6.7541	-5.35095	-5.53862	-5.42231	0	5	4	5	Glu tRNA
LMOf2365_tRNA-Asp-1	-0.45753	-6.05289	-6.24056	-6.12425	1	0	0	0	Asp tRNA		down	down	down
LMOf2365_0927	0.360391	-5.84979	-6.03745	-5.92114	11	1	0	1	hypothetical protein		down	down	down
LMOf2365_0938	0.360774	-5.08726	0.83432	-5.15862	11	8	19	8	PTS system beta-glucoside-specific transporter subunit IIA			up
LMOf2365_0953	0.69106	-4.63322	-4.82089	-4.70458	19	13	12	12	hypothetical protein
LMOf2365_0957	0.190439	-0.505891	0.43631	0.359779	6	15	17	17	nitroreductase
LMOf2365_0958	-0.453261	1.30204	0.733115	-6.22808	1	19	19	0	hypothetical protein		up	up	down
LMOf2365_0964	0.327577	0.558051	-0.0292812	0.222002	10	18	15	16	hypothetical protein
LMOf2365_0966	0.830592	-5.07279	-5.26046	-5.14415	19	9	8	8	hypothetical protein
LMOf2365_0970	0.691269	-4.78802	-4.97568	-4.85938	19	12	11	11	hypothetical protein
LMOf2365_0971	0.698115	-4.30396	-4.49163	-4.37532	19	14	13	14	hypothetical protein
LMOf2365_0972	0.766614	-4.7724	-4.96006	-4.84375	19	12	11	12	hypothetical protein
LMOf2365_0974	0.596536	-6.01498	-0.138862	-6.08634	18	0	15	0	hypothetical protein		down		down
LMOf2365_0975	0.270419	0.317578	0.0683558	0.234965	8	17	15	16	hypothetical protein
LMOf2365_0984	-0.398011	0.572107	0.53244	0.676576	1	18	18	19	hypothetical protein				up
LMOf2365_0990	0.539679	-5.63532	-5.82298	-5.70667	17	2	1	2	enoyl-ACP reductase			down
LMOf2365_0998	0.270998	-5.28715	-5.47481	0.895322	8	6	5	19	hypothetical protein				up
LMOf2365_1003	-0.579794	0.820541	0.440932	0.72927	1	19	17	19	hypothetical protein		up		up
LMOf2365_1004	-0.442585	0.51873	0.0152131	0.999022	1	18	15	19	glutathione peroxidase				up
LMOf2365_1005	0.70602	-4.40554	-4.59321	-4.4769	19	14	13	14	hypothetical protein
LMOf2365_1015	0.396932	-0.080865	-0.465889	0.491202	13	16	14	17	hypothetical protein
LMOf2365_1016	0.881112	-5.55763	-5.74529	-5.62898	19	3	2	3	hypothetical protein/putative membrane protein
LMOf2365_1017	0.360751	0.61623	0.306935	-0.248063	11	18	16	15	methylated-DNA--protein-cysteine methyltransferase
LMOf2365_1020	0.673695	-4.84086	-5.02853	-4.91222	19	11	10	11	hypothetical protein/putative membrane protein
LMOf2365_1022	0.568224	-5.64688	-5.83454	0.600733	17	2	1	18	hypothetical protein			down
LMOf2365_1024	-0.422099	0.481919	0.438389	0.635256	1	17	17	18	phosphoenolpyruvate-protein phosphotransferase
LMOf2365_1028	0.712817	-6.24808	-0.0901045	-6.31943	19	0	15	0	hypothetical protein		down		down
LMOf2365_1029	0.196468	0.00768169	0.271587	0.217134	6	16	16	16	hypothetical protein
LMOf2365_1032	0.17562	0.213308	-6.15851	-6.0422	6	16	0	0	2,3,4,5-tetrahydropyridine-2,6-carboxylate N-succinyltransferase			down	down
LMOf2365_1033	0.111509	-5.16995	-5.35762	-5.24131	5	7	6	7	M20/M25/M40 family peptidase
LMOf2365_1057	-0.0755581	-4.4715	-4.65917	-4.54286	3	13	12	13	hypothetical protein
LMOf2365_1066	0.0787948	-5.69965	-5.88731	-5.77101	4	2	1	2	molybdenum cofactor biosynthesis protein D			down
LMOf2365_1073	-0.484544	0.636372	0.416803	0.332163	1	18	17	17	pyruvate dehydrogenase complex, E1 component, pyruvate dehydrogenase subunit alpha
LMOf2365_1074	-0.59892	0.525009	0.377717	0.475875	1	18	17	17	pyruvate dehydrogenase complex, E1 component, pyruvate dehydrogenase subunit beta
LMOf2365_1075	-0.624816	0.475007	0.623386	0.525098	0	17	18	18	dihydrolipoamide acetyltransferase
LMOf2365_1076	-0.85959	0.740792	0.695655	0.505195	0	19	19	18	dihydrolipoamide dehydrogenase		up	up
LMOf2365_1077	0.209843	-5.86574	0.423564	-5.9371	7	1	17	1	hypothetical protein		down		down
LMOf2365_1079	-0.760934	0.272719	0.61866	0.868837	0	17	18	19	hypothetical protein				up
LMOf2365_1080	-0.379901	0.456696	0.503005	0.823687	1	17	18	19	hypothetical protein				up
LMOf2365_1085	-0.330811	0.70413	0.355237	0.596058	2	19	17	18	hypothetical protein		up
LMOf2365_1086	0.224856	-0.0633214	-0.0911371	0.966154	7	16	15	19	hypothetical protein				up
LMOf2365_1087	0.565552	-0.449125	-0.402282	0.290448	17	15	14	17	hypothetical protein
LMOf2365_1101	0.261368	-5.81985	0.134521	-5.89121	8	1	15	1	zinc-dependent alcohol dehydrogenase		down		down
LMOf2365_1107	-0.0345608	-0.00677802	0.62897	-6.4325	3	16	18	0	NAD synthetase				down
LMOf2365_1129	-3.81626	-2.41311	-2.60078	-2.48447	0	15	14	15	hypothetical protein
LMOf2365_1131	-4.74908	-3.34593	-3.5336	-3.41729	0	15	14	15	hypothetical protein
LMOf2365_1145	0.878201	-5.21141	-5.39908	-5.28277	19	7	6	7	hypothetical protein
LMOf2365_1153	0.434572	-5.83084	-6.01851	-5.9022	14	1	1	1	hypothetical protein		down	down	down
LMOf2365_1158	-4.0055	-2.60236	-2.79002	-2.67371	0	15	14	15	hypothetical protein
LMOf2365_1179	0.528413	0.463253	-6.09602	-5.97972	16	17	0	1	hypothetical protein			down	down
LMOf2365_1180	0.427178	-0.612987	-0.646501	0.425319	14	15	14	17	hypothetical protein
LMOf2365_1184	-0.159818	-4.87697	-5.06463	-4.94832	2	11	10	11	reactivating factor for ethanolamine ammonia lyase
LMOf2365_1203	0.224557	-5.65506	-5.84272	-5.72641	7	2	1	2	cobalt-precorrin-6A synthase			down
LMOf2365_1206	0.213979	-5.65179	-5.83946	-5.72315	7	2	1	2	precorrin-4 C(11)-methyltransferase			down
LMOf2365_1209	-0.0979693	-4.53837	-4.72603	-4.60972	3	13	12	13	precorrin-6X reductase
LMOf2365_1211	0.0929395	-4.19089	-4.37855	-4.26224	5	14	13	14	cobalt chelatase
LMOf2365_1218	0.0772027	-5.51358	-5.70125	-5.58494	4	3	3	3	ATP:cob(I)alamin adenosyltransferase
LMOf2365_1223	0.683005	-5.65668	-5.84435	-5.72804	19	2	1	2	hypothetical protein			down
LMOf2365_1259	0.917941	-5.80454	-5.99221	-5.8759	19	1	1	1	hypothetical protein		down	down	down
LMOf2365_1263	0.13832	1.2949	-5.85406	-5.73775	5	19	1	2	hypothetical protein		up	down
LMOf2365_1266	0.694476	-4.84453	-5.0322	-4.91589	19	11	10	11	hypothetical protein
LMOf2365_1269	0.149195	-0.41726	0.541479	0.753097	5	15	18	19	hypothetical protein				up
LMOf2365_1274	-1.31307	0.94374	0.71151	0.898102	0	19	19	19	hypothetical protein		up	up	up
LMOf2365_1281	-0.355277	-4.58692	-4.77458	-4.65828	2	13	12	13	hypothetical protein
LMOf2365_1285	0.320844	0.323646	0.16389	-6.02059	10	17	16	0	hypothetical protein				down
LMOf2365_1300	-0.108335	-5.38353	-5.57119	-5.45489	3	5	4	5	hypothetical protein
LMOf2365_1322	0.35883	0.305101	0.33975	-0.0977605	11	17	16	15	hypothetical protein
LMOf2365_1325	0.692656	-4.77632	-4.96399	-4.84768	19	12	11	12	hypothetical protein
LMOf2365_1349	-0.499494	0.76421	0.0992156	0.700126	1	19	15	19	hypothetical protein		up		up
LMOf2365_1350	0.457341	1.00807	-5.72351	-5.6072	15	19	2	3	hypothetical protein		up
LMOf2365_1351	0.238464	-6.24447	0.606649	0.535359	7	0	18	18	hypothetical protein		down
LMOf2365_1353	0.793854	-5.12946	-5.31713	-5.20082	19	8	7	8	5-formyltetrahydrofolate cyclo-ligase
LMOf2365_1355	0.672247	-3.7237	-3.91136	-3.79505	19	15	14	15	hypothetical protein
LMOf2365_1375	0.0301064	0.419508	-6.22178	0.445607	4	17	0	17	hypothetical protein			down
LMOf2365_1394	0.761509	-4.45542	-4.64308	-4.52677	19	13	13	13	hypothetical protein
LMOf2365_1414	-0.421219	0.021467	0.818656	0.179685	1	16	19	16	hypothetical protein			up
LMOf2365_1421	0.273192	-5.25122	1.10503	-5.32257	9	6	19	6	hypothetical protein			up
LMOf2365_1460	0.00297863	-4.70312	-4.89079	-4.77448	4	12	11	12	4-hydroxy-3-methylbut-2-en-1-yl diphosphate synthase
LMOf2365_1462	0.0621355	-5.66961	-5.85727	0.831319	4	2	1	19	hypothetical protein			down	up
LMOf2365_1480	0.754701	-4.6556	-4.84326	-4.72695	19	13	12	12	hypothetical protein
LMOf2365_1514	0.168697	0.423636	0.332822	-6.02784	6	17	16	0	hypothetical protein				down
LMOf2365_1520	-0.278267	0.784382	0.312027	0.685698	2	19	16	19	hypothetical protein		up		up
LMOf2365_1522	-0.016414	0.594942	0.293424	0.274518	4	18	16	17	hypothetical protein
LMOf2365_1531	0.140627	0.239388	0.461594	0.177916	5	17	17	16	tRNA-specific 2-thiouridylase MnmA
LMOf2365_1532	0.0486589	-0.0512867	0.598182	0.00978151	4	16	18	16	carbon-sulfur lyase
LMOf2365_1547	0.633958	-5.85647	-6.04413	-5.92782	18	1	0	1	hypothetical protein		down	down	down
LMOf2365_1554	0.26501	-5.65831	-5.84597	-5.72966	8	2	1	2	hypothetical protein			down
LMOf2365_1557	0.155979	-5.78041	0.152223	-5.85177	5	1	16	1	glycerol kinase		down		down
LMOf2365_1568	-4.30177	-2.89862	-3.08629	-2.96998	0	15	14	15	hypothetical protein
LMOf2365_1576	0.710774	-4.29131	-4.47897	-4.36266	19	14	13	14	uroporphyrinogen-III synthase
LMOf2365_1581	0.392778	0.0107741	0.171238	0.250383	13	16	16	16	hypothetical protein
LMOf2365_1585	0.08237	-5.95287	-6.14053	0.219945	4	0	0	16	dephospho-CoA kinase		down	down
LMOf2365_1590	0.505337	-5.68237	-5.87003	-5.75372	16	2	1	2	hypothetical protein/putative membrane protein			down
LMOf2365_1595	-0.207629	-0.0691882	-0.117497	0.773875	2	16	15	19	acetyl-CoA carboxylase subunit beta				up
LMOf2365_1597	-0.628763	-6.29037	0.676577	1.06184	0	0	19	19	DHH subfamily 1 protein		down	up	up
LMOf2365_1606	-0.198441	-4.85908	-5.04674	-4.93043	2	11	10	11	hypothetical protein
LMOf2365_1608	-0.389313	0.232135	0.345946	0.132607	1	17	17	16	inorganic polyphosphate/ATP-NAD kinase
LMOf2365_1614	0.103294	0.186238	-6.06521	-5.9489	5	16	0	1	thiamine biosynthesis protein ThiI			down	down
LMOf2365_1615	0.0128727	-5.09869	-5.28636	-5.17005	4	8	7	8	class V aminotransferase
LMOf2365_1622	-0.219106	0.452711	0.484591	0.583928	2	17	17	18	hypothetical protein
LMOf2365_1623	-0.396291	0.734377	0.50864	0.340247	1	19	18	17	hypothetical protein		up
LMOf2365_1632	-0.722982	0.614528	0.441827	0.370851	0	18	17	17	hypothetical protein
LMOf2365_1634	0.375803	0.172718	-0.0896699	-6.33639	12	16	15	0	hypothetical protein				down
LMOf2365_1635	0.47885	-6.07132	-6.25898	0.510187	15	0	0	18	hypothetical protein		down	down
LMOf2365_1657	0.00488478	0.602618	-5.8096	0.711932	4	18	2	19	hypothetical protein				up
LMOf2365_1670	0.44978	-5.77753	-5.9652	-5.84889	14	1	1	1	hypothetical protein		down	down	down
LMOf2365_1673	0.0593927	-5.33985	-5.52752	-5.41121	4	5	4	5	hypothetical protein
LMOf2365_1675	-3.47142	-2.06827	-2.25594	-2.13963	0	15	14	15	hypothetical protein
LMOf2365_1689	0.75917	-4.98445	-5.17212	-5.05581	19	10	9	9	hypothetical protein
LMOf2365_1692	0.44409	-5.47923	-5.66689	0.934051	14	4	3	19	hypothetical protein				up
LMOf2365_1697	-0.110972	0.420522	0.446822	0.242111	3	17	17	16	naphthoate synthase
LMOf2365_1698	-0.796989	0.838943	0.737726	0.662978	0	19	19	18	alpha/beta fold family hydrolase		up	up
LMOf2365_tRNA-Glu-2	-1.20581	-6.34657	-6.53424	-6.41793	0	0	0	0	Glu tRNA		down	down	down
LMOf2365_tRNA-Ser-3	-1.25093	-6.34003	-6.52769	-6.41138	0	0	0	0	Ser tRNA		down	down	down
LMOf2365_tRNA-Asn-2	-0.548978	-5.16199	-5.34965	-5.23334	1	7	6	7	Asn tRNA
LMOf2365_tRNA-Ile-1	-0.234594	-5.52848	-5.71614	-5.59984	2	3	2	3	Ile tRNA
LMOf2365_tRNA-Phe-1	0.170258	-6.30323	-6.4909	-6.37459	6	0	0	0	Phe tRNA		down	down	down
LMOf2365_tRNA-Asp-2	-0.207876	-6.65444	0.296761	-6.7258	2	0	16	0	Asp tRNA		down		down
LMOf2365_tRNA-Met-1	-0.190019	-5.96846	0.257332	-6.03982	2	0	16	0	Met tRNA		down		down
LMOf2365_tRNA-Ala-2	0.407159	-5.74977	-5.93744	0.744135	13	1	1	19	Ala tRNA		down	down	up
LMOf2365_tRNA-Pro-2	-0.319183	-5.69026	-5.87792	0.789465	2	2	1	19	Pro tRNA			down	up
LMOf2365_tRNA-Arg-3	-0.0998956	-5.64852	-5.83618	-5.71988	3	2	1	2	Arg tRNA			down
LMOf2365_tRNA-Leu-3	0.306836	-5.9885	-6.17616	0.74808	10	0	0	19	Leu tRNA		down	down	up
LMOf2365_tRNA-Gly-4	0.409075	-6.12872	-6.31638	0.379178	13	0	0	17	Gly tRNA		down	down
LMOf2365_tRNA-Leu-4	0.461268	-5.88275	-6.07041	-5.95411	15	1	0	1	Leu tRNA		down	down	down
LMOf2365_tRNA-Thr-2	0.155543	-5.76448	-5.95214	0.686257	5	1	1	19	Thr tRNA		down	down	up
LMOf2365_1710	0.723049	-4.43907	-4.62673	-4.51042	19	14	13	13	hypothetical protein
LMOf2365_1714	0.20523	0.951473	-6.5326	-0.14342	7	19	0	15	hypothetical protein/inner membrane protein		up	down
LMOf2365_1731	0.669754	-4.62413	-4.8118	-4.69549	19	13	12	13	hypothetical protein
LMOf2365_1740	0.114452	-3.8985	-4.08616	-3.96986	5	15	14	15	hypothetical protein
LMOf2365_1777	0.746969	-4.64671	-4.83437	-4.71806	19	13	12	12	hypothetical protein
LMOf2365_1804	0.768705	-4.93884	-5.12651	-5.0102	19	10	9	10	hypothetical protein
LMOf2365_1811	-0.0701246	-0.407272	0.246798	0.857904	3	15	16	19	hypothetical protein				up
LMOf2365_1818	0.229026	0.236525	0.0105416	-6.33462	7	17	15	0	hypothetical protein				down
LMOf2365_1821	0.222267	-5.78614	-5.97381	0.671921	7	1	1	19	hypothetical protein		down	down	up
LMOf2365_1837	0.0628644	-5.16731	-5.35497	-5.23866	4	7	6	7	glycerol-3-phosphate acyltransferase
LMOf2365_1845	0.159096	-5.67121	-5.85888	-5.74257	6	2	1	2	kinase/thiamine pyrophosphokinase			down
LMOf2365_1869	0.775355	-4.5726	-4.76026	-4.64396	19	13	12	13	hypothetical protein
LMOf2365_1906	-0.31215	0.660427	-6.60051	0.805411	2	18	0	19	formate--tetrahydrofolate ligase			down	up
LMOf2365_1927	0.0936529	-4.48208	-4.66975	-4.55344	5	13	12	13	hypothetical protein
LMOf2365_1929	-0.76588	0.651396	0.393163	0.832022	0	18	17	19	aspartate alpha-decarboxylase				up
LMOf2365_1930	-0.561105	0.52755	0.618011	0.713528	1	18	18	19	pantoate--beta-alanine ligase				up
LMOf2365_1931	-0.633133	0.755137	0.680725	0.453654	0	19	19	17	3-methyl-2-oxobutanoate hydroxymethyltransferase		up	up
LMOf2365_1950	0.518258	-0.365523	-0.0288609	-6.68105	16	15	15	0	hypothetical protein				down
LMOf2365_1965	0.194487	-5.65016	-5.83782	-5.72151	6	2	1	2	NAD(P)H-dependent glycerol-3-phosphate dehydrogenase			down
LMOf2365_1996	-0.188471	0.844032	-0.0482521	-0.0989983	2	19	15	15	hypothetical protein		up
LMOf2365_2001	-4.0055	-2.60236	-2.79002	-2.67371	0	15	14	15	hypothetical protein
LMOf2365_2003	0.15082	-4.99711	-5.18478	1.10532	5	9	8	19	hypothetical protein				up
LMOf2365_2028	-3.72925	-2.3261	-2.51377	-2.39746	0	15	14	15	hypothetical protein
LMOf2365_2036	0.0762158	-4.86627	-5.05394	-4.93763	4	11	10	11	hypothetical protein
LMOf2365_2055	0.0173557	-4.03908	-4.22675	-4.11044	4	15	14	14	hypothetical protein
LMOf2365_2085	0.265133	0.145064	-6.17383	0.766855	8	16	0	19	hypothetical protein			down	up
LMOf2365_2096	-0.0324844	-5.32637	0.840335	-5.39773	3	5	19	5	hypothetical protein			up
LMOf2365_2101	0.734229	-3.92641	-4.11407	-3.99777	19	15	14	15	hypothetical protein
LMOf2365_2103	0.751299	-4.6861	-4.87376	-4.75746	19	12	11	12	hypothetical protein
LMOf2365_2109	0.0242526	0.104227	0.383903	-6.11986	4	16	17	0	hypothetical protein				down
LMOf2365_2115	0.169836	-6.02291	0.318849	-6.09426	6	0	16	0	hypothetical protein		down		down
LMOf2365_2133	-0.848086	0.96117	0.530591	0.527068	0	19	18	18	pyridoxal biosynthesis lyase PdxS		up
LMOf2365_2134	-0.94043	0.887073	0.477387	0.693244	0	19	17	19	glutamine amidotransferase subunit PdxT		up		up
LMOf2365_2146	-0.670999	0.654591	0.632532	0.490341	0	18	18	17	heme peroxidase
LMOf2365_2152	-0.582951	0.749412	0.55192	0.564238	1	19	18	18	hypothetical protein		up
LMOf2365_2163	0.29253	-5.41093	0.755778	-5.48228	9	4	19	4	hypothetical protein			up
LMOf2365_2165	0.782828	-4.52333	-4.71099	-4.59468	19	13	12	13	hypothetical protein
LMOf2365_2174	0.253584	0.116821	0.401955	-6.46181	8	16	17	0	hypothetical protein				down
LMOf2365_2181	0.439143	-5.94923	-6.1369	-6.02059	14	0	0	0	hypothetical protein		down	down	down
LMOf2365_2183	0.750441	-4.59165	-4.77931	-4.663	19	13	12	13	hypothetical protein
LMOf2365_2184	0.289132	0.235421	0.212632	-6.10881	9	17	16	0	thioredoxin				down
LMOf2365_2188	-0.669882	0.705194	0.639653	0.668806	0	19	19	19	hypothetical protein		up	up	up
LMOf2365_2201	0.702009	-4.31647	-4.50413	-4.38782	19	14	13	14	hypothetical protein
LMOf2365_2209	0.401201	-6.02965	-6.21731	-6.101	13	0	0	0	hypothetical protein/putative membrane protein		down	down	down
LMOf2365_2213	0.691805	-4.53837	-4.72603	-4.60972	19	13	12	13	hypothetical protein
LMOf2365_2220	0.748086	-5.29885	-5.48651	-5.3702	19	6	5	6	hypothetical protein
LMOf2365_2230	-0.0615158	0.42135	0.709919	-5.86461	3	17	19	1	hypothetical protein			up	down
LMOf2365_2234	0.00315569	-5.85913	0.324822	-5.93048	4	1	16	1	3-ketoacyl-ACP synthase		down		down
LMOf2365_2237	-0.457534	0.641161	0.568662	0.625573	1	18	18	18	hypothetical protein
LMOf2365_2243	0.792028	-5.87885	-6.06651	-5.95021	19	1	0	1	hypothetical protein		down	down	down
LMOf2365_2250	0.378635	0.229362	0.332387	-5.87027	12	17	16	1	hypothetical protein				down
LMOf2365_2251	0.826047	-4.23227	-4.41994	-4.30363	19	14	13	14	hypothetical protein
LMOf2365_2254	-0.299842	0.733476	0.870473	-6.33639	2	19	19	0	hypothetical protein		up	up	down
LMOf2365_2257	0.669614	-4.81479	-5.00245	-4.88615	19	11	10	11	hypothetical protein
LMOf2365_2261	-3.68273	-2.27958	-2.46725	-2.35094	0	15	14	15	hypothetical protein/putative membrane protein
LMOf2365_2288	0.670475	-5.65831	-5.84597	-5.72966	19	2	1	2	hypothetical protein			down
LMOf2365_2294	0.270387	-6.50398	0.478474	0.418596	8	0	17	17	hypothetical protein		down
LMOf2365_2309	0.255809	0.137844	-6.23397	-6.11766	8	16	0	0	hypothetical protein			down	down
LMOf2365_2324	0.0870267	-5.77175	0.127358	-5.84311	5	1	15	1	hypothetical protein		down		down
LMOf2365_2330	0.68153	-5.95287	-6.14053	-6.02422	19	0	0	0	hypothetical protein/putative membrane protein		down	down	down
LMOf2365_2361	0.688662	-3.40945	-3.59711	-3.4808	19	15	14	15	hypothetical protein
LMOf2365_2365	-0.47641	0.537468	0.536133	0.667329	1	18	18	18	hypothetical protein
LMOf2365_2366	-0.436732	0.751546	0.692015	0.213924	1	19	19	16	hypothetical protein		up	up
LMOf2365_2367	-0.599269	0.532576	0.675962	0.711623	1	18	19	19	hypothetical protein			up	up
LMOf2365_2368	0.791644	-3.52552	-3.71318	-3.59688	19	15	14	15	hypothetical protein
LMOf2365_2369	-4.03941	-2.63626	-2.82392	-2.70761	0	15	14	15	hypothetical protein
LMOf2365_2372	0.361963	0.243642	0.00191074	-5.99103	11	17	15	0	hypothetical protein				down
LMOf2365_2375	0.36617	-5.66317	-5.85083	-5.73452	12	2	1	2	HAD family hydrolase			down
LMOf2365_2376	-0.130779	0.261618	0.384732	-6.092	3	17	17	0	hypothetical protein				down
LMOf2365_2379	-0.0583903	-5.05217	-5.23984	-5.12353	3	9	8	9	hypothetical protein
LMOf2365_2380	-0.111038	0.479233	0.317544	-6.63091	3	17	16	0	hypothetical protein				down
LMOf2365_2381	0.630903	-5.89435	-6.08202	0.640939	18	1	0	18	hypothetical protein		down	down
LMOf2365_2403	-0.616931	0.89999	0.201706	0.785698	1	19	16	19	hypothetical protein		up		up
LMOf2365_2408	-0.039014	-4.45	-4.63766	-4.52135	3	14	13	13	hypothetical protein
LMOf2365_2410	-0.654596	0.780641	0.543344	0.655217	0	19	18	18	hypothetical protein		up
LMOf2365_2411	0.445305	-6.0507	0.439977	-6.12206	14	0	17	0	hypothetical protein		down		down
LMOf2365_2412	-0.311858	0.527355	0.770095	-0.014005	2	18	19	16	hypothetical protein			up
LMOf2365_2427	-0.529209	0.349327	0.218113	0.742115	1	17	16	19	hypothetical protein				up
LMOf2365_2446	-0.12361	0.0352143	0.686409	-6.27055	3	16	19	0	hypothetical protein			up	down
LMOf2365_2451	-0.0791336	0.395391	0.398227	0.404639	3	17	17	17	thioredoxin-disulfide reductase
LMOf2365_2457	0.19539	-6.32263	-0.275888	0.296851	6	0	15	17	hypothetical protein/putative membrane protein		down
LMOf2365_2497	0.451861	-5.67601	-5.86367	-5.74736	14	2	1	2	(3R)-hydroxymyristoyl-ACP dehydratase			down
LMOf2365_2500	-5.52856	-4.12541	2.0413	-4.19677	0	14	19	14	hypothetical protein			up
LMOf2365_2536	-0.269634	-0.0868705	0.797344	0.545654	2	16	19	18	4-oxalocrotonate tautomerase			up
LMOf2365_2539	-0.085998	-4.59635	-4.78402	-4.66771	3	13	12	13	hypothetical protein
LMOf2365_2540	0.387454	0.842272	-5.40918	-5.29287	12	19	6	6	hypothetical protein		up
LMOf2365_2541	0.768518	-5.02502	-5.21269	-5.09638	19	9	8	9	hypothetical protein
LMOf2365_2545	-0.201145	-0.0435188	0.0789718	0.846833	2	16	15	19	hypothetical protein				up
LMOf2365_2547	-0.248065	0.582849	0.422584	0.61935	2	18	17	18	hypothetical protein
LMOf2365_2557	-0.236071	0.327975	0.32975	0.833232	2	17	16	19	hypothetical protein				up
LMOf2365_2562	-0.716475	1.05735	0.489347	0.851199	0	19	17	19	hypothetical protein		up		up
LMOf2365_2616	-0.296335	-0.033042	0.693477	0.0422051	2	16	19	16	hypothetical protein			up
LMOf2365_2617	0.330482	-5.68395	-5.87161	-5.75531	10	2	1	2	hypothetical protein			down
LMOf2365_2618	-0.118909	-6.08094	0.842091	-6.1523	3	0	19	0	hypothetical protein		down	up	down
LMOf2365_2624	-4.78134	-3.3782	-3.56586	-3.44955	0	15	14	15	hypothetical protein
LMOf2365_2648	0.334252	-5.74977	-5.93744	-5.82113	10	1	1	1	PTS system IIA component domain-containing protein		down	down	down
LMOf2365_2655	-0.770823	-0.0731223	0.606813	1.03494	0	16	18	19	hypothetical protein				up
LMOf2365_2671	0.104603	0.544466	0.133658	0.287304	5	18	15	17	hypothetical protein
LMOf2365_2675	-0.722446	0.576905	0.534423	0.690471	0	18	18	19	dihydroxyacetone kinase, Dak2 subunit				up
LMOf2365_2681	0.164494	0.536282	0.648422	-5.9567	6	18	19	1	hypothetical protein			up	down
LMOf2365_2685	-0.242494	0.709492	0.34402	0.216706	2	19	16	16	hypothetical protein		up
LMOf2365_2686	-0.451837	0.0625132	0.863066	0.654194	1	16	19	18	hypothetical protein			up
LMOf2365_2687	-0.521485	0.92722	0.434174	0.440225	1	19	17	17	hypothetical protein		up
LMOf2365_2689	-0.11643	0.666043	0.666258	0.116749	3	18	19	16	hypothetical protein			up
LMOf2365_2690	0.79746	-5.02196	-5.20962	-5.09331	19	9	8	9	hypothetical protein
LMOf2365_2693	0.294579	-0.325721	0.260566	-0.168011	9	15	16	15	hypothetical protein
LMOf2365_2714	0.671403	-5.11838	-5.30605	-5.18974	19	8	7	8	hypothetical protein
LMOf2365_2727	-0.0623325	-6.34167	0.652261	-0.130757	3	0	19	15	hypothetical protein		down	up
LMOf2365_2748	-0.448989	0.631138	0.353187	0.517535	1	18	17	18	hypothetical protein
LMOf2365_2757	0.556698	-5.95769	-6.14535	-6.02905	17	0	0	0	hypothetical protein		down	down	down
LMOf2365_2764	0.670389	-4.55318	-4.74085	-4.62454	19	13	12	13	hypothetical protein
LMOf2365_2769	0.753506	-4.45	-4.63766	-4.52135	19	14	13	13	hypothetical protein
LMOf2365_2777	-0.0374816	-6.46635	0.579443	-0.303293	3	0	18	15	hypothetical protein		down
LMOf2365_2791	0.675765	-5.0757	-5.26337	-5.14706	19	9	8	8	hypothetical protein
LMOf2365_2792	0.264513	-5.15126	0.895484	-5.22262	8	8	19	7	hypothetical protein			up
LMOf2365_2794	0.0906565	-6.23813	-0.0889648	-0.0460844	5	0	15	16	hypothetical protein		down
LMOf2365_2813	0.531355	-5.75715	-5.94482	-5.82851	16	1	1	1	hypothetical protein		down	down	down
LMOf2365_2847	0.692281	-4.25894	-4.44661	-4.3303	19	14	13	14	hypothetical protein
LMOf2365_1146	0.493193	4.81296e-05	-0.00323066	-0.0921858	16	16	15	15	ATP-dependent Clp protease proteolytic subunit	Amino acid and protein metabolism
LMOf2365_1159	0.27946	-5.82123	-6.0089	-5.89259	9	1	1	1	propanediol utilization protein PduA	Amino acid and protein metabolism	down	down	down
LMOf2365_1306	-0.340893	0.73709	0.224003	0.505391	2	19	16	18	S-ribosylhomocysteinase	Amino acid and protein metabolism	up
LMOf2365_1317	-0.656927	0.643036	0.774185	0.800342	0	18	19	19	glutamine synthetase, type I	Amino acid and protein metabolism		up	up
LMOf2365_1389	0.0528786	-6.11442	0.227338	0.159863	4	0	16	16	2-oxoisovalerate dehydrogenase E1 component subunit alpha	Amino acid and protein metabolism	down
LMOf2365_1600	-1.14547	0.763406	0.507297	0.891325	0	19	18	19	proline dipeptidase	Amino acid and protein metabolism	up		up
LMOf2365_1601	-0.583028	0.603571	0.486151	0.503641	1	18	17	18	alanine dehydrogenase	Amino acid and protein metabolism
LMOf2365_1609	0.26203	-5.6776	-5.86527	-5.74896	8	2	1	2	ornithine carbamoyltransferase	Amino acid and protein metabolism		down
LMOf2365_1610	0.235131	-5.73635	-5.92401	-5.80771	7	2	1	1	acetylornithine aminotransferase	Amino acid and protein metabolism		down	down
LMOf2365_1612	0.217078	-5.72578	-5.91345	-5.79714	7	2	1	1	bifunctional ornithine acetyltransferase/N-acetylglutamate synthase	Amino acid and protein metabolism		down	down
LMOf2365_1641	-0.0182307	-0.185159	0.536425	0.454023	4	16	18	17	D-amino acid aminotransferase	Amino acid and protein metabolism
LMOf2365_1642	-0.881491	0.817874	0.713081	0.560222	0	19	19	18	dipeptidase PepV	Amino acid and protein metabolism	up	up
LMOf2365_1703	0.320893	-5.73184	-5.9195	-5.80319	10	2	1	1	cystathionine beta-lyase	Amino acid and protein metabolism		down	down
LMOf2365_1757	0.315273	-5.64359	-5.83125	-5.71495	10	2	1	2	glutamate synthase	Amino acid and protein metabolism		down
LMOf2365_1841	0.149396	0.445899	-6.17148	-6.05518	5	17	0	0	L-serine dehydratase, iron-sulfur-dependent subunit beta	Amino acid and protein metabolism		down	down
LMOf2365_1925	-0.526499	0.576228	0.509192	0.68434	1	18	18	19	asparaginyl-tRNA synthetase	Amino acid and protein metabolism			up
LMOf2365_1956	0.145618	-5.74084	-5.92851	-5.8122	5	2	1	1	3-dehydroquinate synthase	Amino acid and protein metabolism		down	down
LMOf2365_1957	-0.10948	-5.88792	-6.07559	0.39509	3	1	0	17	chorismate synthase	Amino acid and protein metabolism	down	down
LMOf2365_2030	-0.353323	0.809076	0.494562	0.514576	2	19	17	18	acetolactate synthase	Amino acid and protein metabolism	up
LMOf2365_2314	0.0957604	-5.45764	-5.6453	-5.52899	5	4	3	4	glutaredoxin family protein	Amino acid and protein metabolism
LMOf2365_2341	-0.518552	0.169176	0.789435	0.208571	1	16	19	16	class I aminotransferase	Amino acid and protein metabolism		up
LMOf2365_2384	-0.841404	0.6024	0.59971	0.605863	0	18	18	18	SufD subfamily cysteine desulfurase	Amino acid and protein metabolism
LMOf2365_2429	-1.2658	0.853256	0.53747	0.743915	0	19	18	19	phosphoglyceromutase	Amino acid and protein metabolism	up		up
LMOf2365_2512	0.304338	-5.69497	-5.88263	-5.76632	9	2	1	2	serine hydroxymethyltransferase	Amino acid and protein metabolism		down
LMOf2365_2518	-0.146905	-6.27209	0.543313	-0.0518757	2	0	18	16	homoserine kinase	Amino acid and protein metabolism	down
LMOf2365_2723	0.307682	-5.78471	-5.97238	-5.85607	10	1	1	1	glycerate kinase	Amino acid and protein metabolism	down	down	down
LMOf2365_2760	0.15331	-5.76009	-5.94775	0.45082	5	1	1	17	bifunctional glutamate--cysteine ligase/glutathione synthetase	Amino acid and protein metabolism	down	down
LMOf2365_2815	0.298461	-5.75715	0.31858	-5.82851	9	1	16	1	D-isomer specific 2-hydroxyacid dehydrogenase	Amino acid and protein metabolism	down		down
LMOf2365_2816	0.405915	-5.65831	-5.84597	-5.72966	13	2	1	2	phosphoserine aminotransferase	Amino acid and protein metabolism		down
LMOf2365_1109	0.0295216	-0.126094	-0.267773	-6.24954	4	16	15	0	PTS system transporter subunit IIB	Carbohydrate metabolism			down
LMOf2365_1271	-0.0205692	-4.85183	-5.0395	-4.92319	3	11	10	11	trehalose-6-phosphate hydrolase	Carbohydrate metabolism
LMOf2365_1387	0.18102	-5.91967	-6.10734	-5.99103	6	1	0	0	butyrate kinase	Carbohydrate metabolism	down	down	down
LMOf2365_1400	-0.0779349	-5.30811	-5.49577	1.22041	3	6	5	19	acylphosphatase	Carbohydrate metabolism			up
LMOf2365_1425	-0.864835	0.830044	0.673702	0.660038	0	19	19	18	formate acetyltransferase	Carbohydrate metabolism	up	up
LMOf2365_1589	0.362117	0.38442	-5.93447	-5.81816	11	17	1	1	citrate synthase	Carbohydrate metabolism		down	down
LMOf2365_1593	-0.225719	0.719354	-6.61114	0.74582	2	19	0	19	6-phosphofructokinase	Carbohydrate metabolism	up	down	up
LMOf2365_1662	0.0596833	0.312614	0.0572913	-6.04101	4	17	15	0	aconitate hydratase	Carbohydrate metabolism			down
LMOf2365_1681	-0.64412	0.567973	0.35364	0.479728	0	18	17	17	PTS system sucrose-specific transporter subunit IIBC	Carbohydrate metabolism
LMOf2365_1682	-0.628329	0.446912	0.429413	0.516522	0	17	17	18	N-acetylmuramic acid 6-phosphate etherase	Carbohydrate metabolism
LMOf2365_1743	0.103946	-5.72274	0.966887	-5.7941	5	2	19	1	PTS system beta-glucoside-specific transporter subunit IIA	Carbohydrate metabolism		up	down
LMOf2365_1744	0.560826	-5.64688	-5.83454	-5.71824	17	2	1	2	PTS system beta-glucoside-specific transporter subunit IIB	Carbohydrate metabolism		down
LMOf2365_1846	0.105858	-5.04919	-5.23686	-5.12055	5	9	8	9	ribulose-phosphate 3-epimerase	Carbohydrate metabolism
LMOf2365_1901	0.290582	-5.69026	-5.87792	-5.76162	9	2	1	2	phosphoglucomutase/phosphomannomutase	Carbohydrate metabolism		down
LMOf2365_2018	0.269798	0.0142561	-0.0123466	-6.30127	8	16	15	0	deoxyribose-phosphate aldolase	Carbohydrate metabolism			down
LMOf2365_2020	-0.156797	-4.56778	-4.75544	-4.63914	2	13	12	13	PTS system mannose/fructose/sorbose family transporter subunit IIA	Carbohydrate metabolism
LMOf2365_2135	0.231952	0.327196	-6.30619	0.30236	7	17	0	17	phosphotransacetylase	Carbohydrate metabolism		down
LMOf2365_2199	0.113779	-4.92879	-5.11646	-5.00015	5	10	9	10	metallo-beta-lactamase	Carbohydrate metabolism
LMOf2365_2258	-0.306121	0.175038	1.02039	-6.15972	2	16	19	0	fumarate hydratase	Carbohydrate metabolism		up	down
LMOf2365_2305	-0.709668	0.60039	0.509513	0.457424	0	18	18	17	PTS system fructose-specific transporter subunit IIABC	Carbohydrate metabolism
LMOf2365_2328	0.260224	-5.34874	-5.53641	0.784458	8	5	4	19	glucosamine-6-phosphate isomerase	Carbohydrate metabolism			up
LMOf2365_2338	-0.67743	0.807957	0.736124	-0.0199166	0	19	19	16	glucose-6-phosphate isomerase	Carbohydrate metabolism	up	up
LMOf2365_2344	-0.140919	0.961572	0.585598	0.0141493	3	19	18	16	PTS system cellobiose-specific transporter subunit IIB	Carbohydrate metabolism	up
LMOf2365_2430	-1.16445	0.714721	0.66137	0.765583	0	19	19	19	triosephosphate isomerase	Carbohydrate metabolism	up	up	up
LMOf2365_2431	-1.11413	0.925217	0.631675	0.720728	0	19	18	19	phosphoglycerate kinase	Carbohydrate metabolism	up		up
LMOf2365_2450	0.12601	-5.92092	0.201332	-5.99228	5	1	16	0	UDP-glucose 4-epimerase	Carbohydrate metabolism	down		down
LMOf2365_2499	-0.00465656	-0.149414	0.335701	0.61843	4	16	16	18	UDP-N-acetylglucosamine 1-carboxyvinyltransferase	Carbohydrate metabolism
LMOf2365_2510	0.255537	-5.6776	-5.86527	-5.74896	8	2	1	2	UDP-N-acetylglucosamine 2-epimerase	Carbohydrate metabolism		down
LMOf2365_2524	0.325623	-5.92092	-6.10859	-5.99228	10	1	0	0	UDP-N-acetylglucosamine 1-carboxyvinyltransferase	Carbohydrate metabolism	down	down	down
LMOf2365_2528	-0.826085	0.657928	0.492216	0.678401	0	18	17	19	fructose-bisphosphate aldolase	Carbohydrate metabolism			up
LMOf2365_2621	0.119152	-5.88015	-6.06782	-5.95151	5	1	0	1	PTS system ascorbate-specific transporter subunit IIC	Carbohydrate metabolism	down	down	down
LMOf2365_2622	-0.00528049	-6.21792	-0.0425598	0.0563564	4	0	15	16	PTS system lactose/cellobiose specific transporter subunit IIB	Carbohydrate metabolism	down
LMOf2365_2623	-0.0652975	-6.18779	-6.37545	0.0231209	3	0	0	16	PTS system IIA component domain-containing protein	Carbohydrate metabolism	down	down
LMOf2365_2639	0.104295	-5.96846	0.232434	-6.03982	5	0	16	0	ribulose-phosphate 3-epimerase	Carbohydrate metabolism	down		down
LMOf2365_2642	0.133775	0.117712	-6.52358	0.0619812	5	16	0	16	ribose 5-phosphate isomerase B	Carbohydrate metabolism		down
LMOf2365_2644	-0.436847	0.503525	0.618857	-0.0370122	1	17	18	16	zinc-dependent alcohol dehydrogenase	Carbohydrate metabolism
LMOf2365_2645	-0.0974897	0.442166	0.205711	-5.89259	3	17	16	1	PTS system galactitol-specific transporter subunit IIC	Carbohydrate metabolism			down
LMOf2365_2646	0.0470875	0.116711	-6.35322	0.0730063	4	16	0	16	PTS system galactitol-specific transporter subunit IIB	Carbohydrate metabolism		down
LMOf2365_2663	-0.611068	0.593229	0.675592	0.37105	1	18	19	17	PTS system beta-glucoside-specific transporter subunit IIB	Carbohydrate metabolism		up
LMOf2365_2664	-0.62487	0.535798	0.567576	0.586028	0	18	18	18	PTS system beta-glucoside-specific transporter subunit IIC	Carbohydrate metabolism
LMOf2365_2700	0.25939	-5.70895	-5.89662	-5.78031	8	2	1	2	acetyl-coenzyme A synthetase	Carbohydrate metabolism		down
LMOf2365_2730	0.20166	-6.10719	0.351537	-6.17855	6	0	17	0	translaldolase	Carbohydrate metabolism	down		down
LMOf2365_2752	0.209976	0.137882	-6.11357	-5.99726	7	16	0	0	PTS system cellobiose-specific transporter subunit IIB	Carbohydrate metabolism		down	down
LMOf2365_2755	0.269469	0.724689	-5.79091	-5.6746	8	19	2	2	PTS system transporter subunit IIA	Carbohydrate metabolism	up
LMOf2365_2772	0.123439	-5.75273	-5.9404	-5.82409	5	1	1	1	beta-glucosidase	Carbohydrate metabolism	down	down	down
LMOf2365_2785	0.256229	-6.01385	-6.20151	-6.0852	8	0	0	0	PTS system transporter subunit IIA	Carbohydrate metabolism	down	down	down
LMOf2365_2787	0.149134	-5.71664	-5.9043	-5.78799	5	2	1	2	PTS system mannitol-specific transporter subunit IIBC	Carbohydrate metabolism		down
LMOf2365_2789	0.294247	-5.74977	-5.93744	-5.82113	9	1	1	1	N-acetylmannosamine-6-phosphate 2-epimerase	Carbohydrate metabolism	down	down	down
LMOf2365_2837	0.307714	-5.91717	-0.018059	-5.98853	10	1	15	0	rhamnulose-1-phosphate aldolase	Carbohydrate metabolism	down		down
LMOf2365_2839	0.27483	-5.65831	-5.84597	-5.72966	9	2	1	2	rhamnulokinase	Carbohydrate metabolism		down
LMOf2365_1238	0.282607	-6.01725	0.279718	-6.08861	9	0	16	0	hypothetical protein	Cell division	down		down
LMOf2365_2045	0.778612	-5.15126	-5.33893	-5.22262	19	8	7	7	cell division protein DivIVA	Cell division
LMOf2365_2062	-0.452052	0.262722	0.284778	0.710726	1	17	16	19	hypothetical protein	Cell division			up
LMOf2365_2064	-0.44289	0.468497	0.424506	0.595077	1	17	17	18	cell division protein FtsZ	Cell division
LMOf2365_2480	-0.172263	0.71458	0.205711	-6.17022	2	19	16	0	cell division ATP-binding protein FtsE	Cell division	up		down
LMOf2365_2778	0.34337	-5.73785	-5.92552	0.51873	11	2	1	18	ParB family chromosome partioning protein	Cell division		down
LMOf2365_2779	0.326623	-5.87363	0.102022	-5.94498	10	1	15	1	sporulation initiation inhibitor protein SOJ	Cell division	down		down
LMOf2365_2782	0.127831	0.136477	-0.0622371	-6.05518	5	16	15	0	ParB family chromosome partioning protein	Cell division			down
LMOf2365_0713	0.112462	1.14374	-5.3629	-5.24659	5	19	6	7	flagellar biosynthesis protein FliQ	Cell motility	up
LMOf2365_0734	0.0035062	-5.1726	-5.36026	-5.24395	4	7	6	7	flagellar motor switch protein	Cell motility
LMOf2365_0735	0.132308	-5.68711	-5.87477	-5.75847	5	2	1	2	flagellar motor switch protein FliM	Cell motility		down
LMOf2365_0747	0.0842186	-5.42538	-5.61304	-5.49673	4	4	3	4	flagellar basal body rod protein FlgC	Cell motility
LMOf2365_0748	0.0538091	-5.32863	-5.51629	-5.39999	4	5	4	5	flagellar hook-basal body protein FliE	Cell motility
LMOf2365_0750	0.100913	-5.53033	-5.71799	-5.60168	5	3	2	3	flagellar motor switch protein G	Cell motility
LMOf2365_0751	-0.106764	-4.89802	-5.08569	-4.96938	3	11	10	10	flagellar assembly protein H	Cell motility
LMOf2365_1110	0.00262708	-6.27209	0.802174	-6.34344	4	0	19	0	GMP synthase	Nucleotide metabolism and DNA recombination	down	up	down
LMOf2365_1231	0.400798	-5.74829	-5.93596	-5.81965	13	1	1	1	phenylalanyl-tRNA synthetase subunit beta	Nucleotide metabolism and DNA recombination	down	down	down
LMOf2365_1236	0.0334322	-4.69465	-4.88231	-4.766	4	12	11	12	uracil-DNA glycosylase	Nucleotide metabolism and DNA recombination
LMOf2365_1241	-0.0432793	-5.88792	0.918345	-5.95928	3	1	19	1	recombination and DNA strand exchange inhibitor protein	Nucleotide metabolism and DNA recombination	down	up	down
LMOf2365_1262	-0.207426	-4.79574	-4.98341	-4.8671	2	12	11	11	MutT/nudix family protein	Nucleotide metabolism and DNA recombination
LMOf2365_1304	0.228485	-5.66478	-5.85244	-5.73614	7	2	1	2	DNA topoisomerase IV subunit B	Nucleotide metabolism and DNA recombination		down
LMOf2365_1320	-0.721705	0.836277	0.5143	0.855001	0	19	18	19	LexA repressor	Nucleotide metabolism and DNA recombination	up		up
LMOf2365_1336	-0.183473	0.686158	0.194283	-5.79866	2	18	16	1	prolyl-tRNA synthetase	Nucleotide metabolism and DNA recombination			down
LMOf2365_1379	-0.190231	-5.61688	0.873801	-5.68823	2	2	19	2	exodeoxyribonuclease VII small subunit	Nucleotide metabolism and DNA recombination		up
LMOf2365_1385	-0.0730605	-5.94923	0.0676621	0.34244	3	0	15	17	DNA repair protein RecN	Nucleotide metabolism and DNA recombination	down
LMOf2365_1396	0.379715	-5.70431	-5.89198	-5.77567	12	2	1	2	DNA-binding response regulator	Nucleotide metabolism and DNA recombination		down
LMOf2365_1477	-0.619528	0.699589	0.559478	0.56456	0	18	18	18	glycyl-tRNA synthetase subunit beta	Nucleotide metabolism and DNA recombination
LMOf2365_1478	0.163348	-5.7197	-5.90736	-5.79105	6	2	1	1	glycyl-tRNA synthetase subunit alpha	Nucleotide metabolism and DNA recombination		down	down
LMOf2365_1482	-0.0232429	-5.839	0.217498	0.486569	3	1	16	17	cytidine deaminase	Nucleotide metabolism and DNA recombination	down
LMOf2365_1528	0.17671	-5.77897	0.15366	-5.85033	6	1	16	1	recombinase D/RecD/TraA family	Nucleotide metabolism and DNA recombination	down		down
LMOf2365_1586	0.180196	-5.668	-5.85567	-5.73936	6	2	1	2	formamidopyrimidine-DNA glycosylase	Nucleotide metabolism and DNA recombination		down
LMOf2365_1713	0.700435	-4.84819	-5.03585	-4.91955	19	11	10	11	A/G-specific adenine glycosylase	Nucleotide metabolism and DNA recombination
LMOf2365_1780	0.100875	-5.09585	-5.28351	-5.1672	5	8	7	8	aspartyl/glutamyl-tRNA amidotransferase subunit A	Nucleotide metabolism and DNA recombination
LMOf2365_1781	0.0187388	0.871056	-5.91648	-5.80017	4	19	1	1	aspartyl/glutamyl-tRNA amidotransferase subunit C	Nucleotide metabolism and DNA recombination	up	down	down
LMOf2365_1783	-0.384265	0.0478101	0.718478	0.0422051	1	16	19	16	NAD-dependent DNA ligase LigA	Nucleotide metabolism and DNA recombination		up
LMOf2365_1792	0.193132	-5.8538	-6.04146	-5.92516	6	1	0	1	phosphoribosylaminoimidazole synthetase	Nucleotide metabolism and DNA recombination	down	down	down
LMOf2365_1794	0.35382	-5.90456	-6.09222	-5.97592	11	1	0	1	phosphoribosylformylglycinamidine synthase II	Nucleotide metabolism and DNA recombination	down	down	down
LMOf2365_1839	0.195175	-5.69809	-5.88575	-5.76945	6	2	1	2	ATP-dependent DNA helicase RecG	Nucleotide metabolism and DNA recombination		down
LMOf2365_1859	-0.237586	0.402034	0.182621	-5.84311	2	17	16	1	orotate phosphoribosyltransferase	Nucleotide metabolism and DNA recombination			down
LMOf2365_1860	-0.381098	0.805564	-6.3434	0.0918794	1	19	0	16	orotidine 5'-phosphate decarboxylase	Nucleotide metabolism and DNA recombination	up	down
LMOf2365_1861	-0.089262	-6.00928	-6.19695	0.477557	3	0	0	17	dihydroorotate dehydrogenase 1B	Nucleotide metabolism and DNA recombination	down	down
LMOf2365_1862	-0.159831	-6.01157	0.155138	-6.08292	2	0	16	0	dihydroorotate dehydrogenase, electron transfer subunit	Nucleotide metabolism and DNA recombination	down		down
LMOf2365_1863	-0.0338144	-5.96369	0.00137897	-6.03505	3	0	15	0	carbamoyl phosphate synthase large subunit	Nucleotide metabolism and DNA recombination	down		down
LMOf2365_1865	-0.117595	-6.05398	0.0951766	0.0992172	3	0	15	16	dihydroorotase	Nucleotide metabolism and DNA recombination	down
LMOf2365_1910	0.658385	-5.80173	-5.9894	-5.87309	18	1	1	1	5'-3' exonuclease	Nucleotide metabolism and DNA recombination	down	down	down
LMOf2365_1914	0.0562131	0.354359	0.147277	-5.97083	4	17	16	1	xanthine phosphoribosyltransferase	Nucleotide metabolism and DNA recombination			down
LMOf2365_1923	0.0994709	-5.52292	-5.71058	0.905511	5	3	2	19	endonuclease III	Nucleotide metabolism and DNA recombination			up
LMOf2365_1983	-0.57796	0.56091	0.563836	0.656333	1	18	18	18	purine nucleoside phosphorylase	Nucleotide metabolism and DNA recombination
LMOf2365_1995	0.142398	0.269526	-0.126683	0.517692	5	17	15	18	MutT/nudix family protein	Nucleotide metabolism and DNA recombination
LMOf2365_1998	-0.207968	0.628815	0.63544	0.595116	2	18	18	18	DNA polymerase IV	Nucleotide metabolism and DNA recombination
LMOf2365_2016	0.196794	-0.220199	0.425046	-0.116838	6	16	17	15	pyrimidine-nucleoside phosphorylase	Nucleotide metabolism and DNA recombination
LMOf2365_2145	-0.389376	-4.82977	1.17697	-4.90113	1	11	19	11	DNA-binding protein	Nucleotide metabolism and DNA recombination		up
LMOf2365_2187	0.439376	-5.9407	-0.0302899	-6.01206	14	1	15	0	ribonucleotide-diphosphate reductase subunit alpha	Nucleotide metabolism and DNA recombination	down		down
LMOf2365_2255	-0.278895	-6.0873	0.839802	0.8845	2	0	19	19	Ser/Thr protein phosphatase	Nucleotide metabolism and DNA recombination	down	up	up
LMOf2365_2310	-0.0406907	0.209778	0.412653	-5.97083	3	16	17	1	indigoidine synthase A-like protein	Nucleotide metabolism and DNA recombination			down
LMOf2365_2461	-0.72158	0.772833	0.593731	0.702704	0	19	18	19	excinuclease ABC subunit A	Nucleotide metabolism and DNA recombination	up		up
LMOf2365_2462	-0.538796	0.726015	0.637332	0.536153	1	19	19	18	excinuclease ABC subunit B	Nucleotide metabolism and DNA recombination	up	up
LMOf2365_2531	0.398299	-5.88792	-6.07559	-5.95928	13	1	0	1	CTP synthetase	Nucleotide metabolism and DNA recombination	down	down	down
LMOf2365_2584	-0.499772	0.441077	0.664709	0.384235	1	17	19	17	adenylate kinase	Nucleotide metabolism and DNA recombination		up
LMOf2365_2611	-0.682113	0.763431	0.713064	0.0890784	0	19	19	16	pyridine nucleotide-disulfide oxidoreductase	Nucleotide metabolism and DNA recombination	up	up
LMOf2365_2636	-0.266137	0.668076	0.652712	-0.113669	2	18	19	15	deoxyguanosinetriphosphate triphosphohydrolase-like protein	Nucleotide metabolism and DNA recombination		up
LMOf2365_2656	-0.696311	0.631503	0.670031	0.554405	0	18	19	18	ImpB/MucB/SamB family protein	Nucleotide metabolism and DNA recombination		up
LMOf2365_2682	0.19458	-5.81985	0.397712	0.36262	6	1	17	17	recombination protein RecR	Nucleotide metabolism and DNA recombination	down
LMOf2365_2684	-0.449132	0.513283	0.653815	0.410674	1	18	19	17	DNA polymerase III subunits gamma and tau	Nucleotide metabolism and DNA recombination		up
LMOf2365_2744	-0.134694	-6.10304	0.591738	0.117178	3	0	18	16	DNA topoisomerase III	Nucleotide metabolism and DNA recombination	down
LMOf2365_2746	0.0708424	0.0683198	-0.182145	-6.35741	4	16	15	0	inosine-5'-monophosphate dehydrogenase	Nucleotide metabolism and DNA recombination			down
LMOf2365_0041	0.290661	-5.90709	-6.09476	-5.97845	9	1	0	1	ROK family protein	Other category	down	down	down
LMOf2365_0042	0.263144	-5.64359	-5.83125	-5.71495	8	2	1	2	glycosyl hydrolase	Other category		down
LMOf2365_0045	-0.0530633	-5.05514	-5.24281	-5.1265	3	9	8	9	putrescine carbamoyltransferase	Other category
LMOf2365_0056	0.698815	-6.04851	-6.23617	-6.11986	19	0	0	0	lipoprotein	Other category	down	down	down
LMOf2365_0092	-0.104092	-0.75622	-0.139216	-6.92565	3	15	15	0	transferase	Other category			down
LMOf2365_0119	0.375052	0.903679	-5.37076	-5.25445	12	19	6	7	ArsR family transcriptional regulator	Other category	up
LMOf2365_0121	0.448707	-5.63532	-5.82298	-5.70667	14	2	1	2	nitroreductase	Other category		down
LMOf2365_0124	0.350209	-5.81709	-6.00475	-5.88844	11	1	1	1	ROK family protein	Other category	down	down	down
LMOf2365_0128	0.160299	-6.21978	-0.163275	-6.29113	6	0	15	0	lipase	Other category	down		down
LMOf2365_0134	-0.196797	-6.44809	0.825884	-0.0658238	2	0	19	16	antigen C	Other category	down	up
LMOf2365_0136	-0.357155	0.179552	0.206366	0.325834	1	16	16	17	antigen A	Other category
LMOf2365_0146	-0.47268	-0.146483	0.209008	0.508674	1	16	16	18	holin	Other category
LMOf2365_0149	0.705793	-5.02196	-5.20962	-5.09331	19	9	8	9	EAL domain-containing protein	Other category
LMOf2365_0189	0.321192	-6.04631	-0.0498206	-6.11766	10	0	15	0	xylose repressor protein	Other category	down		down
LMOf2365_0193	0.191071	-5.74532	-5.93298	-5.81668	6	2	1	1	glycosyl hydrolase	Other category		down	down
LMOf2365_0196	0.312594	-5.7197	-5.90736	-5.79105	10	2	1	1	TatD family deoxyribonuclease	Other category		down	down
LMOf2365_0215	0.265603	-6.02291	-0.0793436	-6.09426	8	0	15	0	actin-assembly inducing protein	Other category	down		down
LMOf2365_0223	0.161457	-5.99548	-0.0411024	-6.06683	6	0	15	0	acetyltransferase	Other category	down		down
LMOf2365_0224	0.324719	0.164165	-6.07559	0.359688	10	16	0	17	peptidyl-tRNA hydrolase	Other category		down
LMOf2365_0227	-0.0145507	-6.21978	-0.0618051	0.185839	4	0	15	16	S4 domain-containing protein	Other category	down
LMOf2365_0239	-0.0555952	-0.341336	0.229286	0.695489	3	15	16	19	dihydrouridine synthase	Other category			up
LMOf2365_0242	0.02975	-0.0402397	0.600789	0.315146	4	16	18	17	UVR domain-containing protein	Other category
LMOf2365_0243	-0.15551	0.387581	0.52887	0.398857	2	17	18	17	ATP:guanido phosphotransferase	Other category
LMOf2365_0285	0.542898	-6.26326	-6.45093	-0.00668182	17	0	0	16	MarR family transcriptional regulator	Other category	down	down
LMOf2365_0300	-0.607575	0.799466	0.566761	0.634482	1	19	18	18	anaerobic ribonucleoside-triphosphate reductase activating protein	Other category	up
LMOf2365_0311	0.188654	-5.75421	-5.94187	0.703854	6	1	1	19	metallo-beta-lactamase	Other category	down	down	up
LMOf2365_0329	0.248754	-5.99779	-6.18545	-6.06915	8	0	0	0	lipoprotein	Other category	down	down	down
LMOf2365_0330	-0.722836	0.570613	0.510666	0.395505	0	18	18	17	threonine aldolase	Other category
LMOf2365_0338	0.416858	-5.66155	-5.84921	-5.73291	13	2	1	2	cell wall surface anchor family protein	Other category		down
LMOf2365_0373	0.300627	-5.65506	-5.84272	-5.72641	9	2	1	2	acetyltransferase	Other category		down
LMOf2365_0384	0.10101	-5.35755	-5.54522	-5.42891	5	5	4	5	MutT/nudix family protein	Other category
LMOf2365_0386	0.101683	-6.04741	-6.23507	0.326958	5	0	0	17	alkylphosphonate utilization operon protein PhnA	Other category	down	down
LMOf2365_0407	-0.168415	-5.62698	-5.81464	-5.69833	2	2	2	2	acetyltransferase	Other category
LMOf2365_0434	-0.388679	0.187791	0.814226	0.207406	1	16	19	16	polysaccharide deacetylase	Other category		up
LMOf2365_0439	0.0741379	-5.85246	-6.04013	-5.92382	4	1	0	1	cof family hydrolase	Other category	down	down	down
LMOf2365_0447	0.100773	-5.62698	-5.81464	-5.69833	5	2	2	2	acetyltransferase	Other category
LMOf2365_0491	0.156821	-5.70895	-5.89662	-5.78031	6	2	1	2	hydantoinase/oxoprolinase	Other category		down
LMOf2365_0517	-0.602593	0.589754	0.491321	0.607629	1	18	17	18	MutT/nudix family protein	Other category
LMOf2365_0524	-0.0744937	0.488904	-5.86208	-5.74577	3	17	1	2	lipase/acylhydrolase	Other category		down
LMOf2365_0539	0.685615	-4.31647	-4.50413	-4.38782	19	14	13	14	lipoprotein	Other category
LMOf2365_0546	0.706633	-4.98445	-5.17212	-5.05581	19	10	9	9	phosphoglycerate mutase	Other category
LMOf2365_0547	0.133803	-6.30493	-6.4926	-6.37629	5	0	0	0	hypothetical protein/putative membrane protein	Other category	down	down	down
LMOf2365_0562	0.0888399	0.729848	-5.78575	-5.66945	5	19	2	2	hypothetical protein/ACT domain protein	Other category	up
LMOf2365_0567	0.105666	-5.73184	0.334329	-5.80319	5	2	16	1	carboxypeptidase	Other category			down
LMOf2365_0626	0.771304	-4.93215	-5.11982	-5.00351	19	10	9	10	cyclic nucleotide-binding protein	Other category
LMOf2365_0638	0.236469	0.630051	0.107829	-0.260255	7	18	15	15	rhodanese-like domain-containing protein	Other category
LMOf2365_0640	0.413439	-5.94558	0.203578	0.412779	13	1	16	17	azoreductase	Other category	down
LMOf2365_0642	0.26712	0.219836	0.363748	-0.0185744	8	16	17	16	zinc-dependent alcohol dehydrogenase	Other category
LMOf2365_0653	-0.624923	-6.11442	0.460649	1.10724	0	0	17	19	acetyltransferase	Other category	down		up
LMOf2365_0654	-0.63884	0.421507	0.661287	0.657635	0	17	19	18	lipase/acylhydrolase	Other category		up
LMOf2365_0665	0.00630642	-5.90709	0.206028	-5.97845	4	1	16	1	Rrf2 family protein	Other category	down		down
LMOf2365_0666	0.363481	-6.07132	-6.25898	-6.14268	12	0	0	0	UbiE/COQ5 family methlytransferase	Other category	down	down	down
LMOf2365_0672	-1.00113	0.759065	0.647021	0.706142	0	19	19	19	cadmium-translocating P-type ATPase	Other category	up	up	up
LMOf2365_0698	-0.00254599	0.789564	-6.41022	0.094654	4	19	0	16	acetyltransferase	Other category	up	down
LMOf2365_0724	0.0121184	-4.35305	-4.54072	-4.42441	4	14	13	14	glycosyl transferase family protein	Other category
LMOf2365_0783	0.425008	-0.194127	-0.520628	-0.220227	14	16	14	15	glyoxalase	Other category
LMOf2365_0784	0.434823	-0.327379	-6.56713	0.436728	14	15	0	17	hypothetical protein	Other category		down
LMOf2365_0804	0.133754	-6.01271	-0.0911241	0.160103	5	0	15	16	BadF/BadG/BcrA/BcrD family ATPase	Other category	down
LMOf2365_0809	-0.430255	-4.52837	-4.71603	-4.59972	1	13	12	13	carbon-nitrogen family hydrolase	Other category
LMOf2365_0822	0.705981	-5.18048	-5.36815	-5.25184	19	7	6	7	DNA-binding protein	Other category
LMOf2365_0853	0.767134	-5.01889	-5.20655	-5.09024	19	9	8	9	phosphate-starvation-inducible protein PsiE	Other category
LMOf2365_0896	0.0280309	-4.6556	-4.84326	-4.72695	4	13	12	12	glucosamine-6-phosphate isomerase	Other category
LMOf2365_0924	0.311983	-0.625194	0.346163	0.0604483	10	15	17	16	OsmC/Ohr family protein	Other category
LMOf2365_0929	0.222741	-6.007	0.0298978	-6.07835	7	0	15	0	phosphoglycerate mutase	Other category	down		down
LMOf2365_0959	0.719118	-5.11838	-5.30605	-5.18974	19	8	7	8	low molecular weight phosphotyrosine protein phosphatase	Other category
LMOf2365_0965	0.718949	-4.92542	-5.11308	-4.99678	19	10	9	10	lipoprotein	Other category
LMOf2365_0973	-0.202832	-0.233803	0.829363	0.118163	2	16	19	16	lipoprotein	Other category		up
LMOf2365_0982	-0.0810173	-6.02065	0.438078	0.226963	3	0	17	16	LemA protein	Other category	down
LMOf2365_1012	0.723564	-5.53951	-5.72717	-5.61087	19	3	2	3	TerC family membrane protein	Other category
LMOf2365_1050	0.202263	0.543778	-5.86844	-5.75214	7	18	1	2	cof family hydrolase	Other category		down
LMOf2365_1072	-0.162826	-6.42121	0.61734	0.891428	2	0	18	19	peptide deformylase	Other category	down		up
LMOf2365_1078	-0.61862	0.667581	0.664741	0.629499	1	18	19	18	lactate/malate dehydrogenase	Other category		up
LMOf2365_1084	0.676342	-5.71203	-5.8997	-5.78339	19	2	1	2	GTP-binding protein TypA	Other category		down
LMOf2365_1167	-0.00845533	-6.29468	0.233041	-6.36603	4	0	16	0	propanediol utilization protein PduJ	Other category	down		down
LMOf2365_1170	-0.158636	-4.1026	-4.29026	-4.17395	2	14	13	14	propanediol utilization protein PduM	Other category
LMOf2365_1171	0.269086	-5.74234	-5.93	-5.81369	8	2	1	1	propanediol utilization polyhedral bodies protein	Other category		down	down
LMOf2365_1224	0.82533	-5.49464	-5.68231	-5.566	19	4	3	3	N-acetylmuramoyl-L-alanine amidase	Other category
LMOf2365_1257	0.750906	-5.10436	-5.29202	-5.17571	19	8	7	8	hypothetical protein	Other category
LMOf2365_1282	0.027365	-4.71152	-4.89919	-4.78288	4	12	11	12	lipoprotein	Other category
LMOf2365_1295	0.262615	-5.97676	-6.16443	-6.04812	8	0	0	0	integrase/recombinase XerC	Other category	down	down	down
LMOf2365_1296	-0.0878097	-0.0552077	-0.285432	-6.30035	3	16	14	0	ATP-dependent protease peptidase subunit	Other category			down
LMOf2365_1299	0.0963951	0.25058	-6.27391	0.161366	5	17	0	16	4-hydroxybenzoyl-CoA thioesterase	Other category		down
LMOf2365_1301	-0.225861	-6.05617	0.101804	0.593901	2	0	15	18	aldose epimerase	Other category	down
LMOf2365_1303	-0.306737	0.866578	-0.197898	0.544866	2	19	15	18	CoA-binding domain-containing protein	Other category	up
LMOf2365_1319	-0.66166	0.749926	0.32377	0.725758	0	19	16	19	acetyltransferase	Other category	up		up
LMOf2365_1341	0.177093	0.345217	0.0607031	0.202117	6	17	15	16	ribosomal protein L7A family protein	Other category
LMOf2365_1368	0.495613	-5.75568	0.219969	-5.82704	16	1	16	1	rhodanese-like domain-containing protein	Other category	down		down
LMOf2365_1371	0.0105213	-5.72122	0.325525	-5.79258	4	2	16	1	M24 family peptidase	Other category			down
LMOf2365_1426	-1.09034	0.866923	0.666237	0.720522	0	19	19	19	pyruvate formate-lyase activating enzyme	Other category	up	up	up
LMOf2365_1458	-0.732685	0.84665	0.508163	0.52288	0	19	18	18	superoxide dismutase	Other category	up
LMOf2365_1518	0.681966	-4.58692	-4.77458	-4.65828	19	13	12	13	hypothetical protein	Other category
LMOf2365_1521	-0.363403	0.635155	0.559131	0.48463	1	18	18	17	Holliday junction resolvase-like protein	Other category
LMOf2365_1591	0.670572	-5.53217	-5.71983	-5.60353	19	3	2	3	FxsA protein	Other category
LMOf2365_1598	-0.679106	0.412187	0.753898	0.406698	0	17	19	17	hypothetical protein	Other category		up
LMOf2365_1599	-0.348155	0.315084	-6.02531	0.663277	2	17	1	18	metal-dependent hydrolase	Other category		down
LMOf2365_1605	-0.320132	1.00045	0.064892	0.35191	2	19	15	17	thiol peroxidase	Other category	up
LMOf2365_1625	0.0923146	1.10176	-6.12469	-6.00838	5	19	0	0	peroxiredoxin	Other category	up	down	down
LMOf2365_1629	-0.491394	0.535965	0.374276	0.526951	1	18	17	18	tRNA-binding domain-containing protein	Other category
LMOf2365_1631	-0.00763898	0.205029	-6.16678	0.164132	4	16	0	16	thioredoxin family protein	Other category		down
LMOf2365_1636	0.00731032	-4.6057	-4.79336	-4.67706	4	13	12	13	metallo-beta-lactamase	Other category
LMOf2365_1708	-0.401477	0.665713	0.456229	0.670518	1	18	17	19	D-isomer specific 2-hydroxyacid dehydrogenase	Other category			up
LMOf2365_1729	0.837698	-4.86985	-5.05751	-4.94121	19	11	10	11	deoxynucleoside kinase	Other category
LMOf2365_1733	0.170888	-5.82536	0.3238	-5.89672	6	1	16	1	methionine aminopeptidase	Other category	down		down
LMOf2365_1734	0.672415	-4.83718	-5.02484	-4.90854	19	11	10	11	flavodoxin	Other category
LMOf2365_1735	-0.627314	0.573908	0.581374	0.748634	0	18	18	19	aminopeptidase	Other category			up
LMOf2365_1760	0.0805622	-6.1636	-0.275917	0.242017	4	0	14	16	acetyltransferase	Other category	down
LMOf2365_1822	0.352558	-5.88921	-6.07688	0.493055	11	1	0	17	glutamine amidotransferase, class-I	Other category	down	down
LMOf2365_1888	-0.394824	-0.0713837	0.904805	0.303097	1	16	19	17	methionine sulfoxide reductase A	Other category		up
LMOf2365_1889	-0.0896429	-4.5726	-4.76026	-4.64396	3	13	12	13	hypothetical protein	Other category
LMOf2365_1894	0.639829	-5.95166	-6.13932	-6.02301	18	0	0	0	hypothetical protein	Other category	down	down	down
LMOf2365_1900	0.128719	0.611007	-6.06129	-5.94498	5	18	0	1	serine protease	Other category		down	down
LMOf2365_1951	0.560921	-5.66639	-5.85406	-5.73775	17	2	1	2	hypothetical protein	Other category		down
LMOf2365_1970	-0.0884804	0.574319	0.57175	-0.203608	3	18	18	15	lysM domain-containing protein	Other category
LMOf2365_1973	-0.0593958	-4.52837	-4.71603	-4.59972	3	13	12	13	ferredoxin, 4Fe-4S	Other category
LMOf2365_2052	-0.00448505	-4.1026	-4.29026	-4.17395	4	14	13	14	cell wall surface anchor family protein	Other category
LMOf2365_2060	0.245946	0.041906	-0.0392748	-6.12752	8	16	15	0	S4 domain-containing protein	Other category			down
LMOf2365_2121	-0.803228	0.72806	0.507426	0.738408	0	19	18	19	lipase	Other category	up		up
LMOf2365_2153	-0.542736	0.702188	0.24259	0.690896	1	18	16	19	hypothetical protein	Other category			up
LMOf2365_2202	0.241861	-5.86706	-6.05473	-5.93842	8	1	0	1	enoyl-ACP reductase	Other category	down	down	down
LMOf2365_2207	-0.152362	-6.26945	-0.184236	0.272579	2	0	15	17	3-ketoacyl-ACP reductase	Other category	down
LMOf2365_2263	0.249785	-5.75862	-5.94629	0.374578	8	1	1	17	arsenate reductase	Other category	down	down
LMOf2365_2291	-0.221999	1.07664	0.647296	-6.47346	2	19	19	0	ribulose-phosphate 3-epimerase	Other category	up	up	down
LMOf2365_2299	-0.0855208	-5.52292	0.750885	-5.59428	3	3	19	3	fumarylacetoacetate hydrolase	Other category		up
LMOf2365_2302	0.170151	-5.64194	-5.82961	-5.7133	6	2	1	2	YhzC protein	Other category		down
LMOf2365_2304	-0.106885	-5.75125	0.397908	0.862001	3	1	17	19	DNA-binding protein	Other category	down		up
LMOf2365_2308	0.0732875	-5.42127	0.663943	-5.49263	4	4	19	4	aminopeptidase C	Other category		up
LMOf2365_2331	0.779575	-6.19636	-6.38402	-6.26771	19	0	0	0	Rrf2 family protein	Other category	down	down	down
LMOf2365_2349	0.0162411	0.300158	0.0807445	-5.94498	4	17	15	1	cyclophilin type peptidyl-prolyl cis-trans isomerase	Other category			down
LMOf2365_2358	0.669754	-4.91181	-5.09948	-4.98317	19	10	9	10	thioesterase	Other category
LMOf2365_2363	0.33538	-5.91592	0.268032	-5.98727	10	1	16	0	pyridine nucleotide-disulfide oxidoreductase	Other category	down		down
LMOf2365_2371	0.453346	-6.31256	-6.50022	0.885005	14	0	0	19	NifU family protein	Other category	down	down	up
LMOf2365_2382	-0.888762	0.538348	0.693898	0.752233	0	18	19	19	FeS assembly protein SufB	Other category		up	up
LMOf2365_2383	-0.694617	0.2939	0.752731	0.483632	0	17	19	17	NifU family protein	Other category		up
LMOf2365_2385	-0.90725	0.653903	0.478977	0.762729	0	18	17	19	FeS assembly protein SufD	Other category			up
LMOf2365_2397	-0.0828424	0.139078	0.590493	0.308883	3	16	18	17	ArsC family protein	Other category
LMOf2365_2418	0.00882702	-4.6861	-4.87376	-4.75746	4	12	11	12	hypothetical protein	Other category
LMOf2365_2423	-0.031708	0.22422	-6.03879	0.45764	3	17	0	17	carboxylesterase	Other category		down
LMOf2365_2425	-0.131026	0.446485	0.343979	0.517304	3	17	16	18	carboxylesterase	Other category
LMOf2365_2435	0.0873808	0.39841	0.248846	-5.91711	5	17	16	1	dipeptidase	Other category			down
LMOf2365_2447	-0.367893	0.584051	0.424637	0.535359	1	18	17	18	hypothetical protein	Other category
LMOf2365_2452	-0.0825	-5.92714	-0.0167346	0.264897	3	1	15	16	hypothetical protein	Other category	down
LMOf2365_2453	0.06061	-6.10926	-6.29692	-6.18062	4	0	0	0	hexapeptide transferase	Other category	down	down	down
LMOf2365_2455	0.346759	-5.68553	-5.8732	-5.75689	11	2	1	2	prolipoprotein diacylglyceryl transferase	Other category		down
LMOf2365_2456	0.355313	-5.9468	-6.13447	-6.01816	11	0	0	0	HPr kinase/phosphorylase	Other category	down	down	down
LMOf2365_2487	0.0429801	-0.235396	0.6654	-0.267143	4	16	19	15	DegV family protein	Other category		up
LMOf2365_2490	0.685615	-4.31647	-4.50413	-4.38782	19	14	13	14	acetyltransferase	Other category
LMOf2365_2495	0.101151	-6.17818	0.655236	0.441303	5	0	19	17	LysM domain-containing protein	Other category	down	up
LMOf2365_2513	0.0453194	-5.75568	-5.94335	-5.82704	4	1	1	1	low molecular weight phosphotyrosine protein phosphatase	Other category	down	down	down
LMOf2365_2529	0.236444	-5.65343	-5.84109	-5.72478	7	2	1	2	lipid kinase	Other category		down
LMOf2365_2538	-0.110392	-5.9407	0.163205	0.368066	3	1	16	17	biotin/lipoate A/B protein ligase	Other category	down
LMOf2365_2546	0.120287	-5.83221	-6.01987	0.350266	5	1	1	17	zinc-dependent alcohol dehydrogenase	Other category	down	down
LMOf2365_2565	-0.401595	0.903987	0.615095	-0.1379	1	19	18	15	morphine 6-dehydrogenase	Other category	up
LMOf2365_2583	-0.0784893	0.678126	0.22174	0.259947	3	18	16	16	translation initiation factor IF-1	Other category
LMOf2365_2610	-0.403828	0.482935	0.485113	0.537459	1	17	17	18	lipoprotein	Other category
LMOf2365_2637	0.0620055	-5.79326	0.382105	-5.86461	4	1	17	1	acetyltransferase	Other category	down		down
LMOf2365_2657	-0.540257	0.545912	0.510853	0.627161	1	18	18	18	alpha/beta fold family hydrolase	Other category
LMOf2365_2694	0.315528	0.049283	-0.250085	0.0635821	10	16	15	16	cell wall surface anchor family protein	Other category
LMOf2365_2699	-0.398209	-0.135222	0.419051	0.965059	1	16	17	19	cytidine/deoxycytidylate deaminase	Other category			up
LMOf2365_2708	0.367405	-5.90962	-6.09729	-5.98098	12	1	0	1	6-phosphogluconolactonase	Other category	down	down	down
LMOf2365_2710	-0.0337737	-5.69965	1.05966	-5.77101	3	2	19	2	acetyltransferase	Other category		up
LMOf2365_2716	-0.436388	0.7098	0.793766	-0.141136	1	19	19	15	hypothetical protein	Other category	up	up
LMOf2365_2717	-0.261352	-6.12363	0.749179	0.640195	2	0	19	18	HAD family hydrolase	Other category	down	up
LMOf2365_2726	0.367235	-5.668	-5.85567	-5.73936	12	2	1	2	NAD-dependent deacetylase	Other category		down
LMOf2365_2729	0.00466122	-5.74681	0.319358	0.454715	4	1	16	17	SH3 domain-containing protein	Other category	down
LMOf2365_2780	-0.776625	0.867118	0.545566	0.747875	0	19	18	19	DNA-binding protein	Other category	up		up
LMOf2365_2781	0.399115	-5.90074	-6.08841	-5.9721	13	1	0	1	lipoprotein	Other category	down	down	down
LMOf2365_2784	0.0566205	-6.31509	-0.339437	-0.0856579	4	0	14	15	ROK family protein	Other category	down
LMOf2365_2786	0.302029	-6.09047	-6.27813	-6.16183	9	0	0	0	HAD superfamily hydrolase	Other category	down	down	down
LMOf2365_2825	0.211487	-5.80594	-5.99361	-5.8773	7	1	1	1	Gfo/Idh/MocA family oxidoreductase	Other category	down	down	down
LMOf2365_2826	0.120149	-6.01839	-6.20605	-6.08974	5	0	0	0	YcjR protein	Other category	down	down	down
LMOf2365_2827	0.317067	-5.71817	-5.90583	-5.78952	10	2	1	1	zinc-dependent alcohol dehydrogenase	Other category		down	down
LMOf2365_2831	0.460899	-5.74681	-5.93447	-5.81816	15	1	1	1	sucrose phosphorylase	Other category	down	down	down
LMOf2365_0208	-0.4285	0.7658	0.378897	0.599778	1	19	17	18	regulatory protein SpoVG	Other category- cell growth	up
LMOf2365_1633	-0.519272	0.652813	0.338149	0.501923	1	18	16	18	glutamyl-aminopeptidase	Other category- cell growth
LMOf2365_2843	0.439047	-5.88534	-6.073	0.414916	14	1	0	17	RNA-binding protein	Other category- cell growth	down	down
LMOf2365_0231	-0.391144	0.365814	0.564057	0.527945	1	17	18	18	ATP-dependent metalloprotease FtsH	Other category- chaperones and folding catalysts
LMOf2365_0233	0.686001	-5.24387	-5.43154	-5.31523	19	6	5	6	Hsp33-like chaperonin	Other category- chaperones and folding catalysts
LMOf2365_0244	-0.292928	0.440852	0.604102	0.512771	2	17	18	18	ClpC ATPase	Other category- chaperones and folding catalysts
LMOf2365_1286	-0.13652	0.378911	0.551085	0.331903	3	17	18	17	ATP-dependent protease ATP-binding subunit ClpX	Other category- chaperones and folding catalysts
LMOf2365_0228	0.359428	-6.02065	0.0550855	-6.092	11	0	15	0	cell division protein DivIC	Other category- chromosome and associated proteins	down		down
LMOf2365_2633	-0.580958	0.693521	0.478624	0.604092	1	18	17	18	elongation factor G	Other category- mitochondiral biogenesis
LMOf2365_1342	-0.562124	0.641986	0.622128	0.724547	1	18	18	19	translation initiation factor IF-2	Other category- mitochondrial biogenesis			up
LMOf2365_1678	0.0223229	0.245238	0.301037	0.580324	4	17	16	18	elongation factor Ts	Other category- mitochondrial biogenesis
LMOf2365_0950	0.74564	-4.96191	-5.14957	-5.03326	19	10	9	10	sortase	Other category- peptidoglycan biosynthesis and protein degradation
LMOf2365_0252	0.204262	-5.92092	-6.10859	-5.99228	7	1	0	0	hypothetical protein	Other category- ribosome biogenesis	down	down	down
LMOf2365_0253	0.118878	-0.0709987	-6.32245	-6.20614	5	16	0	0	RNA methyltransferase	Other category- ribosome biogenesis		down	down
LMOf2365_0264	0.260325	-5.67281	-5.86048	-5.74417	8	2	1	2	hypothetical protein	Other category- ribosome biogenesis		down
LMOf2365_0509	-0.10185	-5.78041	0.226331	-5.85177	3	1	16	1	ribosomal RNA large subunit methyltransferase N	Other category- ribosome biogenesis	down		down
LMOf2365_0258	0.556365	-6.20954	-6.3972	0.164824	17	0	0	16	transcription antitermination protein NusG	Other category- trancriptional regulation	down	down
LMOf2365_0183	0.734043	-4.76051	-4.94818	-4.83187	19	12	11	12	transition state regulatory protein AbrB	Other category- transcriptional regulation
LMOf2365_0203	0.180168	0.272256	0.448422	0.344355	6	17	17	17	pur operon repressor	Other category- transcriptional regulation
LMOf2365_0241	0.209242	0.612218	0.120065	0.0906607	7	18	15	16	CtsR family transcriptional regulator	Other category- transcriptional regulation
LMOf2365_0380	0.408546	-5.71664	-5.9043	-5.78799	13	2	1	2	DeoR family transcriptional regulator	Other category- transcriptional regulation		down
LMOf2365_0394	0.328726	-5.65831	-5.84597	-5.72966	10	2	1	2	DeoR family transcriptional regulator	Other category- transcriptional regulation		down
LMOf2365_0414	-0.407685	-4.83348	-5.02115	-4.90484	1	11	10	11	GntR family transcriptional regulator	Other category- transcriptional regulation
LMOf2365_0435	0.291614	-5.14042	0.769987	-5.21178	9	8	19	8	DNA-binding protein	Other category- transcriptional regulation		up
LMOf2365_0480	0.0115683	-5.41508	-5.60274	0.927025	4	4	3	19	transcriptional regulator	Other category- transcriptional regulation			up
LMOf2365_0522	0.695817	-4.61034	-4.798	-4.6817	19	13	12	13	LysR family transcriptional regulator	Other category- transcriptional regulation
LMOf2365_0628	0.7021	-4.41684	-4.60451	-4.4882	19	14	13	13	PadR family transcriptional regulator	Other category- transcriptional regulation
LMOf2365_0641	0.602938	-6.59453	-0.454256	0.276272	18	0	14	17	MarR family transcriptional regulator	Other category- transcriptional regulation	down
LMOf2365_0755	-0.0455322	-0.0423213	-0.0313149	-6.23398	3	16	15	0	PadR family transcriptional regulator	Other category- transcriptional regulation			down
LMOf2365_0841	0.285637	0.151918	-6.25035	0.365741	9	16	0	17	MerR family transcriptional regulator	Other category- transcriptional regulation		down
LMOf2365_0869	0.711349	-4.53837	-4.72603	-4.60972	19	13	12	13	TetR family transcriptional regulator	Other category- transcriptional regulation
LMOf2365_0875	0.695817	-5.0158	-5.20347	-5.08716	19	9	8	9	DNA-binding transcriptional regulator	Other category- transcriptional regulation
LMOf2365_0906	0.276455	-0.229533	-0.0605222	0.198887	9	16	15	16	hypothetical protein	Other category- transcriptional regulation
LMOf2365_0931	0.0953374	-5.39416	-5.58182	0.797886	5	5	4	19	GntR family transcriptional regulator	Other category- transcriptional regulation			up
LMOf2365_0947	-0.500714	0.594026	0.655347	0.114584	1	18	19	16	TetR family transcriptional regulator	Other category- transcriptional regulation		up
LMOf2365_1010	0.828128	-4.88755	-5.07521	-4.95891	19	11	10	10	MarR family transcriptional regulator	Other category- transcriptional regulation
LMOf2365_1198	0.249676	-5.64359	1.05118	-5.71495	8	2	19	2	AraC family transcriptional regulator	Other category- transcriptional regulation		up
LMOf2365_1222	0.825419	-5.22151	-5.40918	-5.29287	19	7	6	6	PadR family transcriptional regulator	Other category- transcriptional regulation
LMOf2365_1279	0.683547	-4.45	-4.63766	-4.52135	19	14	13	13	ans operon transcriptional repressor	Other category- transcriptional regulation
LMOf2365_1316	0.549196	0.017116	-6.57578	-0.131532	17	16	0	15	GlnR family transcriptional regulator	Other category- transcriptional regulation		down
LMOf2365_1430	0.706537	-4.38256	-4.57022	-4.45391	19	14	13	14	DNA-binding protein	Other category- transcriptional regulation
LMOf2365_1497	0.824626	-4.11786	-4.30553	-4.18922	19	14	13	14	MerR family transcriptional regulator	Other category- transcriptional regulation
LMOf2365_1620	0.110376	0.506152	0.275377	-0.351134	5	17	16	15	catabolite control protein A	Other category- transcriptional regulation
LMOf2365_2027	0.0180051	-4.80341	-4.99107	-4.87476	4	11	10	11	GntR family transcriptional regulator	Other category- transcriptional regulation
LMOf2365_1227	-0.658637	0.770439	0.573592	0.4205	0	19	18	17	RNA methyltransferase	Other category- transfer RNA biogenesis	up
LMOf2365_1247	-0.0923942	-6.15376	-0.0498512	0.15501	3	0	15	16	ribonuclease PH	Other category- transfer RNA biogenesis	down
LMOf2365_1331	0.222593	0.26025	0.283895	-5.8632	7	17	16	1	ribosome recycling factor	Other category- translation factor			down
LMOf2365_1372	-0.439101	0.713619	0.498999	0.564876	1	19	18	18	elongation factor P	Other category- translation factor	up
LMOf2365_0254	0.0339184	-6.38498	0.474875	-6.45633	4	0	17	0	hypothetical protein	Other category- unknown function	down		down
LMOf2365_0490	0.0300206	-5.96009	-0.0385112	-6.03145	4	0	15	0	hypothetical protein	Other category- unknown function	down		down
LMOf2365_0523	0.0896813	-4.52333	-4.71099	-4.59468	5	13	12	13	CocE/NonD family hydrolase	Other category- unknown function
LMOf2365_0563	0.0853695	0.00199627	-6.21395	-6.09764	5	16	0	0	hypothetical protein	Other category- unknown function		down	down
LMOf2365_0739	-0.0550625	-4.02255	-4.21022	-4.09391	3	15	14	14	hypothetical protein	Other category- unknown function
LMOf2365_0811	0.696986	-5.53033	-5.71799	-5.60168	19	3	2	3	hypothetical protein	Other category- unknown function
LMOf2365_0839	0.120379	-5.72427	-5.91193	-5.79562	5	2	1	1	acetyltransferase	Other category- unknown function		down	down
LMOf2365_0901	0.0452557	-5.38139	-5.56905	-5.45275	4	5	4	5	hypothetical protein	Other category- unknown function
LMOf2365_1019	0.710394	-4.51318	-4.70084	-4.58453	19	13	12	13	CAAX amino terminal protease	Other category- unknown function
LMOf2365_1040	0.153016	-5.7703	0.184071	-5.84166	5	1	16	1	hypothetical protein	Other category- unknown function	down		down
LMOf2365_1249	-0.0362138	0.071792	0.577275	-6.4918	3	16	18	0	phosphoesterase	Other category- unknown function			down
LMOf2365_1324	0.254439	0.300539	0.271386	0.397684	8	17	16	17	hypothetical protein	Other category- unknown function
LMOf2365_1340	0.174864	-6.40133	0.0956206	0.685831	6	0	15	19	hypothetical protein	Other category- unknown function	down		up
LMOf2365_1343	-0.703176	0.746889	0.529624	0.755575	0	19	18	19	hypothetical protein	Other category- unknown function	up		up
LMOf2365_1442	-0.511188	0.765793	0.537841	0.581578	1	19	18	18	hypothetical protein	Other category- unknown function	up
LMOf2365_1475	-0.450157	1.14237	0.178312	-0.0117539	1	19	16	16	hypothetical protein	Other category- unknown function	up
LMOf2365_1694	0.717948	-5.91967	-6.10734	-5.99103	19	1	0	0	hypothetical protein	Other category- unknown function	down	down	down
LMOf2365_1742	-0.60488	0.495428	0.521214	0.627078	1	17	18	18	hypothetical protein	Other category- unknown function
LMOf2365_1801	0.800519	-4.84819	-5.03585	-4.91955	19	11	10	11	hypothetical protein	Other category- unknown function
LMOf2365_1802	0.694145	-4.62413	-4.8118	-4.69549	19	13	12	13	HD domain-containing protein	Other category- unknown function
LMOf2365_1823	0.0921085	0.495054	-0.107403	0.700042	5	17	15	19	hypothetical protein	Other category- unknown function			up
LMOf2365_1842	0.105571	-5.57718	-5.76485	-5.64854	5	3	2	3	DAK2 domain-containing protein	Other category- unknown function
LMOf2365_1999	0.679319	-4.29766	-4.48532	-4.36901	19	14	13	14	short chain dehydrogenase/reductase oxidoreductase	Other category- unknown function
LMOf2365_2177	0.156811	-5.81153	-5.99919	-5.88289	6	1	1	1	hypothetical protein/putative membrane protein	Other category- unknown function	down	down	down
LMOf2365_2242	0.720491	-4.74849	-4.93615	-4.81985	19	12	11	12	acetyltransferase	Other category- unknown function
LMOf2365_2537	-0.119329	-6.24988	0.336684	0.148019	3	0	16	16	HD domain-containing protein	Other category- unknown function	down
LMOf2365_2683	0.1804	-6.31002	0.0675767	0.21849	6	0	15	16	hypothetical protein	Other category- unknown function	down
LMOf2365_2820	0.589456	-7.14785	0.0730162	-0.076379	18	0	15	15	hypothetical protein	Other category- unknown function	down
LMOf2365_2320	0.26064	-5.77753	-5.9652	-5.84889	8	1	1	1	acetyltransferase	Other cateory	down	down	down
LMOf2365_1711	-0.393086	0.868574	0.313569	0.720049	1	19	16	19	hypothetical protein	Other category- unknown function	up		up
LMOf2365_0611	0.155022	-5.73485	0.311899	-5.8062	5	2	16	1	invasion associated secreted endopeptidase	Pathogenicity			down
LMOf2365_0727	0.319325	-5.86838	-6.05604	-5.93974	10	1	0	1	chemotaxis protein CheY	Pathogenicity	down	down	down
LMOf2365_0855	0.0696151	-5.15395	-5.34162	-5.22531	4	8	7	7	sugar phosphate antiporter	Pathogenicity
LMOf2365_0909	0.218422	-5.8905	-6.07817	0.272553	7	1	0	16	anti-sigma factor B antagonist	Pathogenicity	down	down
LMOf2365_0910	0.259363	-5.78757	0.325553	-5.85893	8	1	16	1	anti-sigma B factor RsbT	Pathogenicity	down		down
LMOf2365_0991	-0.303854	0.505129	0.567809	0.590164	2	17	18	18	DltD protein	Pathogenicity
LMOf2365_0992	-0.362778	-6.1488	0.303413	0.692588	1	0	16	19	D-alanine--poly(phosphoribitol) ligase subunit 2	Pathogenicity	down		up
LMOf2365_0993	-0.392454	0.638216	0.521705	0.530819	1	18	18	18	DltB protein	Pathogenicity
LMOf2365_0994	-0.593813	0.696502	0.503267	0.515145	1	18	18	18	D-alanine--poly(phosphoribitol) ligase subunit 1	Pathogenicity
LMOf2365_1182	0.390349	-5.64194	-5.82961	-5.7133	13	2	1	2	transcription antiterminator response regulator	Pathogenicity		down
LMOf2365_1359	-4.10394	-2.7008	-2.88846	-2.77215	0	15	14	15	hypothetical protein/competence protein ComGF	Pathogenicity
LMOf2365_1362	0.737103	-4.56294	-4.7506	-4.63429	19	13	12	13	general secretion pathway protein G	Pathogenicity
LMOf2365_1398	-0.0774508	0.764939	0.281561	-5.74417	3	19	16	2	OxaA-like protein precursor	Pathogenicity	up
LMOf2365_1473	-0.512076	0.630908	0.574272	0.61782	1	18	18	18	RNA polymerase sigma factor RpoD	Pathogenicity
LMOf2365_1548	-0.0140116	1.12998	0.16216	-6.03145	4	19	16	0	preprotein translocase subunit YajC	Pathogenicity	up		down
LMOf2365_1828	-0.141346	-0.183258	0.666188	-0.0635593	2	16	19	16	signal recognition particle protein	Pathogenicity		up
LMOf2365_1830	-0.189419	-5.91717	0.205085	0.496109	2	1	16	18	cell division ABC transporter substrate-binding protein FtsY	Pathogenicity	down
LMOf2365_2061	-0.451592	0.725432	-5.96951	0.584549	1	19	1	18	hypothetical protein/YGGT family protein	Pathogenicity	up	down
LMOf2365_2086	-0.130588	0.497495	0.723393	-0.488411	3	17	19	15	hypothetical protein	Pathogenicity		up
LMOf2365_2190	-0.332409	0.531408	0.616251	0.360919	2	18	18	17	hypothetical protein	Pathogenicity
LMOf2365_2225	-0.162376	0.589472	0.232515	-5.89534	2	18	16	1	oligopeptide ABC transporter ATP-binding protein	Pathogenicity			down
LMOf2365_2226	-0.460413	0.0230019	0.856299	0.291805	1	16	19	17	oligopeptide ABC transporter ATP-binding protein	Pathogenicity		up
LMOf2365_2229	-1.03125	0.886636	0.597654	0.774078	0	19	18	19	oligopeptide ABC transporter substrate-binding protein	Pathogenicity	up		up
LMOf2365_2256	0.316916	0.126223	0.470587	-0.0854907	10	16	17	15	hypothetical protein	Pathogenicity
LMOf2365_2333	-1.1248	0.935508	0.713555	0.815606	0	19	19	19	amino acid antiporter	Pathogenicity	up	up	up
LMOf2365_2484	-0.741226	0.709145	0.557717	0.752697	0	19	18	19	ribosomal subunit interface protein	Pathogenicity	up		up
LMOf2365_2486	0.335689	-5.84441	-6.03207	-5.91577	10	1	0	1	helicase	Pathogenicity	down	down	down
LMOf2365_2488	0.410565	-6.31929	-0.375725	0.0708246	13	0	14	16	DNA-binding response regulator DegU	Pathogenicity	down
LMOf2365_2498	0.0446571	0.162607	0.200281	-6.02905	4	16	16	0	rod shape-determining protein MreB	Pathogenicity			down
LMOf2365_2555	0.255735	-5.81985	-6.00752	0.391058	8	1	1	17	DNA-binding response regulator	Pathogenicity	down	down
LMOf2365_2585	-0.768105	0.591782	0.534222	0.695705	0	18	18	19	preprotein translocase subunit SecY	Pathogenicity			up
LMOf2365_2659	0.125659	-5.88275	0.103373	-5.95411	5	1	15	1	sensor histidine kinase KdpD	Pathogenicity	down		down
LMOf2365_2660	0.069658	-6.21885	0.55003	0.001362	4	0	18	16	K+-transporting ATPase subunit C	Pathogenicity	down
LMOf2365_2661	0.21404	-5.92714	0.06934	-5.9985	7	1	15	0	potassium-transporting ATPase subunit B	Pathogenicity	down		down
LMOf2365_2662	-0.00055359	-6.05617	0.110537	0.430673	4	0	15	17	potassium-transporting ATPase subunit A	Pathogenicity	down
LMOf2365_2697	-0.797444	0.650336	0.661718	0.705542	0	18	19	19	cytochrome d ubiquinol oxidase, subunit II	Pathogenicity		up	up
LMOf2365_2698	-0.53521	0.846432	0.334181	0.609996	1	19	16	18	cytochrome d ubiquinol oxidase, subunit I	Pathogenicity	up
LMOf2365_2725	0.00779159	-5.96369	0.0119611	0.361884	4	0	15	17	hypothetical protein	Pathogenicity	down
LMOf2365_2844	0.694242	-5.15395	-5.34162	-5.22531	19	8	7	7	SpoJ protein	Pathogenicity
LMOf2365_0983	-0.425761	0.194292	0.159096	0.324675	1	16	16	17	heat shock protein HtpX	Stress response
LMOf2365_1297	0.044888	-5.44967	-5.63733	-5.52103	4	4	3	4	ATP-dependent protease ATP-binding subunit HslU	Stress response
LMOf2365_1323	-0.56507	0.756595	0.619452	0.688541	1	19	18	19	transketolase	Stress response	up		up
LMOf2365_1367	-0.00120231	-5.85647	0.0761667	0.354444	4	1	15	17	glycine dehydrogenase subunit 2	Stress response	down
LMOf2365_1390	0.202465	-5.80594	-5.99361	-5.8773	7	1	1	1	2-oxoisovalerate dehydrogenase E1 subunit beta	Stress response	down	down	down
LMOf2365_1391	-0.142025	0.868845	-0.0340423	-6.24567	2	19	15	0	2-oxoisovalerate dehydrogenase E2 component, dihydrolipamide acetyltransferase	Stress response	up		down
LMOf2365_1413	0.219291	-5.65343	-5.84109	-5.72478	7	2	1	2	3-ketoacyl-ACP reductase	Stress response		down
LMOf2365_1419	0.271984	-5.72427	-5.91193	-5.79562	8	2	1	1	acetyltransferase	Stress response		down	down
LMOf2365_1433	0.698787	-5.14586	-5.33352	-5.21721	19	8	7	8	acetyl-CoA acetyltransferase	Stress response
LMOf2365_1486	0.00407995	-4.724	-4.91166	-4.79535	4	12	11	12	PhoH family protein	Stress response
LMOf2365_1493	-1.2976	0.867551	0.749754	0.79425	0	19	19	19	heat shock protein GrpE	Stress response	up	up	up
LMOf2365_1494	-1.15635	0.769784	0.653431	0.770401	0	19	19	19	heat-inducible transcription repressor	Stress response	up	up	up
LMOf2365_1588	0.0203207	0.453525	-6.18776	0.350166	4	17	0	17	isocitrate dehydrogenase	Stress response		down
LMOf2365_1592	-1.00378	0.778796	0.630117	0.784656	0	19	18	19	pyruvate kinase	Stress response	up		up
LMOf2365_1602	-0.955241	0.730203	0.665708	0.655897	0	19	19	18	universal stress protein	Stress response	up	up
LMOf2365_1691	0.441201	-5.73635	-5.92401	-5.80771	14	2	1	1	lactate/malate dehydrogenase	Stress response		down	down
LMOf2365_1700	-0.50111	0.396032	0.581256	0.824868	1	17	18	19	menaquinone-specific isochorismate synthase	Stress response			up
LMOf2365_1726	-0.16759	-4.54827	-4.73593	-4.61962	2	13	12	13	glyoxalase	Stress response
LMOf2365_1793	0.359562	-5.77897	-5.96664	-5.85033	11	1	1	1	amidophosphoribosyltransferase	Stress response	down	down	down
LMOf2365_1834	-0.0324353	0.384294	0.509769	0.216506	3	17	18	16	acyl carrier protein	Stress response
LMOf2365_1908	0.677569	-6.51713	-0.367973	-6.58849	19	0	14	0	cold-shock domain-contain protein	Stress response	down		down
LMOf2365_1952	-0.127383	0.145736	-6.19466	0.222433	3	16	0	16	3-phosphoshikimate 1-carboxyvinyltransferase	Stress response		down
LMOf2365_1963	-1.00314	1.14809	0.357722	0.74203	0	19	17	19	DNA-binding protein HU	Stress response	up		up
LMOf2365_1997	-0.485639	0.74585	0.413685	0.471598	1	19	17	17	tellurite resistance protein	Stress response	up
LMOf2365_2002	-0.101639	0.792636	-0.13307	0.0232428	3	19	15	16	glucose-6-phosphate 1-dehydrogenase	Stress response	up
LMOf2365_2009	-0.0145877	-4.82605	-5.01371	-4.8974	4	11	10	11	ketol-acid reductoisomerase	Stress response
LMOf2365_2223	-0.17779	0.530733	0.434876	0.501381	2	18	17	18	adaptor protein	Stress response
LMOf2365_2239	-0.498197	0.64725	0.666565	0.653662	1	18	19	18	clpB protein	Stress response		up
LMOf2365_2340	0.529551	0.241953	-5.9978	-5.88149	16	17	1	1	general stress protein 13	Stress response		down	down
LMOf2365_2396	-0.245615	0.230899	0.750049	0.395448	2	17	19	17	glycine cleavage system protein H	Stress response		up
LMOf2365_2444	-0.922065	0.668425	0.727482	0.691173	0	18	19	19	NADPH dehydrogenase NamA	Stress response		up	up
LMOf2365_2448	0.172721	-5.78614	-5.97381	-5.8575	6	1	1	1	phosphoglucomutase/phosphomannomutase	Stress response	down	down	down
LMOf2365_2458	0.260427	0.0335708	-7.20595	-0.417608	8	16	0	15	PspC domain-containing protein, truncated	Stress response		down
LMOf2365_2640	0.245633	-5.89819	-6.08586	-5.96955	8	1	0	1	transketolase	Stress response	down	down	down
LMOf2365_2650	-0.583131	0.504847	0.434602	0.676759	1	17	17	19	hypothetical protein	Stress response			up
LMOf2365_2653	-1.15094	0.930509	0.612759	0.802332	0	19	18	19	universal stress protein	Stress response	up		up
LMOf2365_2654	-1.19049	0.866583	0.65706	0.862127	0	19	19	19	ribose-5-phosphate isomerase B	Stress response	up	up	up
LMOf2365_2670	-0.302664	0.745281	0.561286	-0.103564	2	19	18	15	autolysin	Stress response	up
LMOf2365_2692	0.181307	-5.76156	0.255338	-5.83291	6	1	16	1	gluconate kinase	Stress response	down		down
LMOf2365_2732	0.263247	-5.85113	-6.03879	-5.92248	8	1	0	1	ABC transporter ATP-binding protein/permease	Stress response	down	down	down
LMOf2365_2767	0.128477	-6.01271	0.153998	0.296059	5	0	16	17	bacteriocin	Stress response	down
LMOf2365_2776	-0.646375	0.551735	0.489363	0.582232	0	18	17	18	catalase	Stress response
LMOf2365_2806	0.34503	-6.01612	-6.20378	-6.08747	11	0	0	0	3-ketoacyl-ACP reductase	Stress response	down	down	down
LMOf2365_2823	0.209605	-5.95769	0.259874	-6.02905	7	0	16	0	glycerate kinase	Stress response	down		down
LMOf2365_1294	0.000833149	-5.82947	-6.01714	0.381436	4	1	1	17	tRNA (uracil-5-)-methyltransferase Gid	Transcription and RNA processing	down	down
LMOf2365_1298	-0.0387644	0.506429	0.335293	-5.96186	3	18	16	1	transcriptional repressor CodY	Transcription and RNA processing			down
LMOf2365_1338	0.10945	0.212964	0.419114	0.522316	5	16	17	18	hypothetical protein	Transcription and RNA processing
LMOf2365_1339	0.0133472	-0.150307	0.597269	0.505675	4	16	18	18	transcription elongation factor NusA	Transcription and RNA processing
LMOf2365_1344	-0.780793	0.598119	0.682833	0.824615	0	18	19	19	ribosome-binding factor A	Transcription and RNA processing		up	up
LMOf2365_1348	0.204693	0.209985	0.192947	-5.92516	7	16	16	1	polynucleotide phosphorylase/polyadenylase	Transcription and RNA processing			down
LMOf2365_1352	0.175257	-0.358809	0.397315	0.586382	6	15	17	18	50S ribosomal protein L33	Transcription and RNA processing
LMOf2365_1376	0.194417	0.729615	-5.55612	-5.43982	6	19	4	5	transcription antitermination protein NusB	Transcription and RNA processing	up
LMOf2365_1383	0.366443	-5.65993	-5.84759	-5.73129	12	2	1	2	hemolysin A	Transcription and RNA processing		down
LMOf2365_1418	-0.351772	0.624659	0.561385	0.531588	2	18	18	18	phosphodiesterase/HDIG domain protein	Transcription and RNA processing
LMOf2365_1424	0.187931	-5.37495	0.719657	-5.4463	6	5	19	5	glycerol uptake operon antiterminator regulatory protein	Transcription and RNA processing		up
LMOf2365_1464	0.764143	-4.86268	-5.05035	-4.93404	19	11	10	11	ZurR family transcriptional regulator	Transcription and RNA processing
LMOf2365_1523	-0.687374	0.486708	0.56293	0.77351	0	17	18	19	alanyl-tRNA synthetase	Transcription and RNA processing			up
LMOf2365_1538	-0.0272997	1.08939	-6.03073	-5.91442	3	19	0	1	aspartyl-tRNA synthetase	Transcription and RNA processing	up	down	down
LMOf2365_1541	-0.285988	0.571444	0.246711	0.680535	2	18	16	19	D-tyrosyl-tRNA(Tyr) deacylase	Transcription and RNA processing			up
LMOf2365_1559	-0.22824	0.461278	0.229009	0.675084	2	17	16	19	50S ribosomal protein L27	Transcription and RNA processing			up
LMOf2365_1573	-0.073173	-5.83629	1.03652	-5.90765	3	1	19	1	valyl-tRNA synthetase	Transcription and RNA processing	down	up	down
LMOf2365_1580	-0.320207	-5.92466	0.0189021	0.94614	2	1	15	19	threonyl-tRNA synthetase	Transcription and RNA processing	down		up
LMOf2365_1584	0.121553	-5.97084	0.0256438	-6.0422	5	0	15	0	NrdR family transcriptional regulator	Transcription and RNA processing	down		down
LMOf2365_1618	-0.664755	0.70524	0.663669	0.635287	0	19	19	18	30S ribosomal protein S4	Transcription and RNA processing	up	up
LMOf2365_1679	-0.144164	0.369486	0.456488	0.692034	2	17	17	19	30S ribosomal protein S2	Transcription and RNA processing			up
LMOf2365_1707	-0.432844	0.707716	0.520052	0.757054	1	19	18	19	peroxide operon transcriptional regulator	Transcription and RNA processing	up		up
LMOf2365_1727	-0.260588	0.981194	0.0957636	-6.0795	2	19	15	0	RNA methyltransferase	Transcription and RNA processing	up		down
LMOf2365_1808	0.0172471	0.0341008	0.453174	0.615345	4	16	17	18	50S ribosomal protein L20	Transcription and RNA processing
LMOf2365_1809	-0.0370852	0.0355105	0.19969	0.838618	3	16	16	19	50S ribosomal protein L35	Transcription and RNA processing			up
LMOf2365_1810	0.0576348	0.475455	0.124307	0.168584	4	17	15	16	translation initiation factor IF-3	Transcription and RNA processing
LMOf2365_1814	0.51044	-0.355652	0.147139	-0.0432833	16	15	16	16	50S ribosomal protein L19	Transcription and RNA processing
LMOf2365_1824	0.370351	-0.723798	0.446886	-0.0446301	12	15	17	16	30S ribosomal protein S16	Transcription and RNA processing
LMOf2365_1851	-0.093045	-4.66878	-4.85645	-4.74014	3	12	11	12	methionyl-tRNA formyltransferase	Transcription and RNA processing
LMOf2365_1854	0.249983	-5.219	1.0068	-5.29035	8	7	19	6	DNA-directed RNA polymerase subunit omega	Transcription and RNA processing		up
LMOf2365_1868	0.17539	-5.79609	0.622894	-5.86745	6	1	18	1	bifunctional pyrimidine regulatory protein PyrR/uracil phosphoribosyltransferase	Transcription and RNA processing	down		down
LMOf2365_1871	0.670435	-5.31041	-5.49807	-5.38176	19	6	5	6	ribosomal large subunit pseudouridine synthase D	Transcription and RNA processing
LMOf2365_1878	0.637305	-5.67601	-5.86367	-5.74736	18	2	1	2	MarR family transcriptional regulator	Transcription and RNA processing		down
LMOf2365_1882	0.45649	0.128398	-0.0626278	-0.110623	15	16	15	15	hypothetical protein	Transcription and RNA processing
LMOf2365_1911	0.320059	-0.914957	0.376138	-0.4705	10	15	17	15	30S ribosomal protein S14	Transcription and RNA processing
LMOf2365_1986	0.714592	-6.02403	0.00291124	-6.09539	19	0	15	0	FUR family transcriptional regulator	Transcription and RNA processing	down		down
LMOf2365_1992	0.000199483	0.373255	-6.44113	0.940611	4	17	0	19	TetR family transcriptional regulator	Transcription and RNA processing		down	up
LMOf2365_2104	0.693471	-6.38183	-6.5695	0.126062	19	0	0	16	redox-sensing transcriptional repressor Rex	Transcription and RNA processing	down	down
LMOf2365_2107	0.104159	0.450806	0.313403	-5.8047	5	17	16	1	DNA-binding/iron metalloprotein/AP endonuclease	Transcription and RNA processing			down
LMOf2365_2224	0.247842	0.659241	-0.143609	-0.448515	8	18	15	15	Spx family transcriptional regulator	Transcription and RNA processing
LMOf2365_2253	-0.836084	0.587958	0.789334	0.733712	0	18	19	19	3'-5' exoribonuclease YhaM	Transcription and RNA processing		up	up
LMOf2365_2274	0.356247	-5.839	-6.02667	0.755323	11	1	0	19	GntR family transcriptional regulator	Transcription and RNA processing	down	down	up
LMOf2365_2307	0.167991	-5.8905	0.267471	0.409754	6	1	16	17	DeoR family transcriptional regulator	Transcription and RNA processing	down
LMOf2365_2335	-0.453038	0.999099	0.481713	0.511261	1	19	17	18	RofA family transcriptional regulator	Transcription and RNA processing	up
LMOf2365_2337	-0.0183805	0.334069	0.803833	-6.08292	3	17	19	0	DeoR family transcriptional regulator	Transcription and RNA processing		up	down
LMOf2365_2433	-0.908387	0.828646	0.653855	0.571428	0	19	19	18	transcriptional regulator	Transcription and RNA processing	up	up
LMOf2365_2514	0.126166	-5.84845	-6.03611	-5.9198	5	1	0	1	Sua5/YciO/YrdC/YwlC family protein	Transcription and RNA processing	down	down	down
LMOf2365_2523	0.138026	-5.75862	-5.94629	-5.82998	5	1	1	1	transcription termination factor Rho	Transcription and RNA processing	down	down	down
LMOf2365_2561	0.224867	0.0983087	-0.137212	0.206154	7	16	15	16	TetR family transcriptional regulator	Transcription and RNA processing
LMOf2365_2566	-0.530174	0.387466	0.678072	0.779746	1	17	19	19	MerR family transcriptional regulator	Transcription and RNA processing		up	up
LMOf2365_2569	-0.261938	1.02487	0.216078	0.376707	2	19	16	17	30S ribosomal protein S9	Transcription and RNA processing	up
LMOf2365_2570	-0.328684	0.484943	0.520422	0.654079	2	17	18	18	50S ribosomal protein L13	Transcription and RNA processing
LMOf2365_2571	0.0296958	-5.76009	1.02298	-5.83145	4	1	19	1	tRNA pseudouridine synthase A	Transcription and RNA processing	down	up	down
LMOf2365_2578	-0.411658	-0.0349599	1.00264	0.332347	1	16	19	17	50S ribosomal protein L17	Transcription and RNA processing		up
LMOf2365_2579	-0.418552	0.599872	0.400408	0.582737	1	18	17	18	DNA-directed RNA polymerase subunit alpha	Transcription and RNA processing
LMOf2365_2580	-0.716645	0.790915	0.772669	0.607528	0	19	19	18	30S ribosomal protein S11	Transcription and RNA processing	up	up
LMOf2365_2581	-0.550839	0.688961	0.727421	0.432294	1	18	19	17	30S ribosomal protein S13	Transcription and RNA processing		up
LMOf2365_2582	-0.434752	0.636039	0.821141	0.494515	1	18	19	17	50S ribosomal protein L36	Transcription and RNA processing		up
LMOf2365_2586	-0.888143	0.8257	0.653738	0.705702	0	19	19	19	50S ribosomal protein L15	Transcription and RNA processing	up	up	up
LMOf2365_2587	-0.86773	0.896568	0.335724	0.854972	0	19	16	19	50S ribosomal protein L30	Transcription and RNA processing	up		up
LMOf2365_2588	-0.683314	0.476392	0.623867	0.590459	0	17	18	18	30S ribosomal protein S5	Transcription and RNA processing
LMOf2365_2589	-0.439369	0.643662	0.545296	0.581422	1	18	18	18	50S ribosomal protein L18	Transcription and RNA processing
LMOf2365_2590	-0.812676	0.709677	0.561621	0.634525	0	19	18	18	50S ribosomal protein L6	Transcription and RNA processing	up
LMOf2365_2591	-0.61438	0.661769	0.225019	0.813556	1	18	16	19	30S ribosomal protein S8	Transcription and RNA processing			up
LMOf2365_2592	-0.75567	0.522422	0.801563	0.312307	0	18	19	17	30S ribosomal protein S14	Transcription and RNA processing		up
LMOf2365_2594	-0.972429	0.547377	0.804116	0.691325	0	18	19	19	50S ribosomal protein L24	Transcription and RNA processing		up	up
LMOf2365_2595	-0.761097	0.458243	0.608325	0.640975	0	17	18	18	50S ribosomal protein L14	Transcription and RNA processing
LMOf2365_2596	-0.710866	0.710235	0.56097	0.5496	0	19	18	18	30S ribosomal protein S17	Transcription and RNA processing	up
LMOf2365_2597	-0.80997	0.7162	0.392091	0.828415	0	19	17	19	50S ribosomal protein L29	Transcription and RNA processing	up		up
LMOf2365_2598	-0.794253	0.839156	0.399309	0.579992	0	19	17	18	50S ribosomal protein L16	Transcription and RNA processing	up
LMOf2365_2599	-0.529974	0.576017	0.432084	0.556285	1	18	17	18	30S ribosomal protein S3	Transcription and RNA processing
LMOf2365_2600	-0.770393	0.408405	0.525381	0.726286	0	17	18	19	50S ribosomal protein L22	Transcription and RNA processing			up
LMOf2365_2601	-0.840565	-0.285044	0.841337	0.752147	0	15	19	19	30S ribosomal protein S19	Transcription and RNA processing		up	up
LMOf2365_2602	-0.515777	0.475126	0.568629	0.613841	1	17	18	18	50S ribosomal protein L2	Transcription and RNA processing
LMOf2365_2603	-0.381164	0.176752	0.707191	0.480314	1	16	19	17	50S ribosomal protein L23	Transcription and RNA processing		up
LMOf2365_2604	-0.381772	0.818184	0.466547	-0.189729	1	19	17	15	50S ribosomal protein L4	Transcription and RNA processing	up
LMOf2365_2605	-0.540031	0.658088	0.552895	0.507847	1	18	18	18	50S ribosomal protein L3	Transcription and RNA processing
LMOf2365_2612	-0.0391749	-5.96249	0.442888	0.450786	3	0	17	17	hypothetical protein	Transcription and RNA processing	down
LMOf2365_2625	-0.299047	0.66266	0.603708	-6.22214	2	18	18	0	PTS system transporter subunit IIA	Transcription and RNA processing			down
LMOf2365_2677	0.672532	-4.59635	-4.78402	-4.66771	19	13	12	13	RpiR family phosphosugar-binding transcriptional regulator	Transcription and RNA processing
LMOf2365_2713	0.428472	-5.70741	-5.89507	-5.77876	14	2	1	2	MarR family transcriptional regulator	Transcription and RNA processing		down
LMOf2365_2724	0.295011	-5.94437	-6.13203	-6.01572	9	1	0	0	LacI family transcriptional regulator	Transcription and RNA processing	down	down	down
LMOf2365_2775	0.351962	-5.67441	-5.86208	-5.74577	11	2	1	2	PRD domain-containing protein	Transcription and RNA processing		down
LMOf2365_2783	0.354029	-5.66639	-5.85406	-5.73775	11	2	1	2	RpiR family phosphosugar-binding transcriptional regulator	Transcription and RNA processing		down
LMOf2365_2805	0.0851783	-5.91717	0.488211	-5.98853	4	1	17	0	TetR family transcriptional regulator	Transcription and RNA processing	down		down
LMOf2365_2818	0.140495	0.134502	0.503649	0.387946	5	16	18	17	MarR family transcriptional regulator	Transcription and RNA processing
LMOf2365_2834	0.38217	-5.67919	-5.86686	-5.75055	12	2	1	2	acetyltransferase	Transcription and RNA processing		down
LMOf2365_2842	0.150847	-6.20391	-6.39158	0.390416	5	0	0	17	hypothetical protein	Transcription and RNA processing	down	down
LMOf2365_2845	0.716197	-4.67748	-4.86514	-4.74883	19	12	11	12	ribonuclease P	Transcription and RNA processing
LMOf2365_0184	0.211916	-5.72122	-5.90889	-5.79258	7	2	1	1	glucose uptake protein	Transport		down	down
LMOf2365_0187	-0.0638698	-6.05398	0.121379	0.41135	3	0	15	17	glucose uptake protein	Transport	down
LMOf2365_0206	0.368508	-6.01157	-0.0899845	-6.08292	12	0	15	0	ABC transporter permease	Transport	down		down
LMOf2365_0267	0.243596	-5.7975	-5.98517	-5.86886	8	1	1	1	sugar ABC transporter substrate-binding protein	Transport	down	down	down
LMOf2365_0279	-4.32709	-2.92394	-3.1116	-2.9953	0	15	14	15	ABC transporter ATP-binding protein	Transport
LMOf2365_0280	0.00720697	-4.00575	-4.19341	-4.0771	4	15	14	14	ABC transporter ATP-binding protein/permease	Transport
LMOf2365_0298	0.13341	-5.83493	-6.0226	0.473835	5	1	1	17	sugar ABC transporter ATP-binding protein	Transport	down	down
LMOf2365_0303	0.176398	-5.81985	0.355512	-5.89121	6	1	17	1	ABC transporter permease	Transport	down		down
LMOf2365_0304	-0.102892	-5.12946	0.780946	-5.20082	3	8	19	8	ABC transporter ATP-binding protein	Transport		up
LMOf2365_0416	0.0843317	-5.09869	-5.28636	-5.17005	4	8	7	8	ABC transporter ATP-binding protein	Transport
LMOf2365_0588	0.926213	-6.02178	-6.20944	-6.09313	19	0	0	0	magnesium transporter CorA family protein	Transport	down	down	down
LMOf2365_0637	-0.394552	0.60059	0.634541	-0.00215839	1	18	18	16	ABC transporter ATP-binding protein/permease	Transport
LMOf2365_0661	0.171635	-5.65506	-5.84272	-5.72641	6	2	1	2	fructose-like permease EIIC subunit 2	Transport		down
LMOf2365_0773	0.0299023	-5.13221	-5.31988	-5.20357	4	8	7	8	ABC transporter permease	Transport
LMOf2365_0812	0.718991	-5.66317	-5.85083	-5.73452	19	2	1	2	RarD protein	Transport		down
LMOf2365_0837	0.149134	-5.71664	-5.9043	-5.78799	5	2	1	2	cation transporter E1-E2 family ATPase	Transport		down
LMOf2365_0891	0.341183	-5.89819	-6.08586	-5.96955	11	1	0	1	major facilitator family transporter	Transport	down	down	down
LMOf2365_0934	0.183059	-5.77897	0.30624	-5.85033	6	1	16	1	formate/nitrite transporter family protein	Transport	down		down
LMOf2365_0945	0.125417	0.0751309	0.215971	-6.10547	5	16	16	0	ABC transporter ATP-binding protein	Transport			down
LMOf2365_0967	0.783274	-5.10999	-5.29766	-5.18135	19	8	7	8	transporter	Transport
LMOf2365_0969	0.74297	-4.22549	-4.41316	-4.29685	19	14	13	14	hypothetical protein/putative membrane protein	Transport
LMOf2365_1023	-0.22683	0.337891	0.314199	0.738808	2	17	16	19	phosphocarrier protein HPr	Transport			up
LMOf2365_1081	0.716168	-4.48733	-4.675	-4.55869	19	13	12	13	magnesium transporter CorA family protein	Transport
LMOf2365_1092	0.754743	-4.80341	-4.99107	-4.87476	19	11	10	11	techoic acid ABC transporter ATP-binding protein	Transport
LMOf2365_1175	-0.00063148	-5.33089	-5.51855	-5.40224	4	5	4	5	glycerol uptake facilitator protein	Transport
LMOf2365_1220	0.00816231	-4.46081	-4.64847	-4.53216	4	13	12	13	hypothetical protein/putative membrane protein	Transport
LMOf2365_1410	0.0472163	-5.71203	-5.8997	-5.78339	4	2	1	2	ABC transporter permease	Transport		down
LMOf2365_1435	0.669848	-4.51318	-4.70084	-4.58453	19	13	12	13	transporter	Transport
LMOf2365_1440	0.675515	-4.75652	-4.94419	-4.82788	19	12	11	12	glycine betaine/L-proline ABC transporter ATP-binding protein	Transport
LMOf2365_1443	-0.56955	0.83826	0.903976	-6.21317	1	19	19	0	manganese transport protein MntH	Transport	up	up	down
LMOf2365_1466	0.688662	-5.01889	-5.20655	-5.09024	19	9	8	9	zinc ABC transporter ATP-binding protein	Transport
LMOf2365_1558	0.189474	-5.76302	-5.95068	-5.83438	6	1	1	1	glycerol uptake facilitator protein	Transport	down	down	down
LMOf2365_1695	0.721005	-5.20887	-5.39653	-5.28023	19	7	6	7	laminin-binding surface protein	Transport
LMOf2365_1756	0.0452296	-4.56778	-4.75544	-4.63914	4	13	12	13	ABC transporter permease	Transport
LMOf2365_1764	0.105063	-4.60104	-4.7887	-4.67239	5	13	12	13	amino acid ABC transporter permease	Transport
LMOf2365_1772	0.700939	-4.81856	-5.00622	-4.88991	19	11	10	11	ABC transporter ATP-binding protein	Transport
LMOf2365_1875	-1.07184	0.786455	0.698974	0.739045	0	19	19	19	manganese ABC transporter	Transport	up	up	up
LMOf2365_1876	-0.802248	0.610173	0.449825	0.638314	0	18	17	18	manganese ABC transporter permease	Transport
LMOf2365_1877	-0.75246	0.541631	0.678016	0.667573	0	18	19	19	manganese ABC transporter ATP-binding protein	Transport		up	up
LMOf2365_1881	-0.000254288	0.369546	0.382553	0.373698	4	17	17	17	copper-translocating P-type ATPase	Transport
LMOf2365_1907	0.113981	-5.79609	0.379272	-5.86745	5	1	17	1	manganese transport transcriptional regulator	Transport	down		down
LMOf2365_1987	0.115847	-4.56778	-4.75544	-4.63914	5	13	12	13	iron compound ABC transporter permease	Transport
LMOf2365_1988	0.390244	-5.74829	-5.93596	-5.81965	12	1	1	1	iron compound ABC transporter permease	Transport	down	down	down
LMOf2365_1993	0.20379	-5.96608	-0.00101052	0.196975	7	0	15	16	ABC transporter permease	Transport	down
LMOf2365_1994	0.100875	0.336783	-0.0299299	0.359245	5	17	15	17	ABC transporter ATP-binding protein	Transport
LMOf2365_2032	-0.0305334	-4.41121	-4.59887	-4.48257	3	14	13	14	ABC transporter permease	Transport
LMOf2365_2095	-1.01878	1.07476	0.394201	0.570424	0	19	17	18	large-conductance mechanosensitive channel	Transport	up
LMOf2365_2158	0.0574106	-4.54333	-4.73099	-4.61468	4	13	12	13	maltose/maltodextrin ABC transporter permease	Transport
LMOf2365_2193	0.0898448	-5.84979	-6.03745	-5.92114	5	1	0	1	hypothetical protein	Transport	down	down	down
LMOf2365_2203	0.0668816	-5.52848	-5.71614	-5.59984	4	3	2	3	major facilitator family transporter	Transport
LMOf2365_2217	0.364591	-5.73334	-5.92101	-5.8047	12	2	1	1	iron compound ABC transporter substrate-binding protein	Transport		down	down
LMOf2365_2252	0.0613097	0.410948	0.230133	0.39799	4	17	16	17	protein export protein	Transport
LMOf2365_2282	0.044254	0.816233	-0.155093	-6.2021	4	19	15	0	phosphate transporter family protein	Transport	up		down
LMOf2365_2297	-0.127383	0.672346	0.140719	-5.90629	3	18	15	1	hypothetical protein/putative membrane protein	Transport			down
LMOf2365_2317	-0.032073	-4.83348	-5.02115	-4.90484	3	11	10	11	amino acid ABC transporter permease	Transport
LMOf2365_2353	-0.0934816	-4.21179	-4.39946	-4.28315	3	14	13	14	monovalent cation/H+ antiporter subunit C	Transport
LMOf2365_2356	0.706843	-4.52333	-4.71099	-4.59468	19	13	12	13	monovalent cation/H+ antiporter subunit F	Transport
LMOf2365_2357	0.273793	0.287777	0.145064	-5.85893	9	17	16	1	monovalent cation/H+ antiporter subunit G	Transport			down
LMOf2365_2386	-0.720075	0.688707	0.443223	0.442863	0	18	17	17	SUF system FeS assembly ATPase	Transport
LMOf2365_2472	0.192107	-5.90583	-6.09349	0.588081	6	1	0	18	phosphate ABC transporter substrate-binding protein	Transport	down	down
LMOf2365_2481	0.0832936	-5.75421	0.156202	-5.82556	4	1	16	1	YitT family protein	Transport	down		down
LMOf2365_2501	-0.842272	0.755127	0.725508	0.648513	0	19	19	18	F0F1 ATP synthase subunit epsilon	Transport	up	up
LMOf2365_2502	-0.864952	0.726306	0.661506	0.584622	0	19	19	18	F0F1 ATP synthase subunit beta	Transport	up	up
LMOf2365_2503	-1.02661	0.990154	0.574783	0.747672	0	19	18	19	F0F1 ATP synthase subunit gamma	Transport	up		up
LMOf2365_2504	-0.898134	0.712654	0.555761	0.637614	0	19	18	18	F0F1 ATP synthase subunit alpha	Transport	up
LMOf2365_2505	-0.46889	0.118709	0.813434	0.227936	1	16	19	16	F0F1 ATP synthase subunit delta	Transport		up
LMOf2365_2506	-0.143282	0.270453	0.212001	-6.16393	2	17	16	0	F0F1 ATP synthase subunit B	Transport			down
LMOf2365_2509	-0.334116	0.80231	-6.42851	0.187581	2	19	0	16	ATP synthase I	Transport	up	down
LMOf2365_2574	0.212051	0.519994	-5.86208	-5.74577	7	18	1	2	cobalt transporter ATP-binding subunit	Transport		down
LMOf2365_2607	0.234077	-5.93579	-6.12346	-6.00715	7	1	0	0	cobalt transport protein	Transport	down	down	down
LMOf2365_2649	-0.456754	0.649381	0.572065	-0.106824	1	18	18	15	hypothetical protein/putative membrane protein	Transport
LMOf2365_2676	-0.793914	0.333892	0.673521	0.875168	0	17	19	19	PTS system mannnose-specific transporter subunit IIA	Transport		up	up
LMOf2365_2695	-0.674919	0.660827	0.821362	0.60042	0	18	19	18	ABC transporter ATP-binding protein	Transport		up
LMOf2365_2696	-0.646534	0.792924	0.698454	0.571285	0	19	19	18	ABC transporter ATP-binding protein	Transport	up	up
LMOf2365_2712	0.401516	-5.70741	-5.89507	-5.77876	13	2	1	2	MATE efflux family protein	Transport		down
LMOf2365_2728	0.254316	-5.93086	-6.11852	-6.00222	8	1	0	0	major facilitator family transporter	Transport	down	down	down
LMOf2365_2749	0.0614109	-6.35145	-0.429872	-0.00935236	4	0	14	16	ABC transporter ATP-binding protein	Transport	down
LMOf2365_2795	0.0443563	-6.09152	0.0924247	0.344399	4	0	15	17	hypothetical protein	Transport	down
LMOf2365_2817	0.111028	0.380685	0.224914	-6.67539	5	17	16	0	major facilitator family transporter	Transport			down
LMOf2365_2840	0.321254	-5.93948	-6.12714	-6.01083	10	1	0	0	sugar transporter	Transport	down	down	down
LMOf2365_2044	-0.341969	0.843659	0.0436087	0.0602868	2	19	15	16	isoleucyl-tRNA synthetase	tRNA biosynthesis	up
LMOf2365_tRNA-Thr-3	0.132348	-6.73835	0.240251	0.146839	5	0	16	16	Thr tRNA	tRNA biosynthesis	down
LMOf2365_tRNA-Tyr-1	-0.528502	0.0446934	-0.494369	0.401184	1	16	14	17	Tyr tRNA	tRNA biosynthesis
LMOf2365_tRNA-Gln-1	-0.775982	-0.0143219	-1.06916	0.57572	0	16	14	18	Gln tRNA	tRNA biosynthesis
LMOf2365_tRNA-Lys-4	-0.479836	0.064799	-6.4685	0.589963	1	16	0	18	Lys tRNA	tRNA biosynthesis		down
LMOf2365_tRNA-Leu-6	0.681213	-4.19791	-4.38557	-4.26926	19	14	13	14	Leu tRNA	tRNA biosynthesis
LMOf2365_tRNA-Gly-5	-0.0173823	0.265175	-6.31942	-6.20311	4	17	0	0	Gly tRNA	tRNA biosynthesis		down	down
LMOf2365_tRNA-Gln-2	-0.167563	0.791968	-5.79263	-5.67632	2	19	2	2	Gln tRNA	tRNA biosynthesis	up
LMOf2365_tRNA-His-2	-0.0442057	0.768335	-5.79945	-5.68314	3	19	2	2	His tRNA	tRNA biosynthesis	up
LMOf2365_tRNA-Trp-1	-0.437303	-5.88534	-6.073	0.594384	1	1	0	18	Trp tRNA	tRNA biosynthesis	down	down
LMOf2365_tRNA-Tyr-2	-0.0368692	-5.5807	-5.76836	-5.65205	3	3	2	3	Tyr tRNA	tRNA biosynthesis
LMOf2365_tRNA-Phe-2	-0.0638809	-6.47068	-6.65834	0.0232287	3	0	0	16	Phe tRNA	tRNA biosynthesis	down	down
LMOf2365_tRNA-Asp-3	-0.19157	-6.67638	-6.86405	-0.225645	2	0	0	15	Asp tRNA	tRNA biosynthesis	down	down
LMOf2365_tRNA-Met-4	-0.00723887	-6.12973	-6.3174	-6.20109	4	0	0	0	Met tRNA	tRNA biosynthesis	down	down	down
LMOf2365_tRNA-Glu-4	-0.556379	-4.09487	-4.28254	-4.16623	1	14	13	14	Glu tRNA	tRNA biosynthesis
LMOf2365_tRNA-Ser-5	0.190844	-6.61532	-6.80298	-6.68667	6	0	0	0	Ser tRNA	tRNA biosynthesis	down	down	down
LMOf2365_tRNA-Asn-3	0.0460987	-7.35237	0.167475	-0.901637	4	0	16	15	Asn tRNA	tRNA biosynthesis	down
LMOf2365_tRNA-Ala-3	-0.464827	0.080385	0.596506	0.621464	1	16	18	18	Ala tRNA	tRNA biosynthesis
LMOf2365_tRNA-Ile-2	0.452073	-5.32637	0.899424	-5.39773	14	5	19	5	Ile tRNA	tRNA biosynthesis		up
LMOf2365_tRNA-Ala-4	-0.464827	0.080385	0.596506	0.621464	1	16	18	18	Ala tRNA	tRNA biosynthesis
LMOf2365_tRNA-Ile-3	0.452073	-5.32637	0.899424	-5.39773	14	5	19	5	Ile tRNA	tRNA biosynthesis		up
LMOf2365_2802	0.0327377	-6.14481	0.661455	-6.21617	4	0	19	0	tRNA modification GTPase TrmE	tRNA biosynthesis	down	up	down

## Sheet: S3 Table Sheet 4
S3 Table Sheet 4 Co-expression network of L. monocytogenes genes for 1µg O3 at 1 hr. 'color': 'brown' demotes positively correlated by PCC; 'color': 'green' demotes negatively correlated by PCC.
1 µg_1 hr_gene_id_1	1 µg_1 hr_gene_id_2	1 µg_1 hr_co-expression
LMOf2365_0103	LMOf2365_0032	brown
LMOf2365_0103	LMOf2365_0035	brown
LMOf2365_0103	LMOf2365_0036	brown
LMOf2365_0103	LMOf2365_0064	brown
LMOf2365_0103	LMOf2365_0066	brown
LMOf2365_0103	LMOf2365_0080	brown
LMOf2365_0103	LMOf2365_0102	brown
LMOf2365_0103	LMOf2365_0106	brown
LMOf2365_0103	LMOf2365_0271	brown
LMOf2365_0103	LMOf2365_0313	brown
LMOf2365_0103	LMOf2365_0345	brown
LMOf2365_0103	LMOf2365_0346	brown
LMOf2365_0103	LMOf2365_0383	brown
LMOf2365_0103	LMOf2365_0411	brown
LMOf2365_0103	LMOf2365_0453	brown
LMOf2365_0103	LMOf2365_0454	brown
LMOf2365_0103	LMOf2365_0455	brown
LMOf2365_0103	LMOf2365_0456	brown
LMOf2365_0103	LMOf2365_0460	brown
LMOf2365_0103	LMOf2365_0461	brown
LMOf2365_0103	LMOf2365_0465	brown
LMOf2365_0103	LMOf2365_0469	brown
LMOf2365_0103	LMOf2365_0493	brown
LMOf2365_0103	LMOf2365_0494	brown
LMOf2365_0103	LMOf2365_0496	brown
LMOf2365_0103	LMOf2365_0534	brown
LMOf2365_0103	LMOf2365_0552	brown
LMOf2365_0103	LMOf2365_0572	brown
LMOf2365_0103	LMOf2365_0574	brown
LMOf2365_0103	LMOf2365_0577	brown
LMOf2365_0103	LMOf2365_0578	brown
LMOf2365_0103	LMOf2365_0615	brown
LMOf2365_0103	LMOf2365_0711	brown
LMOf2365_0103	LMOf2365_0723	brown
LMOf2365_0103	LMOf2365_0738	brown
LMOf2365_0103	LMOf2365_0740	brown
LMOf2365_0103	LMOf2365_0770	brown
LMOf2365_0103	LMOf2365_0834	brown
LMOf2365_0103	LMOf2365_0835	brown
LMOf2365_0103	LMOf2365_0895	brown
LMOf2365_0103	LMOf2365_0902	brown
LMOf2365_0103	LMOf2365_0937	brown
LMOf2365_0103	LMOf2365_0938	brown
LMOf2365_0103	LMOf2365_0940	brown
LMOf2365_0103	LMOf2365_1057	brown
LMOf2365_0103	LMOf2365_1058	brown
LMOf2365_0103	LMOf2365_1128	brown
LMOf2365_0103	LMOf2365_1136	brown
LMOf2365_0103	LMOf2365_1154	brown
LMOf2365_0103	LMOf2365_1184	brown
LMOf2365_0103	LMOf2365_1185	brown
LMOf2365_0103	LMOf2365_1186	brown
LMOf2365_0103	LMOf2365_1191	brown
LMOf2365_0103	LMOf2365_1199	brown
LMOf2365_0103	LMOf2365_1200	brown
LMOf2365_0103	LMOf2365_1204	brown
LMOf2365_0103	LMOf2365_1207	brown
LMOf2365_0103	LMOf2365_1211	brown
LMOf2365_0103	LMOf2365_1221	brown
LMOf2365_0103	LMOf2365_1281	brown
LMOf2365_0103	LMOf2365_1327	brown
LMOf2365_0103	LMOf2365_1329	brown
LMOf2365_0103	LMOf2365_1429	brown
LMOf2365_0103	LMOf2365_1470	brown
LMOf2365_0103	LMOf2365_1571	brown
LMOf2365_0103	LMOf2365_1572	brown
LMOf2365_0103	LMOf2365_1626	brown
LMOf2365_0103	LMOf2365_1676	brown
LMOf2365_0103	LMOf2365_1677	brown
LMOf2365_0103	LMOf2365_1737	brown
LMOf2365_0103	LMOf2365_tRNA-Arg-4	brown
LMOf2365_0103	LMOf2365_1813	brown
LMOf2365_0103	LMOf2365_1942	brown
LMOf2365_0103	LMOf2365_2039	brown
LMOf2365_0103	LMOf2365_2049	brown
LMOf2365_0103	LMOf2365_2054	brown
LMOf2365_0103	LMOf2365_2055	brown
LMOf2365_0103	LMOf2365_2101	brown
LMOf2365_0103	LMOf2365_2567	brown
LMOf2365_0103	LMOf2365_2721	brown
LMOf2365_0103	LMOf2365_2747	brown
LMOf2365_0103	LMOf2365_2797	brown
LMOf2365_0103	LMOf2365_1160	brown
LMOf2365_0103	LMOf2365_1196	brown
LMOf2365_0103	LMOf2365_1613	brown
LMOf2365_0103	LMOf2365_1163	brown
LMOf2365_0103	LMOf2365_1168	brown
LMOf2365_0103	LMOf2365_1174	brown
LMOf2365_0103	LMOf2365_2126	brown
LMOf2365_0103	LMOf2365_2155	brown
LMOf2365_0103	LMOf2365_0741	brown
LMOf2365_0103	LMOf2365_0744	brown
LMOf2365_0103	LMOf2365_2496	brown
LMOf2365_0103	LMOf2365_0282	brown
LMOf2365_0103	LMOf2365_0283	brown
LMOf2365_0103	LMOf2365_0350	brown
LMOf2365_0103	LMOf2365_0382	brown
LMOf2365_0103	LMOf2365_0413	brown
LMOf2365_0103	LMOf2365_0543	brown
LMOf2365_0103	LMOf2365_0545	brown
LMOf2365_0103	LMOf2365_0724	brown
LMOf2365_0103	LMOf2365_0852	brown
LMOf2365_0103	LMOf2365_0859	brown
LMOf2365_0103	LMOf2365_0866	brown
LMOf2365_0103	LMOf2365_0881	brown
LMOf2365_0103	LMOf2365_0896	brown
LMOf2365_0103	LMOf2365_0899	brown
LMOf2365_0103	LMOf2365_1102	brown
LMOf2365_0103	LMOf2365_1135	brown
LMOf2365_0103	LMOf2365_1170	brown
LMOf2365_0103	LMOf2365_1189	brown
LMOf2365_0103	LMOf2365_1328	brown
LMOf2365_0103	LMOf2365_1636	brown
LMOf2365_0103	LMOf2365_1825	brown
LMOf2365_0103	LMOf2365_1964	brown
LMOf2365_0103	LMOf2365_1974	brown
LMOf2365_0103	LMOf2365_2052	brown
LMOf2365_0103	LMOf2365_2210	brown
LMOf2365_0103	LMOf2365_2211	brown
LMOf2365_0103	LMOf2365_2212	brown
LMOf2365_0103	LMOf2365_2370	brown
LMOf2365_0103	LMOf2365_2418	brown
LMOf2365_0103	LMOf2365_2443	brown
LMOf2365_0103	LMOf2365_2568	brown
LMOf2365_0103	LMOf2365_2638	brown
LMOf2365_0103	LMOf2365_0422	brown
LMOf2365_0103	LMOf2365_0555	brown
LMOf2365_0103	LMOf2365_0691	brown
LMOf2365_0103	LMOf2365_0771	brown
LMOf2365_0103	LMOf2365_2026	brown
LMOf2365_0103	LMOf2365_0050	brown
LMOf2365_0103	LMOf2365_0523	brown
LMOf2365_0103	LMOf2365_0739	brown
LMOf2365_0103	LMOf2365_0888	brown
LMOf2365_0103	LMOf2365_0656	brown
LMOf2365_0103	LMOf2365_0725	brown
LMOf2365_0103	LMOf2365_1360	brown
LMOf2365_0103	LMOf2365_1363	brown
LMOf2365_0103	LMOf2365_1364	brown
LMOf2365_0103	LMOf2365_1501	brown
LMOf2365_0103	LMOf2365_1570	brown
LMOf2365_0103	LMOf2365_1940	brown
LMOf2365_0103	LMOf2365_1941	brown
LMOf2365_0103	LMOf2365_2269	brown
LMOf2365_0103	LMOf2365_2766	brown
LMOf2365_0103	LMOf2365_1815	brown
LMOf2365_0103	LMOf2365_2170	brown
LMOf2365_0103	LMOf2365_2669	brown
LMOf2365_0103	LMOf2365_0280	brown
LMOf2365_0103	LMOf2365_0416	brown
LMOf2365_0103	LMOf2365_0417	brown
LMOf2365_0103	LMOf2365_0774	brown
LMOf2365_0103	LMOf2365_1007	brown
LMOf2365_0103	LMOf2365_1213	brown
LMOf2365_0103	LMOf2365_1214	brown
LMOf2365_0103	LMOf2365_1215	brown
LMOf2365_0103	LMOf2365_1524	brown
LMOf2365_0103	LMOf2365_1525	brown
LMOf2365_0103	LMOf2365_1755	brown
LMOf2365_0103	LMOf2365_1756	brown
LMOf2365_0103	LMOf2365_1764	brown
LMOf2365_0103	LMOf2365_1771	brown
LMOf2365_0103	LMOf2365_1803	brown
[truncated: 4,567 more rows]

## Sheet: S3 Table Sheet 5
S3 Table Sheet 5 Co-expression network of L. monocytogenes genes for 1 µg O3 at 2 hr. 'color': 'brown' demotes positively correlated by PCC; 'color': 'green' demotes negatively correlated by PCC.
[truncated: 7,179 more rows]

[truncated: 10 more sheets: S3 Table Sheet 6, S3 Table Sheet 7, S3 Table Sheet 8, S3 Table Sheet 9, S3 Table Sheet 10, S3 Table Sheet 11, S3 Table Sheet 12, S3 Table Sheet 13, S3 Table Sheet 14, S3 Table Sheet 15]
